# Supplementary material for: Genome of the Giant Panda Roundworm Illuminates Its Host Shift and Parasitic Adaptation
Source: Genomics Proteomics Bioinformatics. 2021 Sep 3;20(2):366–81. doi: 10.1016/j.gpb.2021.08.002 (PMC9684166; doi:10.1016/j.gpb.2021.08.002)
Supplement: Supplementary Table S1 [file mmc2.xlsx]

## Sheet: Sheet1
Table S1 Statistics of the B. schroederi genomic sequencing data
Illumina paired-end data
insert size (bp)	Total reads	Total base pairs (bp)	Coverage
300 bp	66641273	9996190950	34
PacBio-sequel II data
	Raw data	Corrected data
Number of Reads	5753274	5371060
Number of Bases (bp)	97400959204	92960019882
Coverage (bp)	324.67	309.867
Median (bp)	12781	13210
Mean (bp)	16929	17307
N50 (bp)	27674	28282
Minimum (bp)	1000	1000
Maximum (bp)	189390	146618
