# Supplementary material for: Genome of the Giant Panda Roundworm Illuminates Its Host Shift and Parasitic Adaptation
Source: Genomics Proteomics Bioinformatics. 2021 Sep 3;20(2):366–81. doi: 10.1016/j.gpb.2021.08.002 (PMC9684166; doi:10.1016/j.gpb.2021.08.002)
Supplement: Supplementary Table S2 [file mmc3.xlsx]

## Sheet: Seheet1
Table S2 Assessment of the quality of the B. schroederi draft genome
	Contigs	Pseudomolecules
Number of sequences	391	150
Sequence (bp)	293422922	293522654
Shortest (bp)	3111	1000
Longest (bp)	9164587	15146288
Median (bp)	327187	36796
Average (bp)	750442	1956817
N50 (bp)	1928817	11819000
L50	40	11
N90 (bp)	367395	6747439
L90	182	24
GC content (%)	37.59	37.59
