# Supplementary material for: Genome of the Giant Panda Roundworm Illuminates Its Host Shift and Parasitic Adaptation
Source: Genomics Proteomics Bioinformatics. 2021 Sep 3;20(2):366–81. doi: 10.1016/j.gpb.2021.08.002 (PMC9684166; doi:10.1016/j.gpb.2021.08.002)
Supplement: Supplementary Table S3 [file mmc4.xlsx]

## Sheet: Sheet1
Table S3 BUSCO analysis
	Number	Percent (%)
Complete BUSCOs (C)	905	92.1589
Complete and single-copy BUSCOs (S)	861	87.6782
Complete and duplicated BUSCOs (D)	44	4.48065
Fragmented BUSCOs (F)	56	5.70265
Missing BUSCOs (M)	21	2.13849
Total BUSCO groups searched	982	100
Note: BUSCO, benchmarking universal single-copy ortholog.
