# Supplementary material for: Genome of the Giant Panda Roundworm Illuminates Its Host Shift and Parasitic Adaptation
Source: Genomics Proteomics Bioinformatics. 2021 Sep 3;20(2):366–81. doi: 10.1016/j.gpb.2021.08.002 (PMC9684166; doi:10.1016/j.gpb.2021.08.002)
Supplement: Supplementary Table S4 [file mmc5.xlsx]

## Sheet: Sheet1
Table S4 Mapping rate of RNA-seq data against the B. schroederi genome
Sample	Mapping Rate (%)
Egg stage_1	0.9499
Egg stage_2	0.9261
Egg stage_3	0.9484
L2 stage_1	0.9069
L2 stage_2	0.8901
L2 stage_3	0.9177
L5 stage_1	0.8517
L5 stage_2	0.9315
L5 stage_3	0.9272
Female adult stage_1	0.9019
Female adult stage_2	0.9111
Female adult stage_3	0.8791
Average	0.9118
