# Supplementary material for: Genome of the Giant Panda Roundworm Illuminates Its Host Shift and Parasitic Adaptation
Source: Genomics Proteomics Bioinformatics. 2021 Sep 3;20(2):366–81. doi: 10.1016/j.gpb.2021.08.002 (PMC9684166; doi:10.1016/j.gpb.2021.08.002)
Supplement: Supplementary Table S5 [file mmc6.xlsx]

## Sheet: Sheet1
Table S5 Summary of repeats in the B. schroederi genome
Repeat class	Number	Length (bp)	Percent (%)
SINE	5912	932368	0.31781
LINE	9583	4103818	1.39884
LTR elements	2732	3331826	1.1357
DNA elements	1913	1448818	0.493849
Unclassified	47411	16882502	5.75463
Simple repeats	93182	7668376	2.61387
Low complexity	16746	886679	0.302236
Total repeat	177479	35254387	12.0169
