# Supplementary material for: Genome of the Giant Panda Roundworm Illuminates Its Host Shift and Parasitic Adaptation
Source: Genomics Proteomics Bioinformatics. 2021 Sep 3;20(2):366–81. doi: 10.1016/j.gpb.2021.08.002 (PMC9684166; doi:10.1016/j.gpb.2021.08.002)
Supplement: Supplementary Table S6 [file mmc7.xlsx]

## Sheet: Sheet1
Table S6 Statistics of tRNAs and rRNAs in the B. schroederi genome
Type	Number
Ala	586
Arg	466
Asn	360
Asp	231
Cys	54
Gln	190
Glu	463
Gly	372
His	209
Ile	177
Leu	564
Lys	258
Met	353
Phe	135
Pro	201
Ser	564
Thr	442
Trp	87
Tyr	126
Val	352
18S rRNA	244
28S rRNA	301
5.8S rRNA	245
5S rRNA	188
