# Supplementary material for: Genome of the Giant Panda Roundworm Illuminates Its Host Shift and Parasitic Adaptation
Source: Genomics Proteomics Bioinformatics. 2021 Sep 3;20(2):366–81. doi: 10.1016/j.gpb.2021.08.002 (PMC9684166; doi:10.1016/j.gpb.2021.08.002)
Supplement: Supplementary Table S7 [file mmc8.xlsx]

## Sheet: Sheet1
Table S7 Summary of tRNA genes in the B. schroederi genome
SuperContig ID	tRNA Begin	Bounds End	Strand	Type	Anti Codon	HMM Score	2'StrScore	Score
BSCCHR010001.1	394004	394075	+	Ala	GGC	59	46.9	12.1
BSCCHR010001.1	1708664	1708737	+	Cys	GCA	74.8	55.2	19.6
BSCCHR010001.1	1708878	1708939	+	Tyr	ATA	31.9	24.4	7.5
BSCCHR010001.1	1709271	1709344	+	Cys	GCA	76.9	57.2	19.7
BSCCHR010001.1	1709674	1709747	+	Cys	GCA	66.8	50.9	15.9
BSCCHR010001.1	1710082	1710150	+	Cys	GCA	60.6	43.7	16.9
BSCCHR010001.1	1710277	1710350	+	Cys	GCA	76.9	57.2	19.7
BSCCHR010001.1	1710880	1710953	+	Cys	GCA	76.9	57.2	19.7
BSCCHR010001.1	1711085	1711153	+	Tyr	ATA	46.4	39.1	7.3
BSCCHR010001.1	1711282	1711355	+	Cys	GCA	76.9	57.2	19.7
BSCCHR010001.1	1711687	1711757	+	Cys	GCA	65.2	50.2	15
BSCCHR010001.1	1711890	1711963	+	Cys	GCA	66.1	52.2	13.9
BSCCHR010001.1	1712096	1712164	+	Tyr	ATA	50.6	43.2	7.4
BSCCHR010001.1	1712293	1712366	+	Cys	GCA	76.9	57.2	19.7
BSCCHR010001.1	1712907	1712975	+	Cys	GCA	63.2	46.4	16.8
BSCCHR010001.1	1713103	1713176	+	Cys	GCA	73.9	58.3	15.6
BSCCHR010001.1	1713309	1713377	+	Tyr	ATA	50.6	43.2	7.4
BSCCHR010001.1	1713506	1713579	+	Cys	GCA	76.9	57.2	19.7
BSCCHR010001.1	1713912	1713985	+	Cys	GCA	76.9	57.2	19.7
BSCCHR010001.1	1714314	1714387	+	Cys	GCA	76.9	57.2	19.7
BSCCHR010001.1	1714520	1714588	+	His	ATG	45.8	38.1	7.7
BSCCHR010001.1	1714916	1714989	+	Cys	GCA	76.9	57.2	19.7
BSCCHR010001.1	1715122	1715190	+	Tyr	ATA	50.6	43.2	7.4
BSCCHR010001.1	1715319	1715392	+	Cys	GCA	76.9	57.2	19.7
BSCCHR010001.1	1715725	1715798	+	Cys	GCA	76.9	57.2	19.7
BSCCHR010001.1	1716134	1716202	+	Tyr	ATA	48.2	40.9	7.3
BSCCHR010001.1	1716331	1716404	+	Cys	GCA	60.7	54	6.7
BSCCHR010001.1	1716733	1716806	+	Cys	GCA	66.4	55.7	10.7
BSCCHR010001.1	1717135	1717208	+	Cys	GCA	76.9	57.2	19.7
BSCCHR010001.1	1717544	1717612	+	Tyr	ATA	48.2	40.9	7.3
BSCCHR010001.1	1717741	1717814	+	Cys	GCA	60.7	54	6.7
BSCCHR010001.1	1718143	1718216	+	Cys	GCA	76.9	57.2	19.7
BSCCHR010001.1	1718757	1718825	+	Cys	GCA	52.4	43.9	8.5
BSCCHR010001.1	1718952	1719025	+	Cys	GCA	76.9	57.2	19.7
BSCCHR010001.1	1719555	1719628	+	Cys	GCA	76.9	57.2	19.7
BSCCHR010001.1	1719760	1719828	+	Tyr	ATA	46.4	39.1	7.3
BSCCHR010001.1	1719957	1720030	+	Cys	GCA	76.9	57.2	19.7
BSCCHR010001.1	1720362	1720432	+	Cys	GCA	65.2	50.2	15
BSCCHR010001.1	1720565	1720638	+	Cys	GCA	66.1	52.2	13.9
BSCCHR010001.1	1720771	1720839	+	Tyr	ATA	50.6	43.2	7.4
BSCCHR010001.1	1720968	1721041	+	Cys	GCA	76.9	57.2	19.7
BSCCHR010001.1	1721582	1721650	+	Cys	GCA	63.2	46.4	16.8
BSCCHR010001.1	1721778	1721851	+	Cys	GCA	73.9	58.3	15.6
BSCCHR010001.1	1721984	1722052	+	Tyr	ATA	50.6	43.2	7.4
BSCCHR010001.1	1722181	1722254	+	Cys	GCA	76.9	57.2	19.7
BSCCHR010001.1	1722587	1722660	+	Cys	GCA	76.9	57.2	19.7
BSCCHR010001.1	1722989	1723062	+	Cys	GCA	76.9	57.2	19.7
BSCCHR010001.1	1723195	1723263	+	His	ATG	45.8	38.1	7.7
BSCCHR010001.1	1723591	1723664	+	Cys	GCA	76.9	57.2	19.7
BSCCHR010001.1	1723797	1723865	+	Tyr	ATA	50.6	43.2	7.4
BSCCHR010001.1	1723994	1724067	+	Cys	GCA	76.9	57.2	19.7
BSCCHR010001.1	1724400	1724473	+	Cys	GCA	76.9	57.2	19.7
BSCCHR010001.1	1724809	1724877	+	Tyr	ATA	48.2	40.9	7.3
BSCCHR010001.1	1725005	1725078	+	Cys	GCA	60.7	54	6.7
BSCCHR010001.1	1725407	1725480	+	Cys	GCA	66.4	55.7	10.7
BSCCHR010001.1	1725809	1725882	+	Cys	GCA	76.9	57.2	19.7
BSCCHR010001.1	1726218	1726286	+	Tyr	ATA	48.2	40.9	7.3
BSCCHR010001.1	1726415	1726488	+	Cys	GCA	60.7	54	6.7
BSCCHR010001.1	1726817	1726890	+	Cys	GCA	76.9	57.2	19.7
BSCCHR010001.1	1727422	1727495	+	Cys	GCA	76.9	57.2	19.7
BSCCHR010001.1	1727628	1727696	+	Tyr	ATA	45.8	38.2	7.6
BSCCHR010001.1	1728024	1728097	+	Cys	GCA	71.1	51.4	19.7
BSCCHR010001.1	1728426	1728499	+	Cys	GCA	76.9	57.2	19.7
BSCCHR010001.1	1729231	1729302	+	Cys	GCA	63.2	54.1	9.1
BSCCHR010001.1	2761037	2761109	+	Gln	TTG	73.3	46.4	26.9
BSCCHR010001.1	3042801	3042872	+	Glu	TTC	67.3	37.9	29.4
BSCCHR010001.1	3494367	3494438	+	Gly	TCC	53.5	26.6	26.9
BSCCHR010001.1	3494578	3494649	+	Gly	TCC	60.6	38.9	21.7
BSCCHR010001.1	3494790	3494861	+	Gly	TCC	69.5	41.7	27.8
BSCCHR010001.1	3495002	3495073	+	Gly	TCC	49.2	35.2	14
BSCCHR010001.1	3495214	3495285	+	Gly	TCC	69.1	41.2	27.9
BSCCHR010001.1	3495426	3495497	+	Gly	TCC	69.5	41.7	27.8
BSCCHR010001.1	3495638	3495709	+	Gly	TCC	58	38	20
BSCCHR010001.1	3495849	3495926	+	Gly	TCC	57.3	33.7	23.6
BSCCHR010001.1	3496061	3496132	+	Gly	TCC	69.5	41.7	27.8
BSCCHR010001.1	3496272	3496343	+	Gly	TCC	61.8	38.8	23
BSCCHR010001.1	3496484	3496555	+	Gly	TCC	58	39.5	18.5
BSCCHR010001.1	3496695	3496766	+	Gly	TCC	61.8	42.4	19.4
BSCCHR010001.1	3496907	3496978	+	Gly	TCC	69.5	41.7	27.8
BSCCHR010001.1	3497119	3497190	+	Gly	TCC	60.6	36.6	24
BSCCHR010001.1	3497331	3497402	+	Gly	TCC	68.9	40.6	28.3
BSCCHR010001.1	3497543	3497614	+	Gly	TCC	59.7	32.8	26.9
BSCCHR010001.1	3497755	3497826	+	Gly	TCC	59.3	33	26.3
BSCCHR010001.1	3497966	3498037	+	Gly	TCC	68.9	40.6	28.3
BSCCHR010001.1	3498178	3498249	+	Gly	TCC	69.5	41.7	27.8
BSCCHR010001.1	3498390	3498461	+	Gly	TCC	58.6	41.4	17.2
BSCCHR010001.1	3498602	3498673	+	Gly	TCC	69.5	41.7	27.8
BSCCHR010001.1	3498814	3498885	+	Gly	TCC	62.3	46.5	15.8
BSCCHR010001.1	3499026	3499097	+	Gly	TCC	69.5	41.7	27.8
BSCCHR010001.1	3499238	3499309	+	Gly	TCC	69.5	41.7	27.8
BSCCHR010001.1	3499450	3499521	+	Gly	TCC	55.1	33.3	21.8
BSCCHR010001.1	3499662	3499733	+	Gly	TCC	60.1	41.1	19
BSCCHR010001.1	3499874	3499945	+	Gly	TCC	65.9	42.6	23.3
BSCCHR010001.1	3500086	3500157	+	Gly	TCC	62.3	46.5	15.8
BSCCHR010001.1	3500298	3500369	+	Gly	TCC	69.5	41.7	27.8
BSCCHR010001.1	3500509	3500580	+	Gly	TCC	69.5	41.7	27.8
BSCCHR010001.1	3500721	3500792	+	Gly	TCC	68.9	40.6	28.3
BSCCHR010001.1	3500932	3501003	+	Gly	TCC	55.1	33.3	21.8
BSCCHR010001.1	3501144	3501215	+	Gly	TCC	71	43.5	27.5
BSCCHR010001.1	3501356	3501427	+	Gly	TCC	69.5	41.7	27.8
BSCCHR010001.1	3501567	3501638	+	Gly	TCC	63.6	37	26.6
BSCCHR010001.1	3501778	3501849	+	Gly	TCC	66.5	38.7	27.8
BSCCHR010001.1	3501990	3502061	+	Gly	TCC	61.8	38.8	23
BSCCHR010001.1	3502201	3502272	+	Gly	TCC	69.5	41.7	27.8
BSCCHR010001.1	3502413	3502484	+	Ile	TAT	57.4	40.8	16.6
BSCCHR010001.1	3502625	3502696	+	Gly	TCC	69.5	41.7	27.8
BSCCHR010001.1	3502836	3502907	+	Gly	TCC	69.5	41.7	27.8
BSCCHR010001.1	3503048	3503119	+	Arg	TCG	69	40.7	28.3
BSCCHR010001.1	3503260	3503331	+	Gly	TCC	69.5	41.7	27.8
BSCCHR010001.1	3503472	3503543	+	Gly	TCC	62.3	40.5	21.8
BSCCHR010001.1	3503684	3503755	+	Gly	TCC	69.5	41.7	27.8
BSCCHR010001.1	3503896	3503967	+	Gly	TCC	69.5	41.7	27.8
BSCCHR010001.1	3504108	3504179	+	Gly	TCC	66.5	38.7	27.8
BSCCHR010001.1	3504320	3504391	+	Gly	TCC	61.8	38.8	23
BSCCHR010001.1	3504531	3504602	+	Gly	TCC	69.5	41.7	27.8
BSCCHR010001.1	3504743	3504814	+	Ile	TAT	57.4	40.8	16.6
BSCCHR010001.1	3504955	3505026	+	Gly	TCC	69.5	41.7	27.8
BSCCHR010001.1	3505169	3505240	+	Gly	TCC	69.5	41.7	27.8
BSCCHR010001.1	3505382	3505453	+	Gly	TCC	68.9	40.6	28.3
BSCCHR010001.1	3505594	3505665	+	Gly	TCC	55.1	33.3	21.8
BSCCHR010001.1	3505806	3505877	+	Gly	TCC	71	43.5	27.5
BSCCHR010001.1	3506018	3506089	+	Gly	TCC	69.5	41.7	27.8
BSCCHR010001.1	3506229	3506300	+	Gly	TCC	61.8	38.8	23
BSCCHR010001.1	3506440	3506511	+	Gly	TCC	69.5	41.7	27.8
BSCCHR010001.1	3506652	3506723	+	Gly	TCC	63.6	43	20.6
BSCCHR010001.1	3506864	3506935	+	Ile	TAT	58.6	38.5	20.1
BSCCHR010001.1	3507076	3507147	+	Gly	TCC	40.9	26.5	14.4
BSCCHR010001.1	3507288	3507359	+	Arg	TCG	69	40.7	28.3
BSCCHR010001.1	3507500	3507571	+	Gly	TCC	69.5	41.7	27.8
BSCCHR010001.1	3507712	3507783	+	Gly	TCC	62.3	40.5	21.8
BSCCHR010001.1	3507924	3507995	+	Gly	TCC	69.5	41.7	27.8
BSCCHR010001.1	3508136	3508207	+	Gly	TCC	69.5	41.7	27.8
BSCCHR010001.1	3508347	3508418	+	Gly	TCC	62.3	46.5	15.8
BSCCHR010001.1	3508559	3508630	+	Gly	TCC	69.5	41.7	27.8
BSCCHR010001.1	3508771	3508841	+	Gly	TCC	53.6	30.6	23
BSCCHR010001.1	3508981	3509052	+	Gly	TCC	62.4	34.5	27.9
BSCCHR010001.1	3509193	3509264	+	Gly	TCC	69.5	41.7	27.8
BSCCHR010001.1	3509405	3509476	+	Gly	TCC	65.3	42.8	22.5
BSCCHR010001.1	3509617	3509688	+	Gly	TCC	63.6	37	26.6
BSCCHR010001.1	3510038	3510109	+	Gly	TCC	69.5	41.7	27.8
BSCCHR010001.1	3510249	3510320	+	Gly	TCC	63.6	37	26.6
BSCCHR010001.1	3510460	3510530	+	Gly	TCC	50.6	32.5	18.1
BSCCHR010001.1	3510671	3510743	+	Gly	TCC	54.7	33.6	21.1
BSCCHR010001.1	3510883	3510954	+	Gly	TCC	69.5	41.7	27.8
BSCCHR010001.1	3511088	3511159	+	Gly	TCC	69.5	41.7	27.8
BSCCHR010001.1	3511299	3511369	+	Gly	TCC	59.3	32.2	27.1
BSCCHR010001.1	3511509	3511580	+	Gly	TCC	58.9	38	20.9
BSCCHR010001.1	3511722	3511793	+	Gly	TCC	69.5	41.7	27.8
BSCCHR010001.1	3511932	3512004	+	Arg	TCG	47.2	34.8	12.4
BSCCHR010001.1	3512145	3512216	+	Gly	TCC	68.9	40.6	28.3
BSCCHR010001.1	3512357	3512428	+	Gly	TCC	68	40.1	27.9
BSCCHR010001.1	3512567	3512638	+	Gly	TCC	69.5	41.7	27.8
BSCCHR010001.1	3512779	3512850	+	Gly	TCC	69.5	41.7	27.8
BSCCHR010001.1	3512991	3513062	+	Gly	TCC	68	40.1	27.9
BSCCHR010001.1	3513201	3513272	+	Gly	TCC	69.5	41.7	27.8
BSCCHR010001.1	3513413	3513484	+	Gly	TCC	65.3	39.9	25.4
BSCCHR010001.1	3513625	3513696	+	Gly	TCC	55.8	36.7	19.1
BSCCHR010001.1	3513837	3513907	+	Gly	TCC	57	35.1	21.9
BSCCHR010001.1	3514048	3514119	+	Gly	TCC	69.5	41.7	27.8
BSCCHR010001.1	3514259	3514330	+	Gly	TCC	63.1	35.3	27.8
BSCCHR010001.1	3514470	3514541	+	Gly	TCC	58.1	30.2	27.9
BSCCHR010001.1	3514682	3514753	+	Gly	TCC	64.9	37.1	27.8
BSCCHR010001.1	3514894	3514965	+	Gly	TCC	67.8	39.9	27.9
BSCCHR010001.1	3515106	3515177	+	Gly	TCC	69.5	41.7	27.8
BSCCHR010001.1	3515317	3515388	+	Gly	TCC	67.8	39.9	27.9
BSCCHR010001.1	3515529	3515600	+	Gly	TCC	69.5	41.7	27.8
BSCCHR010001.1	3515741	3515812	+	Gly	TCC	69.5	41.7	27.8
BSCCHR010001.1	3515953	3516024	+	Gly	TCC	67.8	43.1	24.7
BSCCHR010001.1	3516166	3516237	+	Gly	TCC	69.5	41.7	27.8
BSCCHR010001.1	3516378	3516449	+	Gly	TCC	69.5	41.7	27.8
BSCCHR010001.1	3516590	3516661	+	Gly	TCC	70.7	42.9	27.8
BSCCHR010001.1	3516802	3516873	+	Gly	TCC	67.8	39.9	27.9
BSCCHR010001.1	3517014	3517084	+	Gly	TCC	57.2	32.8	24.4
BSCCHR010001.1	3517225	3517296	+	Gly	TCC	64.9	37.1	27.8
BSCCHR010001.1	3517437	3517507	+	Gly	TCC	49.1	31.1	18
BSCCHR010001.1	3517648	3517719	+	Gly	TCC	69.5	41.7	27.8
BSCCHR010001.1	3517860	3517931	+	Gly	TCC	69.5	41.7	27.8
BSCCHR010001.1	3518072	3518143	+	Gly	TCC	65.3	39.9	25.4
BSCCHR010001.1	3518284	3518355	+	Gly	TCC	57.2	39.7	17.5
BSCCHR010001.1	3518496	3518567	+	Gly	TCC	65.3	39.9	25.4
BSCCHR010001.1	3518708	3518778	+	Gly	TCC	61.4	36.2	25.2
BSCCHR010001.1	3518919	3518990	+	Gly	TCC	69.5	41.7	27.8
BSCCHR010001.1	3519131	3519202	+	Gly	TCC	68.2	40.3	27.9
BSCCHR010001.1	3519343	3519414	+	Gly	TCC	69.5	41.7	27.8
BSCCHR010001.1	3519555	3519626	+	Gly	TCC	49.9	40.5	9.4
BSCCHR010001.1	3519767	3519837	+	Gly	TCC	61.4	36.2	25.2
BSCCHR010001.1	3519978	3520049	+	Gly	TCC	69.5	41.7	27.8
BSCCHR010001.1	3520190	3520261	+	Gly	TCC	69.5	41.7	27.8
BSCCHR010001.1	3520402	3520473	+	Gly	TCC	68.4	40.1	28.3
BSCCHR010001.1	3520614	3520685	+	Gly	TCC	69.5	41.7	27.8
BSCCHR010001.1	3520826	3520896	+	Gly	TCC	61.4	36.2	25.2
BSCCHR010001.1	3521037	3521108	+	Gly	TCC	69.5	41.7	27.8
BSCCHR010001.1	3521249	3521320	+	Gly	TCC	62.9	40.2	22.7
BSCCHR010001.1	3521461	3521532	+	Gly	TCC	69.5	41.7	27.8
BSCCHR010001.1	3521673	3521744	+	Gly	TCC	70.5	44.3	26.2
BSCCHR010001.1	3521884	3521955	+	Gly	TCC	69.5	41.7	27.8
BSCCHR010001.1	3522096	3522167	+	Gly	TCC	62.9	40.2	22.7
BSCCHR010001.1	3522308	3522379	+	Gly	TCC	63.1	42.4	20.7
BSCCHR010001.1	3522520	3522591	+	Gly	TCC	70.5	44.3	26.2
BSCCHR010001.1	3522732	3522803	+	Gly	TCC	69.5	41.7	27.8
BSCCHR010001.1	3522944	3523015	+	Gly	TCC	62.9	40.2	22.7
BSCCHR010001.1	3523156	3523227	+	Gly	TCC	69.5	41.7	27.8
BSCCHR010001.1	3523368	3523439	+	Gly	TCC	68.4	40.1	28.3
BSCCHR010001.1	3523580	3523651	+	Gly	TCC	61.6	42.3	19.3
BSCCHR010001.1	3523792	3523863	+	Gly	TCC	69.5	41.7	27.8
BSCCHR010001.1	3524003	3524074	+	Gly	TCC	69.5	41.7	27.8
BSCCHR010001.1	3524214	3524285	+	Gly	TCC	69.5	41.7	27.8
BSCCHR010001.1	3524425	3524496	+	Gly	TCC	61.6	38.9	22.7
BSCCHR010001.1	3524637	3524708	+	Gly	TCC	70.5	44.3	26.2
BSCCHR010001.1	3524849	3524920	+	Gly	TCC	69.5	41.7	27.8
BSCCHR010001.1	3525061	3525132	+	Gly	TCC	62.9	40.2	22.7
BSCCHR010001.1	3525273	3525344	+	Gly	TCC	69.5	41.7	27.8
BSCCHR010001.1	3525485	3525556	+	Gly	TCC	68.4	40.1	28.3
BSCCHR010001.1	3525697	3525768	+	Gly	TCC	61.6	42.3	19.3
BSCCHR010001.1	3525909	3525980	+	Gly	TCC	57.2	39.7	17.5
BSCCHR010001.1	3526121	3526192	+	Gly	TCC	69.5	41.7	27.8
BSCCHR010001.1	3526333	3526404	+	Gly	TCC	69.5	41.7	27.8
BSCCHR010001.1	3526545	3526616	+	Gly	TCC	62.9	40.2	22.7
BSCCHR010001.1	3526757	3526828	+	Gly	TCC	69.5	41.7	27.8
BSCCHR010001.1	3526969	3527040	+	Gly	TCC	70.5	44.3	26.2
BSCCHR010001.1	3527181	3527252	+	Gly	TCC	69.5	41.7	27.8
BSCCHR010001.1	3527393	3527464	+	Gly	TCC	69.5	41.7	27.8
BSCCHR010001.1	3527605	3527676	+	Gly	TCC	69.5	41.7	27.8
BSCCHR010001.1	3527817	3527888	+	Gly	TCC	56.8	39.3	17.5
BSCCHR010001.1	3528029	3528100	+	Gly	TCC	70.5	44.3	26.2
BSCCHR010001.1	3528241	3528312	+	Gly	TCC	69.5	41.7	27.8
BSCCHR010001.1	3528453	3528524	+	Gly	TCC	70.5	44.3	26.2
BSCCHR010001.1	3528665	3528736	+	Gly	TCC	69.5	41.7	27.8
BSCCHR010001.1	3528877	3528948	+	Gly	TCC	69.5	41.7	27.8
BSCCHR010001.1	3529089	3529160	+	Gly	TCC	70.5	44.3	26.2
BSCCHR010001.1	3529301	3529372	+	Gly	TCC	69.5	41.7	27.8
BSCCHR010001.1	3529513	3529584	+	Gly	TCC	62.9	40.2	22.7
BSCCHR010001.1	3529725	3529796	+	Gly	TCC	69.5	41.7	27.8
BSCCHR010001.1	3529937	3530008	+	Gly	TCC	56.8	39.3	17.5
BSCCHR010001.1	3530149	3530220	+	Gly	TCC	70.5	44.3	26.2
BSCCHR010001.1	3530361	3530431	+	Gly	TCC	61.4	36.2	25.2
BSCCHR010001.1	3530572	3530643	+	Gly	TCC	69.5	41.7	27.8
BSCCHR010001.1	3530784	3530855	+	Gly	TCC	50.7	38.3	12.4
BSCCHR010001.1	3530995	3531066	+	Gly	TCC	69.5	41.7	27.8
BSCCHR010001.1	3531206	3531277	+	Gly	TCC	59.5	42.1	17.4
BSCCHR010001.1	3531418	3531489	+	Gly	TCC	71	43.5	27.5
BSCCHR010001.1	3531630	3531701	+	Gly	TCC	70.5	44.3	26.2
BSCCHR010001.1	3531842	3531913	+	Gly	TCC	48	36.2	11.8
BSCCHR010001.1	3532054	3532125	+	Gly	TCC	62.9	40.2	22.7
BSCCHR010001.1	3532268	3532339	+	Gly	TCC	68.9	40.6	28.3
BSCCHR010001.1	3532480	3532551	+	Gly	TCC	71	43.5	27.5
BSCCHR010001.1	3532692	3532763	+	Gly	TCC	62.9	40.2	22.7
BSCCHR010001.1	3532904	3532975	+	Gly	TCC	49.5	36.9	12.6
BSCCHR010001.1	3533115	3533186	+	Gly	TCC	62.9	40.2	22.7
BSCCHR010001.1	3533327	3533398	+	Gly	TCC	68.9	40.6	28.3
BSCCHR010001.1	3533539	3533610	+	Gly	TCC	69.5	41.7	27.8
BSCCHR010001.1	3533751	3533822	+	Gly	TCC	63.2	35.3	27.9
BSCCHR010001.1	3533963	3534034	+	Gly	TCC	70.5	44.3	26.2
BSCCHR010001.1	3534175	3534246	+	Gly	TCC	69.5	41.7	27.8
BSCCHR010001.1	3534387	3534458	+	Gly	TCC	49.5	36.9	12.6
BSCCHR010001.1	3534599	3534670	+	Gly	TCC	62.9	40.2	22.7
BSCCHR010001.1	3534811	3534882	+	Gly	TCC	68.9	40.6	28.3
BSCCHR010001.1	3535023	3535094	+	Gly	TCC	69.5	41.7	27.8
BSCCHR010001.1	3535235	3535306	+	Gly	TCC	63.2	35.3	27.9
BSCCHR010001.1	3535447	3535518	+	Gly	TCC	70.5	44.3	26.2
BSCCHR010001.1	3535659	3535730	+	Gly	TCC	69.5	41.7	27.8
BSCCHR010001.1	3535871	3535942	+	Gly	TCC	62.9	40.2	22.7
BSCCHR010001.1	3536083	3536154	+	Gly	TCC	69.5	41.7	27.8
BSCCHR010001.1	3536295	3536366	+	Gly	TCC	65.6	37.5	28.1
BSCCHR010001.1	3536507	3536578	+	Gly	TCC	70.5	44.3	26.2
BSCCHR010001.1	3536719	3536790	+	Gly	TCC	69.5	41.7	27.8
BSCCHR010001.1	3536931	3537002	+	Gly	TCC	49.5	36.9	12.6
BSCCHR010001.1	3537143	3537214	+	Gly	TCC	62.9	40.2	22.7
BSCCHR010001.1	3537355	3537426	+	Gly	TCC	68.9	40.6	28.3
BSCCHR010001.1	3537567	3537638	+	Gly	TCC	69.5	41.7	27.8
BSCCHR010001.1	3537779	3537850	+	Gly	TCC	70.5	44.3	26.2
BSCCHR010001.1	3537991	3538062	+	Gly	TCC	69.5	41.7	27.8
BSCCHR010001.1	3538203	3538274	+	Gly	TCC	62.9	40.2	22.7
BSCCHR010001.1	3538415	3538486	+	Gly	TCC	68.9	40.6	28.3
BSCCHR010001.1	3538627	3538698	+	Gly	TCC	69.5	41.7	27.8
BSCCHR010001.1	3538839	3538910	+	Gly	TCC	68.9	40.6	28.3
BSCCHR010001.1	3539051	3539122	+	Gly	TCC	69.5	41.7	27.8
BSCCHR010001.1	3539263	3539334	+	Gly	TCC	70.5	44.3	26.2
BSCCHR010001.1	3539475	3539546	+	Gly	TCC	69.5	41.7	27.8
BSCCHR010001.1	3539687	3539758	+	Gly	TCC	62.9	40.2	22.7
BSCCHR010001.1	3539899	3539970	+	Gly	TCC	68.9	40.6	28.3
BSCCHR010001.1	3540111	3540182	+	Gly	TCC	69.5	41.7	27.8
BSCCHR010001.1	3649374	3649446	+	Lys	TTT	33.8	25.4	8.4
BSCCHR010001.1	3649662	3649734	+	Lys	TTT	53.4	45.4	8
BSCCHR010001.1	3649955	3650027	+	Lys	TTT	83.2	56.5	26.7
BSCCHR010001.1	3650248	3650320	+	Lys	TTT	83.2	56.5	26.7
BSCCHR010001.1	3650541	3650613	+	Lys	TTT	78.6	55.7	22.9
BSCCHR010001.1	3650834	3650906	+	Lys	TTT	83.2	56.5	26.7
BSCCHR010001.1	3651127	3651199	+	Lys	TTT	83.2	56.5	26.7
BSCCHR010001.1	3651420	3651492	+	Lys	TTT	83.2	56.5	26.7
BSCCHR010001.1	3651713	3651785	+	Lys	TTT	78.6	55.7	22.9
BSCCHR010001.1	3652006	3652078	+	Lys	TTT	83.2	56.5	26.7
BSCCHR010001.1	3652299	3652371	+	Lys	TTT	83.2	56.5	26.7
BSCCHR010001.1	3652592	3652664	+	Lys	TTT	83.2	56.5	26.7
BSCCHR010001.1	3652885	3652957	+	Lys	TTT	83.2	56.5	26.7
BSCCHR010001.1	3653178	3653250	+	Lys	TTT	83.2	56.5	26.7
BSCCHR010001.1	3653471	3653543	+	Lys	TTT	83.2	56.5	26.7
BSCCHR010001.1	3653764	3653836	+	Lys	TTT	83.2	56.5	26.7
BSCCHR010001.1	3654057	3654129	+	Lys	TTT	77.3	57.9	19.4
BSCCHR010001.1	3654350	3654422	+	Lys	TTT	83.2	56.5	26.7
BSCCHR010001.1	3654643	3654715	+	Lys	TTT	83.2	56.5	26.7
BSCCHR010001.1	3654936	3655008	+	Lys	TTT	74.2	54.7	19.5
BSCCHR010001.1	3655229	3655301	+	Lys	TTT	83.2	56.5	26.7
BSCCHR010001.1	3655522	3655594	+	Lys	TTT	77.7	51.1	26.6
BSCCHR010001.1	3655815	3655887	+	Lys	TTT	83.2	56.5	26.7
BSCCHR010001.1	3656108	3656180	+	Lys	TTT	74.2	54.7	19.5
BSCCHR010001.1	3656401	3656473	+	Lys	TTT	74.5	55.1	19.4
BSCCHR010001.1	3656694	3656766	+	Lys	TTT	83.2	56.5	26.7
BSCCHR010001.1	3656987	3657059	+	Lys	TTT	75.2	48.5	26.7
BSCCHR010001.1	3657280	3657352	+	Lys	TTT	83.2	56.5	26.7
BSCCHR010001.1	3657573	3657645	+	Lys	TTT	83.2	56.5	26.7
BSCCHR010001.1	3657866	3657938	+	Lys	TTT	83.2	56.5	26.7
BSCCHR010001.1	3658159	3658231	+	Lys	TTT	76.7	50	26.7
BSCCHR010001.1	3658452	3658524	+	Lys	TTT	83.2	56.5	26.7
BSCCHR010001.1	3658744	3658816	+	Lys	TTT	83.2	56.5	26.7
BSCCHR010001.1	3659037	3659109	+	Lys	TTT	55.8	49.1	6.7
BSCCHR010001.1	3659330	3659402	+	Lys	TTT	83.2	56.5	26.7
BSCCHR010001.1	3659622	3659694	+	Lys	TTT	83.2	56.5	26.7
BSCCHR010001.1	3659915	3659987	+	Lys	TTT	83.2	56.5	26.7
BSCCHR010001.1	3660208	3660280	+	Lys	TTT	75.2	48.5	26.7
BSCCHR010001.1	3660501	3660573	+	Lys	TTT	73.9	51.6	22.3
BSCCHR010001.1	3660794	3660866	+	Lys	TTT	83.2	56.5	26.7
BSCCHR010001.1	3661087	3661159	+	Lys	TTT	83.2	56.5	26.7
BSCCHR010001.1	3661380	3661452	+	Lys	TTT	83.2	56.5	26.7
BSCCHR010001.1	3661672	3661744	+	Lys	TTT	83.2	56.5	26.7
BSCCHR010001.1	3661965	3662037	+	Lys	TTT	61.3	49.6	11.7
BSCCHR010001.1	3662258	3662330	+	Lys	TTT	76.7	50	26.7
BSCCHR010001.1	3662551	3662623	+	Lys	TTT	76.3	55.6	20.7
BSCCHR010001.1	3662844	3662916	+	Lys	TTT	83.2	56.5	26.7
BSCCHR010001.1	3663137	3663209	+	Lys	TTT	56.4	45.2	11.2
BSCCHR010001.1	3663430	3663502	+	Lys	TTT	71.7	51.4	20.3
BSCCHR010001.1	3663723	3663795	+	Lys	TTT	83.2	56.5	26.7
BSCCHR010001.1	3664016	3664088	+	Lys	TTT	83.2	56.5	26.7
BSCCHR010001.1	3664309	3664381	+	Lys	TTT	83.2	56.5	26.7
BSCCHR010001.1	3664602	3664674	+	Lys	TTT	65.6	52.1	13.5
BSCCHR010001.1	3664895	3664967	+	Lys	TTT	73.9	51.6	22.3
BSCCHR010001.1	3665188	3665260	+	Lys	TTT	76.4	58.2	18.2
BSCCHR010001.1	3665481	3665553	+	Lys	TTT	71.9	45.3	26.6
BSCCHR010001.1	3665774	3665846	+	Lys	TTT	71.4	54.1	17.3
BSCCHR010001.1	3666067	3666139	+	Lys	TTT	83.2	56.5	26.7
BSCCHR010001.1	3666360	3666432	+	Lys	TTT	83.2	56.5	26.7
BSCCHR010001.1	3666653	3666725	+	Lys	TTT	60.1	49	11.1
BSCCHR010001.1	3666946	3667018	+	Lys	TTT	83.2	56.5	26.7
BSCCHR010001.1	3667239	3667311	+	Lys	TTT	83.2	56.5	26.7
BSCCHR010001.1	3667532	3667604	+	Lys	TTT	72.3	47.5	24.8
BSCCHR010001.1	3667825	3667897	+	Lys	TTT	83.2	56.5	26.7
BSCCHR010001.1	3668118	3668190	+	Lys	TTT	63.1	40.9	22.2
BSCCHR010001.1	3668411	3668483	+	Lys	TTT	83.2	56.5	26.7
BSCCHR010001.1	3668704	3668776	+	Lys	TTT	63.1	40.9	22.2
BSCCHR010001.1	3668997	3669069	+	Lys	TTT	83.2	56.5	26.7
BSCCHR010001.1	3669290	3669362	+	Lys	TTT	83.2	56.5	26.7
BSCCHR010001.1	3669583	3669666	+	Lys	TTT	56.1	40.4	15.7
BSCCHR010001.1	3669876	3669948	+	Lys	TTT	83.2	56.5	26.7
BSCCHR010001.1	3670169	3670241	+	Lys	TTT	83.2	56.5	26.7
BSCCHR010001.1	3670462	3670534	+	Lys	TTT	83.2	56.5	26.7
BSCCHR010001.1	3670755	3670827	+	Lys	TTT	63.1	40.9	22.2
BSCCHR010001.1	3671048	3671120	+	Lys	TTT	83.2	56.5	26.7
BSCCHR010001.1	3671341	3671413	+	Lys	TTT	83.2	56.5	26.7
BSCCHR010001.1	3671634	3671717	+	Lys	TTT	56.1	40.4	15.7
BSCCHR010001.1	3671927	3671999	+	Lys	TTT	83.2	56.5	26.7
BSCCHR010001.1	3672220	3672292	+	Lys	TTT	83.2	56.5	26.7
BSCCHR010001.1	3672512	3672584	+	Lys	TTT	72.3	47.5	24.8
BSCCHR010001.1	3672805	3672877	+	Lys	TTT	74.2	49.4	24.8
BSCCHR010001.1	3673098	3673170	+	Lys	TTT	83.2	56.5	26.7
BSCCHR010001.1	3673391	3673463	+	Lys	TTT	83.2	56.5	26.7
BSCCHR010001.1	3673684	3673756	+	Lys	TTT	81.3	54.6	26.7
BSCCHR010001.1	3673977	3674060	+	Lys	TTT	56.1	40.4	15.7
BSCCHR010001.1	3674270	3674342	+	Lys	TTT	83.2	56.5	26.7
BSCCHR010001.1	3674563	3674635	+	Lys	TTT	63.1	40.9	22.2
BSCCHR010001.1	3674856	3674928	+	Lys	TTT	83.2	56.5	26.7
BSCCHR010001.1	3675149	3675221	+	Lys	TTT	83.2	56.5	26.7
BSCCHR010001.1	3675442	3675525	+	Lys	TTT	56.1	40.4	15.7
BSCCHR010001.1	3675735	3675807	+	Lys	TTT	83.2	56.5	26.7
BSCCHR010001.1	3676028	3676100	+	Lys	TTT	83.2	56.5	26.7
BSCCHR010001.1	3676320	3676392	+	Lys	TTT	72.3	47.5	24.8
BSCCHR010001.1	3676613	3676685	+	Lys	TTT	74.2	49.4	24.8
BSCCHR010001.1	3676906	3676978	+	Lys	TTT	83.2	56.5	26.7
BSCCHR010001.1	3677199	3677273	+	Lys	TTT	51.8	38.4	13.4
BSCCHR010001.1	3677496	3677568	+	Lys	TTT	82.6	56	26.6
BSCCHR010001.1	3677789	3677861	+	Lys	TTT	83.2	56.5	26.7
BSCCHR010001.1	3678082	3678165	+	Lys	TTT	56.1	40.4	15.7
BSCCHR010001.1	3678375	3678447	+	Lys	TTT	83.2	56.5	26.7
BSCCHR010001.1	3678668	3678740	+	Lys	TTT	83.2	56.5	26.7
BSCCHR010001.1	3678961	3679033	+	Lys	TTT	76.5	55.2	21.3
BSCCHR010001.1	3679254	3679326	+	Lys	TTT	77.6	54.9	22.7
BSCCHR010001.1	3679547	3679619	+	Lys	TTT	83.2	56.5	26.7
BSCCHR010001.1	3679840	3679923	+	Lys	TTT	56.1	40.4	15.7
BSCCHR010001.1	3680133	3680205	+	Lys	TTT	60.6	52.3	8.3
BSCCHR010001.1	3680426	3680498	+	Lys	TTT	83.2	56.5	26.7
BSCCHR010001.1	3680719	3680802	+	Lys	TTT	56.1	40.4	15.7
BSCCHR010001.1	3681012	3681084	+	Lys	TTT	72.7	51.3	21.4
BSCCHR010001.1	3681305	3681377	+	Lys	TTT	77.6	54.9	22.7
BSCCHR010001.1	3681598	3681670	+	Lys	TTT	60.6	52.3	8.3
BSCCHR010001.1	3681891	3681963	+	Lys	TTT	83.2	56.5	26.7
BSCCHR010001.1	3682184	3682267	+	Lys	TTT	56.1	40.4	15.7
BSCCHR010001.1	3682477	3682549	+	Lys	TTT	72.7	51.3	21.4
BSCCHR010001.1	3682770	3682842	+	Lys	TTT	77.6	54.9	22.7
BSCCHR010001.1	3683063	3683135	+	Lys	TTT	83.2	56.5	26.7
BSCCHR010001.1	3683356	3683439	+	Lys	TTT	56.1	40.4	15.7
BSCCHR010001.1	3683649	3683721	+	Lys	TTT	60.6	52.3	8.3
BSCCHR010001.1	3683942	3684014	+	Glu	TTC	49.6	39.6	10
BSCCHR010001.1	3684235	3684307	+	Lys	TTT	77.1	50.4	26.7
BSCCHR010001.1	4091455	4091525	+	Ala	AGC	27.1	16.8	10.3
BSCCHR010001.1	4091763	4091834	+	Ala	AGC	59.5	37.1	22.4
BSCCHR010001.1	4092074	4092144	+	Ala	AGC	63.3	37.3	26
BSCCHR010001.1	4092228	4092298	+	Ala	AGC	56.8	41.7	15.1
BSCCHR010001.1	4092382	4092452	+	Ala	AGC	62.7	43.8	18.9
BSCCHR010001.1	4092536	4092607	+	Ala	CGC	72.8	46.7	26.1
BSCCHR010001.1	4092691	4092762	+	Ala	AGC	53.8	39.2	14.6
BSCCHR010001.1	4092846	4092917	+	Ala	AGC	60.9	42.6	18.3
BSCCHR010001.1	4093001	4093072	+	Ala	AGC	71.8	45.7	26.1
BSCCHR010001.1	4093156	4093227	+	Ala	CGC	47.9	37.5	10.4
BSCCHR010001.1	4093310	4093381	+	Ala	AGC	65.9	39.9	26
BSCCHR010001.1	4093464	4093535	+	Ala	AGC	61.2	44.7	16.5
BSCCHR010001.1	4093619	4093690	+	Ala	CGC	56.5	42.3	14.2
BSCCHR010001.1	4093773	4093844	+	Ala	CGC	72.8	46.7	26.1
BSCCHR010001.1	4094082	4094153	+	Ala	AGC	60.7	42.3	18.4
BSCCHR010001.1	4094237	4094308	+	Ala	CGC	68.2	42.2	26
BSCCHR010001.1	4094391	4094462	+	Ala	AGC	69.2	46.9	22.3
BSCCHR010001.1	4094699	4094770	+	Ala	AGC	64.5	42.2	22.3
BSCCHR010001.1	4094854	4094925	+	Ala	AGC	75.7	49.7	26
BSCCHR010001.1	4095008	4095079	+	Ala	CGC	52.4	35.9	16.5
BSCCHR010001.1	4095163	4095233	+	Ala	AGC	59.8	43.2	16.6
BSCCHR010001.1	4095316	4095387	+	Ala	CGC	50.9	37.9	13
BSCCHR010001.1	4095469	4095540	+	Ala	CGC	72.8	46.7	26.1
BSCCHR010001.1	4095624	4095695	+	Ala	AGC	71.8	45.7	26.1
BSCCHR010001.1	4095778	4095849	+	Ala	CGC	57.7	43.5	14.2
BSCCHR010001.1	4095932	4096003	+	Ala	AGC	54.2	38.4	15.8
BSCCHR010001.1	4096087	4096157	+	Ala	AGC	59.8	43.2	16.6
BSCCHR010001.1	4096240	4096311	+	Ala	CGC	50.9	37.9	13
BSCCHR010001.1	4096392	4096463	+	Ala	CGC	72.8	46.7	26.1
BSCCHR010001.1	4096548	4096619	+	Ala	AGC	71.8	45.7	26.1
BSCCHR010001.1	4096703	4096774	+	Ala	AGC	60.4	38.2	22.2
BSCCHR010001.1	4096858	4096929	+	Ala	TGC	54.8	42.1	12.7
BSCCHR010001.1	4097013	4097084	+	Ala	AGC	70.3	44.3	26
BSCCHR010001.1	4097167	4097238	+	Ala	CGC	73.4	47.4	26
BSCCHR010001.1	4097475	4097546	+	Ala	GGC	72.7	46.7	26
BSCCHR010001.1	4097630	4097701	+	Ala	AGC	71.8	45.7	26.1
BSCCHR010001.1	4097785	4097856	+	Ala	AGC	75.7	49.7	26
BSCCHR010001.1	4097940	4098011	+	Ala	AGC	75.7	49.7	26
BSCCHR010001.1	4098094	4098165	+	Ala	AGC	75.7	49.7	26
BSCCHR010001.1	4098249	4098320	+	Ala	CGC	72.8	46.7	26.1
BSCCHR010001.1	4098556	4098627	+	Ala	CGC	41.4	35.7	5.7
BSCCHR010001.1	4098710	4098781	+	Ala	AGC	63.4	45.3	18.1
BSCCHR010001.1	4098865	4098936	+	Ala	AGC	71.8	45.7	26.1
BSCCHR010001.1	4099328	4099399	+	Ala	AGC	63.4	45.3	18.1
BSCCHR010001.1	4099483	4099554	+	Ala	AGC	61.7	35.4	26.3
BSCCHR010001.1	4099638	4099709	+	Ala	AGC	53.5	36.9	16.6
BSCCHR010001.1	4099791	4099862	+	Ala	AGC	62.6	43.5	19.1
BSCCHR010001.1	4099946	4100017	+	Ala	CGC	68.8	42.8	26
BSCCHR010001.1	4100101	4100172	+	Ala	CGC	60.6	42.6	18
BSCCHR010001.1	4100256	4100326	+	Ala	AGC	39.6	33.6	6
BSCCHR010001.1	4100410	4100481	+	Ala	CGC	56.5	42.3	14.2
BSCCHR010001.1	4100564	4100635	+	Ala	CGC	72.8	46.7	26.1
BSCCHR010001.1	4100718	4100789	+	Ala	CGC	72.8	46.7	26.1
BSCCHR010001.1	4100872	4100942	+	Ala	AGC	35.1	22.3	12.8
BSCCHR010001.1	4101026	4101097	+	Ala	AGC	71.8	45.7	26.1
BSCCHR010001.1	4101181	4101251	+	Ala	AGC	55.6	42.5	13.1
BSCCHR010001.1	4101337	4101406	+	Ala	CGC	56.5	34.7	21.8
BSCCHR010001.1	4101488	4101559	+	Ala	AGC	71.8	45.7	26.1
BSCCHR010001.1	4101643	4101713	+	Ala	AGC	49.1	32.5	16.6
BSCCHR010001.1	4101796	4101866	+	Ala	AGC	55.6	42.5	13.1
BSCCHR010001.1	4101950	4102021	+	Ala	CGC	59.2	42.9	16.3
BSCCHR010001.1	4102102	4102173	+	Ala	AGC	48.6	42.5	6.1
BSCCHR010001.1	4102257	4102328	+	Ala	AGC	68.1	48.6	19.5
BSCCHR010001.1	4102412	4102482	+	Ala	AGC	62.7	43.8	18.9
BSCCHR010001.1	4102721	4102794	+	Ala	CGC	51.2	30.9	20.3
BSCCHR010001.1	4102871	4102942	+	Gly	ACC	60.5	42.1	18.4
BSCCHR010001.1	4103026	4103097	+	Ala	AGC	61.8	44.7	17.1
BSCCHR010001.1	4103180	4103251	+	Ala	AGC	65.4	39.5	25.9
BSCCHR010001.1	4103335	4103406	+	Ala	AGC	63.6	43	20.6
BSCCHR010001.1	4103490	4103561	+	Ala	AGC	48.3	33.5	14.8
BSCCHR010001.1	4103645	4103716	+	Ala	AGC	61	44.2	16.8
BSCCHR010001.1	4103801	4103875	+	Ala	CGC	46.6	28.1	18.5
BSCCHR010001.1	4103953	4104024	+	Ala	CGC	58.5	41.7	16.8
BSCCHR010001.1	4104108	4104179	+	Ala	AGC	71.8	45.7	26.1
BSCCHR010001.1	4104264	4104338	+	Ala	CGC	46.6	28.1	18.5
BSCCHR010001.1	4104416	4104487	+	Ala	CGC	58.5	41.7	16.8
BSCCHR010001.1	4104727	4104800	+	Ala	CGC	45.5	25.1	20.4
BSCCHR010001.1	4104878	4104949	+	Gly	ACC	66	43.8	22.2
BSCCHR010001.1	4105033	4105104	+	Ala	AGC	51.5	34.5	17
BSCCHR010001.1	4105187	4105258	+	Ala	AGC	59.6	41.6	18
BSCCHR010001.1	4105340	4105411	+	Ala	AGC	63.6	43	20.6
BSCCHR010001.1	4105494	4105565	+	Ala	AGC	62.2	40.7	21.5
BSCCHR010001.1	4105648	4105719	+	Ala	CGC	64.4	41.8	22.6
BSCCHR010001.1	4105803	4105874	+	Ala	CGC	65.8	45.5	20.3
BSCCHR010001.1	4105958	4106029	+	Ala	AGC	71.8	45.7	26.1
BSCCHR010001.1	4106112	4106184	+	Ala	CGC	54.3	33.2	21.1
BSCCHR010001.1	4106266	4106337	+	Ala	CGC	66.4	40.4	26
BSCCHR010001.1	4106421	4106492	+	Ala	AGC	74.4	44.7	29.7
BSCCHR010001.1	4106575	4106646	+	Ala	CGC	60	40.3	19.7
BSCCHR010001.1	4106730	4106801	+	Ala	AGC	60.3	40.7	19.6
BSCCHR010001.1	4106885	4106956	+	Ala	AGC	51.4	41.8	9.6
BSCCHR010001.1	4107040	4107111	+	Ala	AGC	71.8	45.7	26.1
BSCCHR010001.1	4107194	4107265	+	Ala	CGC	48.4	38.5	9.9
BSCCHR010001.1	4107349	4107420	+	Ala	AGC	46.4	37.1	9.3
BSCCHR010001.1	4107504	4107575	+	Ala	CGC	72.8	46.7	26.1
BSCCHR010001.1	4107659	4107730	+	Ala	CGC	72.8	46.7	26.1
BSCCHR010001.1	4107815	4107886	+	Ala	CGC	72.8	46.7	26.1
BSCCHR010001.1	4108125	4108199	+	Ala	CGC	46.7	26.5	20.2
BSCCHR010001.1	4108277	4108348	+	Gly	ACC	66	43.8	22.2
BSCCHR010001.1	4108432	4108503	+	Ala	AGC	75.7	49.7	26
BSCCHR010001.1	4109133	4109204	+	Ala	CGC	41.4	36.1	5.3
BSCCHR010001.1	4109287	4109358	+	Ala	AGC	57.3	40.5	16.8
BSCCHR010001.1	4109595	4109666	+	Ala	AGC	65.4	39.8	25.6
BSCCHR010001.1	4109749	4109820	+	Ala	AGC	65.4	39.8	25.6
BSCCHR010001.1	4109903	4109974	+	Ala	AGC	72.6	46.5	26.1
BSCCHR010001.1	4110060	4110134	+	Ala	CGC	53.6	35.2	18.4
BSCCHR010001.1	4110211	4110282	+	Ala	AGC	71.8	45.7	26.1
BSCCHR010001.1	4110364	4110435	+	Ala	AGC	72.6	46.5	26.1
BSCCHR010001.1	4110518	4110589	+	Ala	CGC	41.4	36.1	5.3
BSCCHR010001.1	4110671	4110742	+	Ala	AGC	57.3	40.5	16.8
BSCCHR010001.1	4110981	4111052	+	Ala	AGC	65.4	39.8	25.6
BSCCHR010001.1	4111135	4111206	+	Ala	CGC	42.8	37.5	5.3
BSCCHR010001.1	4111289	4111372	+	Ala	AGC	48.1	34.1	14
BSCCHR010001.1	4111443	4111514	+	Ala	CGC	72	45.9	26.1
BSCCHR010001.1	4111596	4111668	+	Ala	AGC	50.8	29.7	21.1
BSCCHR010001.1	4111751	4111822	+	Ala	CGC	52.3	38	14.3
BSCCHR010001.1	4111905	4111976	+	Ala	CGC	64.2	43.5	20.7
BSCCHR010001.1	4112059	4112130	+	Ala	CGC	69.5	43.5	26
BSCCHR010001.1	4112213	4112284	+	Ala	AGC	62.7	39.8	22.9
BSCCHR010001.1	4112366	4112437	+	Ala	AGC	59.6	36.9	22.7
BSCCHR010001.1	4112519	4112592	+	Ala	AGC	41.1	24.2	16.9
BSCCHR010001.1	4112675	4112749	+	Ala	CGC	57.1	35.5	21.6
BSCCHR010001.1	4112826	4112897	+	Ala	CGC	72.8	46.7	26.1
BSCCHR010001.1	4112981	4113052	+	Ala	CGC	72	45.9	26.1
BSCCHR010001.1	4113135	4113206	+	Ala	CGC	42.7	30.2	12.5
BSCCHR010001.1	4113289	4113359	+	Ala	AGC	55.5	38.6	16.9
BSCCHR010001.1	4113445	4113514	+	Ala	AGC	38.6	33	5.6
BSCCHR010001.1	4113596	4113666	+	Ala	AGC	46.1	32.4	13.7
BSCCHR010001.1	4113751	4113825	+	Ala	CGC	53.6	35.2	18.4
BSCCHR010001.1	4113902	4113973	+	Ala	AGC	71.8	45.7	26.1
BSCCHR010001.1	4114056	4114127	+	Ala	AGC	72.6	46.5	26.1
BSCCHR010001.1	4114211	4114282	+	Ala	CGC	41.4	36.1	5.3
BSCCHR010001.1	4114365	4114436	+	Ala	AGC	57.3	40.5	16.8
BSCCHR010001.1	4114674	4114744	+	Ala	AGC	39.1	29.2	9.9
BSCCHR010001.1	4114828	4114902	+	Ala	CGC	57.1	35.5	21.6
BSCCHR010001.1	4114980	4115051	+	Ala	CGC	72.8	46.7	26.1
BSCCHR010001.1	4115288	4115358	+	Ala	AGC	39.3	23.9	15.4
BSCCHR010001.1	4115444	4115518	+	Ala	CGC	57.1	35.5	21.6
BSCCHR010001.1	4115596	4115667	+	Ala	CGC	72.8	46.7	26.1
BSCCHR010001.1	4115751	4115822	+	Ala	CGC	72	45.9	26.1
BSCCHR010001.1	4115905	4115976	+	Ala	CGC	42.7	30.2	12.5
BSCCHR010001.1	4116060	4116131	+	Ala	AGC	58.6	41.8	16.8
BSCCHR010001.1	4116217	4116286	+	Ala	AGC	38.6	33	5.6
BSCCHR010001.1	4116369	4116440	+	Ala	AGC	49.6	39.9	9.7
BSCCHR010001.1	4116525	4116599	+	Ala	CGC	53.6	35.2	18.4
BSCCHR010001.1	4116676	4116747	+	Ala	AGC	71.8	45.7	26.1
BSCCHR010001.1	4116830	4116901	+	Ala	AGC	72.6	46.5	26.1
BSCCHR010001.1	4116985	4117056	+	Ala	CGC	41.4	36.1	5.3
BSCCHR010001.1	4117139	4117210	+	Ala	AGC	57.3	40.5	16.8
BSCCHR010001.1	4117448	4117519	+	Ala	AGC	65.4	39.8	25.6
BSCCHR010001.1	4117602	4117673	+	Ala	CGC	41.4	36.1	5.3
BSCCHR010001.1	4117756	4117827	+	Ala	AGC	48.1	34.1	14
BSCCHR010001.1	4117910	4117981	+	Ala	CGC	72	45.9	26.1
BSCCHR010001.1	4118063	4118135	+	Ala	AGC	50.8	29.7	21.1
BSCCHR010001.1	4118218	4118289	+	Ala	CGC	52.3	38	14.3
BSCCHR010001.1	4118372	4118443	+	Ala	CGC	64.2	43.5	20.7
BSCCHR010001.1	4118526	4118597	+	Ala	CGC	69.5	43.5	26
BSCCHR010001.1	4118681	4118752	+	Ala	AGC	67.7	41.8	25.9
BSCCHR010001.1	4118835	4118906	+	Ala	AGC	59.6	36.9	22.7
BSCCHR010001.1	4118989	4119059	+	Ala	AGC	39.3	23.9	15.4
BSCCHR010001.1	4119144	4119218	+	Ala	CGC	57.1	35.5	21.6
BSCCHR010001.1	4119450	4119520	+	Ala	CGC	64.4	39.3	25.1
BSCCHR010001.1	4119604	4119687	+	Ala	AGC	37	28.2	8.8
BSCCHR010001.1	4119758	4119829	+	Ala	CGC	72.8	46.7	26.1
BSCCHR010001.1	4119913	4119984	+	Ala	CGC	72	45.9	26.1
BSCCHR010001.1	4120067	4120138	+	Ala	CGC	42.7	30.2	12.5
BSCCHR010001.1	4120221	4120292	+	Ala	AGC	57.3	40.5	16.8
BSCCHR010001.1	4120529	4120600	+	Ala	AGC	65.4	39.8	25.6
BSCCHR010001.1	4120683	4120754	+	Ala	CGC	41.4	36.1	5.3
BSCCHR010001.1	4120837	4120908	+	Ala	AGC	57.3	40.5	16.8
BSCCHR010001.1	4121146	4121217	+	Ala	AGC	61.9	37.8	24.1
BSCCHR010001.1	4121453	4121524	+	Ala	AGC	71.8	45.7	26.1
BSCCHR010001.1	4121607	4121678	+	Ala	AGC	55.5	38.6	16.9
BSCCHR010001.1	4121916	4121987	+	Ala	CGC	64.6	44	20.6
BSCCHR010001.1	4122071	4122142	+	Ala	CGC	72	45.9	26.1
BSCCHR010001.1	4122227	4122301	+	Ala	CGC	49.7	25.5	24.2
BSCCHR010001.1	4122533	4122604	+	Ala	AGC	71.8	45.7	26.1
BSCCHR010001.1	4122686	4122757	+	Ala	AGC	72.6	46.5	26.1
BSCCHR010001.1	4122841	4122912	+	Ala	CGC	41.4	36.1	5.3
BSCCHR010001.1	4122995	4123066	+	Ser	AGA	57.5	40.6	16.9
BSCCHR010001.1	4123303	4123374	+	Ala	AGC	71.8	45.7	26.1
BSCCHR010001.1	4123457	4123528	+	Ala	CGC	41.4	36.1	5.3
BSCCHR010001.1	4123611	4123682	+	Ala	AGC	57.3	40.5	16.8
BSCCHR010001.1	4123919	4123990	+	Ala	CGC	41.4	36.1	5.3
BSCCHR010001.1	4124073	4124144	+	Ala	CGC	50.9	38.3	12.6
BSCCHR010001.1	4124227	4124298	+	Ala	AGC	65.4	39.3	26.1
BSCCHR010001.1	4124381	4124452	+	Ala	AGC	71.8	45.7	26.1
BSCCHR010001.1	4124688	4124759	+	Ala	AGC	58.6	41.8	16.8
BSCCHR010001.1	4124997	4125068	+	Ala	AGC	49.6	39.9	9.7
BSCCHR010001.1	4125153	4125222	+	Ala	CGC	50.8	34.6	16.2
BSCCHR010001.1	4125308	4125377	+	Ala	AGC	47.5	36.1	11.4
BSCCHR010001.1	4125460	4125531	+	Ala	AGC	49.6	39.9	9.7
BSCCHR010001.1	4125616	4125690	+	Ala	CGC	56.2	35.6	20.6
BSCCHR010001.1	4125768	4125839	+	Ala	CGC	50.2	36.1	14.1
BSCCHR010001.1	4125922	4125993	+	Ala	AGC	56.4	45.1	11.3
BSCCHR010001.1	4126231	4126302	+	Ala	AGC	71.8	45.7	26.1
BSCCHR010001.1	4126385	4126456	+	Ala	CGC	72	45.9	26.1
BSCCHR010001.1	4126693	4126764	+	Ala	AGC	50.5	40.5	10
BSCCHR010001.1	4126848	4126920	+	Ala	CGC	33.2	26.2	7
BSCCHR010001.1	4127003	4127073	+	Ala	CGC	63.7	42.8	20.9
BSCCHR010001.1	4127156	4127227	+	Ala	CGC	51.1	39	12.1
BSCCHR010001.1	4127310	4127381	+	Ala	AGC	52.9	27	25.9
BSCCHR010001.1	4127466	4127535	+	Ala	CGC	35	25.3	9.7
BSCCHR010001.1	4127618	4127689	+	Ala	CGC	66.1	43.9	22.2
BSCCHR010001.1	4127772	4127843	+	Ala	AGC	47.9	33.2	14.7
BSCCHR010001.1	4128080	4128151	+	Ala	CGC	72.1	46.1	26
BSCCHR010001.1	4128237	4128311	+	Ala	CGC	42.3	24.7	17.6
BSCCHR010001.1	4128696	4128767	+	Ala	AGC	54.2	38.4	15.8
BSCCHR010001.1	4129004	4129075	+	Ser	AGA	58.5	45.8	12.7
BSCCHR010001.1	4129158	4129229	+	Ala	AGC	65.3	39.2	26.1
BSCCHR010001.1	4129315	4129384	+	Ala	CGC	35	25.3	9.7
BSCCHR010001.1	4129469	4129538	+	Ala	AGC	47.9	34.2	13.7
BSCCHR010001.1	4129622	4129694	+	Ala	CGC	33.2	26.2	7
BSCCHR010001.1	4129777	4129847	+	Ala	CGC	63.7	42.8	20.9
BSCCHR010001.1	4129930	4130001	+	Ala	AGC	59.2	33.2	26
BSCCHR010001.1	4130085	4130156	+	Ala	AGC	57.2	35.7	21.5
BSCCHR010001.1	4130238	4130308	+	Ala	AGC	52.1	37.2	14.9
BSCCHR010001.1	4130392	4130464	+	Ala	CGC	33.2	26.2	7
BSCCHR010001.1	4130703	4130774	+	Ala	CGC	69.6	43.6	26
BSCCHR010001.1	4130858	4130929	+	Asp	ATC	26.5	21.3	5.2
BSCCHR010001.1	4131321	4131388	+	Met	CAT	29.1	18	11.1
BSCCHR010001.1	4131782	4131851	+	Ala	CGC	30.8	17.3	13.5
BSCCHR010001.1	4132248	4132327	+	Ala	AGC	32.4	21.5	10.9
BSCCHR010001.1	4308408	4308489	+	Ser	AGA	69.4	40.3	29.1
BSCCHR010001.1	5122968	5123039	+	Gly	TCC	69.6	41	28.6
BSCCHR010001.1	6117215	6117286	+	Gly	TCC	69.6	41	28.6
BSCCHR010001.1	6164786	6164857	+	Met	CAT	58.2	28.2	30
BSCCHR010001.1	7833264	7833335	+	Gly	TCC	71.8	44.9	26.9
BSCCHR010001.1	8222299	8222372	+	Ile	AAT	34	27.4	6.6
BSCCHR010001.1	8740302	8740372	+	Ile	AAT	37.4	31.8	5.6
BSCCHR010001.1	8985397	8985470	+	Asn	GTT	57.2	36.6	20.6
BSCCHR010001.1	8985625	8985698	+	Asn	GTT	68	41.6	26.4
BSCCHR010001.1	8985853	8985926	+	Asn	GTT	68	41.6	26.4
BSCCHR010001.1	8986082	8986156	+	Asn	GTT	56.6	35.8	20.8
BSCCHR010001.1	8986310	8986384	+	Asn	GTT	59.6	37.8	21.8
BSCCHR010001.1	8986538	8986611	+	Asn	GTT	68	41.6	26.4
BSCCHR010001.1	8986767	8986840	+	Asn	GTT	68	41.6	26.4
BSCCHR010001.1	8986995	8987068	+	Asn	GTT	68	41.6	26.4
BSCCHR010001.1	8987223	8987296	+	Asn	GTT	68	41.6	26.4
BSCCHR010001.1	8987451	8987524	+	Asn	GTT	68	41.6	26.4
BSCCHR010001.1	8987679	8987752	+	Asn	GTT	61.5	42.9	18.6
BSCCHR010001.1	8987907	8987980	+	Asn	GTT	68	41.6	26.4
BSCCHR010001.1	8988135	8988208	+	Asn	ATT	53	36.5	16.5
BSCCHR010001.1	8988363	8988436	+	Asn	GTT	68	41.6	26.4
BSCCHR010001.1	8988591	8988664	+	Asn	GTT	68	41.6	26.4
BSCCHR010001.1	8988819	8988892	+	Asn	GTT	68	41.6	26.4
BSCCHR010001.1	8989047	8989120	+	Asn	GTT	68	41.6	26.4
BSCCHR010001.1	8989275	8989348	+	Asn	GTT	68	41.6	26.4
BSCCHR010001.1	8989503	8989576	+	Asn	GTT	68	41.6	26.4
BSCCHR010001.1	8989731	8989804	+	Asn	GTT	68	41.6	26.4
BSCCHR010001.1	8989959	8990032	+	Asn	GTT	68	41.6	26.4
BSCCHR010001.1	8990187	8990260	+	Asn	GTT	68	41.6	26.4
BSCCHR010001.1	8990415	8990488	+	Asn	ATT	53	36.5	16.5
BSCCHR010001.1	8990643	8990716	+	Asn	GTT	68	41.6	26.4
BSCCHR010001.1	8990871	8990944	+	Asn	GTT	68	41.6	26.4
BSCCHR010001.1	8991099	8991172	+	Asn	ATT	53	36.5	16.5
BSCCHR010001.1	8991327	8991400	+	Asn	GTT	47.4	30.9	16.5
BSCCHR010001.1	8991555	8991628	+	Asn	GTT	68	41.6	26.4
BSCCHR010001.1	9646188	9646259	+	Gly	TCC	69.6	41	28.6
BSCCHR010001.1	9222422	9222495	-	Ile	AAT	80.8	61.8	19
BSCCHR010001.1	9222121	9222194	-	Ile	AAT	60.6	51.4	9.2
BSCCHR010001.1	9221819	9221892	-	Ile	AAT	71.3	54.3	17
BSCCHR010001.1	9221518	9221591	-	Ile	AAT	80.8	61.8	19
BSCCHR010001.1	9221217	9221290	-	Ile	AAT	58.1	50.3	7.8
BSCCHR010001.1	9220916	9220989	-	Ile	AAT	77.4	58.5	18.9
BSCCHR010001.1	9220615	9220688	-	Ile	AAT	74.4	55.4	19
BSCCHR010001.1	9220315	9220388	-	Ile	AAT	68.3	65.3	3
BSCCHR010001.1	9220016	9220089	-	Ile	AAT	80.8	61.8	19
BSCCHR010001.1	9219715	9219788	-	Ile	AAT	82.6	63.6	19
BSCCHR010001.1	9219414	9219487	-	Ile	AAT	65.4	49.8	15.6
BSCCHR010001.1	9219113	9219186	-	Ile	AAT	80.8	61.8	19
BSCCHR010001.1	9218812	9218885	-	Ile	AAT	66.7	56	10.7
BSCCHR010001.1	9218514	9218577	-	Thr	AGT	39.9	31.9	8
BSCCHR010001.1	9218210	9218283	-	Ile	AAT	58.1	50.3	7.8
BSCCHR010001.1	9217909	9217982	-	Ile	AAT	81.2	62.2	19
BSCCHR010001.1	9217609	9217682	-	Ile	AAT	80.8	61.8	19
BSCCHR010001.1	9217309	9217382	-	Ile	AAT	80.8	61.8	19
BSCCHR010001.1	9217009	9217082	-	Ile	AAT	71	53.3	17.7
BSCCHR010001.1	9216709	9216782	-	Ile	AAT	80.8	61.8	19
BSCCHR010001.1	9216409	9216482	-	Ile	AAT	80.8	61.8	19
BSCCHR010001.1	9216109	9216182	-	Ile	AAT	80.8	61.8	19
BSCCHR010001.1	9215808	9215881	-	Ile	AAT	80.8	61.8	19
BSCCHR010001.1	9215507	9215580	-	Ile	AAT	80.8	61.8	19
BSCCHR010001.1	9215206	9215279	-	Ile	AAT	74.7	60.5	14.2
BSCCHR010001.1	9214003	9214076	-	Ile	AAT	81.2	62.2	19
BSCCHR010001.1	9213702	9213775	-	Ile	AAT	80.8	61.8	19
BSCCHR010001.1	9213401	9213474	-	Ile	AAT	69.7	58.6	11.1
BSCCHR010001.1	9213101	9213174	-	Ile	AAT	80.8	61.8	19
BSCCHR010001.1	9212800	9212873	-	Ile	AAT	80.8	61.8	19
BSCCHR010001.1	9212499	9212572	-	Ile	AAT	64.7	57.6	7.1
BSCCHR010001.1	9212200	9212273	-	Ile	AAT	80.8	61.8	19
BSCCHR010001.1	9211899	9211972	-	Ile	AAT	80.8	61.8	19
BSCCHR010001.1	9211598	9211671	-	Ile	AAT	80.8	61.8	19
BSCCHR010001.1	9211297	9211370	-	Ile	AAT	74.7	60.5	14.2
BSCCHR010001.1	9210997	9211070	-	Ile	AAT	80.8	61.8	19
BSCCHR010001.1	9210696	9210769	-	Ile	AAT	80.8	61.8	19
BSCCHR010001.1	9210395	9210468	-	Ile	AAT	80.8	61.8	19
BSCCHR010001.1	9210095	9210168	-	Ile	AAT	80.8	61.8	19
BSCCHR010001.1	9209795	9209868	-	Ile	AAT	80.8	61.8	19
BSCCHR010001.1	9209495	9209568	-	Ile	AAT	71	53.3	17.7
BSCCHR010001.1	9209194	9209267	-	Ile	AAT	80.8	61.8	19
BSCCHR010001.1	9208894	9208967	-	Ile	AAT	80.8	61.8	19
BSCCHR010001.1	9208593	9208666	-	Ile	AAT	80.8	61.8	19
BSCCHR010001.1	9208292	9208365	-	Ile	AAT	80.8	61.8	19
BSCCHR010001.1	9207992	9208065	-	Ile	AAT	80.8	61.8	19
BSCCHR010001.1	9207692	9207765	-	Ile	AAT	71	53.3	17.7
BSCCHR010001.1	9207391	9207464	-	Ile	AAT	75.1	60.7	14.4
BSCCHR010001.1	9207090	9207163	-	Ile	AAT	80.8	61.8	19
BSCCHR010001.1	9206789	9206862	-	Ile	AAT	80.8	61.8	19
BSCCHR010001.1	9206488	9206561	-	Ile	AAT	74.7	60.5	14.2
BSCCHR010001.1	9205586	9205659	-	Ile	AAT	81.2	62.2	19
BSCCHR010001.1	9205285	9205358	-	Ile	AAT	80.8	61.8	19
BSCCHR010001.1	9204984	9205057	-	Ile	AAT	69.7	58.6	11.1
BSCCHR010001.1	9204684	9204757	-	Ile	AAT	80.8	61.8	19
BSCCHR010001.1	9204383	9204456	-	Ile	AAT	80.8	61.8	19
BSCCHR010001.1	9204082	9204155	-	Ile	AAT	64.7	57.6	7.1
BSCCHR010001.1	9203783	9203856	-	Ile	AAT	80.8	61.8	19
BSCCHR010001.1	9203482	9203555	-	Ile	AAT	80.8	61.8	19
BSCCHR010001.1	9203181	9203254	-	Ile	AAT	80.8	61.8	19
BSCCHR010001.1	9202880	9202953	-	Ile	AAT	74.7	60.5	14.2
BSCCHR010001.1	9202580	9202653	-	Ile	AAT	80.8	61.8	19
BSCCHR010001.1	9202279	9202352	-	Ile	AAT	80.8	61.8	19
BSCCHR010001.1	9201978	9202051	-	Ile	AAT	74.7	60.5	14.2
BSCCHR010001.1	9201678	9201751	-	Ile	AAT	80.8	61.8	19
BSCCHR010001.1	9201377	9201450	-	Ile	AAT	80.2	61.3	18.9
BSCCHR010001.1	9201076	9201149	-	Ile	AAT	74.6	55.6	19
BSCCHR010001.1	9200775	9200848	-	Ile	AAT	74.7	60.5	14.2
BSCCHR010001.1	9200475	9200548	-	Ile	AAT	74.8	60.5	14.3
BSCCHR010001.1	9200175	9200248	-	Ile	AAT	80.8	61.8	19
BSCCHR010001.1	9199875	9199948	-	Ile	AAT	80.8	61.8	19
BSCCHR010001.1	9199574	9199647	-	Ile	AAT	74.8	60.5	14.3
BSCCHR010001.1	9199274	9199347	-	Ile	AAT	72.1	53.2	18.9
BSCCHR010001.1	9198974	9199046	-	Ile	AAT	65.8	51.3	14.5
BSCCHR010001.1	9198673	9198746	-	Ile	AAT	80.2	61.3	18.9
BSCCHR010001.1	9198372	9198445	-	Ile	AAT	74.6	55.6	19
BSCCHR010001.1	9198071	9198144	-	Ile	AAT	68.1	51.4	16.7
BSCCHR010001.1	9197770	9197843	-	Ile	AAT	70	58.2	11.8
BSCCHR010001.1	9197469	9197542	-	Ile	AAT	72.4	62.4	10
BSCCHR010001.1	9197168	9197241	-	Ile	AAT	80.8	61.8	19
BSCCHR010001.1	9196867	9196940	-	Ile	AAT	75.1	60.7	14.4
BSCCHR010001.1	9196566	9196639	-	Ile	AAT	80.8	61.8	19
BSCCHR010001.1	9196265	9196338	-	Ile	AAT	75.1	60.7	14.4
BSCCHR010001.1	9195964	9196037	-	Ile	AAT	69.6	60.6	9
BSCCHR010001.1	9195663	9195736	-	Ile	AAT	75.1	60.7	14.4
BSCCHR010001.1	9195362	9195435	-	Ile	AAT	69.6	60.6	9
BSCCHR010001.1	9195061	9195134	-	Ile	AAT	75.1	60.7	14.4
BSCCHR010001.1	9194760	9194833	-	Ile	AAT	69.6	60.6	9
BSCCHR010001.1	9194459	9194532	-	Ile	AAT	80.8	61.8	19
BSCCHR010001.1	9194158	9194231	-	Ile	AAT	80.8	61.8	19
BSCCHR010001.1	9193857	9193930	-	Ile	AAT	80.8	61.8	19
BSCCHR010001.1	9193556	9193629	-	Ile	AAT	65.7	53.4	12.3
BSCCHR010001.1	9193255	9193328	-	Ile	AAT	71.2	60	11.2
BSCCHR010001.1	9192954	9193027	-	Ile	AAT	78.7	59.7	19
BSCCHR010001.1	9192653	9192726	-	Ile	AAT	71.2	60	11.2
BSCCHR010001.1	9192352	9192425	-	Ile	AAT	80.8	61.8	19
BSCCHR010001.1	9192051	9192124	-	Ile	AAT	80.8	61.8	19
BSCCHR010001.1	9191750	9191823	-	Ile	AAT	75.1	60.7	14.4
BSCCHR010001.1	9191449	9191522	-	Ile	AAT	80.8	61.8	19
BSCCHR010001.1	9191148	9191221	-	Ile	AAT	75.1	60.7	14.4
BSCCHR010001.1	9190847	9190920	-	Ile	AAT	65.5	57	8.5
BSCCHR010001.1	9190546	9190619	-	Ile	AAT	71.2	60	11.2
BSCCHR010001.1	9190245	9190318	-	Ile	AAT	75.1	60.7	14.4
BSCCHR010001.1	9189944	9190017	-	Ile	AAT	65.5	57	8.5
BSCCHR010001.1	9189643	9189716	-	Ile	AAT	78.7	59.7	19
BSCCHR010001.1	9189342	9189415	-	Ile	AAT	71.2	60	11.2
BSCCHR010001.1	9189041	9189114	-	Ile	AAT	75.1	60.7	14.4
BSCCHR010001.1	9188740	9188813	-	Ile	AAT	80.8	61.8	19
BSCCHR010001.1	9188439	9188512	-	Ile	AAT	68.4	60.9	7.5
BSCCHR010001.1	9188138	9188211	-	Ile	AAT	75.1	60.7	14.4
BSCCHR010001.1	9187837	9187910	-	Ile	AAT	70.3	62.1	8.2
BSCCHR010001.1	9187536	9187609	-	Ile	AAT	75.1	60.7	14.4
BSCCHR010001.1	9187235	9187308	-	Ile	AAT	78.2	63	15.2
BSCCHR010001.1	9186934	9187007	-	Ile	AAT	78.2	63	15.2
BSCCHR010001.1	9186634	9186707	-	Ile	AAT	80.8	61.8	19
BSCCHR010001.1	9186333	9186406	-	Ile	AAT	73.6	60.1	13.5
BSCCHR010001.1	9186032	9186105	-	Ile	AAT	80.8	61.8	19
BSCCHR010001.1	9185732	9185805	-	Ile	AAT	64	59.5	4.5
BSCCHR010001.1	9185431	9185504	-	Ile	AAT	64.5	51	13.5
BSCCHR010001.1	9185130	9185203	-	Ile	AAT	76.5	62.5	14
BSCCHR010001.1	9184829	9184902	-	Ile	GAT	68.5	57.7	10.8
BSCCHR010001.1	9083532	9083603	-	Ala	GGC	56.1	42.6	13.5
BSCCHR010001.1	8937030	8937103	-	Cys	GCA	75.1	58.8	16.3
BSCCHR010001.1	8822951	8823016	-	Asn	GTT	41.1	20	21.1
BSCCHR010001.1	8822746	8822820	-	Asn	GTT	70.5	44	26.5
BSCCHR010001.1	8822342	8822416	-	Asn	GTT	68.1	38.2	29.9
BSCCHR010001.1	8822141	8822215	-	Asn	GTT	70.5	44	26.5
BSCCHR010001.1	8821940	8822014	-	Asn	GTT	66.8	40.3	26.5
BSCCHR010001.1	8821538	8821612	-	Asn	GTT	58.4	37.7	20.7
BSCCHR010001.1	8821337	8821411	-	Asn	GTT	66.8	40.3	26.5
BSCCHR010001.1	8821136	8821210	-	Asn	GTT	58.4	37.7	20.7
BSCCHR010001.1	8820935	8821009	-	Asn	GTT	68.1	38.2	29.9
BSCCHR010001.1	8820734	8820808	-	Asn	GTT	51.5	25	26.5
BSCCHR010001.1	8820533	8820607	-	Asn	GTT	54.7	38.6	16.1
BSCCHR010001.1	8820332	8820406	-	Asn	GTT	60.7	39.9	20.8
BSCCHR010001.1	8820131	8820205	-	Asn	GTT	66.8	40.3	26.5
BSCCHR010001.1	8819930	8820004	-	Asn	GTT	58.4	37.7	20.7
BSCCHR010001.1	8819729	8819803	-	Asn	GTT	70.5	44	26.5
BSCCHR010001.1	8819528	8819602	-	Asn	GTT	59.7	35.6	24.1
BSCCHR010001.1	8819326	8819400	-	Asn	GTT	38.7	31.2	7.5
BSCCHR010001.1	8819125	8819199	-	Asn	GTT	70.5	44	26.5
BSCCHR010001.1	8818925	8818998	-	Asn	GTT	57	40.6	16.4
BSCCHR010001.1	8818523	8818597	-	Asn	GTT	58.4	37.7	20.7
BSCCHR010001.1	8818322	8818396	-	Asn	GTT	66.8	40.3	26.5
BSCCHR010001.1	8818121	8818195	-	Asn	GTT	58.4	37.7	20.7
BSCCHR010001.1	8817920	8817994	-	Asn	GTT	68.1	38.2	29.9
BSCCHR010001.1	8817719	8817793	-	Asn	GTT	51.5	25	26.5
BSCCHR010001.1	8817518	8817592	-	Asn	GTT	54.7	38.6	16.1
BSCCHR010001.1	8817317	8817391	-	Asn	GTT	60.7	39.9	20.8
BSCCHR010001.1	8817116	8817190	-	Asn	GTT	66.8	40.3	26.5
BSCCHR010001.1	8816915	8816989	-	Asn	GTT	58.4	37.7	20.7
BSCCHR010001.1	8816714	8816788	-	Asn	GTT	70.5	44	26.5
BSCCHR010001.1	8816513	8816587	-	Asn	GTT	59.7	35.6	24.1
BSCCHR010001.1	8816311	8816385	-	Asn	GTT	38.7	31.2	7.5
BSCCHR010001.1	8816112	8816185	-	Asn	GTT	57	40.6	16.4
BSCCHR010001.1	8815911	8815985	-	Asn	GTT	70.5	44	26.5
BSCCHR010001.1	8815710	8815784	-	Asn	GTT	58.4	37.7	20.7
BSCCHR010001.1	8815510	8815583	-	Asn	GTT	53.4	31.6	21.8
BSCCHR010001.1	8815107	8815181	-	Asn	GTT	70.5	44	26.5
BSCCHR010001.1	8814895	8814980	-	Asn	GTT	53.1	33.5	19.6
BSCCHR010001.1	8814302	8814376	-	Asn	GTT	58.4	37.7	20.7
BSCCHR010001.1	8814101	8814175	-	Asn	GTT	66.8	40.3	26.5
BSCCHR010001.1	8813900	8813974	-	Asn	GTT	58.4	37.7	20.7
BSCCHR010001.1	8813699	8813773	-	Asn	GTT	68.1	38.2	29.9
BSCCHR010001.1	8813498	8813572	-	Asn	GTT	51.5	25	26.5
BSCCHR010001.1	8813297	8813371	-	Asn	GTT	54.7	38.6	16.1
BSCCHR010001.1	8813096	8813170	-	Asn	GTT	60.7	39.9	20.8
BSCCHR010001.1	8812895	8812969	-	Asn	GTT	66.8	40.3	26.5
BSCCHR010001.1	8812694	8812768	-	Asn	GTT	58.4	37.7	20.7
BSCCHR010001.1	8812493	8812567	-	Asn	GTT	70.5	44	26.5
BSCCHR010001.1	8812292	8812366	-	Asn	GTT	59.7	35.6	24.1
BSCCHR010001.1	8812090	8812164	-	Asn	GTT	37.7	30.2	7.5
BSCCHR010001.1	8811889	8811963	-	Asn	GTT	70.5	44	26.5
BSCCHR010001.1	8811688	8811762	-	Asn	GTT	70.5	44	26.5
BSCCHR010001.1	8811487	8811561	-	Asn	GTT	47	34.3	12.7
BSCCHR010001.1	8811287	8811360	-	Asn	GTT	53.4	31.6	21.8
BSCCHR010001.1	8810884	8810958	-	Asn	GTT	70.5	44	26.5
BSCCHR010001.1	8810680	8810757	-	Asn	GTT	52.9	33.5	19.4
BSCCHR010001.1	8810280	8810354	-	Asn	GTT	70.5	44	26.5
BSCCHR010001.1	8810079	8810153	-	Asn	GTT	59.7	35.6	24.1
BSCCHR010001.1	8809879	8809952	-	Asn	GTT	40.6	29.7	10.9
BSCCHR010001.1	8809476	8809550	-	Asn	GTT	63.3	36.9	26.4
BSCCHR010001.1	8809272	8809349	-	Asn	GTT	54.2	34.2	20
BSCCHR010001.1	8808873	8808947	-	Asn	GTT	64.3	37.9	26.4
BSCCHR010001.1	8808672	8808746	-	Asn	GTT	66.8	40.3	26.5
BSCCHR010001.1	8808472	8808546	-	Asn	GTT	66.9	40.4	26.5
BSCCHR010001.1	8808271	8808345	-	Asn	GTT	66.8	40.3	26.5
BSCCHR010001.1	8808070	8808144	-	Asn	GTT	49.4	35.8	13.6
BSCCHR010001.1	8807869	8807943	-	Asn	GTT	59.2	40	19.2
BSCCHR010001.1	8807669	8807742	-	Asn	GTT	56.6	36.1	20.5
BSCCHR010001.1	8807466	8807540	-	Tyr	GTA	37.9	30.3	7.6
BSCCHR010001.1	8807265	8807339	-	Asn	GTT	51.9	38	13.9
BSCCHR010001.1	8807064	8807138	-	Asn	GTT	49.4	35.8	13.6
BSCCHR010001.1	8806863	8806937	-	Asn	GTT	59.6	40.5	19.1
BSCCHR010001.1	8806663	8806736	-	Asn	GTT	56.6	36.1	20.5
BSCCHR010001.1	8806460	8806534	-	Tyr	GTA	37.9	30.3	7.6
BSCCHR010001.1	8806259	8806333	-	Asn	GTT	51.9	38	13.9
BSCCHR010001.1	8805858	8805932	-	Asn	GTT	70.5	44	26.5
BSCCHR010001.1	8805658	8805730	-	Asn	GTT	22.7	17.7	5
BSCCHR010001.1	8805457	8805533	-	Asn	GTT	62.3	36.3	26
BSCCHR010001.1	8804852	8804928	-	Asn	GTT	62.3	36.3	26
BSCCHR010001.1	8804652	8804725	-	Asn	GTT	49.8	39.6	10.2
BSCCHR010001.1	8804450	8804524	-	Asn	ATT	37.6	30	7.6
BSCCHR010001.1	8804249	8804323	-	Asn	GTT	66.8	40.3	26.5
BSCCHR010001.1	8804048	8804122	-	Asn	GTT	50.3	39.9	10.4
BSCCHR010001.1	8803847	8803921	-	Asn	GTT	70.5	44	26.5
BSCCHR010001.1	8803646	8803720	-	Asn	GTT	66.8	40.3	26.5
BSCCHR010001.1	8803444	8803518	-	Asn	GTT	29.7	22.2	7.5
BSCCHR010001.1	8803243	8803319	-	Asn	GTT	62.3	36.3	26
BSCCHR010001.1	8803042	8803116	-	Asn	GTT	61.3	42.7	18.6
BSCCHR010001.1	8802841	8802915	-	Asn	GTT	55.9	35.1	20.8
BSCCHR010001.1	8802640	8802714	-	Asn	GTT	70.5	44	26.5
BSCCHR010001.1	8802439	8802513	-	Asn	GTT	70.5	44	26.5
BSCCHR010001.1	8802238	8802312	-	Asn	GTT	62.2	36.9	25.3
BSCCHR010001.1	8801835	8801909	-	Asn	GTT	66.8	40.3	26.5
BSCCHR010001.1	8801634	8801708	-	Asn	GTT	66.8	40.3	26.5
BSCCHR010001.1	8801433	8801507	-	Asn	GTT	70.5	44	26.5
BSCCHR010001.1	8801232	8801306	-	Asn	GTT	70.5	44	26.5
BSCCHR010001.1	8801031	8801105	-	Asn	GTT	47.9	33.7	14.2
BSCCHR010001.1	8800830	8800904	-	Asn	GTT	50.7	39.5	11.2
BSCCHR010001.1	8800629	8800703	-	Asn	GTT	66.8	40.3	26.5
BSCCHR010001.1	8800427	8800501	-	Asn	GTT	26.7	21.1	5.6
BSCCHR010001.1	8800226	8800300	-	Asn	GTT	66.8	40.3	26.5
BSCCHR010001.1	8800025	8800099	-	Asn	GTT	70.5	44	26.5
BSCCHR010001.1	8799824	8799898	-	Asn	GTT	70.5	44	26.5
BSCCHR010001.1	8799623	8799697	-	Asn	GTT	53.3	34.8	18.5
BSCCHR010001.1	8799421	8799495	-	Asn	GTT	26.7	21.1	5.6
BSCCHR010001.1	8799220	8799294	-	Asn	GTT	70.5	44	26.5
BSCCHR010001.1	8799019	8799093	-	Asn	GTT	66.8	40.3	26.5
BSCCHR010001.1	8798818	8798892	-	Asn	GTT	70.5	44	26.5
BSCCHR010001.1	8798617	8798691	-	Asn	GTT	52.4	41	11.4
BSCCHR010001.1	8798415	8798489	-	Asn	GTT	25.7	18.2	7.5
BSCCHR010001.1	8798214	8798288	-	Asn	GTT	66.8	40.3	26.5
BSCCHR010001.1	8798013	8798087	-	Asn	GTT	70.5	44	26.5
BSCCHR010001.1	8797610	8797686	-	Lys	CTT	62.4	36.3	26.1
BSCCHR010001.1	8797409	8797483	-	Asn	GTT	54.7	34.6	20.1
BSCCHR010001.1	8797208	8797282	-	Asn	GTT	66.1	45.4	20.7
BSCCHR010001.1	8797007	8797081	-	Asn	GTT	53.5	41.5	12
BSCCHR010001.1	8796805	8796879	-	Asn	GTT	60.1	39.4	20.7
BSCCHR010001.1	8796604	8796678	-	Asn	GTT	66.8	40.3	26.5
BSCCHR010001.1	8796403	8796477	-	Asn	GTT	52.1	37.2	14.9
BSCCHR010001.1	8796202	8796276	-	Asn	ATT	51.7	27.6	24.1
BSCCHR010001.1	8796001	8796075	-	Asn	GTT	70.5	44	26.5
BSCCHR010001.1	8795800	8795874	-	Asn	GTT	66.8	40.3	26.5
BSCCHR010001.1	8795597	8795671	-	Asn	GTT	70.5	44	26.5
BSCCHR010001.1	8795396	8795470	-	Asn	GTT	52.1	37.2	14.9
BSCCHR010001.1	8795195	8795269	-	Asn	ATT	53.6	29.5	24.1
BSCCHR010001.1	8794994	8795068	-	Asn	GTT	66.8	40.3	26.5
BSCCHR010001.1	8794793	8794867	-	Asn	GTT	70.5	44	26.5
BSCCHR010001.1	8794391	8794467	-	Lys	CTT	54.6	33.5	21.1
BSCCHR010001.1	8794190	8794264	-	Asn	GTT	53.5	41.5	12
BSCCHR010001.1	8793989	8794063	-	Asn	GTT	66.8	40.3	26.5
BSCCHR010001.1	8793788	8793862	-	Asn	GTT	52.1	37.2	14.9
BSCCHR010001.1	8793587	8793661	-	Asn	ATT	53.6	29.5	24.1
BSCCHR010001.1	8793386	8793460	-	Asn	GTT	62.4	37.5	24.9
BSCCHR010001.1	8793185	8793259	-	Asn	GTT	66.8	40.3	26.5
BSCCHR010001.1	8792982	8793056	-	Asn	GTT	70.5	44	26.5
BSCCHR010001.1	8792781	8792855	-	Asn	GTT	66.8	40.3	26.5
BSCCHR010001.1	8792580	8792654	-	Asn	GTT	52.1	37.2	14.9
BSCCHR010001.1	8792379	8792453	-	Asn	ATT	53.6	29.5	24.1
BSCCHR010001.1	8792178	8792252	-	Asn	GTT	66.8	40.3	26.5
BSCCHR010001.1	8791977	8792051	-	Asn	GTT	66.8	40.3	26.5
BSCCHR010001.1	8791774	8791848	-	Asn	GTT	67.2	40.7	26.5
BSCCHR010001.1	8791573	8791647	-	Asn	GTT	66.8	40.3	26.5
BSCCHR010001.1	8791370	8791446	-	Asn	GTT	53.5	32.9	20.6
BSCCHR010001.1	8791171	8791245	-	Asn	ATT	53.6	29.5	24.1
BSCCHR010001.1	8790970	8791044	-	Asn	GTT	70	42.1	27.9
BSCCHR010001.1	8790769	8790844	-	Ser	GCT	47.7	38.7	9
BSCCHR010001.1	8790568	8790642	-	Asn	GTT	65.5	39	26.5
BSCCHR010001.1	8790367	8790441	-	Asn	GTT	41.1	27.1	14
BSCCHR010001.1	8789954	8790028	-	Asn	GTT	61.8	44.8	17
BSCCHR010001.1	8789752	8789828	-	Asn	GTT	50.2	34.8	15.4
BSCCHR010001.1	8789551	8789625	-	Asn	GTT	65.5	39.6	25.9
BSCCHR010001.1	8789350	8789424	-	Asn	ATT	46.8	22.9	23.9
BSCCHR010001.1	8788942	8789016	-	Asn	GTT	46.3	29.8	16.5
BSCCHR010001.1	8788741	8788815	-	Asn	GTT	66.8	40.3	26.5
BSCCHR010001.1	8788540	8788614	-	Asn	GTT	40.4	33.6	6.8
BSCCHR010001.1	8788138	8788212	-	Asn	GTT	66.8	40.3	26.5
BSCCHR010001.1	8787935	8788011	-	Asn	GTT	48.6	38.8	9.8
BSCCHR010001.1	8787737	8787811	-	Asn	GTT	65.5	39	26.5
BSCCHR010001.1	8787536	8787610	-	Asn	ATT	46.8	22.9	23.9
BSCCHR010001.1	8787335	8787409	-	Asn	GTT	66.8	40.3	26.5
BSCCHR010001.1	8786933	8787007	-	Asn	GTT	65.5	39	26.5
BSCCHR010001.1	8786732	8786806	-	Asn	ATT	46.8	22.9	23.9
BSCCHR010001.1	8786326	8786400	-	Asn	GTT	46.3	29.8	16.5
BSCCHR010001.1	8786125	8786199	-	Asn	GTT	41.1	34.4	6.7
BSCCHR010001.1	8785723	8785797	-	Asn	GTT	66.8	40.3	26.5
BSCCHR010001.1	8785321	8785395	-	Asn	GTT	65.5	39	26.5
BSCCHR010001.1	8785120	8785194	-	Asn	ATT	46.8	22.9	23.9
BSCCHR010001.1	8784919	8784993	-	Asn	GTT	66.8	40.3	26.5
BSCCHR010001.1	8784517	8784591	-	Asn	GTT	65.5	39	26.5
BSCCHR010001.1	8784316	8784390	-	Asn	ATT	46.8	22.9	23.9
BSCCHR010001.1	8783907	8783981	-	Asn	GTT	46.3	29.8	16.5
BSCCHR010001.1	8783706	8783780	-	Asn	GTT	41.1	34.4	6.7
BSCCHR010001.1	8783304	8783378	-	Asn	GTT	65.5	39	26.5
BSCCHR010001.1	8783103	8783177	-	Asn	ATT	46.8	22.9	23.9
BSCCHR010001.1	8782902	8782976	-	Asn	GTT	66.8	40.3	26.5
BSCCHR010001.1	8782699	8782775	-	Asn	GTT	48.6	38.8	9.8
BSCCHR010001.1	8782501	8782575	-	Asn	GTT	65.5	39	26.5
BSCCHR010001.1	8782300	8782374	-	Asn	ATT	68.3	38.4	29.9
BSCCHR010001.1	8782099	8782173	-	Asn	GTT	66.8	40.3	26.5
BSCCHR010001.1	8781910	8781975	-	Asn	GTT	35.6	19.1	16.5
BSCCHR010001.1	8781705	8781779	-	Asn	GTT	47.9	27.6	20.3
BSCCHR010001.1	8781504	8781580	-	Asn	GTT	59.4	44	15.4
BSCCHR010001.1	8781303	8781377	-	Asn	GTT	57	41.6	15.4
BSCCHR010001.1	8781102	8781176	-	Asn	GTT	64.8	42.4	22.4
BSCCHR010001.1	8780901	8780975	-	Asn	GTT	57.5	44	13.5
BSCCHR010001.1	8780499	8780573	-	Asn	GTT	62.5	37	25.5
BSCCHR010001.1	8780298	8780372	-	Asn	GTT	68.5	38.6	29.9
BSCCHR010001.1	8780097	8780171	-	Asn	GTT	66.8	40.3	26.5
BSCCHR010001.1	8779904	8779973	-	Asn	GTT	41.9	29.5	12.4
BSCCHR010001.1	8779704	8779777	-	Asn	GTT	34.4	24.1	10.3
BSCCHR010001.1	8779503	8779579	-	Asn	GTT	59.4	44	15.4
BSCCHR010001.1	8779302	8779376	-	Asn	GTT	57	41.6	15.4
BSCCHR010001.1	8779101	8779175	-	Asn	GTT	64.8	42.4	22.4
BSCCHR010001.1	8778699	8778773	-	Asn	GTT	62.5	37	25.5
BSCCHR010001.1	8778498	8778572	-	Asn	GTT	68.5	38.6	29.9
BSCCHR010001.1	8778297	8778371	-	Asn	GTT	66.8	40.3	26.5
BSCCHR010001.1	8778104	8778173	-	Asn	GTT	41.9	29.5	12.4
BSCCHR010001.1	8777903	8777977	-	Asn	GTT	47.9	27.6	20.3
BSCCHR010001.1	8777702	8777778	-	Asn	GTT	59.4	44	15.4
BSCCHR010001.1	8777501	8777575	-	Asn	GTT	62.3	41.7	20.6
BSCCHR010001.1	8777300	8777374	-	Asn	GTT	64.8	42.4	22.4
BSCCHR010001.1	8777099	8777173	-	Asn	GTT	71.8	41.9	29.9
BSCCHR010001.1	8776898	8776972	-	Asn	GTT	66.8	40.3	26.5
BSCCHR010001.1	8776709	8776774	-	Asn	GTT	35.6	19.1	16.5
BSCCHR010001.1	8776504	8776578	-	Asn	GTT	47.9	27.6	20.3
BSCCHR010001.1	8776303	8776377	-	Asn	GTT	56.8	42	14.8
BSCCHR010001.1	8776102	8776176	-	Asn	GTT	66.8	40.3	26.5
BSCCHR010001.1	8775901	8775975	-	Asn	GTT	66.8	40.3	26.5
BSCCHR010001.1	8775700	8775774	-	Asn	GTT	58.2	28.3	29.9
BSCCHR010001.1	8775499	8775573	-	Asn	GTT	66.8	40.3	26.5
BSCCHR010001.1	8775298	8775372	-	Asn	GTT	43.8	28.5	15.3
BSCCHR010001.1	8775097	8775171	-	Asn	ATT	54.6	30.5	24.1
BSCCHR010001.1	8774900	8774964	-	Asn	GTT	38.3	26.4	11.9
BSCCHR010001.1	8155420	8155491	-	Ile	TAT	34	11.5	22.5
BSCCHR010001.1	8155276	8155347	-	Met	CAT	56.7	26.8	29.9
BSCCHR010001.1	8155132	8155203	-	Met	CAT	57.7	27.8	29.9
BSCCHR010001.1	8154845	8154916	-	Ile	AAT	25.9	15.1	10.8
BSCCHR010001.1	8154557	8154628	-	Ile	AAT	49.6	27.9	21.7
BSCCHR010001.1	8154270	8154341	-	Met	CAT	38.1	18	20.1
BSCCHR010001.1	8154126	8154197	-	Met	CAT	57.7	27.8	29.9
BSCCHR010001.1	8153982	8154053	-	Met	CAT	47.4	27.8	19.6
BSCCHR010001.1	8153838	8153909	-	Met	CAT	42.7	24.5	18.2
BSCCHR010001.1	8153694	8153765	-	Met	CAT	56.4	26.4	30
BSCCHR010001.1	8153550	8153621	-	Met	CAT	57.7	27.8	29.9
BSCCHR010001.1	8153406	8153477	-	Met	CAT	57.7	27.8	29.9
BSCCHR010001.1	8153262	8153333	-	Met	CAT	41.4	23	18.4
BSCCHR010001.1	8153118	8153189	-	Met	CAT	38.1	18	20.1
BSCCHR010001.1	8152974	8153045	-	Met	CAT	52	26.6	25.4
BSCCHR010001.1	8152830	8152901	-	Met	CAT	56.4	26.4	30
BSCCHR010001.1	8152686	8152757	-	Met	CAT	57.7	27.8	29.9
BSCCHR010001.1	8152542	8152613	-	Met	CAT	26.6	16.9	9.7
BSCCHR010001.1	8152398	8152469	-	Met	CAT	57.7	27.8	29.9
BSCCHR010001.1	8152254	8152325	-	Met	CAT	47.1	24.1	23
BSCCHR010001.1	8152110	8152181	-	Met	CAT	48.8	27.5	21.3
BSCCHR010001.1	8151966	8152037	-	Met	CAT	57.7	27.8	29.9
BSCCHR010001.1	8151822	8151893	-	Met	CAT	57.7	27.8	29.9
BSCCHR010001.1	8151678	8151749	-	Met	CAT	48.4	23.8	24.6
BSCCHR010001.1	8151534	8151605	-	Met	CAT	41.9	27.7	14.2
BSCCHR010001.1	8151391	8151462	-	Ile	AAT	25.9	15.1	10.8
BSCCHR010001.1	8151247	8151318	-	Met	CAT	50.6	26.5	24.1
BSCCHR010001.1	8151102	8151173	-	Met	CAT	54.1	24.2	29.9
BSCCHR010001.1	8150959	8151030	-	Met	CAT	54.3	24.3	30
BSCCHR010001.1	8150815	8150886	-	Thr	CGT	57.8	27.8	30
BSCCHR010001.1	8150671	8150742	-	Met	CAT	57.7	27.8	29.9
BSCCHR010001.1	8150527	8150598	-	Thr	CGT	57.8	27.8	30
BSCCHR010001.1	8150383	8150454	-	Met	CAT	57.7	27.8	29.9
BSCCHR010001.1	8150239	8150310	-	Met	CAT	57.7	27.8	29.9
BSCCHR010001.1	8150095	8150166	-	Met	CAT	59	28.5	30.5
BSCCHR010001.1	8149951	8150022	-	Met	CAT	53.9	29.6	24.3
BSCCHR010001.1	8149807	8149878	-	Met	CAT	58.5	29	29.5
BSCCHR010001.1	8149519	8149590	-	Met	CAT	42.3	20.5	21.8
BSCCHR010001.1	8149374	8149445	-	Met	CAT	47.7	25.8	21.9
BSCCHR010001.1	8149230	8149301	-	Met	CAT	45.2	25.8	19.4
BSCCHR010001.1	8149086	8149157	-	Met	CAT	57.7	27.8	29.9
BSCCHR010001.1	8148942	8149013	-	Met	CAT	52.7	28.1	24.6
BSCCHR010001.1	8148798	8148869	-	Met	CAT	57.7	27.8	29.9
BSCCHR010001.1	8148654	8148725	-	Met	CAT	49.7	19.8	29.9
BSCCHR010001.1	8148510	8148581	-	Met	CAT	57.7	27.8	29.9
BSCCHR010001.1	8148366	8148437	-	Met	CAT	57.7	27.8	29.9
BSCCHR010001.1	8148222	8148293	-	Ile	AAT	25.9	15.1	10.8
BSCCHR010001.1	8148078	8148149	-	Met	CAT	39.4	24.1	15.3
BSCCHR010001.1	8147933	8148004	-	Met	CAT	38.8	25.6	13.2
BSCCHR010001.1	8147789	8147860	-	Met	CAT	54.5	24.6	29.9
BSCCHR010001.1	8147645	8147716	-	Met	CAT	48.8	27.5	21.3
BSCCHR010001.1	8147501	8147572	-	Met	CAT	57.7	27.8	29.9
BSCCHR010001.1	8147357	8147428	-	Met	CAT	50.6	26.4	24.2
BSCCHR010001.1	8147213	8147284	-	Met	CAT	57.7	27.8	29.9
BSCCHR010001.1	8147069	8147140	-	Met	CAT	48.4	23.8	24.6
BSCCHR010001.1	8146925	8146996	-	Met	CAT	41.9	27.7	14.2
BSCCHR010001.1	8146782	8146853	-	Ile	AAT	25.9	15.1	10.8
BSCCHR010001.1	8146638	8146709	-	Met	CAT	50.6	26.5	24.1
BSCCHR010001.1	8146493	8146564	-	Met	CAT	54.1	24.2	29.9
BSCCHR010001.1	8146349	8146420	-	Met	CAT	57.7	27.8	29.9
BSCCHR010001.1	8146205	8146276	-	Thr	CGT	57.8	27.8	30
BSCCHR010001.1	8146061	8146132	-	Met	CAT	57.7	27.8	29.9
BSCCHR010001.1	8145917	8145988	-	Thr	CGT	57.8	27.8	30
BSCCHR010001.1	8145773	8145844	-	Met	CAT	57.7	27.8	29.9
BSCCHR010001.1	8145629	8145700	-	Met	CAT	57.7	27.8	29.9
BSCCHR010001.1	8145485	8145556	-	Met	CAT	59	28.5	30.5
BSCCHR010001.1	8145341	8145412	-	Met	CAT	53.9	29.6	24.3
BSCCHR010001.1	8145197	8145268	-	Met	CAT	58.5	29	29.5
BSCCHR010001.1	8144909	8144980	-	Met	CAT	42.3	20.5	21.8
BSCCHR010001.1	8144764	8144835	-	Met	CAT	47.7	25.8	21.9
BSCCHR010001.1	8144620	8144691	-	Met	CAT	45.2	25.8	19.4
BSCCHR010001.1	8144476	8144547	-	Met	CAT	57.7	27.8	29.9
BSCCHR010001.1	8144332	8144403	-	Met	CAT	48.5	25.6	22.9
BSCCHR010001.1	8144188	8144259	-	Met	CAT	51.2	29.1	22.1
BSCCHR010001.1	8144044	8144115	-	Met	CAT	57.7	27.8	29.9
BSCCHR010001.1	8143900	8143971	-	Ile	AAT	42.3	23.4	18.9
BSCCHR010001.1	8143756	8143827	-	Met	CAT	50.1	25.9	24.2
BSCCHR010001.1	8143612	8143683	-	Ile	AAT	34.6	15.1	19.5
BSCCHR010001.1	8143468	8143539	-	Met	CAT	48.5	25.6	22.9
BSCCHR010001.1	8143324	8143395	-	Met	CAT	57.7	27.8	29.9
BSCCHR010001.1	8143180	8143251	-	Met	CAT	53.9	29.6	24.3
BSCCHR010001.1	8143036	8143107	-	Met	CAT	57.2	29	28.2
BSCCHR010001.1	8142748	8142819	-	Met	CAT	50.6	26.5	24.1
BSCCHR010001.1	8142603	8142674	-	Met	CAT	43.9	27.7	16.2
BSCCHR010001.1	8142459	8142530	-	Met	CAT	54.1	24.2	29.9
BSCCHR010001.1	8142315	8142386	-	Met	CAT	57.7	27.8	29.9
BSCCHR010001.1	8142172	8142243	-	Met	CAT	57.7	27.8	29.9
BSCCHR010001.1	8142029	8142099	-	Met	CAT	45.1	23.3	21.8
BSCCHR010001.1	8141885	8141956	-	Met	CAT	47.9	20.2	27.7
BSCCHR010001.1	8141741	8141812	-	Met	CAT	48.5	25.6	22.9
BSCCHR010001.1	8141597	8141668	-	Met	CAT	57.7	27.8	29.9
BSCCHR010001.1	8141453	8141524	-	Met	CAT	31.9	22.9	9
BSCCHR010001.1	8141309	8141380	-	Met	CAT	57.7	27.8	29.9
BSCCHR010001.1	8141165	8141236	-	Met	CAT	36.7	17.2	19.5
BSCCHR010001.1	8141021	8141092	-	Met	CAT	50.1	25.9	24.2
BSCCHR010001.1	8140733	8140804	-	Met	CAT	57.7	27.8	29.9
BSCCHR010001.1	8140589	8140660	-	Met	CAT	57.7	27.8	29.9
BSCCHR010001.1	8140445	8140516	-	Met	CAT	56.5	26.6	29.9
BSCCHR010001.1	8140301	8140372	-	Met	CAT	59	28.5	30.5
BSCCHR010001.1	8140157	8140228	-	Met	CAT	57.7	27.8	29.9
BSCCHR010001.1	8140013	8140084	-	Met	CAT	48.5	25.6	22.9
BSCCHR010001.1	8139869	8139940	-	Met	CAT	50.5	26.7	23.8
BSCCHR010001.1	8139581	8139652	-	Met	CAT	57.7	27.8	29.9
BSCCHR010001.1	8139437	8139508	-	Met	CAT	31.9	22.9	9
BSCCHR010001.1	8139293	8139364	-	Met	CAT	57.7	27.8	29.9
BSCCHR010001.1	8139149	8139220	-	Met	CAT	52.7	28.1	24.6
BSCCHR010001.1	8139005	8139076	-	Met	CAT	55.2	25.3	29.9
BSCCHR010001.1	8138717	8138788	-	Met	CAT	57.7	27.8	29.9
BSCCHR010001.1	8138573	8138644	-	Met	CAT	57.7	27.8	29.9
BSCCHR010001.1	8138429	8138500	-	Met	CAT	48.5	25.6	22.9
BSCCHR010001.1	8138141	8138212	-	Ile	AAT	25.9	15.1	10.8
BSCCHR010001.1	8137997	8138068	-	Ile	GAT	50	25.8	24.2
BSCCHR010001.1	8137853	8137924	-	Met	CAT	48	25	23
BSCCHR010001.1	8137565	8137636	-	Met	CAT	57.7	27.8	29.9
BSCCHR010001.1	8137421	8137492	-	Ile	AAT	42.3	23.4	18.9
BSCCHR010001.1	8137277	8137348	-	Met	CAT	50.1	25.9	24.2
BSCCHR010001.1	8137133	8137204	-	Met	CAT	55.2	25.3	29.9
BSCCHR010001.1	8136989	8137060	-	Met	CAT	50.6	26.5	24.1
BSCCHR010001.1	8136845	8136916	-	Met	CAT	45	20.8	24.2
BSCCHR010001.1	8136701	8136772	-	Met	CAT	55.2	25.3	29.9
BSCCHR010001.1	8136557	8136628	-	Met	CAT	50.6	26.5	24.1
BSCCHR010001.1	8136412	8136483	-	Met	CAT	43.9	27.7	16.2
BSCCHR010001.1	8136268	8136339	-	Met	CAT	57.7	27.8	29.9
BSCCHR010001.1	8136124	8136195	-	Met	CAT	54.1	28.7	25.4
BSCCHR010001.1	8135980	8136051	-	Met	CAT	59	28.5	30.5
BSCCHR010001.1	8135836	8135907	-	Met	CAT	57.7	27.8	29.9
BSCCHR010001.1	8135692	8135763	-	Met	CAT	57.7	27.8	29.9
BSCCHR010001.1	8135404	8135475	-	Met	CAT	47.9	25	22.9
BSCCHR010001.1	8135260	8135331	-	Met	CAT	57.7	27.8	29.9
BSCCHR010001.1	8135116	8135187	-	Met	CAT	47	17.2	29.8
BSCCHR010001.1	8134972	8135043	-	Met	CAT	31.9	22.9	9
BSCCHR010001.1	8134828	8134899	-	Met	CAT	57.7	27.8	29.9
BSCCHR010001.1	8134684	8134755	-	Met	CAT	53.9	24.1	29.8
BSCCHR010001.1	8134540	8134611	-	Met	CAT	57.7	27.8	29.9
BSCCHR010001.1	8134396	8134467	-	Met	CAT	57.7	27.8	29.9
BSCCHR010001.1	8134252	8134323	-	Met	CAT	39	25.2	13.8
BSCCHR010001.1	8134108	8134179	-	Met	CAT	48.5	25.6	22.9
BSCCHR010001.1	8133964	8134035	-	Met	CAT	53	29.3	23.7
BSCCHR010001.1	8133820	8133891	-	Met	CAT	38.7	23.8	14.9
BSCCHR010001.1	8133676	8133747	-	Met	CAT	57.7	27.8	29.9
BSCCHR010001.1	8133532	8133603	-	Met	CAT	55.2	25.3	29.9
BSCCHR010001.1	8133244	8133315	-	Met	CAT	57.7	27.8	29.9
BSCCHR010001.1	8133100	8133171	-	Met	CAT	57.7	27.8	29.9
BSCCHR010001.1	8132956	8133027	-	Met	CAT	57.7	27.8	29.9
BSCCHR010001.1	8132812	8132883	-	Met	CAT	57.7	27.8	29.9
BSCCHR010001.1	8132668	8132739	-	Met	CAT	50.1	25.9	24.2
BSCCHR010001.1	8132380	8132451	-	Met	CAT	48.5	25.6	22.9
BSCCHR010001.1	8132092	8132163	-	Met	CAT	52.6	24.8	27.8
BSCCHR010001.1	8131948	8132019	-	Thr	CGT	29.4	13.1	16.3
BSCCHR010001.1	8131804	8131875	-	Met	CAT	37.5	22.3	15.2
BSCCHR010001.1	8131660	8131731	-	Ile	AAT	41.2	18.6	22.6
BSCCHR010001.1	8131516	8131587	-	Met	CAT	55.2	27.3	27.9
BSCCHR010001.1	8131372	8131443	-	Thr	CGT	45.5	23	22.5
BSCCHR010001.1	8131228	8131299	-	Ile	AAT	41.2	18.6	22.6
BSCCHR010001.1	8131084	8131155	-	Met	CAT	55.2	27.3	27.9
BSCCHR010001.1	8130940	8131011	-	Thr	CGT	54	24	30
BSCCHR010001.1	8130796	8130867	-	Met	CAT	37.5	22.3	15.2
BSCCHR010001.1	7832586	7832657	-	Gly	TCC	71.8	44.9	26.9
BSCCHR010001.1	6047643	6047714	-	Gly	TCC	56.9	34.8	22.1
BSCCHR010001.1	2716719	2716804	-	Ile	TAT	64.7	32.6	32.1
BSCCHR010001.1	1944609	1944680	-	Ala	GGC	46.7	40.6	6.1
BSCCHR010001.1	1613921	1614002	-	Ser	CGA	72.1	42.5	29.6
BSCCHR010001.1	1595902	1595975	-	Lys	CTT	79	59.4	19.6
BSCCHR010001.1	484879	484951	-	Lys	CTT	57.7	42.4	15.3
BSCCHR010001.1	393793	393864	-	Ala	GGC	59	46.9	12.1
BSCCHR010001.2	1493734	1493817	+	Leu	CAG	67.3	37.4	29.9
BSCCHR010001.2	1912592	1912663	+	Ala	AGC	71.8	45.7	26.1
BSCCHR010001.2	2927947	2928017	+	Ala	GGC	55.6	40.2	15.4
BSCCHR010001.2	4561891	4561967	+	Met	CAT	73.5	53.5	20
BSCCHR010001.2	4899820	4899891	+	Cys	GCA	74.4	56.1	18.3
BSCCHR010001.2	5235543	5235616	+	Met	CAT	63.1	48.6	14.5
BSCCHR010001.2	5235695	5235768	+	Met	CAT	66.4	46.4	20
BSCCHR010001.2	5235844	5235917	+	Val	CAC	60.8	45.6	15.2
BSCCHR010001.2	5236148	5236221	+	Met	CAT	57.2	46.3	10.9
BSCCHR010001.2	5236299	5236372	+	Met	CAT	63.8	43.8	20
BSCCHR010001.2	5236900	5236973	+	Met	CAT	51.7	46.1	5.6
BSCCHR010001.2	5237202	5237275	+	Met	CAT	67.8	48	19.8
BSCCHR010001.2	5237353	5237426	+	Met	CAT	70.2	50.2	20
BSCCHR010001.2	5237504	5237577	+	Met	CAT	64.5	44.6	19.9
BSCCHR010001.2	5237655	5237728	+	Thr	CGT	52.2	44.7	7.5
BSCCHR010001.2	5237806	5237879	+	Met	CAT	70.2	50.2	20
BSCCHR010001.2	5238259	5238332	+	Met	CAT	65.6	46.3	19.3
BSCCHR010001.2	5238410	5238483	+	Met	CAT	64.5	44.6	19.9
BSCCHR010001.2	5238712	5238785	+	Met	CAT	65.8	50.7	15.1
BSCCHR010001.2	5239015	5239088	+	Met	CAT	70.2	50.2	20
BSCCHR010001.2	5239166	5239239	+	Met	CAT	64.6	48.5	16.1
BSCCHR010001.2	5239315	5239390	+	Met	CAT	61.2	46.2	15
BSCCHR010001.2	5239466	5239541	+	Met	CAT	60.4	45.4	15
BSCCHR010001.2	5239921	5239994	+	Met	CAT	70.2	50.2	20
BSCCHR010001.2	5240072	5240145	+	Met	CAT	68.9	49.5	19.4
BSCCHR010001.2	5240223	5240296	+	Met	CAT	67.7	47.7	20
BSCCHR010001.2	5240374	5240447	+	Met	CAT	59.9	41.4	18.5
BSCCHR010001.2	5240523	5240598	+	Met	CAT	60.4	45.4	15
BSCCHR010001.2	5240978	5241051	+	Met	CAT	70.2	50.2	20
BSCCHR010001.2	5241129	5241202	+	Met	CAT	67.7	47.7	20
BSCCHR010001.2	5241280	5241353	+	Met	CAT	70.2	50.2	20
BSCCHR010001.2	5241582	5241655	+	Met	CAT	70.2	50.2	20
BSCCHR010001.2	5241733	5241806	+	Met	CAT	64.6	48.5	16.1
BSCCHR010001.2	5241884	5241957	+	Met	CAT	63.4	49.2	14.2
BSCCHR010001.2	5242033	5242108	+	Met	CAT	60.4	45.4	15
BSCCHR010001.2	5242488	5242561	+	Met	CAT	70.2	50.2	20
BSCCHR010001.2	5242637	5242712	+	Met	CAT	60.4	45.4	15
BSCCHR010001.2	5243092	5243165	+	Met	CAT	70.2	50.2	20
BSCCHR010001.2	5243243	5243316	+	Met	CAT	67.7	47.7	20
BSCCHR010001.2	5243394	5243467	+	Met	CAT	70.2	50.2	20
BSCCHR010001.2	5243545	5243618	+	Met	CAT	57	44.7	12.3
BSCCHR010001.2	5243696	5243769	+	Met	CAT	65.2	50.5	14.7
BSCCHR010001.2	5243847	5243920	+	Met	CAT	67.7	47.7	20
BSCCHR010001.2	5243998	5244071	+	Met	CAT	68.9	49.5	19.4
BSCCHR010001.2	5244300	5244373	+	Met	CAT	70.2	50.2	20
BSCCHR010001.2	5244451	5244524	+	Met	CAT	70.2	50.2	20
BSCCHR010001.2	5244904	5244977	+	Met	CAT	70.2	50.2	20
BSCCHR010001.2	5245055	5245128	+	Met	CAT	67.7	47.7	20
BSCCHR010001.2	5245206	5245279	+	Met	CAT	67.7	47.7	20
BSCCHR010001.2	5245357	5245430	+	Met	CAT	70.2	50.2	20
BSCCHR010001.2	5245508	5245581	+	Met	CAT	57	44.7	12.3
BSCCHR010001.2	5245659	5245732	+	Met	CAT	65.2	50.5	14.7
BSCCHR010001.2	5245810	5245883	+	Met	CAT	67.7	47.7	20
BSCCHR010001.2	5245961	5246034	+	Met	CAT	68.9	49.5	19.4
BSCCHR010001.2	5246263	5246336	+	Met	CAT	70.2	50.2	20
BSCCHR010001.2	5246414	5246487	+	Met	CAT	70.2	50.2	20
BSCCHR010001.2	5246867	5246940	+	Met	CAT	70.2	50.2	20
BSCCHR010001.2	5247018	5247091	+	Met	CAT	67.7	47.7	20
BSCCHR010001.2	5247169	5247242	+	Met	CAT	67.7	47.7	20
BSCCHR010001.2	5247320	5247393	+	Met	CAT	70.2	50.2	20
BSCCHR010001.2	5247471	5247544	+	Met	CAT	67.7	47.7	20
BSCCHR010001.2	5247622	5247695	+	Met	CAT	70.2	50.2	20
BSCCHR010001.2	5247773	5247846	+	Met	CAT	64.6	48.5	16.1
BSCCHR010001.2	5247924	5247997	+	Met	CAT	67.7	47.7	20
BSCCHR010001.2	5248075	5248148	+	Met	CAT	69.4	49.4	20
BSCCHR010001.2	5248528	5248601	+	Met	CAT	70.2	50.2	20
BSCCHR010001.2	5248679	5248752	+	Met	CAT	70.2	50.2	20
BSCCHR010001.2	5248828	5248903	+	Met	CAT	60.4	45.4	15
BSCCHR010001.2	5249130	5249205	+	Met	CAT	58.2	42.9	15.3
BSCCHR010001.2	5249585	5249658	+	Met	CAT	70.2	50.2	20
BSCCHR010001.2	5249736	5249809	+	Met	CAT	67.7	47.7	20
BSCCHR010001.2	5249887	5249960	+	Met	CAT	70.2	50.2	20
BSCCHR010001.2	5250038	5250111	+	Met	CAT	57	44.7	12.3
BSCCHR010001.2	5250189	5250262	+	Met	CAT	68.9	49.5	19.4
BSCCHR010001.2	5250491	5250564	+	Met	CAT	70.2	50.2	20
BSCCHR010001.2	5250642	5250715	+	Met	CAT	70.2	50.2	20
BSCCHR010001.2	5251095	5251168	+	Met	CAT	69.4	49.4	20
BSCCHR010001.2	5251548	5251621	+	Met	CAT	41.1	33	8.1
BSCCHR010001.2	5251699	5251772	+	Met	CAT	70.2	50.2	20
BSCCHR010001.2	5251850	5251923	+	Met	CAT	47.5	41.3	6.2
BSCCHR010001.2	5252153	5252226	+	Met	CAT	67.7	47.7	20
BSCCHR010001.2	5252304	5252377	+	Met	CAT	70.2	50.2	20
BSCCHR010001.2	5252455	5252528	+	Met	CAT	64.6	48.5	16.1
BSCCHR010001.2	5252606	5252679	+	Met	CAT	67.7	47.7	20
BSCCHR010001.2	5252757	5252830	+	Met	CAT	67.7	47.7	20
BSCCHR010001.2	5252906	5252981	+	Thr	CGT	51.5	40.2	11.3
BSCCHR010001.2	5253208	5253283	+	Thr	CGT	54.8	40.5	14.3
BSCCHR010001.2	5253512	5253585	+	Met	CAT	41.1	33	8.1
BSCCHR010001.2	5253663	5253736	+	Met	CAT	70.2	50.2	20
BSCCHR010001.2	5253814	5253887	+	Met	CAT	47.5	41.3	6.2
BSCCHR010001.2	5254117	5254190	+	Met	CAT	70.2	50.2	20
BSCCHR010001.2	5254417	5254492	+	Met	CAT	54	39	15
BSCCHR010001.2	5254872	5254945	+	Met	CAT	41.1	33	8.1
BSCCHR010001.2	5255023	5255096	+	Met	CAT	70.2	50.2	20
BSCCHR010001.2	5255174	5255247	+	Met	CAT	47.5	41.3	6.2
BSCCHR010001.2	5255475	5255548	+	Met	CAT	70.2	50.2	20
BSCCHR010001.2	5255626	5255699	+	Met	CAT	67.7	47.7	20
BSCCHR010001.2	5255777	5255850	+	Met	CAT	59.2	41.8	17.4
BSCCHR010001.2	5256079	5256152	+	Met	CAT	69.7	49.7	20
BSCCHR010001.2	5256230	5256303	+	Met	CAT	47.5	41.3	6.2
BSCCHR010001.2	5256533	5256606	+	Met	CAT	70.2	50.2	20
BSCCHR010001.2	5256683	5256756	+	Met	CAT	47.5	41.3	6.2
BSCCHR010001.2	5256985	5257058	+	Met	CAT	70.2	50.2	20
BSCCHR010001.2	5257136	5257209	+	Met	CAT	57.9	45.1	12.8
BSCCHR010001.2	5257287	5257360	+	Met	CAT	70.2	50.2	20
BSCCHR010001.2	5257438	5257511	+	Met	CAT	70.2	50.2	20
BSCCHR010001.2	5257589	5257662	+	Met	CAT	70.2	50.2	20
BSCCHR010001.2	5257740	5257813	+	Met	CAT	65.3	53	12.3
BSCCHR010001.2	5257891	5257964	+	Met	CAT	60.8	50.3	10.5
BSCCHR010001.2	5258042	5258115	+	Met	CAT	70.2	50.2	20
BSCCHR010001.2	5258344	5258417	+	Met	CAT	49.2	40.7	8.5
BSCCHR010001.2	5258495	5258568	+	Met	CAT	60.3	45.5	14.8
BSCCHR010001.2	5259099	5259172	+	Met	CAT	70.2	50.2	20
BSCCHR010001.2	5259250	5259323	+	Met	CAT	67.7	47.7	20
BSCCHR010001.2	5259401	5259474	+	Met	CAT	47.8	39.6	8.2
BSCCHR010001.2	5259703	5259776	+	Met	CAT	70.2	50.2	20
BSCCHR010001.2	5259854	5259927	+	Met	CAT	47.5	41.3	6.2
BSCCHR010001.2	5260157	5260230	+	Met	CAT	65.3	53	12.3
BSCCHR010001.2	5260308	5260381	+	Met	CAT	60.8	50.3	10.5
BSCCHR010001.2	5260459	5260532	+	Met	CAT	60.2	46.5	13.7
BSCCHR010001.2	5260912	5260985	+	Met	CAT	54.3	39.7	14.6
BSCCHR010001.2	5261063	5261136	+	Met	CAT	70.2	50.2	20
BSCCHR010001.2	5261521	5261586	+	Met	CAT	44	26.7	17.3
BSCCHR010001.2	5261969	5262042	+	Met	CAT	70.2	50.2	20
BSCCHR010001.2	5262423	5262496	+	Met	CAT	67.1	47.2	19.9
BSCCHR010001.2	5262574	5262647	+	Met	CAT	70.2	50.2	20
BSCCHR010001.2	5262876	5262949	+	Met	CAT	63	50.4	12.6
BSCCHR010001.2	5263330	5263403	+	Met	CAT	67.1	47.2	19.9
BSCCHR010001.2	5263481	5263554	+	Met	CAT	70.2	50.2	20
BSCCHR010001.2	5263783	5263856	+	Met	CAT	63	50.4	12.6
BSCCHR010001.2	5264085	5264158	+	Met	CAT	70.2	50.2	20
BSCCHR010001.2	5264236	5264309	+	Met	CAT	70.2	50.2	20
BSCCHR010001.2	5264689	5264762	+	Met	CAT	54.3	39.7	14.6
BSCCHR010001.2	5264840	5264913	+	Met	CAT	70.2	50.2	20
BSCCHR010001.2	5265444	5265517	+	Met	CAT	70.2	50.2	20
BSCCHR010001.2	5265897	5265970	+	Met	CAT	67.1	47.2	19.9
BSCCHR010001.2	5266048	5266121	+	Met	CAT	70.2	50.2	20
BSCCHR010001.2	5266350	5266423	+	Met	CAT	63	50.4	12.6
BSCCHR010001.2	5266804	5266877	+	Met	CAT	67.1	47.2	19.9
BSCCHR010001.2	5266955	5267028	+	Met	CAT	70.2	50.2	20
BSCCHR010001.2	5267257	5267330	+	Met	CAT	63	50.4	12.6
BSCCHR010001.2	5267559	5267632	+	Met	CAT	70.2	50.2	20
BSCCHR010001.2	5267710	5267783	+	Met	CAT	70.2	50.2	20
BSCCHR010001.2	5268311	5268384	+	Met	CAT	41.2	33.2	8
BSCCHR010001.2	5268462	5268535	+	Met	CAT	56.9	44.6	12.3
BSCCHR010001.2	5268613	5268686	+	Met	CAT	59.4	47.1	12.3
BSCCHR010001.2	5268764	5268837	+	Met	CAT	47.5	41.3	6.2
BSCCHR010001.2	5269067	5269140	+	Met	CAT	70.6	51.1	19.5
BSCCHR010001.2	5269521	5269594	+	Met	CAT	69.7	49.7	20
BSCCHR010001.2	5269823	5269896	+	Met	CAT	37.7	31.5	6.2
BSCCHR010001.2	5270122	5270195	+	Met	CAT	41.2	33.2	8
BSCCHR010001.2	5270424	5270497	+	Met	CAT	59.4	47.1	12.3
BSCCHR010001.2	5270575	5270648	+	Met	CAT	56.9	44.6	12.3
BSCCHR010001.2	5270726	5270798	+	Met	CAT	58.4	33.9	24.5
BSCCHR010001.2	5270875	5270948	+	Met	CAT	41.5	29.4	12.1
BSCCHR010001.2	5271027	5271100	+	Met	CAT	49.4	33.8	15.6
BSCCHR010001.2	5271631	5271704	+	Met	CAT	53.8	39.9	13.9
BSCCHR010001.2	5272084	5272157	+	Thr	CGT	48.5	32.4	16.1
BSCCHR010001.2	5272235	5272308	+	Met	CAT	60.5	45.1	15.4
BSCCHR010001.2	5272386	5272459	+	Met	CAT	51.7	46.1	5.6
BSCCHR010001.2	5272536	5272609	+	Met	CAT	70.2	50.2	20
BSCCHR010001.2	5272688	5272761	+	Met	CAT	55.9	43.6	12.3
BSCCHR010001.2	5272988	5273061	+	Met	CAT	46.5	41	5.5
BSCCHR010001.2	5273139	5273212	+	Met	CAT	45.5	37.1	8.4
BSCCHR010001.2	5273291	5273364	+	Met	CAT	70.2	50.2	20
BSCCHR010001.2	5273443	5273516	+	Met	CAT	50	43.8	6.2
BSCCHR010001.2	5273594	5273667	+	Met	CAT	48.7	42.6	6.1
BSCCHR010001.2	5273897	5273970	+	Met	CAT	53	46.8	6.2
BSCCHR010001.2	5274199	5274272	+	Met	CAT	51.7	46.1	5.6
BSCCHR010001.2	5274501	5274574	+	Met	CAT	47.8	41.6	6.2
BSCCHR010001.2	5274651	5274724	+	Thr	CGT	48.5	32.4	16.1
BSCCHR010001.2	5274802	5274875	+	Met	CAT	68.9	49.5	19.4
BSCCHR010001.2	5274953	5275026	+	Met	CAT	45.5	37.1	8.4
BSCCHR010001.2	5275105	5275178	+	Met	CAT	70.2	50.2	20
BSCCHR010001.2	5275408	5275481	+	Met	CAT	67.1	47.2	19.9
BSCCHR010001.2	5275710	5275783	+	Met	CAT	70.2	50.2	20
BSCCHR010001.2	5275862	5275935	+	Met	CAT	70.2	50.2	20
BSCCHR010001.2	5276013	5276086	+	Met	CAT	52.4	46.2	6.2
BSCCHR010001.2	5276316	5276389	+	Met	CAT	51.9	39.7	12.2
BSCCHR010001.2	5276467	5276540	+	Met	CAT	66.6	46.6	20
BSCCHR010001.2	5276618	5276691	+	Met	CAT	70.2	50.2	20
BSCCHR010001.2	5276769	5276844	+	Met	CAT	46.7	37.8	8.9
BSCCHR010001.2	5276920	5276993	+	Met	CAT	54.2	48	6.2
BSCCHR010001.2	5277375	5277448	+	Met	CAT	45.5	39.3	6.2
BSCCHR010001.2	5277526	5277599	+	Met	CAT	45.6	37.3	8.3
BSCCHR010001.2	5277677	5277750	+	Met	CAT	73.5	51.5	22
BSCCHR010001.2	5277825	5277898	+	Met	CAT	57.5	49.9	7.6
BSCCHR010001.2	5277973	5278046	+	Thr	CGT	66.8	46.8	20
BSCCHR010001.2	5278124	5278197	+	Met	CAT	39.2	33.1	6.1
BSCCHR010001.2	5278423	5278496	+	Met	CAT	37.3	32.1	5.2
BSCCHR010001.2	5278574	5278647	+	Met	CAT	68.9	49.5	19.4
BSCCHR010001.2	6437207	6437292	+	Ile	TAT	60.1	32	28.1
BSCCHR010001.2	6437541	6437626	+	Ile	TAT	64.7	32.8	31.9
BSCCHR010001.2	6437876	6437961	+	Ile	TAT	54.9	24.3	30.6
BSCCHR010001.2	6438210	6438295	+	Ile	TAT	64.7	32.6	32.1
BSCCHR010001.2	6438544	6438629	+	Ile	TAT	64.7	32.8	31.9
BSCCHR010001.2	6438879	6438964	+	Ile	TAT	64.7	32.8	31.9
BSCCHR010001.2	6439213	6439298	+	Ile	TAT	64.7	32.8	31.9
BSCCHR010001.2	6439547	6439632	+	Ile	TAT	64.7	32.8	31.9
BSCCHR010001.2	6439882	6439967	+	Ile	TAT	64.7	32.6	32.1
BSCCHR010001.2	6440216	6440301	+	Ile	TAT	65.2	33.2	32
BSCCHR010001.2	6440550	6440635	+	Ile	TAT	64.7	32.8	31.9
BSCCHR010001.2	6440885	6440969	+	Ile	TAT	52.6	25.7	26.9
BSCCHR010001.2	6441218	6441303	+	Ile	TAT	64.7	32.6	32.1
BSCCHR010001.2	6441552	6441637	+	Ile	TAT	54.9	32.4	22.5
BSCCHR010001.2	6441887	6441972	+	Ile	TAT	64.7	32.8	31.9
BSCCHR010001.2	6442221	6442306	+	Ile	TAT	63	33.9	29.1
BSCCHR010001.2	6442556	6442641	+	Ile	TAT	61.1	29	32.1
BSCCHR010001.2	6442890	6442975	+	Ile	TAT	64.7	32.6	32.1
BSCCHR010001.2	6443224	6443309	+	Ile	TAT	53.1	27.8	25.3
BSCCHR010001.2	6443559	6443644	+	Ile	TAT	64.7	32.6	32.1
BSCCHR010001.2	6443893	6443978	+	Ile	TAT	64.7	32.8	31.9
BSCCHR010001.2	6444227	6444312	+	Ile	TAT	62.2	30.2	32
BSCCHR010001.2	6444561	6444646	+	Ile	TAT	64.7	32.8	31.9
BSCCHR010001.2	6444895	6444980	+	Ile	TAT	46.3	28.3	18
BSCCHR010001.2	6445230	6445315	+	Ile	TAT	64.7	32.6	32.1
BSCCHR010001.2	6445564	6445649	+	Ile	TAT	64.7	32.8	31.9
BSCCHR010001.2	6445899	6445984	+	Ile	TAT	64.7	32.6	32.1
BSCCHR010001.2	6446233	6446318	+	Ile	TAT	44.9	19.4	25.5
BSCCHR010001.2	6446566	6446650	+	His	ATG	22.6	13.1	9.5
BSCCHR010001.2	5571962	5572034	-	Thr	TGT	73.4	56.6	16.8
BSCCHR010001.2	5562706	5562777	-	Thr	AGT	75.7	45.9	29.8
BSCCHR010001.2	5217938	5218010	-	Asp	GTC	59.3	33.1	26.2
BSCCHR010001.2	4557944	4558017	-	Met	CAT	73.5	53.5	20
BSCCHR010001.2	1782486	1782557	-	Thr	GGT	51	41.2	9.8
BSCCHR010001.2	1688047	1688128	-	Ser	GCT	74.9	40.2	34.7
BSCCHR010001.2	532492	532565	-	Asn	GTT	70.4	43.9	26.5
BSCCHR010002.1	447297	447379	+	Leu	TAA	77.9	41.1	36.8
BSCCHR010002.1	2064367	2064438	+	His	GTG	64.6	34.1	30.5
BSCCHR010002.1	2377755	2377826	+	His	GTG	64.6	34.1	30.5
BSCCHR010002.1	8328070	8328141	+	Ala	GGC	34.8	24.5	10.3
BSCCHR010002.1	8537113	8537184	+	Ala	GGC	34.8	24.5	10.3
BSCCHR010002.1	9149625	9149710	+	Tyr	GTA	75.1	48.5	26.6
BSCCHR010002.1	10979072	10979147	+	Gln	CTG	67.2	40.2	27
BSCCHR010002.1	11236007	11236078	+	His	GTG	38.9	29.4	9.5
BSCCHR010002.1	11236208	11236279	+	His	GTG	33.8	27.3	6.5
BSCCHR010002.1	11236409	11236480	+	His	GTG	32.3	25.8	6.5
BSCCHR010002.1	11236610	11236681	+	Gln	TTG	40.7	33.2	7.5
BSCCHR010002.1	11236811	11236882	+	Gln	TTG	48.8	33.5	15.3
BSCCHR010002.1	11237012	11237083	+	His	GTG	57.1	32.9	24.2
BSCCHR010002.1	11237214	11237285	+	His	GTG	41.6	20	21.6
BSCCHR010002.1	11237415	11237486	+	His	GTG	57.3	35.3	22
BSCCHR010002.1	11237616	11237687	+	His	GTG	35	20	15
BSCCHR010002.1	11237818	11237889	+	His	GTG	64.6	34.1	30.5
BSCCHR010002.1	11238019	11238090	+	His	GTG	54.4	34.6	19.8
BSCCHR010002.1	11238420	11238491	+	His	GTG	66.2	35.6	30.6
BSCCHR010002.1	11238621	11238692	+	His	GTG	64.6	34.1	30.5
BSCCHR010002.1	11238815	11238886	+	His	GTG	64.6	34.1	30.5
BSCCHR010002.1	11239015	11239086	+	His	GTG	55.3	31.9	23.4
BSCCHR010002.1	11239218	11239289	+	His	GTG	36.2	13.3	22.9
BSCCHR010002.1	11239422	11239493	+	His	GTG	64.6	34.1	30.5
BSCCHR010002.1	11239616	11239687	+	Asn	GTT	34.6	13.3	21.3
BSCCHR010002.1	11239817	11239888	+	His	GTG	45.3	28.6	16.7
BSCCHR010002.1	11240019	11240090	+	His	GTG	64.6	34.1	30.5
BSCCHR010002.1	11240220	11240291	+	His	GTG	55.3	31.9	23.4
BSCCHR010002.1	11240421	11240492	+	His	GTG	57.7	35.4	22.3
BSCCHR010002.1	11240622	11240693	+	His	GTG	59.6	35.9	23.7
BSCCHR010002.1	11240824	11240895	+	His	GTG	42.6	21.9	20.7
BSCCHR010002.1	11241025	11241096	+	His	GTG	46.6	29	17.6
BSCCHR010002.1	11241420	11241491	+	His	GTG	64.6	34.1	30.5
BSCCHR010002.1	11241621	11241692	+	His	GTG	46.6	29	17.6
BSCCHR010002.1	11242016	11242087	+	His	GTG	55.3	31.9	23.4
BSCCHR010002.1	11242217	11242288	+	His	GTG	52.6	30.3	22.3
BSCCHR010002.1	11242411	11242482	+	His	GTG	53.2	22.9	30.3
BSCCHR010002.1	11242612	11242683	+	His	GTG	39.5	23.4	16.1
BSCCHR010002.1	11242813	11242884	+	His	GTG	36.7	21.1	15.6
BSCCHR010002.1	11243014	11243085	+	His	GTG	51.9	38.2	13.7
BSCCHR010002.1	11243208	11243279	+	Asn	GTT	36.7	16.3	20.4
BSCCHR010002.1	11243409	11243480	+	His	GTG	54.4	34.6	19.8
BSCCHR010002.1	11243810	11243881	+	His	GTG	66.2	35.6	30.6
BSCCHR010002.1	11244011	11244082	+	His	GTG	64.6	34.1	30.5
BSCCHR010002.1	11244205	11244276	+	His	GTG	64.6	34.1	30.5
BSCCHR010002.1	11244406	11244477	+	His	GTG	55.3	31.9	23.4
BSCCHR010002.1	11244607	11244678	+	His	GTG	57.7	35.4	22.3
BSCCHR010002.1	11244808	11244879	+	His	GTG	64.6	34.1	30.5
BSCCHR010002.1	11245002	11245073	+	His	GTG	43.9	23.4	20.5
BSCCHR010002.1	11245203	11245274	+	His	GTG	55.3	31.9	23.4
BSCCHR010002.1	11245404	11245475	+	His	GTG	59.6	35.9	23.7
BSCCHR010002.1	11245606	11245677	+	His	GTG	42.6	21.9	20.7
BSCCHR010002.1	11245807	11245878	+	His	GTG	58.4	34.7	23.7
BSCCHR010002.1	11246008	11246079	+	His	GTG	46.6	29	17.6
BSCCHR010002.1	11246403	11246474	+	His	GTG	64.6	34.1	30.5
BSCCHR010002.1	11246604	11246675	+	His	GTG	46	28.5	17.5
BSCCHR010002.1	11246999	11247070	+	His	GTG	55.3	31.9	23.4
BSCCHR010002.1	11247200	11247271	+	His	GTG	52.6	30.3	22.3
BSCCHR010002.1	11247394	11247465	+	His	GTG	53.2	22.9	30.3
BSCCHR010002.1	11247595	11247666	+	His	GTG	39.5	23.4	16.1
BSCCHR010002.1	11247796	11247867	+	His	GTG	45.3	28.6	16.7
BSCCHR010002.1	11247997	11248068	+	His	GTG	51.9	38.2	13.7
BSCCHR010002.1	11248191	11248262	+	Asn	GTT	36.7	16.3	20.4
BSCCHR010002.1	11248392	11248463	+	His	GTG	56.6	33.8	22.8
BSCCHR010002.1	11248594	11248665	+	His	GTG	39.2	17.8	21.4
BSCCHR010002.1	11248795	11248866	+	His	GTG	55.3	31.9	23.4
BSCCHR010002.1	11248996	11249067	+	His	GTG	64.6	34.1	30.5
BSCCHR010002.1	11249197	11249268	+	His	GTG	44.3	26	18.3
BSCCHR010002.1	11249592	11249663	+	His	GTG	55.3	31.9	23.4
BSCCHR010002.1	11249793	11249864	+	His	GTG	52.6	30.3	22.3
BSCCHR010002.1	11249987	11250058	+	His	GTG	54.1	25.4	28.7
BSCCHR010002.1	11250188	11250259	+	His	GTG	45.3	28.6	16.7
BSCCHR010002.1	11250389	11250460	+	His	GTG	50.2	38.1	12.1
BSCCHR010002.1	11250792	11250863	+	His	GTG	64.6	34.1	30.5
BSCCHR010002.1	11250993	11251064	+	His	GTG	64.6	34.1	30.5
BSCCHR010002.1	11251388	11251459	+	His	GTG	55.3	31.9	23.4
BSCCHR010002.1	11251589	11251660	+	His	GTG	52.6	30.3	22.3
BSCCHR010002.1	11251783	11251854	+	His	GTG	62.2	31.9	30.3
BSCCHR010002.1	11251984	11252055	+	His	GTG	64.6	34.1	30.5
BSCCHR010002.1	11252178	11252249	+	Asn	GTT	36.9	16.6	20.3
BSCCHR010002.1	11252379	11252450	+	His	GTG	48.4	33.5	14.9
BSCCHR010002.1	11252573	11252644	+	Asn	GTT	36.7	16.3	20.4
BSCCHR010002.1	11252774	11252845	+	His	GTG	45.3	28.6	16.7
BSCCHR010002.1	11252976	11253047	+	His	GTG	56.2	32.5	23.7
BSCCHR010002.1	11253177	11253248	+	His	GTG	64.6	34.1	30.5
BSCCHR010002.1	11253579	11253650	+	His	GTG	64.6	34.1	30.5
BSCCHR010002.1	11253982	11254053	+	His	GTG	64.6	34.1	30.5
BSCCHR010002.1	11254183	11254254	+	His	GTG	64.8	34.2	30.6
BSCCHR010002.1	11254377	11254448	+	Asn	GTT	36.7	16.3	20.4
BSCCHR010002.1	11254578	11254649	+	His	GTG	66.2	35.6	30.6
BSCCHR010002.1	11254779	11254850	+	His	GTG	64.6	34.1	30.5
BSCCHR010002.1	11254980	11255051	+	His	GTG	55.3	31.9	23.4
BSCCHR010002.1	11255181	11255252	+	His	GTG	52.6	30.3	22.3
BSCCHR010002.1	11255383	11255454	+	His	GTG	64.6	34.1	30.5
BSCCHR010002.1	11255585	11255656	+	His	GTG	64.6	34.1	30.5
BSCCHR010002.1	11255987	11256058	+	His	GTG	64.6	34.1	30.5
BSCCHR010002.1	11256390	11256461	+	His	GTG	64.6	34.1	30.5
BSCCHR010002.1	11256591	11256662	+	His	GTG	66.3	35.8	30.5
BSCCHR010002.1	11256785	11256856	+	Asn	GTT	36.7	16.3	20.4
BSCCHR010002.1	11256986	11257057	+	His	GTG	66.2	35.6	30.6
BSCCHR010002.1	11257187	11257258	+	His	GTG	64.6	34.1	30.5
BSCCHR010002.1	11257590	11257661	+	His	GTG	39.2	17.8	21.4
BSCCHR010002.1	11257996	11258067	+	His	GTG	52.6	30.3	22.3
BSCCHR010002.1	11258190	11258261	+	His	GTG	53.2	22.9	30.3
BSCCHR010002.1	11258391	11258462	+	Ser	CGA	36.4	20.6	15.8
BSCCHR010002.1	11258794	11258865	+	His	GTG	39.2	17.8	21.4
BSCCHR010002.1	11258995	11259066	+	His	GTG	64.6	34.1	30.5
BSCCHR010002.1	11259196	11259267	+	His	GTG	52.6	30.3	22.3
BSCCHR010002.1	11259398	11259469	+	His	GTG	64.6	34.1	30.5
BSCCHR010002.1	11259599	11259670	+	His	GTG	60.9	35.9	25
BSCCHR010002.1	11260203	11260274	+	His	GTG	39.2	17.8	21.4
BSCCHR010002.1	11260404	11260475	+	His	GTG	64.6	34.1	30.5
BSCCHR010002.1	11260605	11260676	+	His	GTG	45.3	28.6	16.7
BSCCHR010002.1	11260807	11260878	+	Asn	GTT	36.7	16.3	20.4
BSCCHR010002.1	11261008	11261079	+	His	GTG	44.8	26.6	18.2
BSCCHR010002.1	11261210	11261281	+	His	GTG	64.6	34.1	30.5
BSCCHR010002.1	11261411	11261482	+	His	GTG	64.6	34.1	30.5
BSCCHR010002.1	11261605	11261676	+	Asn	GTT	36.7	16.3	20.4
BSCCHR010002.1	11261806	11261877	+	His	GTG	64.6	34.1	30.5
BSCCHR010002.1	11262209	11262280	+	His	GTG	39.2	17.8	21.4
BSCCHR010002.1	11262410	11262481	+	His	GTG	49.4	27.3	22.1
BSCCHR010002.1	11262611	11262682	+	His	GTG	38.9	28.7	10.2
BSCCHR010002.1	11262813	11262884	+	His	GTG	30.4	17.5	12.9
BSCCHR010002.1	11263014	11263085	+	His	GTG	51.8	28.1	23.7
BSCCHR010002.1	11263215	11263286	+	His	GTG	60.3	29.7	30.6
BSCCHR010002.1	11263416	11263487	+	His	GTG	49.2	35.2	14
BSCCHR010002.1	11263819	11263890	+	His	GTG	49.4	27.3	22.1
BSCCHR010002.1	11264020	11264091	+	His	GTG	38.9	28.7	10.2
BSCCHR010002.1	11264222	11264293	+	His	GTG	39.2	17.8	21.4
BSCCHR010002.1	11264422	11264493	+	His	GTG	51.8	28.1	23.7
BSCCHR010002.1	11264623	11264694	+	His	GTG	49.2	35.2	14
BSCCHR010002.1	11265026	11265115	+	His	GTG	50.8	31.7	19.1
BSCCHR010002.1	11265245	11265316	+	His	GTG	53.2	35.9	17.3
BSCCHR010002.1	11265446	11265517	+	His	GTG	59.3	36.9	22.4
BSCCHR010002.1	11265647	11265718	+	His	GTG	38.9	28.7	10.2
BSCCHR010002.1	11265849	11265920	+	His	GTG	39.2	17.8	21.4
BSCCHR010002.1	11266050	11266121	+	His	GTG	51.8	28.1	23.7
BSCCHR010002.1	11266251	11266340	+	His	GTG	59.3	31.3	28
BSCCHR010002.1	11266470	11266541	+	His	GTG	66.7	34.9	31.8
BSCCHR010002.1	11266671	11266742	+	His	GTG	60.4	33.3	27.1
BSCCHR010002.1	11266872	11266943	+	His	GTG	59.3	36.9	22.4
BSCCHR010002.1	11267073	11267144	+	His	GTG	57.2	30.3	26.9
BSCCHR010002.1	11267267	11267338	+	His	GTG	39.2	17.8	21.4
BSCCHR010002.1	11267468	11267539	+	His	GTG	63	35.1	27.9
BSCCHR010002.1	11267669	11267740	+	His	GTG	48.9	31.6	17.3
BSCCHR010002.1	11267871	11267942	+	His	GTG	59.3	26.6	32.7
BSCCHR010002.1	11268072	11268161	+	His	GTG	53.4	25.5	27.9
BSCCHR010002.1	11268291	11268362	+	His	GTG	58.3	34.9	23.4
BSCCHR010002.1	11268492	11268563	+	His	GTG	51.6	33	18.6
BSCCHR010002.1	11268693	11268764	+	His	GTG	64.6	34.1	30.5
BSCCHR010002.1	11268887	11268958	+	His	GTG	39.2	17.8	21.4
BSCCHR010002.1	11269087	11269158	+	His	GTG	53.2	35.9	17.3
BSCCHR010002.1	11269288	11269359	+	His	GTG	59.3	36.9	22.4
BSCCHR010002.1	11269482	11269553	+	Asn	GTT	36.7	16.3	20.4
BSCCHR010002.1	11269683	11269754	+	His	GTG	53.4	33.3	20.1
BSCCHR010002.1	11269885	11269956	+	His	GTG	39.2	17.8	21.4
BSCCHR010002.1	11270086	11270157	+	His	GTG	49.4	27.3	22.1
BSCCHR010002.1	11270287	11270358	+	His	GTG	36.8	24.9	11.9
BSCCHR010002.1	11270481	11270552	+	His	GTG	39.2	17.8	21.4
BSCCHR010002.1	11270682	11270753	+	His	GTG	39.2	17.8	21.4
BSCCHR010002.1	11270883	11270954	+	His	GTG	64.6	34.1	30.5
BSCCHR010002.1	11271077	11271148	+	His	GTG	64.6	34.1	30.5
BSCCHR010002.1	11271278	11271367	+	His	GTG	53.4	25.5	27.9
BSCCHR010002.1	11271497	11271568	+	His	GTG	61.3	37.8	23.5
BSCCHR010002.1	11271698	11271769	+	His	GTG	66.2	35.6	30.6
BSCCHR010002.1	11271899	11271970	+	His	GTG	49.2	35.2	14
BSCCHR010002.1	11272101	11272172	+	His	GTG	39.2	17.8	21.4
BSCCHR010002.1	11272302	11272373	+	His	GTG	39.2	17.8	21.4
BSCCHR010002.1	11272503	11272574	+	His	GTG	64.6	34.1	30.5
BSCCHR010002.1	11272697	11272768	+	His	GTG	64.6	34.1	30.5
BSCCHR010002.1	11272897	11272986	+	His	GTG	43	15.4	27.6
BSCCHR010002.1	11273116	11273187	+	His	GTG	61.3	37.8	23.5
BSCCHR010002.1	11273317	11273388	+	His	GTG	60.3	29.7	30.6
BSCCHR010002.1	11273518	11273589	+	His	GTG	49.2	35.2	14
BSCCHR010002.1	11273720	11273791	+	His	GTG	39.2	17.8	21.4
BSCCHR010002.1	11273921	11273992	+	His	GTG	39.2	17.8	21.4
BSCCHR010002.1	11274122	11274193	+	His	GTG	64.6	34.1	30.5
BSCCHR010002.1	11274316	11274387	+	His	GTG	64.6	34.1	30.5
BSCCHR010002.1	11274517	11274606	+	His	GTG	53.4	25.5	27.9
BSCCHR010002.1	11274736	11274807	+	His	GTG	61.3	37.8	23.5
BSCCHR010002.1	11274937	11275008	+	His	GTG	64.6	34.1	30.5
BSCCHR010002.1	11275131	11275202	+	His	GTG	39.2	17.8	21.4
BSCCHR010002.1	11275332	11275403	+	His	GTG	64.6	34.1	30.5
BSCCHR010002.1	11275533	11275604	+	His	GTG	64.6	34.1	30.5
BSCCHR010002.1	11275734	11275805	+	His	GTG	60.3	29.7	30.6
BSCCHR010002.1	11275935	11276006	+	His	GTG	49.2	35.2	14
BSCCHR010002.1	11276137	11276208	+	His	GTG	36.3	12.5	23.8
BSCCHR010002.1	11276338	11276409	+	His	GTG	64.6	34.1	30.5
BSCCHR010002.1	11276539	11276628	+	His	GTG	53.4	25.5	27.9
BSCCHR010002.1	11276758	11276829	+	His	GTG	61.3	37.8	23.5
BSCCHR010002.1	11276959	11277030	+	Tyr	GTA	56.1	25.6	30.5
BSCCHR010002.1	11277161	11277232	+	His	GTG	48.3	27.6	20.7
BSCCHR010002.1	11277362	11277433	+	His	GTG	61.9	31.3	30.6
BSCCHR010002.1	11277563	11277634	+	His	GTG	64.6	34.1	30.5
BSCCHR010002.1	11277764	11277835	+	His	GTG	57.7	35.4	22.3
BSCCHR010002.1	11277966	11278037	+	His	GTG	60.1	31.2	28.9
BSCCHR010002.1	12222674	12222747	-	Ile	AAT	80.8	61.8	19
BSCCHR010002.1	5172663	5172736	-	Asn	GTT	70.4	43.9	26.5
BSCCHR010002.1	4837501	4837566	-	Gly	GCC	48.2	39	9.2
BSCCHR010002.1	4796953	4797024	-	Ala	GGC	42	33.2	8.8
BSCCHR010003.1	775336	775417	+	Leu	TAG	71.8	45.6	26.2
BSCCHR010003.1	808915	808996	+	Leu	AAG	71.7	45.5	26.2
BSCCHR010003.1	809109	809190	+	Leu	TAG	71.1	45	26.1
BSCCHR010003.1	809303	809384	+	Leu	TAG	68.6	46.7	21.9
BSCCHR010003.1	809497	809578	+	Leu	TAG	67.2	45.8	21.4
BSCCHR010003.1	809691	809772	+	Leu	AAG	71.7	45.5	26.2
BSCCHR010003.1	809885	809967	+	Leu	GAG	46.5	36.5	10
BSCCHR010003.1	810077	810158	+	Leu	TAG	58.2	45.2	13
BSCCHR010003.1	810271	810352	+	Leu	TAG	71.8	45.6	26.2
BSCCHR010003.1	810465	810546	+	Leu	AAG	68	47.3	20.7
BSCCHR010003.1	810659	810740	+	Leu	TAG	58.2	45.2	13
BSCCHR010003.1	810853	810935	+	Leu	GAG	46.5	36.5	10
BSCCHR010003.1	811045	811126	+	Leu	TAG	71.8	45.6	26.2
BSCCHR010003.1	811239	811321	+	Leu	GAG	46.5	36.5	10
BSCCHR010003.1	811431	811512	+	Leu	TAG	58.2	45.2	13
BSCCHR010003.1	811625	811706	+	Leu	TAG	71.8	45.6	26.2
BSCCHR010003.1	811817	811898	+	Leu	AAG	68	47.3	20.7
BSCCHR010003.1	812011	812093	+	Leu	TAG	40.9	35.4	5.5
BSCCHR010003.1	812203	812284	+	Leu	AAG	71.7	45.5	26.2
BSCCHR010003.1	812397	812478	+	Leu	TAG	71.8	45.6	26.2
BSCCHR010003.1	812591	812672	+	Leu	AAG	68.5	46.6	21.9
BSCCHR010003.1	812785	812866	+	Leu	TAG	68.6	46.7	21.9
BSCCHR010003.1	812979	813060	+	Leu	TAG	71.8	45.6	26.2
BSCCHR010003.1	813173	813255	+	Leu	AAG	44	36.1	7.9
BSCCHR010003.1	813365	813446	+	Leu	TAG	58.2	45.2	13
BSCCHR010003.1	813559	813640	+	Leu	TAG	71.8	45.6	26.2
BSCCHR010003.1	813751	813832	+	Leu	AAG	68	47.3	20.7
BSCCHR010003.1	813945	814026	+	Leu	TAG	58.2	45.2	13
BSCCHR010003.1	814139	814220	+	Leu	TAG	51.7	38.7	13
BSCCHR010003.1	814333	814414	+	Leu	TAG	68.6	46.7	21.9
BSCCHR010003.1	814527	814608	+	Leu	TAG	71.8	45.6	26.2
BSCCHR010003.1	814721	814803	+	Leu	GAG	46.5	36.5	10
BSCCHR010003.1	814913	814994	+	Leu	TAG	58.2	45.2	13
BSCCHR010003.1	815107	815188	+	Leu	TAG	71.8	45.6	26.2
BSCCHR010003.1	815299	815380	+	Leu	AAG	68	47.3	20.7
BSCCHR010003.1	815493	815574	+	Leu	TAG	58.2	45.2	13
BSCCHR010003.1	815687	815768	+	Leu	TAG	59	45.6	13.4
BSCCHR010003.1	815881	815962	+	Leu	TAG	71.8	45.6	26.2
BSCCHR010003.1	816075	816157	+	Leu	GAG	46.5	36.5	10
BSCCHR010003.1	816267	816348	+	Leu	TAG	68.6	46.7	21.9
BSCCHR010003.1	816461	816542	+	Leu	TAG	62.2	44.5	17.7
BSCCHR010003.1	816655	816736	+	Leu	AAG	65	44.2	20.8
BSCCHR010003.1	816849	816930	+	Leu	TAG	71.8	45.6	26.2
BSCCHR010003.1	817043	817124	+	Leu	AAG	71.7	45.5	26.2
BSCCHR010003.1	817237	817319	+	Leu	GAG	46.5	36.5	10
BSCCHR010003.1	817429	817510	+	Leu	TAG	58.2	45.2	13
BSCCHR010003.1	817623	817704	+	Leu	TAG	71.8	45.6	26.2
BSCCHR010003.1	817815	817896	+	Leu	AAG	68	47.3	20.7
BSCCHR010003.1	818009	818090	+	Leu	TAG	58.2	45.2	13
BSCCHR010003.1	818203	818285	+	Leu	TAG	51.3	36.8	14.5
BSCCHR010003.1	818395	818476	+	Leu	AAG	71.7	45.5	26.2
BSCCHR010003.1	818589	818670	+	Leu	TAG	71.8	45.6	26.2
BSCCHR010003.1	818783	818864	+	Leu	AAG	71.7	45.5	26.2
BSCCHR010003.1	818977	819058	+	Leu	TAG	67	44.2	22.8
BSCCHR010003.1	819171	819252	+	Leu	AAG	71.7	45.5	26.2
BSCCHR010003.1	819365	819447	+	Leu	GAG	46.5	36.5	10
BSCCHR010003.1	819557	819638	+	Leu	TAG	56.4	44.9	11.5
BSCCHR010003.1	819751	819832	+	Leu	AAG	71.7	45.5	26.2
BSCCHR010003.1	819945	820027	+	Leu	GAG	46.5	36.5	10
BSCCHR010003.1	820137	820218	+	Leu	TAG	58.2	45.2	13
BSCCHR010003.1	820331	820412	+	Leu	TAG	71.8	45.6	26.2
BSCCHR010003.1	820525	820607	+	Leu	GAG	46.5	36.5	10
BSCCHR010003.1	820717	820798	+	Leu	TAG	58.2	45.2	13
BSCCHR010003.1	820911	820992	+	Leu	TAG	60.6	44.4	16.2
BSCCHR010003.1	821105	821186	+	Leu	AAG	68	47.3	20.7
BSCCHR010003.1	821299	821380	+	Leu	TAG	58.2	45.2	13
BSCCHR010003.1	821493	821574	+	Leu	TAG	68.6	46.7	21.9
BSCCHR010003.1	821687	821768	+	Leu	AAG	59.8	44.6	15.2
BSCCHR010003.1	821881	821963	+	Leu	GAG	46.5	36.5	10
BSCCHR010003.1	822073	822154	+	Leu	AAG	71.7	45.5	26.2
BSCCHR010003.1	822267	822348	+	Leu	TAG	67.2	44.3	22.9
BSCCHR010003.1	822461	822542	+	Leu	TAG	58.7	39.6	19.1
BSCCHR010003.1	822655	822736	+	Leu	TAG	64.6	44.9	19.7
BSCCHR010003.1	822849	822930	+	Leu	AAG	71.7	45.5	26.2
BSCCHR010003.1	823043	823124	+	Leu	TAG	65.2	45.9	19.3
BSCCHR010003.1	823237	823318	+	Leu	TAG	64.6	44.9	19.7
BSCCHR010003.1	823431	823512	+	Leu	AAG	71.7	45.5	26.2
BSCCHR010003.1	823625	823706	+	Leu	TAG	65.2	45.9	19.3
BSCCHR010003.1	823819	823900	+	Leu	TAG	64.6	44.9	19.7
BSCCHR010003.1	824013	824094	+	Leu	AAG	71.7	45.5	26.2
BSCCHR010003.1	824207	824288	+	Leu	AAG	71.7	45.5	26.2
BSCCHR010003.1	824401	824482	+	Leu	GAG	70	45.4	24.6
BSCCHR010003.1	824595	824676	+	Leu	TAG	65.3	48.5	16.8
BSCCHR010003.1	824789	824870	+	Leu	TAG	74.4	46.4	28
BSCCHR010003.1	824983	825064	+	Leu	TAG	70.8	44.6	26.2
BSCCHR010003.1	825177	825258	+	Leu	AAG	50	38.3	11.7
BSCCHR010003.1	825370	825451	+	Leu	AAG	71.7	45.5	26.2
BSCCHR010003.1	825564	825645	+	Leu	TAG	47.9	33.9	14
BSCCHR010003.1	825758	825839	+	Leu	AAG	60.1	42.4	17.7
BSCCHR010003.1	825952	826033	+	Leu	TAG	58.1	32.1	26
BSCCHR010003.1	826146	826227	+	Leu	TAG	72.5	45	27.5
BSCCHR010003.1	826340	826421	+	Leu	AAG	71.7	45.5	26.2
BSCCHR010003.1	826534	826615	+	Leu	AAG	56.7	44	12.7
BSCCHR010003.1	826701	826782	+	Leu	TAG	47.9	33.9	14
BSCCHR010003.1	826894	826975	+	Leu	AAG	71.7	45.5	26.2
BSCCHR010003.1	827088	827169	+	Leu	TAG	58.1	32.1	26
BSCCHR010003.1	827282	827363	+	Leu	TAG	72.5	45	27.5
BSCCHR010003.1	827476	827557	+	Leu	TAG	58.1	32.1	26
BSCCHR010003.1	827670	827752	+	Leu	GAG	48.5	37.2	11.3
BSCCHR010003.1	827862	827943	+	Leu	TAG	50.2	37.9	12.3
BSCCHR010003.1	828056	828137	+	Leu	AAG	71.7	45.5	26.2
BSCCHR010003.1	828250	828331	+	Leu	TAG	68.1	47.4	20.7
BSCCHR010003.1	828444	828525	+	Leu	AAG	71.7	45.5	26.2
BSCCHR010003.1	828638	828719	+	Leu	TAG	71.8	45.6	26.2
BSCCHR010003.1	828832	828913	+	Leu	AAG	71.7	45.5	26.2
BSCCHR010003.1	829026	829107	+	Leu	AAG	71.7	45.5	26.2
BSCCHR010003.1	829193	829274	+	Leu	TAG	47.9	33.9	14
BSCCHR010003.1	829387	829468	+	Leu	AAG	60.1	42.4	17.7
BSCCHR010003.1	829580	829661	+	Leu	AAG	71.7	45.5	26.2
BSCCHR010003.1	829774	829855	+	Leu	TAG	58.1	32.1	26
BSCCHR010003.1	829968	830049	+	Leu	TAG	72.5	45	27.5
BSCCHR010003.1	830162	830243	+	Leu	TAG	58.1	32.1	26
BSCCHR010003.1	830356	830438	+	Leu	GAG	48.5	37.2	11.3
BSCCHR010003.1	830548	830629	+	Leu	TAG	50.2	37.9	12.3
BSCCHR010003.1	830742	830823	+	Leu	AAG	71.7	45.5	26.2
BSCCHR010003.1	830936	831017	+	Leu	TAG	68.1	47.4	20.7
BSCCHR010003.1	831130	831211	+	Leu	AAG	71.7	45.5	26.2
BSCCHR010003.1	831324	831405	+	Leu	TAG	71.8	45.6	26.2
BSCCHR010003.1	831518	831599	+	Leu	AAG	67.5	45.2	22.3
BSCCHR010003.1	831712	831793	+	Leu	TAG	71.8	45.6	26.2
BSCCHR010003.1	831906	831987	+	Leu	AAG	71.7	45.5	26.2
BSCCHR010003.1	832100	832181	+	Leu	TAG	71.8	45.6	26.2
BSCCHR010003.1	832294	832375	+	Leu	TAG	68.1	47.4	20.7
BSCCHR010003.1	832488	832569	+	Leu	AAG	71.7	45.5	26.2
BSCCHR010003.1	832682	832763	+	Leu	TAG	67.1	46.4	20.7
BSCCHR010003.1	832876	832957	+	Leu	AAG	71.7	45.5	26.2
BSCCHR010003.1	833070	833151	+	Leu	TAG	68.1	47.4	20.7
BSCCHR010003.1	833264	833345	+	Leu	AAG	71.7	45.5	26.2
BSCCHR010003.1	833458	833539	+	Leu	TAG	71.8	45.6	26.2
BSCCHR010003.1	833652	833733	+	Leu	AAG	71.7	45.5	26.2
BSCCHR010003.1	833846	833927	+	Leu	TAG	71.8	45.6	26.2
BSCCHR010003.1	834040	834121	+	Leu	AAG	71.7	45.5	26.2
BSCCHR010003.1	834234	834315	+	Leu	TAG	71.8	45.6	26.2
BSCCHR010003.1	834428	834509	+	Leu	TAG	68.1	47.4	20.7
BSCCHR010003.1	834622	834703	+	Leu	AAG	71.7	45.5	26.2
BSCCHR010003.1	834816	834897	+	Leu	TAG	71.8	45.6	26.2
BSCCHR010003.1	835010	835091	+	Leu	AAG	71.7	45.5	26.2
BSCCHR010003.1	835204	835285	+	Leu	AAG	71.7	45.5	26.2
BSCCHR010003.1	835398	835479	+	Leu	TAG	71.8	45.6	26.2
BSCCHR010003.1	835592	835673	+	Leu	TAG	71.8	45.6	26.2
BSCCHR010003.1	835786	835867	+	Leu	AAG	71.7	45.5	26.2
BSCCHR010003.1	835980	836061	+	Leu	AAG	63.7	43.4	20.3
BSCCHR010003.1	836174	836255	+	Leu	TAG	71.8	45.6	26.2
BSCCHR010003.1	836368	836449	+	Leu	AAG	71.7	45.5	26.2
BSCCHR010003.1	836562	836643	+	Leu	TAG	68.1	47.4	20.7
BSCCHR010003.1	836756	836837	+	Leu	AAG	71.7	45.5	26.2
BSCCHR010003.1	836950	837031	+	Leu	TAG	71.8	45.6	26.2
BSCCHR010003.1	837144	837225	+	Leu	AAG	71.7	45.5	26.2
BSCCHR010003.1	837338	837419	+	Leu	TAG	71.8	45.6	26.2
BSCCHR010003.1	837532	837613	+	Leu	AAG	71.7	45.5	26.2
BSCCHR010003.1	837726	837807	+	Leu	TAG	71.8	45.6	26.2
BSCCHR010003.1	837920	838001	+	Leu	TAG	68.1	47.4	20.7
BSCCHR010003.1	838114	838195	+	Leu	AAG	71.7	45.5	26.2
BSCCHR010003.1	838308	838389	+	Leu	TAG	71.8	45.6	26.2
BSCCHR010003.1	838502	838583	+	Leu	AAG	71.7	45.5	26.2
BSCCHR010003.1	838696	838777	+	Leu	AAG	71.7	45.5	26.2
BSCCHR010003.1	838890	838971	+	Leu	TAG	71.8	45.6	26.2
BSCCHR010003.1	839084	839165	+	Leu	TAG	71.8	45.6	26.2
BSCCHR010003.1	839278	839359	+	Leu	AAG	71.7	45.5	26.2
BSCCHR010003.1	839472	839553	+	Leu	TAG	71.8	45.6	26.2
BSCCHR010003.1	839666	839747	+	Leu	AAG	63.7	43.4	20.3
BSCCHR010003.1	839860	839941	+	Leu	TAG	71.8	45.6	26.2
BSCCHR010003.1	840054	840135	+	Leu	AAG	71.7	45.5	26.2
BSCCHR010003.1	840248	840329	+	Leu	TAG	71.8	45.6	26.2
BSCCHR010003.1	840442	840523	+	Leu	TAG	66.2	43.9	22.3
BSCCHR010003.1	840636	840717	+	Leu	AAG	62.1	44.4	17.7
BSCCHR010003.1	840830	840911	+	Leu	AAG	71.7	45.5	26.2
BSCCHR010003.1	841024	841105	+	Leu	TAG	75.9	49.1	26.8
BSCCHR010003.1	841218	841299	+	Leu	AAG	71.7	45.5	26.2
BSCCHR010003.1	841412	841493	+	Leu	TAG	71.8	45.6	26.2
BSCCHR010003.1	841606	841687	+	Leu	TAG	52.7	42.5	10.2
BSCCHR010003.1	841800	841881	+	Leu	AAG	71.7	45.5	26.2
BSCCHR010003.1	841994	842075	+	Leu	TAG	71.8	45.6	26.2
BSCCHR010003.1	842188	842269	+	Leu	TAG	71.8	45.6	26.2
BSCCHR010003.1	842382	842463	+	Leu	AAG	71.7	45.5	26.2
BSCCHR010003.1	842576	842657	+	Leu	TAG	71.8	45.6	26.2
BSCCHR010003.1	842770	842851	+	Leu	TAG	71.8	45.6	26.2
BSCCHR010003.1	842964	843045	+	Leu	AAG	71.7	45.5	26.2
BSCCHR010003.1	843158	843239	+	Leu	AAG	71.7	45.5	26.2
BSCCHR010003.1	843352	843433	+	Leu	TAG	68.2	42	26.2
BSCCHR010003.1	843546	843627	+	Leu	TAG	71.8	45.6	26.2
BSCCHR010003.1	843740	843821	+	Leu	TAG	65.4	39.2	26.2
BSCCHR010003.1	843934	844015	+	Leu	AAG	71.7	45.5	26.2
BSCCHR010003.1	844128	844209	+	Leu	TAG	69.5	43.4	26.1
BSCCHR010003.1	844322	844403	+	Leu	AAG	71.7	45.5	26.2
BSCCHR010003.1	844516	844597	+	Leu	TAG	61	42.6	18.4
BSCCHR010003.1	844710	844791	+	Leu	TAG	71.8	45.6	26.2
BSCCHR010003.1	844904	844985	+	Leu	AAG	62.3	40.6	21.7
BSCCHR010003.1	845487	845568	+	Leu	TAG	69.9	46	23.9
BSCCHR010003.1	845681	845762	+	Leu	TAG	71.8	45.6	26.2
BSCCHR010003.1	845875	845956	+	Leu	TAG	61	42.6	18.4
BSCCHR010003.1	846069	846150	+	Leu	TAG	71.8	45.6	26.2
BSCCHR010003.1	846263	846344	+	Leu	AAG	62.3	40.6	21.7
BSCCHR010003.1	846846	846927	+	Leu	TAG	69.9	46	23.9
BSCCHR010003.1	847040	847121	+	Leu	TAG	71.8	45.6	26.2
BSCCHR010003.1	847234	847315	+	Leu	TAG	65.4	39.2	26.2
BSCCHR010003.1	847428	847509	+	Leu	AAG	71.7	45.5	26.2
BSCCHR010003.1	847622	847703	+	Leu	TAG	69.5	43.4	26.1
BSCCHR010003.1	847816	847897	+	Leu	AAG	71.7	45.5	26.2
BSCCHR010003.1	848010	848091	+	Leu	TAG	61	42.6	18.4
BSCCHR010003.1	848204	848285	+	Leu	TAG	71.8	45.6	26.2
BSCCHR010003.1	848398	848479	+	Leu	AAG	62.3	40.6	21.7
BSCCHR010003.1	848981	849062	+	Leu	TAG	61	42.6	18.4
BSCCHR010003.1	849175	849256	+	Leu	TAG	71.8	45.6	26.2
BSCCHR010003.1	849369	849450	+	Leu	AAG	62.3	40.6	21.7
BSCCHR010003.1	849952	850033	+	Leu	TAG	69.9	46	23.9
BSCCHR010003.1	850146	850227	+	Leu	TAG	71.8	45.6	26.2
BSCCHR010003.1	850340	850421	+	Leu	AAG	71.7	45.5	26.2
BSCCHR010003.1	850534	850615	+	Leu	TAG	67.3	45.6	21.7
BSCCHR010003.1	850728	850809	+	Leu	TAG	63.7	41.4	22.3
BSCCHR010003.1	850922	851003	+	Leu	AAG	71.7	45.5	26.2
BSCCHR010003.1	851115	851196	+	Leu	AAG	71.7	45.5	26.2
BSCCHR010003.1	851309	851390	+	Leu	AAG	71.7	45.5	26.2
BSCCHR010003.1	851502	851583	+	Leu	AAG	71.7	45.5	26.2
BSCCHR010003.1	851696	851777	+	Leu	AAG	71.7	45.5	26.2
BSCCHR010003.1	851890	851971	+	Leu	AAG	68.6	42.6	26
BSCCHR010003.1	852279	852360	+	Leu	TAG	61.5	44.5	17
BSCCHR010003.1	2411109	2411180	+	Ala	TGC	74.4	56.6	17.8
BSCCHR010003.1	6199891	6199964	+	Gly	GCC	47.7	36.6	11.1
BSCCHR010003.1	6973620	6973695	+	Arg	ACG	64.1	47.7	16.4
BSCCHR010003.1	6992081	6992153	+	Arg	TCG	68.1	51	17.1
BSCCHR010003.1	7016048	7016120	+	Arg	TCG	69.7	51.5	18.2
BSCCHR010003.1	7017574	7017646	+	Arg	TCG	66.8	48.9	17.9
BSCCHR010003.1	11027213	11027286	-	Met	CAT	77.2	57.2	20
BSCCHR010003.1	8992022	8992106	-	Leu	TAG	44.3	35.8	8.5
BSCCHR010003.1	8316455	8316524	-	Gly	ACC	54.5	43.4	11.1
BSCCHR010003.1	7923334	7923405	-	Ala	TGC	74.8	57	17.8
BSCCHR010003.1	4189363	4189434	-	Asp	GTC	59.1	32.7	26.4
BSCCHR010003.1	3917848	3917918	-	Gly	GCC	77.6	58.2	19.4
BSCCHR010003.1	2623714	2623785	-	Ala	GGC	56.6	44.5	12.1
BSCCHR010003.1	2125367	2125439	-	Phe	GAA	72.8	49	23.8
BSCCHR010004.1	1470875	1470945	+	Ala	GGC	41.3	31.9	9.4
BSCCHR010004.1	4749009	4749125	+	Leu	CAA	75.7	48.2	27.5
BSCCHR010004.1	5322225	5322297	+	Arg	ACG	66.5	48.6	17.9
BSCCHR010004.1	5471934	5472017	+	Thr	TGT	20	13.9	6.1
BSCCHR010004.1	5472376	5472447	+	Asp	GTC	29.7	18.8	10.9
BSCCHR010004.1	5473264	5473335	+	Asp	GTC	30.1	15.4	14.7
BSCCHR010004.1	5473413	5473484	+	Asp	GTC	42.4	22.8	19.6
BSCCHR010004.1	5473559	5473631	+	Asp	GTC	35.8	25.6	10.2
BSCCHR010004.1	5473855	5473926	+	Asp	GTC	31.1	23	8.1
BSCCHR010004.1	5474151	5474222	+	Asp	GTC	30.8	24.3	6.5
BSCCHR010004.1	5474295	5474367	+	Glu	CTC	29	17.9	11.1
BSCCHR010004.1	5474442	5474513	+	Asp	GTC	51.6	30.5	21.1
BSCCHR010004.1	5474590	5474661	+	Asp	GTC	39.1	28.1	11
BSCCHR010004.1	5474738	5474809	+	Asp	ATC	51.2	29.6	21.6
BSCCHR010004.1	5475034	5475105	+	His	GTG	24	15.6	8.4
BSCCHR010004.1	5475181	5475251	+	Asp	GTC	55.8	29.3	26.5
BSCCHR010004.1	5475329	5475400	+	Asp	GTC	46.4	23.3	23.1
BSCCHR010004.1	5475624	5475694	+	Asp	GTC	51.6	24.3	27.3
BSCCHR010004.1	5475771	5475842	+	Asp	GTC	37.4	26.4	11
BSCCHR010004.1	5475919	5475990	+	Asp	ATC	51.2	29.6	21.6
BSCCHR010004.1	5476215	5476286	+	Asp	GTC	36.5	23	13.5
BSCCHR010004.1	5476363	5476434	+	His	GTG	25.5	15.2	10.3
BSCCHR010004.1	5476511	5476582	+	Asp	GTC	55	28.7	26.3
BSCCHR010004.1	5476660	5476731	+	Asp	GTC	48.3	27.5	20.8
BSCCHR010004.1	5476955	5477026	+	Asp	GTC	59.1	32.7	26.4
BSCCHR010004.1	5477250	5477320	+	Asp	GTC	25.4	16.9	8.5
BSCCHR010004.1	5477545	5477616	+	Asp	GTC	47.1	31.3	15.8
BSCCHR010004.1	5477690	5477761	+	Asp	GTC	42.2	27.5	14.7
BSCCHR010004.1	5477838	5477909	+	Asp	GTC	47.1	31.3	15.8
BSCCHR010004.1	5478135	5478206	+	Asp	GTC	45.4	31.3	14.1
BSCCHR010004.1	5478281	5478351	+	Asp	GTC	25.6	17.8	7.8
BSCCHR010004.1	5478429	5478501	+	His	GTG	42	18.5	23.5
BSCCHR010004.1	5478577	5478648	+	Asp	GTC	36.5	23	13.5
BSCCHR010004.1	5478725	5478796	+	Asp	GTC	41.4	29.5	11.9
BSCCHR010004.1	5479021	5479092	+	Asp	GTC	43.4	24.7	18.7
BSCCHR010004.1	5479318	5479389	+	Asp	GTC	55.7	28.2	27.5
BSCCHR010004.1	5479467	5479538	+	Asp	GTC	55.6	32	23.6
BSCCHR010004.1	5479761	5479831	+	Asp	GTC	32.2	19.3	12.9
BSCCHR010004.1	5480059	5480137	+	Asp	GTC	26.5	14.2	12.3
BSCCHR010004.1	5480204	5480275	+	Asp	GTC	30.5	12.1	18.4
BSCCHR010004.1	5480353	5480424	+	Asp	GTC	45.4	31.3	14.1
BSCCHR010004.1	5480499	5480570	+	His	GTG	27.7	12.9	14.8
BSCCHR010004.1	5480646	5480717	+	Asp	GTC	36.5	23	13.5
BSCCHR010004.1	5480940	5481011	+	Asp	GTC	41.4	32.4	9
BSCCHR010004.1	5481086	5481158	+	His	GTG	35.2	18	17.2
BSCCHR010004.1	5481234	5481305	+	Asp	GTC	29	18	11
BSCCHR010004.1	5481383	5481454	+	Asp	GTC	30.5	12.1	18.4
BSCCHR010004.1	5481532	5481603	+	Asp	GTC	45.4	31.3	14.1
BSCCHR010004.1	5481678	5481750	+	His	GTG	35.2	18	17.2
BSCCHR010004.1	5481826	5481897	+	Asp	GTC	29	18	11
BSCCHR010004.1	5481974	5482044	+	Asp	GTC	44	25.8	18.2
BSCCHR010004.1	5482122	5482193	+	Asp	GTC	38.3	23.5	14.8
BSCCHR010004.1	5482270	5482341	+	Asp	GTC	42.5	31.4	11.1
BSCCHR010004.1	5482419	5482490	+	Asp	GTC	45.5	33.4	12.1
BSCCHR010004.1	5482568	5482639	+	Asp	GTC	49.4	34.5	14.9
BSCCHR010004.1	5482830	5482900	+	Asp	GTC	35.8	24.2	11.6
BSCCHR010004.1	5482978	5483049	+	Asp	GTC	36.5	23	13.5
BSCCHR010004.1	5483126	5483197	+	Asp	GTC	41.4	29.5	11.9
BSCCHR010004.1	5483423	5483494	+	Asp	GTC	55.7	28.2	27.5
BSCCHR010004.1	5483571	5483645	+	Asp	GTC	44.4	24.9	19.5
BSCCHR010004.1	5483720	5483791	+	Asp	GTC	61.5	34.8	26.7
BSCCHR010004.1	5484129	5484200	+	Asp	GTC	59.1	32.7	26.4
BSCCHR010004.1	5484278	5484349	+	Asp	GTC	38.3	23.5	14.8
BSCCHR010004.1	5484575	5484646	+	Asp	GTC	55.7	28.2	27.5
BSCCHR010004.1	5484836	5484907	+	Asp	GTC	45.5	25.5	20
BSCCHR010004.1	5484983	5485054	+	Asp	GTC	41.4	29.5	11.9
BSCCHR010004.1	5485279	5485350	+	Asp	GTC	59.1	32.7	26.4
BSCCHR010004.1	5485428	5485499	+	Asp	GTC	45.4	30.5	14.9
BSCCHR010004.1	5485724	5485795	+	Asp	GTC	52	30.1	21.9
BSCCHR010004.1	5485873	5485944	+	Asp	GTC	55.7	28.2	27.5
BSCCHR010004.1	5486022	5486093	+	Asp	GTC	50.1	26.5	23.6
BSCCHR010004.1	5486170	5486241	+	Asp	GTC	51.7	26.3	25.4
BSCCHR010004.1	5486319	5486390	+	Asp	GTC	48.5	34.7	13.8
BSCCHR010004.1	5486465	5486536	+	Asp	GTC	28.6	19.6	9
BSCCHR010004.1	5486614	5486685	+	Asp	GTC	59.1	32.7	26.4
BSCCHR010004.1	5486909	5486983	+	Asp	GTC	31.7	23	8.7
BSCCHR010004.1	5487057	5487128	+	Asp	GTC	53.2	26.8	26.4
BSCCHR010004.1	5487203	5487274	+	Asp	GTC	30.6	20.2	10.4
BSCCHR010004.1	5487352	5487422	+	Asp	GTC	31	22.8	8.2
BSCCHR010004.1	5487499	5487570	+	Asp	GTC	51.1	32.7	18.4
BSCCHR010004.1	5487794	5487866	+	Asp	GTC	46.1	24.5	21.6
BSCCHR010004.1	5487943	5488014	+	Asp	GTC	58	31.8	26.2
BSCCHR010004.1	5488090	5488164	+	Asp	GTC	46.6	29.3	17.3
BSCCHR010004.1	5488238	5488309	+	Asp	GTC	22.1	16.3	5.8
BSCCHR010004.1	5488387	5488458	+	Asp	GTC	48.9	31	17.9
BSCCHR010004.1	5488535	5488605	+	Asp	GTC	40.4	23.7	16.7
BSCCHR010004.1	5488684	5488755	+	Asp	GTC	59.1	32.7	26.4
BSCCHR010004.1	5488831	5488902	+	Asp	GTC	29.5	19.3	10.2
BSCCHR010004.1	5488979	5489050	+	Asp	GTC	61.5	34.8	26.7
BSCCHR010004.1	5489275	5489345	+	Asp	GTC	41.6	17.2	24.4
BSCCHR010004.1	5489422	5489493	+	Asp	GTC	53.2	26.8	26.4
BSCCHR010004.1	5489568	5489639	+	Asp	GTC	36.4	23.7	12.7
BSCCHR010004.1	5489715	5489786	+	Asp	GTC	59.1	32.7	26.4
BSCCHR010004.1	5489863	5489934	+	Asp	GTC	59.1	32.7	26.4
BSCCHR010004.1	5490009	5490080	+	Asp	GTC	36.4	23.7	12.7
BSCCHR010004.1	5490157	5490227	+	Asp	GTC	36.6	15.7	20.9
BSCCHR010004.1	5490305	5490375	+	Asp	GTC	44	25.8	18.2
BSCCHR010004.1	5490451	5490522	+	Asp	GTC	36.4	23.7	12.7
BSCCHR010004.1	5490599	5490670	+	Asp	GTC	47.9	24	23.9
BSCCHR010004.1	5490747	5490818	+	Asp	GTC	39.4	25.6	13.8
BSCCHR010004.1	5490893	5490963	+	Asp	GTC	26	18.3	7.7
BSCCHR010004.1	5491189	5491260	+	Asp	GTC	42.2	22.8	19.4
BSCCHR010004.1	5491335	5491406	+	Asn	GTT	55.3	33.2	22.1
BSCCHR010004.1	5491780	5491851	+	Asp	GTC	49.3	24.1	25.2
BSCCHR010004.1	5491924	5491995	+	Asn	GTT	48.1	31.3	16.8
BSCCHR010004.1	5492219	5492290	+	Asp	ATC	39.6	27	12.6
BSCCHR010004.1	5492368	5492439	+	Asp	GTC	51.3	32.7	18.6
BSCCHR010004.1	5492516	5492587	+	Asp	GTC	52.1	30.1	22
BSCCHR010004.1	5492812	5492883	+	Asp	GTC	59.1	32.7	26.4
BSCCHR010004.1	5492957	5493028	+	Asp	GTC	39.7	27	12.7
BSCCHR010004.1	5493252	5493324	+	Asp	GTC	50.3	27.8	22.5
BSCCHR010004.1	5493547	5493618	+	Asp	GTC	39.4	25.6	13.8
BSCCHR010004.1	5493693	5493764	+	Asp	GTC	28.5	21.8	6.7
BSCCHR010004.1	5493990	5494061	+	Asp	GTC	45.3	22.4	22.9
BSCCHR010004.1	5494136	5494206	+	Asn	GTT	40.2	26.6	13.6
BSCCHR010004.1	5494431	5494502	+	Asp	GTC	52.1	30.1	22
BSCCHR010004.1	5494725	5494796	+	Asp	GTC	38.3	25.2	13.1
BSCCHR010004.1	5495020	5495090	+	Asp	GTC	51.6	24.3	27.3
BSCCHR010004.1	5495167	5495238	+	Asp	GTC	30	20.6	9.4
BSCCHR010004.1	5495316	5495387	+	Asp	GTC	50.1	29.8	20.3
BSCCHR010004.1	5495462	5495531	+	Asp	GTC	22.9	16.5	6.4
BSCCHR010004.1	5495609	5495680	+	Asp	GTC	52.8	26.6	26.2
BSCCHR010004.1	5495757	5495827	+	Asp	GTC	46.3	25.7	20.6
BSCCHR010004.1	5496054	5496125	+	Asp	GTC	59.1	32.7	26.4
BSCCHR010004.1	5496204	5496275	+	Asp	GTC	56.3	34.6	21.7
BSCCHR010004.1	5496999	5497070	+	Asp	GTC	59.1	32.7	26.4
BSCCHR010004.1	5497293	5497364	+	Asp	GTC	59.1	32.7	26.4
BSCCHR010004.1	5497439	5497509	+	Asp	GTC	25.8	13.5	12.3
BSCCHR010004.1	5497585	5497656	+	Asp	GTC	59.1	32.7	26.4
BSCCHR010004.1	5497731	5497802	+	Asp	GTC	36.6	27.8	8.8
BSCCHR010004.1	5497880	5497951	+	Asp	GTC	36.1	25.4	10.7
BSCCHR010004.1	5498028	5498099	+	Asp	GTC	42.2	26.4	15.8
BSCCHR010004.1	5498175	5498246	+	Asp	GTC	59.1	32.7	26.4
BSCCHR010004.1	5498323	5498394	+	Asp	GTC	59.1	32.7	26.4
BSCCHR010004.1	5498472	5498543	+	Asp	GTC	38.5	32.8	5.7
BSCCHR010004.1	5498620	5498691	+	Asp	GTC	37.3	23.7	13.6
BSCCHR010004.1	5498768	5498838	+	Asp	GTC	37.3	16.4	20.9
BSCCHR010004.1	5498914	5498996	+	Asp	GTC	35.7	24.5	11.2
BSCCHR010004.1	5499062	5499133	+	Asp	GTC	37.4	19.3	18.1
BSCCHR010004.1	5499358	5499440	+	Asp	GTC	36.8	27.5	9.3
BSCCHR010004.1	5499656	5499727	+	Asp	GTC	59.1	32.7	26.4
BSCCHR010004.1	5499951	5500022	+	Asp	GTC	51.2	29.1	22.1
BSCCHR010004.1	5500096	5500167	+	Asp	GTC	40.7	22.8	17.9
BSCCHR010004.1	5500243	5500313	+	Asp	GTC	44.2	23.3	20.9
BSCCHR010004.1	5500388	5500459	+	Asp	GTC	36.6	27.8	8.8
BSCCHR010004.1	5500833	5500915	+	Asp	GTC	44.6	26.8	17.8
BSCCHR010004.1	5500981	5501053	+	Asp	GTC	44.5	32	12.5
BSCCHR010004.1	5501131	5501201	+	Asp	GTC	38.4	19.7	18.7
BSCCHR010004.1	5501427	5501498	+	Asp	GTC	47.3	25.6	21.7
BSCCHR010004.1	5501575	5501644	+	Asp	GTC	34.5	23.6	10.9
BSCCHR010004.1	5501872	5501943	+	Asp	GTC	43.1	27	16.1
BSCCHR010004.1	5502168	5502235	+	Asp	GTC	33.5	15.8	17.7
BSCCHR010004.1	5502316	5502387	+	Asp	GTC	25.8	17.3	8.5
BSCCHR010004.1	5502464	5502535	+	Asp	GTC	44.1	29	15.1
BSCCHR010004.1	5502613	5502684	+	Asp	GTC	47	25.8	21.2
BSCCHR010004.1	5502906	5502976	+	Asp	GTC	29.4	13.4	16
BSCCHR010004.1	5503202	5503273	+	Asp	GTC	56.3	34.6	21.7
BSCCHR010004.1	5503497	5503567	+	Asp	GTC	39.4	26	13.4
BSCCHR010004.1	5503645	5503714	+	Asp	GTC	21.8	11.9	9.9
BSCCHR010004.1	5503790	5503861	+	Asp	GTC	53.1	30.6	22.5
BSCCHR010004.1	5504231	5504302	+	Asp	GTC	32.6	22.2	10.4
BSCCHR010004.1	5504377	5504449	+	Asp	GTC	25.4	13.6	11.8
BSCCHR010004.1	5504525	5504595	+	Asp	GTC	24.6	16.9	7.7
BSCCHR010004.1	5504821	5504892	+	Asp	GTC	38.3	25.2	13.1
BSCCHR010004.1	5505118	5505188	+	Asp	GTC	37.3	21.6	15.7
BSCCHR010004.1	5505263	5505334	+	Asp	GTC	34.3	23	11.3
BSCCHR010004.1	5505561	5505632	+	Asp	GTC	59.1	32.7	26.4
BSCCHR010004.1	5505709	5505780	+	Asp	GTC	48.5	34.7	13.8
BSCCHR010004.1	5505855	5505926	+	Asp	GTC	31.6	22.1	9.5
BSCCHR010004.1	5506152	5506222	+	Asp	GTC	28.4	17.5	10.9
BSCCHR010004.1	5506297	5506368	+	Asp	GTC	34.6	26.1	8.5
BSCCHR010004.1	5506445	5506513	+	Asp	GTC	31.9	19.6	12.3
BSCCHR010004.1	5506591	5506661	+	Asp	GTC	23.6	15.7	7.9
BSCCHR010004.1	5507036	5507107	+	Asp	GTC	55.2	28.9	26.3
BSCCHR010004.1	5507185	5507255	+	Asp	GTC	45.2	24.4	20.8
BSCCHR010004.1	5507480	5507562	+	Asp	GTC	34.2	25.4	8.8
BSCCHR010004.1	5507628	5507699	+	Asp	GTC	55.2	28.9	26.3
BSCCHR010004.1	5507777	5507848	+	Asp	GTC	51.7	32.3	19.4
BSCCHR010004.1	5507928	5508007	+	Asp	GTC	34.1	24.2	9.9
[truncated: 4,192 more rows]
