# Supplementary material for: Genome of the Giant Panda Roundworm Illuminates Its Host Shift and Parasitic Adaptation
Source: Genomics Proteomics Bioinformatics. 2021 Sep 3;20(2):366–81. doi: 10.1016/j.gpb.2021.08.002 (PMC9684166; doi:10.1016/j.gpb.2021.08.002)
Supplement: Supplementary Table S8 [file mmc9.xlsx]

## Sheet: Sheet1
Table S8 Statistics of gene models of B. schroederi
Gene number	16072
Gene density (gene/Mb)	54.7
Mean gene size (bp)	9452
Mean CDS size (bp)	1477
Mean exon number per gene	9.5
Mean exon size (bp)	155
Mean intron number per gene	8.5
Mean intron size (bp)	1058
Coding GC contnet (%)	45.5
Intron GC content (%)	36.24
