# Supplementary material for: Genome of the Giant Panda Roundworm Illuminates Its Host Shift and Parasitic Adaptation
Source: Genomics Proteomics Bioinformatics. 2021 Sep 3;20(2):366–81. doi: 10.1016/j.gpb.2021.08.002 (PMC9684166; doi:10.1016/j.gpb.2021.08.002)
Supplement: Supplementary Table S9 [file mmc10.xlsx]

## Sheet: Sheet1
Table S9 Genes supported by RNA-seq data from B. schroederi
Sample	Detected genes*	Percent (%)
Egg stage_1	11787	73.3387
Egg stage_2	11776	73.2703
Egg stage_3	11749	73.1023
L2 stage_1	11001	68.4482
L2 stage_2	10703	66.5941
L2 stage_3	10787	67.1167
L5 stage_1	11371	70.7504
L5 stage_2	11516	71.6526
L5 stage_3	11353	70.6384
Female adult stage_1	10872	67.6456
Female adult stage_2	10826	67.3594
Female adult stage_3	10747	66.8678
Total	14563	90.611
Note: * Genes with TPM >= 1 were considered supported by RNA-Seq.
