# Supplementary material for: Genome of the Giant Panda Roundworm Illuminates Its Host Shift and Parasitic Adaptation
Source: Genomics Proteomics Bioinformatics. 2021 Sep 3;20(2):366–81. doi: 10.1016/j.gpb.2021.08.002 (PMC9684166; doi:10.1016/j.gpb.2021.08.002)
Supplement: Supplementary Table S10 [file mmc11.xlsx]

## Sheet: Sheet1
Table S10 Functional annotation of genes in B. schroederi
	Gene number	Percent (%)
NCBI-NR	14968	93.1309
InterPro	14831	92.2785
KEGG	7607	47.3308
Pfam	10331	64.2795
TMHMM	4414	27.4639
GO	8394	52.2275
