# Supplementary material for: Genome of the Giant Panda Roundworm Illuminates Its Host Shift and Parasitic Adaptation
Source: Genomics Proteomics Bioinformatics. 2021 Sep 3;20(2):366–81. doi: 10.1016/j.gpb.2021.08.002 (PMC9684166; doi:10.1016/j.gpb.2021.08.002)
Supplement: Supplementary Table S11 [file mmc12.xlsx]

## Sheet: Sheet1
Table S11 Orthologous genes of B. schroederi linked to one or more known KEGG pathways in C. elegans
Gene ID	KID	Ortholog	Pathway term	Pathway annotation	P value
BscC020g149	K03841	cel:CELE_K07A3.1	cel00010	Glycolysis / Gluconeogenesis	1.91e-20
BscC020g178	K00002	cel:CELE_F37C12.12	cel00010	Glycolysis / Gluconeogenesis	0.000492
BscC020g189	K00162	cel:CELE_F01G10.1	cel00010	Glycolysis / Gluconeogenesis	1.93e-09
BscC010g132	K03841	cel:CELE_K07A3.1	cel00010	Glycolysis / Gluconeogenesis	0
BscC022g679	K00850	cel:CELE_C50F4.2	cel00010	Glycolysis / Gluconeogenesis	6.63e-26
BscC022g416	K01596	cel:CELE_H04M03.1	cel00010	Glycolysis / Gluconeogenesis	4.83e-17
BscC024g004	K00161	cel:CELE_T22B11.5	cel00010	Glycolysis / Gluconeogenesis	2.9e-06
BscC024g049	K00627	cel:CELE_ZK669.4	cel00010	Glycolysis / Gluconeogenesis	2.86e-22
BscC024g089	K00844	cel:CELE_Y77E11A.1	cel00010	Glycolysis / Gluconeogenesis	1.13e-105
BscC004g710	K00149	cel:CELE_F45H10.1	cel00010	Glycolysis / Gluconeogenesis	7.16e-28
BscC004g808	K00844	cel:CELE_Y77E11A.1	cel00010	Glycolysis / Gluconeogenesis	1.85e-95
BscC007g513	K00121	cel:CELE_F39B2.3	cel00010	Glycolysis / Gluconeogenesis	0.000845
BscC016g280	K00016	cel:CELE_F20H11.3	cel00010	Glycolysis / Gluconeogenesis	7.78e-13
BscC003g575	K00844	cel:CELE_Y77E11A.1	cel00010	Glycolysis / Gluconeogenesis	7.81e-98
BscC025g096	K00161	cel:CELE_T05H10.6	cel00010	Glycolysis / Gluconeogenesis	3.05e-36
BscC025g097	K00161	cel:CELE_T22B11.5	cel00010	Glycolysis / Gluconeogenesis	1.24e-05
BscC007g106	K01785	cel:CELE_Y19D10A.16	cel00010	Glycolysis / Gluconeogenesis	2.56e-48
BscC011g366	K00128	cel:CELE_F56D12.1	cel00010	Glycolysis / Gluconeogenesis	6.6e-16
BscC032g003	K00844	cel:CELE_Y77E11A.1	cel00010	Glycolysis / Gluconeogenesis	2.02e-96
BscC008g578	K00002	cel:CELE_C56G3.2	cel00010	Glycolysis / Gluconeogenesis	9.83e-10
BscC008g585	K15633	cel:CELE_F57B10.3	cel00010	Glycolysis / Gluconeogenesis	0
BscC010g648	K01623	cel:CELE_F01F1.12	cel00010	Glycolysis / Gluconeogenesis	7.74e-93
BscC005g281	K00850	cel:CELE_C50F4.2	cel00010	Glycolysis / Gluconeogenesis	0
BscC016g257	K00016	cel:CELE_F20H11.3	cel00010	Glycolysis / Gluconeogenesis	5.86e-13
BscC011g098	K00162	cel:CELE_F01G10.1	cel00010	Glycolysis / Gluconeogenesis	1.44e-06
BscC018g349	K00128	cel:CELE_F45H10.1	cel00010	Glycolysis / Gluconeogenesis	1.32e-34
BscC003g010	K01596	cel:CELE_H04M03.1	cel00010	Glycolysis / Gluconeogenesis	1.11e-58
BscC010g379	K00873	cel:CELE_R09D1.13	cel00010	Glycolysis / Gluconeogenesis	0.000788
BscC019g373	K03841	cel:CELE_K07A3.1	cel00010	Glycolysis / Gluconeogenesis	1.01e-142
BscC012g657	K14085	cel:CELE_T08B1.3	cel00010	Glycolysis / Gluconeogenesis	3.21e-17
BscC011g623	K01596	cel:CELE_H04M03.1	cel00010	Glycolysis / Gluconeogenesis	3.27e-59
BscC015g165	K00873	cel:CELE_F25H5.3	cel00010	Glycolysis / Gluconeogenesis	0
BscC014g539	K01689	cel:CELE_T21B10.2	cel00010	Glycolysis / Gluconeogenesis	0
BscC012g016	K01895	cel:CELE_ZK112.5	cel00010	Glycolysis / Gluconeogenesis	1.25e-05
BscC012g017	K01895	cel:CELE_Y65B4BL.5	cel00010	Glycolysis / Gluconeogenesis	0.000881
BscC012g018	K01895	cel:CELE_ZK112.6	cel00010	Glycolysis / Gluconeogenesis	4.15e-07
BscC012g038	K01623	cel:CELE_F01F1.12	cel00010	Glycolysis / Gluconeogenesis	1.52e-110
BscC018g193	K00161	cel:CELE_T22B11.5	cel00010	Glycolysis / Gluconeogenesis	2.03e-06
BscC009g217	K00627	cel:CELE_W02F12.5	cel00010	Glycolysis / Gluconeogenesis	5.05e-08
BscC012g197	K15779	cel:CELE_Y43F4B.5	cel00010	Glycolysis / Gluconeogenesis	1.56e-157
BscC002g699	K01596	cel:CELE_W05G11.6	cel00010	Glycolysis / Gluconeogenesis	3.89e-15
BscC007g287	K00927	cel:CELE_F09A5.2	cel00010	Glycolysis / Gluconeogenesis	0.000226
BscC023g376	K08074	cel:CELE_C41A3.1	cel00010	Glycolysis / Gluconeogenesis	6.03e-08
BscC023g408	K00002	cel:CELE_C56G3.2	cel00010	Glycolysis / Gluconeogenesis	0.000734
BscC001g485	K01810	cel:CELE_Y87G2A.8	cel00010	Glycolysis / Gluconeogenesis	0
BscC021g477	K00873	cel:CELE_F25H5.3	cel00010	Glycolysis / Gluconeogenesis	0
BscC006g630	K01596	cel:CELE_H04M03.1	cel00010	Glycolysis / Gluconeogenesis	6.07e-59
BscC006g429	K00382	cel:CELE_F20D6.11	cel00010	Glycolysis / Gluconeogenesis	1.3e-10
BscC003g161	K00149	cel:CELE_F45H10.1	cel00010	Glycolysis / Gluconeogenesis	1.25e-29
BscC003g295	K01623	cel:CELE_F01F1.12	cel00010	Glycolysis / Gluconeogenesis	5.41e-142
BscC003g309	K00844	cel:CELE_Y77E11A.1	cel00010	Glycolysis / Gluconeogenesis	2.23e-95
BscC036g005	K00844	cel:CELE_Y77E11A.1	cel00010	Glycolysis / Gluconeogenesis	1.34e-94
BscC019g085	K00162	cel:CELE_F01G10.1	cel00010	Glycolysis / Gluconeogenesis	8.3e-09
BscC019g178	K00128	cel:CELE_F56D12.1	cel00010	Glycolysis / Gluconeogenesis	9.18e-07
BscC009g371	K00002	cel:CELE_F37C12.12	cel00010	Glycolysis / Gluconeogenesis	1.44e-05
BscC011g544	K01596	cel:CELE_H04M03.1	cel00010	Glycolysis / Gluconeogenesis	2.99e-40
BscC018g072	K00873	cel:CELE_F25H5.3	cel00010	Glycolysis / Gluconeogenesis	0
BscC018g096	K01689	cel:CELE_T21B10.2	cel00010	Glycolysis / Gluconeogenesis	0
BscC007g241	K00161	cel:CELE_T22B11.5	cel00010	Glycolysis / Gluconeogenesis	9.98e-07
BscC007g313	K00161	cel:CELE_Y39E4A.3	cel00010	Glycolysis / Gluconeogenesis	2.38e-07
BscC015g333	K00927	cel:CELE_T09D3.3	cel00010	Glycolysis / Gluconeogenesis	0.000124
BscC008g369	K01596	cel:CELE_H04M03.1	cel00010	Glycolysis / Gluconeogenesis	2.78e-55
BscC007g383	K00161	cel:CELE_T22B11.5	cel00010	Glycolysis / Gluconeogenesis	7.32e-07
BscC006g250	K00627	cel:CELE_ZK669.4	cel00010	Glycolysis / Gluconeogenesis	1.46e-24
BscC013g227	K01835	cel:CELE_R05F9.6	cel00010	Glycolysis / Gluconeogenesis	0
BscC013g372	K00134	cel:CELE_K10B3.8	cel00010	Glycolysis / Gluconeogenesis	2.86e-28
BscC013g478	K00134	cel:CELE_F33H1.2	cel00010	Glycolysis / Gluconeogenesis	0
BscC013g395	K00134	cel:CELE_K10B3.7	cel00010	Glycolysis / Gluconeogenesis	1.12e-29
BscC009g150	K00002	cel:CELE_F37C12.12	cel00010	Glycolysis / Gluconeogenesis	0.001
BscC009g133	K00627	cel:CELE_C30H6.7	cel00010	Glycolysis / Gluconeogenesis	7.36e-25
BscC009g132	K00627	cel:CELE_W02F12.5	cel00010	Glycolysis / Gluconeogenesis	5.65e-27
BscC020g147	K00235	cel:CELE_F42A8.2	cel00020	Citrate cycle (TCA cycle)	3.49e-44
BscC020g189	K00162	cel:CELE_F01G10.1	cel00020	Citrate cycle (TCA cycle)	1.93e-09
BscC020g212	K00237	cel:CELE_F33A8.5	cel00020	Citrate cycle (TCA cycle)	1.51e-49
BscC022g416	K01596	cel:CELE_H04M03.1	cel00020	Citrate cycle (TCA cycle)	4.83e-17
BscC022g403	K00030	cel:CELE_F43G9.1	cel00020	Citrate cycle (TCA cycle)	3.27e-80
BscC024g004	K00161	cel:CELE_T22B11.5	cel00020	Citrate cycle (TCA cycle)	2.9e-06
BscC024g049	K00627	cel:CELE_ZK669.4	cel00020	Citrate cycle (TCA cycle)	2.86e-22
BscC022g766	K01681	cel:CELE_F54H12.1	cel00020	Citrate cycle (TCA cycle)	2.09e-49
BscC001g173	K00030	cel:CELE_F43G9.1	cel00020	Citrate cycle (TCA cycle)	1.13e-86
BscC006g100	K00164	cel:CELE_ZK836.2	cel00020	Citrate cycle (TCA cycle)	0
BscC003g652	K00236	cel:CELE_T07C4.7	cel00020	Citrate cycle (TCA cycle)	3.31e-68
BscC003g589	K01647	cel:CELE_T20G5.2	cel00020	Citrate cycle (TCA cycle)	0
BscC025g056	K01681	cel:CELE_Y71H2B.10	cel00020	Citrate cycle (TCA cycle)	0.000212
BscC025g096	K00161	cel:CELE_T05H10.6	cel00020	Citrate cycle (TCA cycle)	3.05e-36
BscC025g097	K00161	cel:CELE_T22B11.5	cel00020	Citrate cycle (TCA cycle)	1.24e-05
BscC011g382	K00234	cel:CELE_F48E8.3	cel00020	Citrate cycle (TCA cycle)	2.97e-16
BscC011g402	K00658	cel:CELE_ZK669.4	cel00020	Citrate cycle (TCA cycle)	1.07e-28
BscC014g760	K01679	cel:CELE_H14A12.2	cel00020	Citrate cycle (TCA cycle)	0
BscC011g098	K00162	cel:CELE_F01G10.1	cel00020	Citrate cycle (TCA cycle)	1.44e-06
BscC011g133	K01958	cel:CELE_Y71G12B.10	cel00020	Citrate cycle (TCA cycle)	1.14e-05
BscC017g196	K00237	cel:CELE_F33A8.5	cel00020	Citrate cycle (TCA cycle)	1.11e-37
BscC015g050	K01648	cel:CELE_F47B10.1	cel00020	Citrate cycle (TCA cycle)	0.000859
BscC003g010	K01596	cel:CELE_H04M03.1	cel00020	Citrate cycle (TCA cycle)	1.11e-58
BscC014g806	K01679	cel:CELE_H14A12.2	cel00020	Citrate cycle (TCA cycle)	0
BscC007g361	K00025	cel:CELE_H16D19.1	cel00020	Citrate cycle (TCA cycle)	0.000707
BscC008g409	K01647	cel:CELE_T20G5.2	cel00020	Citrate cycle (TCA cycle)	0
BscC008g421	K01647	cel:CELE_W06F12.3	cel00020	Citrate cycle (TCA cycle)	0.001
BscC004g297	K00026	cel:CELE_F20H11.3	cel00020	Citrate cycle (TCA cycle)	2.01e-170
BscC011g623	K01596	cel:CELE_H04M03.1	cel00020	Citrate cycle (TCA cycle)	3.27e-59
BscC018g193	K00161	cel:CELE_T22B11.5	cel00020	Citrate cycle (TCA cycle)	2.03e-06
BscC009g217	K00627	cel:CELE_W02F12.5	cel00020	Citrate cycle (TCA cycle)	5.05e-08
BscC005g769	K01900	cel:CELE_F47B10.1	cel00020	Citrate cycle (TCA cycle)	4.2e-121
BscC010g026	K00030	cel:CELE_F43G9.1	cel00020	Citrate cycle (TCA cycle)	2.47e-85
BscC002g699	K01596	cel:CELE_W05G11.6	cel00020	Citrate cycle (TCA cycle)	3.89e-15
BscC001g809	K00031	cel:CELE_C34F6.8	cel00020	Citrate cycle (TCA cycle)	0
BscC001g546	K01647	cel:CELE_T20G5.2	cel00020	Citrate cycle (TCA cycle)	0
BscC001g335	K01681	cel:CELE_ZK455.1	cel00020	Citrate cycle (TCA cycle)	4.56e-49
BscC001g366	K00030	cel:CELE_C30F12.7	cel00020	Citrate cycle (TCA cycle)	1.03e-84
BscC001g371	K01899	cel:CELE_D1005.1	cel00020	Citrate cycle (TCA cycle)	9.45e-15
BscC006g630	K01596	cel:CELE_H04M03.1	cel00020	Citrate cycle (TCA cycle)	6.07e-59
BscC006g429	K00382	cel:CELE_F20D6.11	cel00020	Citrate cycle (TCA cycle)	1.3e-10
BscC022g350	K00025	cel:CELE_F20H11.3	cel00020	Citrate cycle (TCA cycle)	0.000145
BscC019g085	K00162	cel:CELE_F01G10.1	cel00020	Citrate cycle (TCA cycle)	8.3e-09
BscC011g544	K01596	cel:CELE_H04M03.1	cel00020	Citrate cycle (TCA cycle)	2.99e-40
BscC011g445	K00025	cel:CELE_F13D12.2	cel00020	Citrate cycle (TCA cycle)	0.000114
BscC018g106	K01899	cel:CELE_B0365.1	cel00020	Citrate cycle (TCA cycle)	2.39e-18
BscC008g474	K01900	cel:CELE_C50F7.4	cel00020	Citrate cycle (TCA cycle)	4.62e-117
BscC007g241	K00161	cel:CELE_T22B11.5	cel00020	Citrate cycle (TCA cycle)	9.98e-07
BscC007g245	K00025	cel:CELE_F13D12.2	cel00020	Citrate cycle (TCA cycle)	0.000101
BscC007g313	K00161	cel:CELE_Y39E4A.3	cel00020	Citrate cycle (TCA cycle)	2.38e-07
BscC008g369	K01596	cel:CELE_H04M03.1	cel00020	Citrate cycle (TCA cycle)	2.78e-55
BscC008g367	K00235	cel:CELE_F42A8.2	cel00020	Citrate cycle (TCA cycle)	2.58e-154
BscC008g353	K01899	cel:CELE_F23H11.3	cel00020	Citrate cycle (TCA cycle)	2.08e-82
BscC007g383	K00161	cel:CELE_T22B11.5	cel00020	Citrate cycle (TCA cycle)	7.32e-07
BscC006g250	K00627	cel:CELE_ZK669.4	cel00020	Citrate cycle (TCA cycle)	1.46e-24
BscC005g197	K00031	cel:CELE_F59B8.2	cel00020	Citrate cycle (TCA cycle)	4.44e-15
BscC014g387	K00164	cel:CELE_ZK836.2	cel00020	Citrate cycle (TCA cycle)	2.74e-27
BscC014g393	K00164	cel:CELE_ZK836.2	cel00020	Citrate cycle (TCA cycle)	4.99e-38
BscC014g394	K00164	cel:CELE_ZK836.2	cel00020	Citrate cycle (TCA cycle)	2.11e-47
BscC014g474	K00164	cel:CELE_T22B11.5	cel00020	Citrate cycle (TCA cycle)	4.65e-10
BscC023g291	K00031	cel:CELE_C34F6.8	cel00020	Citrate cycle (TCA cycle)	8.39e-12
BscC015g216	K00234	cel:CELE_F48E8.3	cel00020	Citrate cycle (TCA cycle)	3.02e-14
BscC009g133	K00627	cel:CELE_C30H6.7	cel00020	Citrate cycle (TCA cycle)	7.36e-25
BscC009g132	K00627	cel:CELE_W02F12.5	cel00020	Citrate cycle (TCA cycle)	5.65e-27
BscC012g392	K01647	cel:CELE_T20G5.2	cel00020	Citrate cycle (TCA cycle)	6.9e-43
BscC020g118	K01619	cel:CELE_F09E5.3	cel00030	Pentose phosphate pathway	1.34e-115
BscC020g149	K03841	cel:CELE_K07A3.1	cel00030	Pentose phosphate pathway	1.91e-20
BscC020g170	K00852	cel:CELE_R07H5.8	cel00030	Pentose phosphate pathway	3.09e-08
BscC010g132	K03841	cel:CELE_K07A3.1	cel00030	Pentose phosphate pathway	0
BscC022g679	K00850	cel:CELE_C50F4.2	cel00030	Pentose phosphate pathway	6.63e-26
BscC008g243	K01057	cel:CELE_T03F6.3	cel00030	Pentose phosphate pathway	1.53e-06
BscC004g095	K00948	cel:CELE_W04G3.5	cel00030	Pentose phosphate pathway	1.92e-74
BscC010g648	K01623	cel:CELE_F01F1.12	cel00030	Pentose phosphate pathway	7.74e-93
BscC005g281	K00850	cel:CELE_C50F4.2	cel00030	Pentose phosphate pathway	0
BscC019g373	K03841	cel:CELE_K07A3.1	cel00030	Pentose phosphate pathway	1.01e-142
BscC019g368	K00851	cel:CELE_F26D11.1	cel00030	Pentose phosphate pathway	7.09e-48
BscC012g038	K01623	cel:CELE_F01F1.12	cel00030	Pentose phosphate pathway	1.52e-110
BscC012g197	K15779	cel:CELE_Y43F4B.5	cel00030	Pentose phosphate pathway	1.56e-157
BscC001g806	K00852	cel:CELE_F07A11.5	cel00030	Pentose phosphate pathway	6.82e-31
BscC001g805	K00852	cel:CELE_R07H5.8	cel00030	Pentose phosphate pathway	0.000134
BscC001g804	K00852	cel:CELE_R07H5.8	cel00030	Pentose phosphate pathway	3.89e-06
BscC001g706	K01807	cel:CELE_B0280.3	cel00030	Pentose phosphate pathway	1.98e-97
BscC023g361	K00615	cel:CELE_F01G10.1	cel00030	Pentose phosphate pathway	0
BscC001g485	K01810	cel:CELE_Y87G2A.8	cel00030	Pentose phosphate pathway	0
BscC003g127	K11529	cel:CELE_C13B9.2	cel00030	Pentose phosphate pathway	1.42e-92
BscC003g295	K01623	cel:CELE_F01F1.12	cel00030	Pentose phosphate pathway	5.41e-142
BscC002g495	K00616	cel:CELE_Y24D9A.8	cel00030	Pentose phosphate pathway	1.29e-79
BscC009g305	K01783	cel:CELE_F08F8.7	cel00030	Pentose phosphate pathway	2.71e-101
BscC019g356	K00851	cel:CELE_F26D11.1	cel00030	Pentose phosphate pathway	7.09e-48
BscC005g211	K00036	cel:CELE_B0035.5	cel00030	Pentose phosphate pathway	0
BscC013g227	K01835	cel:CELE_R05F9.6	cel00030	Pentose phosphate pathway	0
BscC020g178	K00002	cel:CELE_F37C12.12	cel00040	Pentose and glucuronate interconversions	0.000492
BscC024g241	K00012	cel:CELE_F29F11.1	cel00040	Pentose and glucuronate interconversions	0
BscC008g105	K00699	cel:CELE_C03A7.13	cel00040	Pentose and glucuronate interconversions	3.02e-07
BscC008g188	K00699	cel:CELE_F09G2.6	cel00040	Pentose and glucuronate interconversions	4.34e-06
BscC008g252	K00699	cel:CELE_F10D2.8	cel00040	Pentose and glucuronate interconversions	0.000796
BscC003g513	K00854	cel:CELE_R08D7.7	cel00040	Pentose and glucuronate interconversions	1.31e-141
BscC005g685	K00699	cel:CELE_T19H12.12	cel00040	Pentose and glucuronate interconversions	0.000252
BscC011g416	K00699	cel:CELE_F54C1.1	cel00040	Pentose and glucuronate interconversions	0.000349
BscC008g578	K00002	cel:CELE_C56G3.2	cel00040	Pentose and glucuronate interconversions	9.83e-10
BscC010g576	K00963	cel:CELE_D1005.2	cel00040	Pentose and glucuronate interconversions	8.08e-121
BscC014g645	K00699	cel:CELE_T19H12.12	cel00040	Pentose and glucuronate interconversions	1.32e-05
BscC014g646	K00699	cel:CELE_T19H12.12	cel00040	Pentose and glucuronate interconversions	0.000204
BscC014g655	K00699	cel:CELE_F54C1.1	cel00040	Pentose and glucuronate interconversions	0.000156
BscC014g656	K00699	cel:CELE_T19H12.12	cel00040	Pentose and glucuronate interconversions	0.000211
BscC014g272	K00699	cel:CELE_C07G3.9	cel00040	Pentose and glucuronate interconversions	1.04e-05
BscC009g109	K00008	cel:CELE_F56H1.6	cel00040	Pentose and glucuronate interconversions	0.000553
BscC009g110	K00008	cel:CELE_K12G11.3	cel00040	Pentose and glucuronate interconversions	5.74e-19
BscC007g169	K03331	cel:CELE_F56D1.5	cel00040	Pentose and glucuronate interconversions	0.001
BscC004g345	K00963	cel:CELE_D1005.2	cel00040	Pentose and glucuronate interconversions	2.54e-98
BscC012g641	K00012	cel:CELE_F29F11.1	cel00040	Pentose and glucuronate interconversions	0
BscC012g620	K00012	cel:CELE_F29F11.1	cel00040	Pentose and glucuronate interconversions	0
BscC013g515	K00699	cel:CELE_F54C1.1	cel00040	Pentose and glucuronate interconversions	1.39e-07
BscC013g520	K00699	cel:CELE_F54C1.1	cel00040	Pentose and glucuronate interconversions	1.07e-11
BscC014g501	K00699	cel:CELE_H10D18.6	cel00040	Pentose and glucuronate interconversions	0.000723
BscC014g502	K00699	cel:CELE_H10D18.6	cel00040	Pentose and glucuronate interconversions	5.93e-09
BscC014g245	K00699	cel:CELE_Y43D4A.2	cel00040	Pentose and glucuronate interconversions	4.35e-10
BscC013g510	K00699	cel:CELE_F54C1.1	cel00040	Pentose and glucuronate interconversions	2.35e-07
BscC013g505	K00699	cel:CELE_C55H1.1	cel00040	Pentose and glucuronate interconversions	6.64e-07
BscC013g504	K00699	cel:CELE_Y43D4A.2	cel00040	Pentose and glucuronate interconversions	1.11e-05
BscC017g107	K00699	cel:CELE_F29F11.2	cel00040	Pentose and glucuronate interconversions	0.001
BscC017g106	K00699	cel:CELE_F54C1.1	cel00040	Pentose and glucuronate interconversions	2.26e-12
BscC021g042	K13247	cel:CELE_F23F1.6	cel00040	Pentose and glucuronate interconversions	0.000568
BscC023g408	K00002	cel:CELE_C56G3.2	cel00040	Pentose and glucuronate interconversions	0.000734
BscC001g273	K01195	cel:CELE_Y105E8B.9	cel00040	Pentose and glucuronate interconversions	0
BscC001g438	K00699	cel:CELE_F10D2.11	cel00040	Pentose and glucuronate interconversions	0.001
BscC001g439	K00699	cel:CELE_F54C1.1	cel00040	Pentose and glucuronate interconversions	3.1e-09
BscC001g440	K00699	cel:CELE_T07C5.1	cel00040	Pentose and glucuronate interconversions	0.001
BscC001g442	K00699	cel:CELE_T19H12.12	cel00040	Pentose and glucuronate interconversions	0.000149
BscC001g443	K00699	cel:CELE_F10D2.8	cel00040	Pentose and glucuronate interconversions	2.85e-08
BscC001g444	K00699	cel:CELE_F10D2.8	cel00040	Pentose and glucuronate interconversions	3.5e-08
BscC009g305	K01783	cel:CELE_F08F8.7	cel00040	Pentose and glucuronate interconversions	2.71e-101
BscC009g371	K00002	cel:CELE_F37C12.12	cel00040	Pentose and glucuronate interconversions	1.44e-05
BscC014g104	K00699	cel:CELE_T19H12.12	cel00040	Pentose and glucuronate interconversions	5.26e-05
BscC014g025	K00011	cel:CELE_C07D8.6	cel00040	Pentose and glucuronate interconversions	0.000541
BscC013g087	K00699	cel:CELE_F54C1.1	cel00040	Pentose and glucuronate interconversions	2.2e-08
BscC007g294	K00008	cel:CELE_F56H1.6	cel00040	Pentose and glucuronate interconversions	1.07e-06
BscC014g373	K00699	cel:CELE_C03A7.13	cel00040	Pentose and glucuronate interconversions	0.001
BscC009g150	K00002	cel:CELE_F37C12.12	cel00040	Pentose and glucuronate interconversions	0.001
BscC011g642	K00699	cel:CELE_F54C1.1	cel00040	Pentose and glucuronate interconversions	1.98e-06
BscC020g149	K03841	cel:CELE_K07A3.1	cel00051	Fructose and mannose metabolism	1.91e-20
BscC010g132	K03841	cel:CELE_K07A3.1	cel00051	Fructose and mannose metabolism	0
BscC022g679	K00850	cel:CELE_C50F4.2	cel00051	Fructose and mannose metabolism	6.63e-26
BscC024g089	K00844	cel:CELE_Y77E11A.1	cel00051	Fructose and mannose metabolism	1.13e-105
BscC024g344	K00966	cel:CELE_C42C1.5	cel00051	Fructose and mannose metabolism	2.58e-44
BscC004g808	K00844	cel:CELE_Y77E11A.1	cel00051	Fructose and mannose metabolism	1.85e-95
BscC006g079	K19029	cel:CELE_Y110A7A.6	cel00051	Fructose and mannose metabolism	0
BscC003g575	K00844	cel:CELE_Y77E11A.1	cel00051	Fructose and mannose metabolism	7.81e-98
BscC032g003	K00844	cel:CELE_Y77E11A.1	cel00051	Fructose and mannose metabolism	2.02e-96
BscC010g648	K01623	cel:CELE_F01F1.12	cel00051	Fructose and mannose metabolism	7.74e-93
BscC005g281	K00850	cel:CELE_C50F4.2	cel00051	Fructose and mannose metabolism	0
BscC019g260	K01809	cel:CELE_ZK632.4	cel00051	Fructose and mannose metabolism	9.74e-64
BscC003g027	K00976	cel:CELE_K03H1.13	cel00051	Fructose and mannose metabolism	2.86e-42
BscC003g028	K00976	cel:CELE_K03H1.13	cel00051	Fructose and mannose metabolism	5.33e-14
BscC009g109	K00008	cel:CELE_F56H1.6	cel00051	Fructose and mannose metabolism	0.000553
BscC009g110	K00008	cel:CELE_K12G11.3	cel00051	Fructose and mannose metabolism	5.74e-19
BscC005g730	K17497	cel:CELE_F52B11.2	cel00051	Fructose and mannose metabolism	1.7e-103
BscC005g729	K17497	cel:CELE_F52B11.2	cel00051	Fructose and mannose metabolism	1.96e-07
BscC019g373	K03841	cel:CELE_K07A3.1	cel00051	Fructose and mannose metabolism	1.01e-142
BscC012g038	K01623	cel:CELE_F01F1.12	cel00051	Fructose and mannose metabolism	1.52e-110
BscC017g311	K05305	cel:CELE_C26D10.4	cel00051	Fructose and mannose metabolism	3.97e-113
BscC010g664	K01809	cel:CELE_C05C8.7	cel00051	Fructose and mannose metabolism	7.09e-80
BscC006g565	K01711	cel:CELE_F13D11.4	cel00051	Fructose and mannose metabolism	0.000744
BscC003g295	K01623	cel:CELE_F01F1.12	cel00051	Fructose and mannose metabolism	5.41e-142
BscC003g309	K00844	cel:CELE_Y77E11A.1	cel00051	Fructose and mannose metabolism	2.23e-95
BscC036g005	K00844	cel:CELE_Y77E11A.1	cel00051	Fructose and mannose metabolism	1.34e-94
BscC023g127	K19029	cel:CELE_K02B2.1	cel00051	Fructose and mannose metabolism	0
BscC019g076	K00863	cel:CELE_W02H5.8	cel00051	Fructose and mannose metabolism	3.39e-165
BscC014g025	K00011	cel:CELE_C07D8.6	cel00051	Fructose and mannose metabolism	0.000541
BscC007g294	K00008	cel:CELE_F56H1.6	cel00051	Fructose and mannose metabolism	1.07e-06
BscC020g562	K00966	cel:CELE_Y47D9A.1	cel00051	Fructose and mannose metabolism	3.29e-38
BscC022g679	K00850	cel:CELE_C50F4.2	cel00052	Galactose metabolism	6.63e-26
BscC024g089	K00844	cel:CELE_Y77E11A.1	cel00052	Galactose metabolism	1.13e-105
BscC022g809	K01187	cel:CELE_F40F9.6	cel00052	Galactose metabolism	4.18e-48
BscC022g807	K01187	cel:CELE_F40F9.6	cel00052	Galactose metabolism	4.04e-26
BscC010g314	K12309	cel:CELE_H22K11.2	cel00052	Galactose metabolism	5.58e-14
BscC004g808	K00844	cel:CELE_Y77E11A.1	cel00052	Galactose metabolism	1.85e-95
BscC007g551	K01229	cel:CELE_E02H9.5	cel00052	Galactose metabolism	1.37e-119
BscC003g575	K00844	cel:CELE_Y77E11A.1	cel00052	Galactose metabolism	7.81e-98
BscC005g582	K01187	cel:CELE_F40F9.6	cel00052	Galactose metabolism	1.22e-49
BscC005g573	K01229	cel:CELE_E02H9.5	cel00052	Galactose metabolism	7.87e-121
BscC007g106	K01785	cel:CELE_Y19D10A.16	cel00052	Galactose metabolism	2.56e-48
BscC032g003	K00844	cel:CELE_Y77E11A.1	cel00052	Galactose metabolism	2.02e-96
BscC010g576	K00963	cel:CELE_D1005.2	cel00052	Galactose metabolism	8.08e-121
BscC005g315	K01784	cel:CELE_C47B2.6	cel00052	Galactose metabolism	4.82e-115
BscC005g314	K01784	cel:CELE_F08F3.4	cel00052	Galactose metabolism	2.51e-06
BscC005g313	K01784	cel:CELE_F08F3.4	cel00052	Galactose metabolism	1.31e-05
BscC005g281	K00850	cel:CELE_C50F4.2	cel00052	Galactose metabolism	0
BscC014g740	K01187	cel:CELE_F40F9.6	cel00052	Galactose metabolism	4.68e-40
BscC004g345	K00963	cel:CELE_D1005.2	cel00052	Galactose metabolism	2.54e-98
BscC017g237	K01187	cel:CELE_D2096.3	cel00052	Galactose metabolism	0
BscC012g197	K15779	cel:CELE_Y43F4B.5	cel00052	Galactose metabolism	1.56e-157
BscC002g243	K01187	cel:CELE_F40F9.6	cel00052	Galactose metabolism	7.46e-51
BscC006g486	K01187	cel:CELE_F33E2.6	cel00052	Galactose metabolism	9.81e-12
BscC006g483	K01187	cel:CELE_F40F9.6	cel00052	Galactose metabolism	2.95e-47
BscC003g222	K01187	cel:CELE_F40F9.6	cel00052	Galactose metabolism	9.44e-11
BscC003g224	K01187	cel:CELE_R05F9.12	cel00052	Galactose metabolism	1.52e-10
BscC003g225	K01187	cel:CELE_F40F9.6	cel00052	Galactose metabolism	1.69e-41
BscC003g226	K01187	cel:CELE_F40F9.6	cel00052	Galactose metabolism	3.8e-06
BscC003g227	K12047	cel:CELE_F40F9.6	cel00052	Galactose metabolism	1.35e-35
BscC003g309	K00844	cel:CELE_Y77E11A.1	cel00052	Galactose metabolism	2.23e-95
BscC036g005	K00844	cel:CELE_Y77E11A.1	cel00052	Galactose metabolism	1.34e-94
BscC002g119	K00849	cel:CELE_M01D7.4	cel00052	Galactose metabolism	1.04e-26
BscC023g189	K01784	cel:CELE_F56H6.5	cel00052	Galactose metabolism	0.000468
BscC019g210	K12309	cel:CELE_H22K11.2	cel00052	Galactose metabolism	7.72e-136
BscC009g306	K00965	cel:CELE_ZK1058.3	cel00052	Galactose metabolism	4.59e-142
BscC014g147	K12309	cel:CELE_H22K11.2	cel00052	Galactose metabolism	6.79e-24
BscC014g146	K12309	cel:CELE_H22K11.2	cel00052	Galactose metabolism	7.56e-99
BscC014g025	K00011	cel:CELE_C07D8.6	cel00052	Galactose metabolism	0.000541
BscC005g510	K01229	cel:CELE_C50F7.10	cel00052	Galactose metabolism	8.69e-10
BscC003g341	K12047	cel:CELE_F40F9.6	cel00052	Galactose metabolism	1.6e-42
BscC013g227	K01835	cel:CELE_R05F9.6	cel00052	Galactose metabolism	0
BscC024g241	K00012	cel:CELE_F29F11.1	cel00053	Ascorbate and aldarate metabolism	0
BscC008g105	K00699	cel:CELE_C03A7.13	cel00053	Ascorbate and aldarate metabolism	3.02e-07
BscC008g188	K00699	cel:CELE_F09G2.6	cel00053	Ascorbate and aldarate metabolism	4.34e-06
BscC008g252	K00699	cel:CELE_F10D2.8	cel00053	Ascorbate and aldarate metabolism	0.000796
BscC004g710	K00149	cel:CELE_F45H10.1	cel00053	Ascorbate and aldarate metabolism	7.16e-28
BscC005g685	K00699	cel:CELE_T19H12.12	cel00053	Ascorbate and aldarate metabolism	0.000252
BscC011g366	K00128	cel:CELE_F56D12.1	cel00053	Ascorbate and aldarate metabolism	6.6e-16
BscC011g416	K00699	cel:CELE_F54C1.1	cel00053	Ascorbate and aldarate metabolism	0.000349
BscC018g349	K00128	cel:CELE_F45H10.1	cel00053	Ascorbate and aldarate metabolism	1.32e-34
BscC014g645	K00699	cel:CELE_T19H12.12	cel00053	Ascorbate and aldarate metabolism	1.32e-05
BscC014g646	K00699	cel:CELE_T19H12.12	cel00053	Ascorbate and aldarate metabolism	0.000204
BscC014g655	K00699	cel:CELE_F54C1.1	cel00053	Ascorbate and aldarate metabolism	0.000156
BscC014g656	K00699	cel:CELE_T19H12.12	cel00053	Ascorbate and aldarate metabolism	0.000211
BscC014g272	K00699	cel:CELE_C07G3.9	cel00053	Ascorbate and aldarate metabolism	1.04e-05
BscC012g641	K00012	cel:CELE_F29F11.1	cel00053	Ascorbate and aldarate metabolism	0
BscC012g657	K14085	cel:CELE_T08B1.3	cel00053	Ascorbate and aldarate metabolism	3.21e-17
BscC012g620	K00012	cel:CELE_F29F11.1	cel00053	Ascorbate and aldarate metabolism	0
BscC013g515	K00699	cel:CELE_F54C1.1	cel00053	Ascorbate and aldarate metabolism	1.39e-07
BscC013g520	K00699	cel:CELE_F54C1.1	cel00053	Ascorbate and aldarate metabolism	1.07e-11
BscC014g501	K00699	cel:CELE_H10D18.6	cel00053	Ascorbate and aldarate metabolism	0.000723
BscC014g502	K00699	cel:CELE_H10D18.6	cel00053	Ascorbate and aldarate metabolism	5.93e-09
BscC014g245	K00699	cel:CELE_Y43D4A.2	cel00053	Ascorbate and aldarate metabolism	4.35e-10
BscC013g510	K00699	cel:CELE_F54C1.1	cel00053	Ascorbate and aldarate metabolism	2.35e-07
BscC013g505	K00699	cel:CELE_C55H1.1	cel00053	Ascorbate and aldarate metabolism	6.64e-07
BscC013g504	K00699	cel:CELE_Y43D4A.2	cel00053	Ascorbate and aldarate metabolism	1.11e-05
BscC017g107	K00699	cel:CELE_F29F11.2	cel00053	Ascorbate and aldarate metabolism	0.001
BscC017g106	K00699	cel:CELE_F54C1.1	cel00053	Ascorbate and aldarate metabolism	2.26e-12
BscC001g438	K00699	cel:CELE_F10D2.11	cel00053	Ascorbate and aldarate metabolism	0.001
BscC001g439	K00699	cel:CELE_F54C1.1	cel00053	Ascorbate and aldarate metabolism	3.1e-09
BscC001g440	K00699	cel:CELE_T07C5.1	cel00053	Ascorbate and aldarate metabolism	0.001
BscC001g442	K00699	cel:CELE_T19H12.12	cel00053	Ascorbate and aldarate metabolism	0.000149
BscC001g443	K00699	cel:CELE_F10D2.8	cel00053	Ascorbate and aldarate metabolism	2.85e-08
BscC001g444	K00699	cel:CELE_F10D2.8	cel00053	Ascorbate and aldarate metabolism	3.5e-08
BscC003g161	K00149	cel:CELE_F45H10.1	cel00053	Ascorbate and aldarate metabolism	1.25e-29
BscC019g178	K00128	cel:CELE_F56D12.1	cel00053	Ascorbate and aldarate metabolism	9.18e-07
BscC014g104	K00699	cel:CELE_T19H12.12	cel00053	Ascorbate and aldarate metabolism	5.26e-05
BscC013g087	K00699	cel:CELE_F54C1.1	cel00053	Ascorbate and aldarate metabolism	2.2e-08
BscC014g373	K00699	cel:CELE_C03A7.13	cel00053	Ascorbate and aldarate metabolism	0.001
BscC011g642	K00699	cel:CELE_F54C1.1	cel00053	Ascorbate and aldarate metabolism	1.98e-06
BscC024g136	K09458	cel:CELE_C41A3.1	cel00061	Fatty acid biosynthesis	2.49e-06
BscC007g476	K01897	cel:CELE_C25G6.3	cel00061	Fatty acid biosynthesis	2.51e-05
BscC009g095	K01897	cel:CELE_F41C3.3	cel00061	Fatty acid biosynthesis	0.00037
BscC009g096	K01897	cel:CELE_F25C8.4	cel00061	Fatty acid biosynthesis	0.000174
BscC009g556	K01897	cel:CELE_Y66D12A.14	cel00061	Fatty acid biosynthesis	5.3e-06
BscC012g060	K01897	cel:CELE_F47G6.2	cel00061	Fatty acid biosynthesis	0.000525
BscC012g104	K01897	cel:CELE_T20F7.7	cel00061	Fatty acid biosynthesis	0.000489
BscC012g105	K01897	cel:CELE_Y66D12A.14	cel00061	Fatty acid biosynthesis	9.16e-05
BscC012g691	K01897	cel:CELE_F25C8.4	cel00061	Fatty acid biosynthesis	0.000518
BscC012g035	K01897	cel:CELE_Y66D12A.14	cel00061	Fatty acid biosynthesis	2.25e-05
BscC012g036	K01897	cel:CELE_T20F7.7	cel00061	Fatty acid biosynthesis	0.001
BscC017g111	K01897	cel:CELE_C46F4.2	cel00061	Fatty acid biosynthesis	5.62e-06
BscC017g083	K07512	cel:CELE_T08A11.2	cel00061	Fatty acid biosynthesis	0.000754
BscC017g084	K07512	cel:CELE_W09H1.5	cel00061	Fatty acid biosynthesis	4.77e-20
BscC021g309	K11262	cel:CELE_F52E4.1	cel00061	Fatty acid biosynthesis	4.54e-09
BscC023g516	K07512	cel:CELE_D2063.1	cel00061	Fatty acid biosynthesis	5.83e-05
BscC022g241	K00665	cel:CELE_F56H1.6	cel00061	Fatty acid biosynthesis	1.85e-09
BscC008g043	K13370	cel:CELE_C56G2.6	cel00061	Fatty acid biosynthesis	0.00088
BscC008g048	K13370	cel:CELE_C56G2.6	cel00061	Fatty acid biosynthesis	0.00088
BscC007g389	K01897	cel:CELE_T20F7.7	cel00061	Fatty acid biosynthesis	0.000509
BscC003g318	K01897	cel:CELE_T20F7.7	cel00061	Fatty acid biosynthesis	4.05e-07
BscC005g196	K07512	cel:CELE_F56H1.6	cel00061	Fatty acid biosynthesis	1.51e-05
BscC005g195	K07512	cel:CELE_F56H1.6	cel00061	Fatty acid biosynthesis	0.000266
BscC010g171	K10703	cel:CELE_T15B7.2	cel00062	Fatty acid elongation	5.15e-96
BscC024g179	K10203	cel:CELE_F41H10.7	cel00062	Fatty acid elongation	4.38e-25
BscC008g249	K00022	cel:CELE_Y71F9B.9	cel00062	Fatty acid elongation	1.03e-18
BscC008g250	K00022	cel:CELE_Y71F9B.9	cel00062	Fatty acid elongation	2.47e-19
BscC006g162	K10203	cel:CELE_C40H1.4	cel00062	Fatty acid elongation	7.27e-34
BscC006g156	K10203	cel:CELE_C40H1.4	cel00062	Fatty acid elongation	1.61e-32
BscC019g003	K07511	cel:CELE_C32E8.9	cel00062	Fatty acid elongation	1.4e-11
BscC025g116	K07511	cel:CELE_C32E8.9	cel00062	Fatty acid elongation	1.44e-11
BscC029g020	K07511	cel:CELE_C32E8.9	cel00062	Fatty acid elongation	1.4e-11
BscC012g489	K10203	cel:CELE_F41H10.7	cel00062	Fatty acid elongation	2.96e-28
BscC002g643	K07511	cel:CELE_C32E8.9	cel00062	Fatty acid elongation	2.97e-14
BscC012g666	K10203	cel:CELE_F41H10.7	cel00062	Fatty acid elongation	2.25e-23
BscC012g667	K10203	cel:CELE_F41H10.7	cel00062	Fatty acid elongation	3.26e-26
BscC012g538	K10203	cel:CELE_F41H10.7	cel00062	Fatty acid elongation	2.61e-26
BscC012g551	K10251	cel:CELE_Y39A1A.11	cel00062	Fatty acid elongation	0.000759
BscC004g256	K07508	cel:CELE_Y57A10C.6	cel00062	Fatty acid elongation	1.08e-12
BscC017g083	K07512	cel:CELE_T08A11.2	cel00062	Fatty acid elongation	0.000754
BscC017g084	K07512	cel:CELE_W09H1.5	cel00062	Fatty acid elongation	4.77e-20
BscC021g204	K10251	cel:CELE_F09E10.3	cel00062	Fatty acid elongation	0.000402
BscC001g579	K10203	cel:CELE_F56H11.3	cel00062	Fatty acid elongation	2.07e-18
BscC023g516	K07512	cel:CELE_D2063.1	cel00062	Fatty acid elongation	5.83e-05
BscC002g266	K10703	cel:CELE_T15B7.2	cel00062	Fatty acid elongation	1.97e-09
BscC006g433	K10203	cel:CELE_Y53F4B.2	cel00062	Fatty acid elongation	4.46e-37
BscC002g136	K07515	cel:CELE_F09F7.4	cel00062	Fatty acid elongation	3.67e-05
BscC004g047	K07509	cel:CELE_T02G5.4	cel00062	Fatty acid elongation	9.52e-27
BscC013g106	K10258	cel:CELE_B0024.13	cel00062	Fatty acid elongation	4.71e-05
BscC018g052	K10251	cel:CELE_F55A12.4	cel00062	Fatty acid elongation	0.000895
BscC005g196	K07512	cel:CELE_F56H1.6	cel00062	Fatty acid elongation	1.51e-05
BscC005g195	K07512	cel:CELE_F56H1.6	cel00062	Fatty acid elongation	0.000266
BscC009g130	K01074	cel:CELE_F44C4.5	cel00062	Fatty acid elongation	6e-122
BscC020g495	K10203	cel:CELE_F56H11.3	cel00062	Fatty acid elongation	9.56e-36
BscC012g290	K07511	cel:CELE_F09F7.4	cel00062	Fatty acid elongation	2.93e-06
BscC010g106	K00232	cel:CELE_F54D5.7	cel00071	Fatty acid degradation	0.000104
BscC024g303	K13239	cel:CELE_F56C9.5	cel00071	Fatty acid degradation	7.73e-05
BscC008g249	K00022	cel:CELE_Y71F9B.9	cel00071	Fatty acid degradation	1.03e-18
BscC008g250	K00022	cel:CELE_Y71F9B.9	cel00071	Fatty acid degradation	2.47e-19
BscC004g710	K00149	cel:CELE_F45H10.1	cel00071	Fatty acid degradation	7.16e-28
BscC007g513	K00121	cel:CELE_F39B2.3	cel00071	Fatty acid degradation	0.000845
BscC007g476	K01897	cel:CELE_C25G6.3	cel00071	Fatty acid degradation	2.51e-05
BscC019g003	K07511	cel:CELE_C32E8.9	cel00071	Fatty acid degradation	1.4e-11
BscC025g116	K07511	cel:CELE_C32E8.9	cel00071	Fatty acid degradation	1.44e-11
BscC011g366	K00128	cel:CELE_F56D12.1	cel00071	Fatty acid degradation	6.6e-16
BscC008g571	K00626	cel:CELE_B0303.3	cel00071	Fatty acid degradation	4.55e-52
BscC008g572	K00626	cel:CELE_B0303.3	cel00071	Fatty acid degradation	8.87e-52
BscC008g573	K00626	cel:CELE_B0303.3	cel00071	Fatty acid degradation	8.81e-57
BscC008g583	K00626	cel:CELE_Y57A10C.6	cel00071	Fatty acid degradation	2.13e-05
BscC029g020	K07511	cel:CELE_C32E8.9	cel00071	Fatty acid degradation	1.4e-11
BscC018g349	K00128	cel:CELE_F45H10.1	cel00071	Fatty acid degradation	1.32e-34
BscC018g344	K09479	cel:CELE_Y45F3A.3	cel00071	Fatty acid degradation	6.82e-08
BscC009g095	K01897	cel:CELE_F41C3.3	cel00071	Fatty acid degradation	0.00037
BscC009g096	K01897	cel:CELE_F25C8.4	cel00071	Fatty acid degradation	0.000174
BscC002g643	K07511	cel:CELE_C32E8.9	cel00071	Fatty acid degradation	2.97e-14
BscC009g556	K01897	cel:CELE_Y66D12A.14	cel00071	Fatty acid degradation	5.3e-06
BscC012g060	K01897	cel:CELE_F47G6.2	cel00071	Fatty acid degradation	0.000525
BscC012g104	K01897	cel:CELE_T20F7.7	cel00071	Fatty acid degradation	0.000489
BscC012g105	K01897	cel:CELE_Y66D12A.14	cel00071	Fatty acid degradation	9.16e-05
BscC012g657	K14085	cel:CELE_T08B1.3	cel00071	Fatty acid degradation	3.21e-17
BscC012g691	K01897	cel:CELE_F25C8.4	cel00071	Fatty acid degradation	0.000518
BscC012g035	K01897	cel:CELE_Y66D12A.14	cel00071	Fatty acid degradation	2.25e-05
BscC012g036	K01897	cel:CELE_T20F7.7	cel00071	Fatty acid degradation	0.001
BscC014g492	K08765	cel:cha-1	cel00071	Fatty acid degradation	0.0007
BscC017g111	K01897	cel:CELE_C46F4.2	cel00071	Fatty acid degradation	5.62e-06
BscC004g256	K07508	cel:CELE_Y57A10C.6	cel00071	Fatty acid degradation	1.08e-12
BscC010g762	K09478	cel:CELE_F59F4.1	cel00071	Fatty acid degradation	0.000746
BscC001g569	K08766	cel:CELE_W03F9.4	cel00071	Fatty acid degradation	4.92e-33
BscC023g417	K00626	cel:CELE_Y57A10C.6	cel00071	Fatty acid degradation	0.001
BscC002g301	K00232	cel:CELE_F58F9.7	cel00071	Fatty acid degradation	0.001
BscC002g302	K00232	cel:CELE_C02B10.1	cel00071	Fatty acid degradation	0.000346
BscC003g161	K00149	cel:CELE_F45H10.1	cel00071	Fatty acid degradation	1.25e-29
BscC002g136	K07515	cel:CELE_F09F7.4	cel00071	Fatty acid degradation	3.67e-05
BscC019g178	K00128	cel:CELE_F56D12.1	cel00071	Fatty acid degradation	9.18e-07
BscC002g547	K00249	cel:CELE_C48B4.1	cel00071	Fatty acid degradation	4.47e-05
BscC002g548	K00249	cel:CELE_F08A8.1	cel00071	Fatty acid degradation	0.000656
BscC002g549	K00249	cel:CELE_C02B10.1	cel00071	Fatty acid degradation	0.000201
BscC002g550	K00249	cel:CELE_Y45F3A.3	cel00071	Fatty acid degradation	6.85e-07
BscC004g047	K07509	cel:CELE_T02G5.4	cel00071	Fatty acid degradation	9.52e-27
BscC007g389	K01897	cel:CELE_T20F7.7	cel00071	Fatty acid degradation	0.000509
BscC003g318	K01897	cel:CELE_T20F7.7	cel00071	Fatty acid degradation	4.05e-07
BscC013g304	K08765	cel:CELE_T20B3.1	cel00071	Fatty acid degradation	6.81e-39
BscC013g360	K00252	cel:CELE_F08A8.4	cel00071	Fatty acid degradation	0.000565
BscC013g334	K08765	cel:CELE_T20B3.1	cel00071	Fatty acid degradation	1.27e-38
BscC009g122	K08765	cel:CELE_F41E7.6	cel00071	Fatty acid degradation	1.54e-32
BscC009g121	K08765	cel:CELE_F41E7.6	cel00071	Fatty acid degradation	1.11e-32
BscC012g290	K07511	cel:CELE_F09F7.4	cel00071	Fatty acid degradation	2.93e-06
BscC008g571	K00626	cel:CELE_B0303.3	cel00072	Synthesis and degradation of ketone bodies	4.55e-52
BscC008g572	K00626	cel:CELE_B0303.3	cel00072	Synthesis and degradation of ketone bodies	8.87e-52
BscC008g573	K00626	cel:CELE_B0303.3	cel00072	Synthesis and degradation of ketone bodies	8.81e-57
BscC008g583	K00626	cel:CELE_Y57A10C.6	cel00072	Synthesis and degradation of ketone bodies	2.13e-05
BscC010g498	K01027	cel:CELE_C05C10.3	cel00072	Synthesis and degradation of ketone bodies	4.72e-62
BscC017g203	K01027	cel:CELE_C05C10.3	cel00072	Synthesis and degradation of ketone bodies	0
BscC008g425	K01027	cel:CELE_C05C10.3	cel00072	Synthesis and degradation of ketone bodies	0
BscC010g417	K01027	cel:CELE_C05C10.3	cel00072	Synthesis and degradation of ketone bodies	9e-63
BscC019g396	K01641	cel:CELE_F25B4.6	cel00072	Synthesis and degradation of ketone bodies	1.49e-146
BscC007g366	K01027	cel:CELE_C05C10.3	cel00072	Synthesis and degradation of ketone bodies	7.19e-17
BscC023g417	K00626	cel:CELE_Y57A10C.6	cel00072	Synthesis and degradation of ketone bodies	0.001
BscC022g338	K01027	cel:CELE_C05C10.3	cel00072	Synthesis and degradation of ketone bodies	0
BscC002g027	K01640	cel:CELE_Y71G12B.10	cel00072	Synthesis and degradation of ketone bodies	2.46e-131
BscC007g394	K01027	cel:CELE_C05C10.3	cel00072	Synthesis and degradation of ketone bodies	1.32e-45
BscC009g106	K01052	cel:CELE_Y50E8A.7	cel00100	Steroid biosynthesis	1.29e-76
BscC009g107	K01052	cel:CELE_Y50E8A.7	cel00100	Steroid biosynthesis	1.42e-80
BscC016g484	K01052	cel:CELE_Y50E8A.7	cel00100	Steroid biosynthesis	1.05e-17
BscC017g426	K09828	cel:CELE_Y50D7A.7	cel00100	Steroid biosynthesis	0.00014
BscC002g554	K00637	cel:CELE_H19N07.4	cel00100	Steroid biosynthesis	9.23e-17
BscC009g434	K01052	cel:CELE_Y50E8A.7	cel00100	Steroid biosynthesis	7.01e-66
BscC011g496	K00213	cel:CELE_B0250.9	cel00100	Steroid biosynthesis	5.21e-93
BscC009g057	K01052	cel:CELE_Y50E8A.7	cel00100	Steroid biosynthesis	5.75e-79
BscC020g433	K00815	cel:CELE_T04F3.1	cel00130	Ubiquinone and other terpenoid-quinone biosynthesis	0.000584
BscC004g632	K00457	cel:CELE_C31H2.4	cel00130	Ubiquinone and other terpenoid-quinone biosynthesis	1.21e-106
BscC007g560	K06126	cel:CELE_K07B1.2	cel00130	Ubiquinone and other terpenoid-quinone biosynthesis	1.11e-152
BscC008g574	K00457	cel:CELE_T21C12.2	cel00130	Ubiquinone and other terpenoid-quinone biosynthesis	4.02e-118
BscC004g205	K06127	cel:CELE_ZK652.9	cel00130	Ubiquinone and other terpenoid-quinone biosynthesis	1.09e-44
BscC004g580	K06125	cel:CELE_F57B9.4	cel00130	Ubiquinone and other terpenoid-quinone biosynthesis	3.93e-64
BscC003g415	K06134	cel:CELE_ZC395.2	cel00130	Ubiquinone and other terpenoid-quinone biosynthesis	1.5e-70
BscC020g732	K00591	cel:CELE_R08F11.4	cel00130	Ubiquinone and other terpenoid-quinone biosynthesis	0.000187
BscC020g139	K02138	cel:CELE_C06H2.1	cel00190	Oxidative phosphorylation	2.14e-96
BscC020g147	K00235	cel:CELE_F42A8.2	cel00190	Oxidative phosphorylation	3.49e-44
BscC020g151	K11351	cel:CELE_F42G8.10	cel00190	Oxidative phosphorylation	6.6e-29
BscC020g212	K00237	cel:CELE_F33A8.5	cel00190	Oxidative phosphorylation	1.51e-49
BscC020g215	K02130	cel:CELE_R53.4	cel00190	Oxidative phosphorylation	1.7e-90
BscC020g299	K00411	cel:CELE_F42G8.12	cel00190	Oxidative phosphorylation	1.26e-127
BscC020g452	K03955	cel:CELE_F37C12.3	cel00190	Oxidative phosphorylation	5.8e-29
BscC022g698	K03935	cel:CELE_T26A5.3	cel00190	Oxidative phosphorylation	0
BscC022g472	K03940	cel:CELE_W10D5.2	cel00190	Oxidative phosphorylation	3.57e-118
BscC022g371	K02154	cel:CELE_VW02B12L.1	cel00190	Oxidative phosphorylation	0
BscC022g857	K00415	cel:CELE_Y71G12B.24	cel00190	Oxidative phosphorylation	2.02e-07
BscC001g167	K02146	cel:CELE_C30F8.2	cel00190	Oxidative phosphorylation	0
BscC001g137	K02152	cel:CELE_F46F11.5	cel00190	Oxidative phosphorylation	1.14e-61
BscC016g397	K03949	cel:CELE_C33A12.1	cel00190	Oxidative phosphorylation	2.79e-78
BscC006g152	K02150	cel:CELE_C17H12.14	cel00190	Oxidative phosphorylation	7.49e-134
BscC003g652	K00236	cel:CELE_T07C4.7	cel00190	Oxidative phosphorylation	3.31e-68
BscC011g382	K00234	cel:CELE_F48E8.3	cel00190	Oxidative phosphorylation	2.97e-16
BscC004g115	K03954	cel:CELE_K04G7.4	cel00190	Oxidative phosphorylation	6.88e-40
BscC005g341	K11352	cel:CELE_Y94H6A.8	cel00190	Oxidative phosphorylation	1e-68
BscC005g340	K11352	cel:CELE_Y94H6A.8	cel00190	Oxidative phosphorylation	8.49e-63
BscC021g424	K03937	cel:CELE_ZK973.9	cel00190	Oxidative phosphorylation	1.24e-11
BscC017g196	K00237	cel:CELE_F33A8.5	cel00190	Oxidative phosphorylation	1.11e-37
BscC011g590	K03945	cel:CELE_F31D4.9	cel00190	Oxidative phosphorylation	1.15e-30
BscC015g065	K00417	cel:CELE_T02H6.11	cel00190	Oxidative phosphorylation	4.08e-62
BscC003g052	K02133	cel:CELE_Y110A7A.12	cel00190	Oxidative phosphorylation	2.04e-27
BscC003g070	K03955	cel:CELE_Y56A3A.19	cel00190	Oxidative phosphorylation	8.17e-30
BscC014g329	K03942	cel:CELE_C09H10.3	cel00190	Oxidative phosphorylation	6.51e-133
BscC014g844	K03952	cel:CELE_Y54F10AM.5	cel00190	Oxidative phosphorylation	6.16e-85
BscC008g412	K03936	cel:CELE_T10E9.7	cel00190	Oxidative phosphorylation	2.78e-12
BscC004g296	K02154	cel:CELE_C26H9A.1	cel00190	Oxidative phosphorylation	0
BscC012g015	K02128	cel:CELE_Y82E9BR.3	cel00190	Oxidative phosphorylation	3.21e-63
BscC009g291	K03966	cel:CELE_F59C6.5	cel00190	Oxidative phosphorylation	6.91e-151
BscC010g747	K03942	cel:CELE_C09H10.3	cel00190	Oxidative phosphorylation	0
BscC017g306	K03959	cel:CELE_C18E9.4	cel00190	Oxidative phosphorylation	2.72e-57
BscC013g506	K03661	cel:CELE_R10E11.8	cel00190	Oxidative phosphorylation	4.65e-13
BscC013g490	K03958	cel:CELE_F44G4.2	cel00190	Oxidative phosphorylation	1.54e-74
BscC017g295	K02151	cel:CELE_ZK970.4	cel00190	Oxidative phosphorylation	9.37e-75
BscC021g143	K02155	cel:CELE_T01H3.1	cel00190	Oxidative phosphorylation	1.52e-11
BscC001g812	K02137	cel:CELE_F27C1.7	cel00190	Oxidative phosphorylation	3.5e-84
BscC001g691	K02131	cel:CELE_T05H4.12	cel00190	Oxidative phosphorylation	2.91e-32
BscC001g624	K02258	cel:CELE_JC8.5	cel00190	Oxidative phosphorylation	2.58e-125
BscC001g550	K03936	cel:CELE_T10E9.7	cel00190	Oxidative phosphorylation	7.65e-146
BscC023g426	K02136	cel:CELE_Y69A2AR.18	cel00190	Oxidative phosphorylation	1.64e-72
BscC023g432	K03961	cel:CELE_C25H3.9	cel00190	Oxidative phosphorylation	2.13e-97
BscC023g449	K03964	cel:CELE_Y51H1A.3	cel00190	Oxidative phosphorylation	1.43e-103
BscC001g331	K02272	cel:CELE_F26E4.6	cel00190	Oxidative phosphorylation	4.16e-31
BscC001g416	K00411	cel:CELE_F42G8.12	cel00190	Oxidative phosphorylation	1.46e-105
BscC001g418	K00411	cel:CELE_F42G8.12	cel00190	Oxidative phosphorylation	4.78e-93
BscC001g493	K02263	cel:CELE_W09C5.8	cel00190	Oxidative phosphorylation	1.02e-87
BscC021g459	K03963	cel:CELE_D2030.4	cel00190	Oxidative phosphorylation	4.46e-65
BscC021g510	K03953	cel:CELE_ZC8.1	cel00190	Oxidative phosphorylation	0.000709
BscC022g008	K02132	cel:CELE_Y49A3A.2	cel00190	Oxidative phosphorylation	6.24e-12
BscC022g184	K02268	cel:CELE_B0035.18	cel00190	Oxidative phosphorylation	1.22e-34
BscC003g190	K02267	cel:CELE_Y71H2AM.4	cel00190	Oxidative phosphorylation	1.9e-51
BscC003g241	K03941	cel:CELE_T20H4.5	cel00190	Oxidative phosphorylation	3.13e-120
BscC022g360	K02134	cel:CELE_F58F12.1	cel00190	Oxidative phosphorylation	7.81e-58
BscC022g275	K00418	cel:CELE_F45H10.2	cel00190	Oxidative phosphorylation	1.04e-38
BscC022g274	K03951	cel:CELE_F45H10.3	cel00190	Oxidative phosphorylation	4.44e-60
BscC022g270	K02140	cel:CELE_K07A12.3	cel00190	Oxidative phosphorylation	1.16e-46
BscC022g246	K02145	cel:CELE_F20B6.2	cel00190	Oxidative phosphorylation	0.000179
BscC022g244	K02145	cel:CELE_F20B6.2	cel00190	Oxidative phosphorylation	5.58e-05
BscC022g221	K02257	cel:CELE_Y46G5A.2	cel00190	Oxidative phosphorylation	1.54e-131
BscC022g201	K03939	cel:CELE_F22D6.4	cel00190	Oxidative phosphorylation	3.65e-56
BscC002g083	K02144	cel:CELE_F52E1.10	cel00190	Oxidative phosphorylation	1.22e-144
BscC023g204	K03960	cel:CELE_W01A8.4	cel00190	Oxidative phosphorylation	6.43e-107
BscC023g211	K11353	cel:CELE_C34B2.8	cel00190	Oxidative phosphorylation	2.8e-86
BscC023g252	K03960	cel:CELE_W01A8.4	cel00190	Oxidative phosphorylation	6.43e-107
BscC019g124	K03934	cel:CELE_Y45G12B.1	cel00190	Oxidative phosphorylation	2.04e-164
BscC002g557	K02127	cel:CELE_F35G12.10	cel00190	Oxidative phosphorylation	1.67e-120
BscC002g576	K11725	cel:CELE_K08B12.3	cel00190	Oxidative phosphorylation	6.58e-41
BscC002g610	K03943	cel:CELE_F53F4.10	cel00190	Oxidative phosphorylation	1.57e-128
BscC014g196	K02149	cel:CELE_F55H2.2	cel00190	Oxidative phosphorylation	1.52e-142
BscC014g143	K02264	cel:CELE_Y37D8A.14	cel00190	Oxidative phosphorylation	3.45e-93
BscC014g119	K02266	cel:CELE_F54D8.2	cel00190	Oxidative phosphorylation	1.02e-51
BscC014g026	K03965	cel:CELE_C16A3.5	cel00190	Oxidative phosphorylation	1.34e-100
BscC005g035	K03662	cel:CELE_Y55H10A.1	cel00190	Oxidative phosphorylation	7.82e-63
BscC005g038	K02129	cel:CELE_R04F11.2	cel00190	Oxidative phosphorylation	2.85e-42
BscC020g351	K02154	cel:CELE_VW02B12L.1	cel00190	Oxidative phosphorylation	1.37e-48
BscC008g371	K11725	cel:CELE_K08B12.3	cel00190	Oxidative phosphorylation	8.34e-32
BscC008g367	K00235	cel:CELE_F42A8.2	cel00190	Oxidative phosphorylation	2.58e-154
BscC007g371	K11725	cel:CELE_K08B12.3	cel00190	Oxidative phosphorylation	1.67e-31
BscC005g205	K01507	cel:CELE_C47E12.4	cel00190	Oxidative phosphorylation	1.09e-138
BscC005g161	K02153	cel:CELE_F49C12.13	cel00190	Oxidative phosphorylation	5.59e-46
BscC005g094	K02148	cel:CELE_Y38F2AL.3	cel00190	Oxidative phosphorylation	0
BscC003g439	K02155	cel:CELE_T01H3.1	cel00190	Oxidative phosphorylation	1.12e-11
BscC003g440	K02155	cel:CELE_T01H3.1	cel00190	Oxidative phosphorylation	1.92e-11
BscC023g015	K02265	cel:CELE_F26E4.9	cel00190	Oxidative phosphorylation	7.28e-73
BscC013g458	K03962	cel:CELE_ZK809.3	cel00190	Oxidative phosphorylation	8.62e-110
BscC015g216	K00234	cel:CELE_F48E8.3	cel00190	Oxidative phosphorylation	3.02e-14
BscC016g133	K02154	cel:CELE_C26H9A.1	cel00190	Oxidative phosphorylation	0
BscC020g731	K03950	cel:CELE_Y57G11C.12	cel00190	Oxidative phosphorylation	1.73e-47
BscC020g518	K02147	cel:CELE_Y49A3A.2	cel00190	Oxidative phosphorylation	8.37e-20
BscC020g108	K01425	cel:CELE_B0350.2	cel00220	Arginine biosynthesis	0.001
BscC010g242	K14454	cel:CELE_C14F11.1	cel00220	Arginine biosynthesis	7.88e-67
BscC022g498	K00814	cel:CELE_F28H6.3	cel00220	Arginine biosynthesis	9.35e-06
BscC008g233	K01915	cel:CELE_Y105C5B.28	cel00220	Arginine biosynthesis	2.46e-154
BscC004g656	K01915	cel:CELE_Y105C5B.28	cel00220	Arginine biosynthesis	5.46e-116
BscC008g568	K00261	cel:CELE_ZK829.4	cel00220	Arginine biosynthesis	0
BscC004g150	K00261	cel:CELE_ZK829.4	cel00220	Arginine biosynthesis	0
BscC021g442	K14455	cel:CELE_T01C8.4	cel00220	Arginine biosynthesis	8.39e-58
BscC016g225	K00261	cel:CELE_ZK829.4	cel00220	Arginine biosynthesis	0
BscC010g682	K14455	cel:CELE_T01C8.4	cel00220	Arginine biosynthesis	7.71e-56
BscC018g155	K14677	cel:CELE_R11H6.1	cel00220	Arginine biosynthesis	5.77e-07
BscC004g250	K00261	cel:CELE_ZK829.4	cel00220	Arginine biosynthesis	1.42e-155
BscC004g249	K00261	cel:CELE_ZK829.4	cel00220	Arginine biosynthesis	4.02e-67
BscC022g345	K01915	cel:CELE_Y105C5B.28	cel00220	Arginine biosynthesis	9.46e-142
BscC002g081	K01425	cel:CELE_C27A7.5	cel00220	Arginine biosynthesis	0.000688
BscC009g355	K00261	cel:CELE_ZK829.4	cel00220	Arginine biosynthesis	0
BscC011g479	K00814	cel:CELE_T04F3.1	cel00220	Arginine biosynthesis	0.000808
BscC019g340	K00261	cel:CELE_ZK829.4	cel00220	Arginine biosynthesis	0
BscC012g242	K00261	cel:CELE_ZK829.4	cel00220	Arginine biosynthesis	8.55e-106
BscC012g261	K00261	cel:CELE_ZK829.4	cel00220	Arginine biosynthesis	0
BscC012g270	K01425	cel:CELE_C09F9.3	cel00220	Arginine biosynthesis	7.39e-16
BscC012g271	K01425	cel:CELE_DH11.1	cel00220	Arginine biosynthesis	2.23e-86
BscC012g363	K01425	cel:CELE_Y71A12B.4	cel00220	Arginine biosynthesis	0.000417
BscC020g249	K01769	cel:CELE_T20F10.1	cel00230	Purine metabolism	0.000798
BscC010g195	K01490	cel:CELE_C34F11.3	cel00230	Purine metabolism	0
BscC024g165	K00940	cel:CELE_F25H2.5	cel00230	Purine metabolism	1.06e-08
BscC024g206	K00940	cel:CELE_F54C1.6	cel00230	Purine metabolism	7.35e-08
BscC024g213	K00942	cel:CELE_K01A6.2	cel00230	Purine metabolism	3.77e-09
BscC022g713	K01081	cel:CELE_Y71H10B.1	cel00230	Purine metabolism	0
BscC001g159	K01081	cel:CELE_Y10G11A.1	cel00230	Purine metabolism	1.7e-94
BscC001g129	K00940	cel:CELE_Y48G8AL.15	cel00230	Purine metabolism	2.72e-05
BscC007g423	K10807	cel:CELE_T23G5.1	cel00230	Purine metabolism	0
BscC016g277	K13988	cel:CELE_EEED8.8	cel00230	Purine metabolism	2.73e-101
BscC006g180	K12323	cel:CELE_R05H5.4	cel00230	Purine metabolism	0.000731
BscC006g179	K12323	cel:CELE_C44F1.5	cel00230	Purine metabolism	5.06e-06
BscC003g512	K18283	cel:CELE_Y95B8A.10	cel00230	Purine metabolism	3.42e-14
BscC005g593	K03783	cel:CELE_B0228.7	cel00230	Purine metabolism	6.59e-10
BscC025g024	K12323	cel:CELE_F23H12.6	cel00230	Purine metabolism	6.4e-07
BscC025g026	K12323	cel:CELE_F23H12.6	cel00230	Purine metabolism	5.29e-06
BscC007g044	K12323	cel:CELE_T25B9.5	cel00230	Purine metabolism	0.000836
BscC007g053	K12323	cel:CELE_T10H9.2	cel00230	Purine metabolism	0.001
BscC004g096	K08045	cel:CELE_C54E4.3	cel00230	Purine metabolism	4.8e-09
BscC004g095	K00948	cel:CELE_W04G3.5	cel00230	Purine metabolism	1.92e-74
BscC010g634	K01513	cel:CELE_F13H10.5	cel00230	Purine metabolism	2.34e-10
BscC010g632	K00939	cel:CELE_F38E11.6	cel00230	Purine metabolism	3.59e-05
BscC010g625	K11787	cel:CELE_F36H1.6	cel00230	Purine metabolism	4.48e-06
BscC010g619	K00364	cel:CELE_T22D1.3	cel00230	Purine metabolism	4.29e-20
BscC026g015	K01513	cel:CELE_C27A7.1	cel00230	Purine metabolism	4.64e-05
BscC026g016	K01513	cel:CELE_C01B10.9	cel00230	Purine metabolism	1.96e-10
BscC016g254	K13988	cel:CELE_EEED8.8	cel00230	Purine metabolism	2.92e-101
BscC017g069	K01519	cel:CELE_ZC395.7	cel00230	Purine metabolism	6.53e-39
BscC017g215	K01951	cel:CELE_M106.4	cel00230	Purine metabolism	0
BscC015g099	K10808	cel:CELE_F19G12.2	cel00230	Purine metabolism	2.86e-85
BscC003g086	K03783	cel:CELE_K02D7.1	cel00230	Purine metabolism	1.59e-27
BscC003g087	K03783	cel:CELE_K02D7.1	cel00230	Purine metabolism	7.81e-126
BscC009g093	K12323	cel:CELE_F18H3.5	cel00230	Purine metabolism	0.001
BscC007g153	K01513	cel:CELE_T03G6.3	cel00230	Purine metabolism	3e-15
BscC010g379	K00873	cel:CELE_R09D1.13	cel00230	Purine metabolism	0.000788
BscC005g735	K13811	cel:CELE_T14G10.1	cel00230	Purine metabolism	1.17e-137
BscC010g052	K13987	cel:CELE_W02G9.1	cel00230	Purine metabolism	8.47e-51
BscC010g051	K13987	cel:CELE_W02G9.1	cel00230	Purine metabolism	4.99e-62
BscC012g639	K08049	cel:CELE_F57F5.2	cel00230	Purine metabolism	7.73e-07
BscC012g618	K08049	cel:CELE_F57F5.2	cel00230	Purine metabolism	4.59e-07
BscC015g165	K00873	cel:CELE_F25H5.3	cel00230	Purine metabolism	0
BscC011g172	K03783	cel:CELE_K02D7.1	cel00230	Purine metabolism	1.22e-27
BscC007g697	K01939	cel:CELE_C37H5.6	cel00230	Purine metabolism	0
BscC018g268	K13758	cel:CELE_M142.1	cel00230	Purine metabolism	1.99e-07
BscC023g332	K03783	cel:CELE_K02D7.1	cel00230	Purine metabolism	1.59e-69
BscC018g179	K01081	cel:CELE_Y71H10B.1	cel00230	Purine metabolism	4.38e-131
BscC012g197	K15779	cel:CELE_Y43F4B.5	cel00230	Purine metabolism	1.56e-157
BscC027g012	K01769	cel:CELE_C46E1.2	cel00230	Purine metabolism	2.22e-06
BscC027g013	K12323	cel:CELE_C44F1.5	cel00230	Purine metabolism	0.000171
BscC004g222	K00939	cel:CELE_C29F7.3	cel00230	Purine metabolism	1.53e-22
BscC017g291	K13293	cel:CELE_R153.1	cel00230	Purine metabolism	0.000208
BscC017g415	K01769	cel:CELE_C24A8.4	cel00230	Purine metabolism	0.000874
BscC017g416	K01769	cel:CELE_R134.1	cel00230	Purine metabolism	0.001
BscC021g327	K12323	cel:CELE_W03G1.6	cel00230	Purine metabolism	0.001
BscC021g274	K01952	cel:CELE_F10F2.2	cel00230	Purine metabolism	0
BscC021g139	K12305	cel:CELE_C33H5.14	cel00230	Purine metabolism	6.52e-59
BscC021g138	K12305	cel:CELE_K08H10.4	cel00230	Purine metabolism	3.29e-23
BscC021g046	K21138	cel:CELE_ZK909.3	cel00230	Purine metabolism	6.55e-82
BscC021g005	K01513	cel:CELE_C27A7.1	cel00230	Purine metabolism	5.01e-09
BscC021g004	K01513	cel:CELE_C27A7.1	cel00230	Purine metabolism	5.01e-09
BscC001g860	K18437	cel:CELE_C32E12.2	cel00230	Purine metabolism	5.13e-14
BscC001g558	K01756	cel:CELE_H14A12.2	cel00230	Purine metabolism	1.68e-07
BscC001g241	K13755	cel:CELE_C32E12.2	cel00230	Purine metabolism	6.56e-22
BscC001g392	K00760	cel:CELE_Y105E8B.5	cel00230	Purine metabolism	1.48e-99
BscC001g409	K01081	cel:CELE_Y10G11A.1	cel00230	Purine metabolism	8.88e-78
BscC001g509	K01081	cel:CELE_Y10G11A.1	cel00230	Purine metabolism	2.06e-92
BscC021g477	K00873	cel:CELE_F25H5.3	cel00230	Purine metabolism	0
BscC022g014	K18438	cel:CELE_Y95B8A.10	cel00230	Purine metabolism	7.65e-12
BscC022g060	K00759	cel:CELE_T19B4.3	cel00230	Purine metabolism	5.52e-65
BscC002g255	K12304	cel:CELE_Y39F10A.2	cel00230	Purine metabolism	3.12e-15
BscC006g709	K01488	cel:CELE_C06G3.5	cel00230	Purine metabolism	8.99e-143
BscC006g681	K00088	cel:CELE_F32D1.5	cel00230	Purine metabolism	2.06e-25
BscC006g532	K00764	cel:CELE_F22B3.4	cel00230	Purine metabolism	0.000232
BscC003g216	K00764	cel:CELE_T04A8.5	cel00230	Purine metabolism	0
BscC023g155	K12323	cel:CELE_M176.7	cel00230	Purine metabolism	0.001
BscC023g226	K00764	cel:CELE_T04A8.5	cel00230	Purine metabolism	2.34e-38
BscC019g213	K21138	cel:CELE_ZK909.3	cel00230	Purine metabolism	6.66e-82
BscC019g214	K21138	cel:CELE_ZK909.3	cel00230	Purine metabolism	2.26e-73
BscC019g226	K01513	cel:CELE_F13H10.5	cel00230	Purine metabolism	3.49e-13
BscC002g469	K12323	cel:CELE_Y59A8B.23	cel00230	Purine metabolism	0.000829
BscC014g123	K00940	cel:CELE_R05G6.5	cel00230	Purine metabolism	2.6e-42
BscC013g096	K10808	cel:CELE_F19G12.2	cel00230	Purine metabolism	6.62e-81
BscC019g293	K01518	cel:CELE_Y38A8.1	cel00230	Purine metabolism	2.24e-05
BscC018g072	K00873	cel:CELE_F25H5.3	cel00230	Purine metabolism	0
BscC023g529	K18532	cel:CELE_E02H1.6	cel00230	Purine metabolism	4.51e-87
BscC005g222	K03783	cel:CELE_B0228.7	cel00230	Purine metabolism	5.83e-08
BscC005g191	K00106	cel:CELE_F15E6.6	cel00230	Purine metabolism	0
BscC005g190	K00106	cel:CELE_F15E6.6	cel00230	Purine metabolism	2.82e-60
BscC005g189	K00106	cel:CELE_F15E6.6	cel00230	Purine metabolism	2.3e-29
BscC003g472	K01519	cel:CELE_ZC395.7	cel00230	Purine metabolism	4.37e-80
BscC013g256	K12323	cel:CELE_B0495.2	cel00230	Purine metabolism	0.000857
BscC013g227	K01835	cel:CELE_R05F9.6	cel00230	Purine metabolism	0
BscC013g216	K19021	cel:CELE_R08D7.6	cel00230	Purine metabolism	2.82e-22
BscC013g351	K01587	cel:CELE_B0286.3	cel00230	Purine metabolism	2.13e-162
BscC014g450	K12323	cel:CELE_C30G4.3	cel00230	Purine metabolism	0.000628
BscC013g435	K13987	cel:CELE_T26E3.2	cel00230	Purine metabolism	0.000685
BscC009g165	K01511	cel:CELE_C33H5.14	cel00230	Purine metabolism	2.82e-20
BscC038g007	K00764	cel:CELE_F07A11.2	cel00230	Purine metabolism	0.000218
BscC045g003	K01769	cel:CELE_F08B1.2	cel00230	Purine metabolism	0.000322
BscC020g599	K12323	cel:CELE_R134.2	cel00230	Purine metabolism	6.09e-06
BscC020g598	K12323	cel:CELE_F52F12.3	cel00230	Purine metabolism	0.000127
BscC005g191	K00106	cel:CELE_F15E6.6	cel00232	Caffeine metabolism	0
BscC005g190	K00106	cel:CELE_F15E6.6	cel00232	Caffeine metabolism	2.82e-60
BscC005g189	K00106	cel:CELE_F15E6.6	cel00232	Caffeine metabolism	2.3e-29
BscC020g214	K00943	cel:CELE_R53.2	cel00240	Pyrimidine metabolism	1.98e-53
BscC010g272	K13421	cel:CELE_T07C4.1	cel00240	Pyrimidine metabolism	3.22e-13
BscC022g485	K11540	cel:CELE_D2085.1	cel00240	Pyrimidine metabolism	0
BscC022g460	K00761	cel:CELE_F19B6.1	cel00240	Pyrimidine metabolism	4.29e-12
BscC024g165	K00940	cel:CELE_F25H2.5	cel00240	Pyrimidine metabolism	1.06e-08
BscC024g206	K00940	cel:CELE_F54C1.6	cel00240	Pyrimidine metabolism	7.35e-08
BscC022g713	K01081	cel:CELE_Y71H10B.1	cel00240	Pyrimidine metabolism	0
BscC010g322	K13421	cel:CELE_T07C4.1	cel00240	Pyrimidine metabolism	1e-11
BscC001g159	K01081	cel:CELE_Y10G11A.1	cel00240	Pyrimidine metabolism	1.7e-94
BscC001g129	K00940	cel:CELE_Y48G8AL.15	cel00240	Pyrimidine metabolism	2.72e-05
BscC007g423	K10807	cel:CELE_T23G5.1	cel00240	Pyrimidine metabolism	0
BscC016g395	K13800	cel:CELE_F13E6.2	cel00240	Pyrimidine metabolism	1.54e-16
BscC005g593	K03783	cel:CELE_B0228.7	cel00240	Pyrimidine metabolism	6.59e-10
BscC005g556	K00757	cel:CELE_ZK783.2	cel00240	Pyrimidine metabolism	1.46e-65
BscC019g016	K01937	cel:CELE_W06H3.3	cel00240	Pyrimidine metabolism	0
BscC008g566	K16330	cel:CELE_F07A11.5	cel00240	Pyrimidine metabolism	6.49e-06
BscC008g593	K00207	cel:CELE_W02D3.2	cel00240	Pyrimidine metabolism	8.16e-08
BscC010g634	K01513	cel:CELE_F13H10.5	cel00240	Pyrimidine metabolism	2.34e-10
BscC010g613	K00876	cel:CELE_B0001.4	cel00240	Pyrimidine metabolism	2.23e-63
BscC026g015	K01513	cel:CELE_C27A7.1	cel00240	Pyrimidine metabolism	4.64e-05
BscC026g016	K01513	cel:CELE_C01B10.9	cel00240	Pyrimidine metabolism	1.96e-10
BscC005g316	K00857	cel:CELE_Y43C5A.5	cel00240	Pyrimidine metabolism	9.98e-52
BscC021g376	K00254	cel:CELE_C25F6.3	cel00240	Pyrimidine metabolism	3.2e-05
BscC015g099	K10808	cel:CELE_F19G12.2	cel00240	Pyrimidine metabolism	2.86e-85
BscC003g086	K03783	cel:CELE_K02D7.1	cel00240	Pyrimidine metabolism	1.59e-27
BscC003g087	K03783	cel:CELE_K02D7.1	cel00240	Pyrimidine metabolism	7.81e-126
BscC014g265	K13421	cel:CELE_T07C4.1	cel00240	Pyrimidine metabolism	4.45e-11
BscC007g153	K01513	cel:CELE_T03G6.3	cel00240	Pyrimidine metabolism	3e-15
BscC011g172	K03783	cel:CELE_K02D7.1	cel00240	Pyrimidine metabolism	1.22e-27
BscC023g332	K03783	cel:CELE_K02D7.1	cel00240	Pyrimidine metabolism	1.59e-69
BscC018g179	K01081	cel:CELE_Y71H10B.1	cel00240	Pyrimidine metabolism	4.38e-131
BscC018g218	K01431	cel:CELE_ZK1058.6	cel00240	Pyrimidine metabolism	0.000136
BscC021g139	K12305	cel:CELE_C33H5.14	cel00240	Pyrimidine metabolism	6.52e-59
BscC021g138	K12305	cel:CELE_K08H10.4	cel00240	Pyrimidine metabolism	3.29e-23
BscC021g005	K01513	cel:CELE_C27A7.1	cel00240	Pyrimidine metabolism	5.01e-09
BscC021g004	K01513	cel:CELE_C27A7.1	cel00240	Pyrimidine metabolism	5.01e-09
BscC001g409	K01081	cel:CELE_Y10G11A.1	cel00240	Pyrimidine metabolism	8.88e-78
BscC001g500	K01493	cel:CELE_R13A5.10	cel00240	Pyrimidine metabolism	0.000818
BscC001g509	K01081	cel:CELE_Y10G11A.1	cel00240	Pyrimidine metabolism	2.06e-92
BscC002g255	K12304	cel:CELE_Y39F10A.2	cel00240	Pyrimidine metabolism	3.12e-15
BscC002g383	K00560	cel:CELE_Y110A7A.4	cel00240	Pyrimidine metabolism	3.35e-145
BscC003g299	K00757	cel:CELE_ZK783.2	cel00240	Pyrimidine metabolism	3.95e-83
BscC019g203	K01489	cel:CELE_F49E8.4	cel00240	Pyrimidine metabolism	5.33e-52
BscC019g226	K01513	cel:CELE_F13H10.5	cel00240	Pyrimidine metabolism	3.49e-13
BscC014g123	K00940	cel:CELE_R05G6.5	cel00240	Pyrimidine metabolism	2.6e-42
BscC005g503	K00757	cel:CELE_ZK783.2	cel00240	Pyrimidine metabolism	2.31e-83
BscC013g096	K10808	cel:CELE_F19G12.2	cel00240	Pyrimidine metabolism	6.62e-81
BscC019g293	K01518	cel:CELE_Y38A8.1	cel00240	Pyrimidine metabolism	2.24e-05
BscC006g032	K00876	cel:CELE_C47B2.2	cel00240	Pyrimidine metabolism	1.54e-33
BscC009g069	K13421	cel:CELE_R12E2.11	cel00240	Pyrimidine metabolism	7.14e-63
BscC005g222	K03783	cel:CELE_B0228.7	cel00240	Pyrimidine metabolism	5.83e-08
BscC005g117	K01520	cel:CELE_K07A1.2	cel00240	Pyrimidine metabolism	3.63e-56
BscC009g165	K01511	cel:CELE_C33H5.14	cel00240	Pyrimidine metabolism	2.82e-20
BscC012g370	K00757	cel:CELE_ZK783.2	cel00240	Pyrimidine metabolism	4.75e-116
BscC020g108	K01425	cel:CELE_B0350.2	cel00250	Alanine, aspartate and glutamate metabolism	0.001
BscC010g242	K14454	cel:CELE_C14F11.1	cel00250	Alanine, aspartate and glutamate metabolism	7.88e-67
BscC022g498	K00814	cel:CELE_F28H6.3	cel00250	Alanine, aspartate and glutamate metabolism	9.35e-06
BscC022g485	K11540	cel:CELE_D2085.1	cel00250	Alanine, aspartate and glutamate metabolism	0
BscC008g233	K01915	cel:CELE_Y105C5B.28	cel00250	Alanine, aspartate and glutamate metabolism	2.46e-154
BscC004g656	K01915	cel:CELE_Y105C5B.28	cel00250	Alanine, aspartate and glutamate metabolism	5.46e-116
BscC008g568	K00261	cel:CELE_ZK829.4	cel00250	Alanine, aspartate and glutamate metabolism	0
BscC004g150	K00261	cel:CELE_ZK829.4	cel00250	Alanine, aspartate and glutamate metabolism	0
BscC021g442	K14455	cel:CELE_T01C8.4	cel00250	Alanine, aspartate and glutamate metabolism	8.39e-58
BscC016g225	K00261	cel:CELE_ZK829.4	cel00250	Alanine, aspartate and glutamate metabolism	0
BscC010g353	K13051	cel:CELE_R04B3.2	cel00250	Alanine, aspartate and glutamate metabolism	0.000113
BscC007g697	K01939	cel:CELE_C37H5.6	cel00250	Alanine, aspartate and glutamate metabolism	0
BscC010g682	K14455	cel:CELE_T01C8.4	cel00250	Alanine, aspartate and glutamate metabolism	7.71e-56
BscC023g317	K00139	cel:CELE_F56D12.1	cel00250	Alanine, aspartate and glutamate metabolism	2.25e-24
BscC004g216	K01580	cel:CELE_C05D2.3	cel00250	Alanine, aspartate and glutamate metabolism	1.09e-14
BscC004g250	K00261	cel:CELE_ZK829.4	cel00250	Alanine, aspartate and glutamate metabolism	1.42e-155
BscC004g249	K00261	cel:CELE_ZK829.4	cel00250	Alanine, aspartate and glutamate metabolism	4.02e-67
BscC021g318	K01953	cel:CELE_F25G6.6	cel00250	Alanine, aspartate and glutamate metabolism	3.6e-90
BscC001g558	K01756	cel:CELE_H14A12.2	cel00250	Alanine, aspartate and glutamate metabolism	1.68e-07
BscC023g366	K00139	cel:CELE_F56D12.1	cel00250	Alanine, aspartate and glutamate metabolism	9.25e-25
BscC021g487	K00272	cel:CELE_F18E3.7	cel00250	Alanine, aspartate and glutamate metabolism	3.85e-06
BscC006g532	K00764	cel:CELE_F22B3.4	cel00250	Alanine, aspartate and glutamate metabolism	0.000232
BscC003g216	K00764	cel:CELE_T04A8.5	cel00250	Alanine, aspartate and glutamate metabolism	0
BscC022g346	K00294	cel:CELE_F45H10.1	cel00250	Alanine, aspartate and glutamate metabolism	6.36e-09
BscC022g345	K01915	cel:CELE_Y105C5B.28	cel00250	Alanine, aspartate and glutamate metabolism	9.46e-142
BscC002g005	K13051	cel:CELE_R04B3.2	cel00250	Alanine, aspartate and glutamate metabolism	1.75e-06
BscC002g081	K01425	cel:CELE_C27A7.5	cel00250	Alanine, aspartate and glutamate metabolism	0.000688
BscC023g226	K00764	cel:CELE_T04A8.5	cel00250	Alanine, aspartate and glutamate metabolism	2.34e-38
BscC009g355	K00261	cel:CELE_ZK829.4	cel00250	Alanine, aspartate and glutamate metabolism	0
BscC011g559	K01953	cel:CELE_M02D8.4	cel00250	Alanine, aspartate and glutamate metabolism	1.35e-29
BscC011g555	K01953	cel:CELE_M02D8.4	cel00250	Alanine, aspartate and glutamate metabolism	1.35e-29
BscC011g479	K00814	cel:CELE_T04F3.1	cel00250	Alanine, aspartate and glutamate metabolism	0.000808
BscC019g340	K00261	cel:CELE_ZK829.4	cel00250	Alanine, aspartate and glutamate metabolism	0
BscC012g242	K00261	cel:CELE_ZK829.4	cel00250	Alanine, aspartate and glutamate metabolism	8.55e-106
BscC012g261	K00261	cel:CELE_ZK829.4	cel00250	Alanine, aspartate and glutamate metabolism	0
BscC012g270	K01425	cel:CELE_C09F9.3	cel00250	Alanine, aspartate and glutamate metabolism	7.39e-16
BscC012g271	K01425	cel:CELE_DH11.1	cel00250	Alanine, aspartate and glutamate metabolism	2.23e-86
BscC006g040	K13524	cel:CELE_T09B4.8	cel00250	Alanine, aspartate and glutamate metabolism	1.79e-15
BscC005g817	K00820	cel:CELE_T04A8.5	cel00250	Alanine, aspartate and glutamate metabolism	0.001
BscC009g142	K13524	cel:CELE_T09B4.8	cel00250	Alanine, aspartate and glutamate metabolism	2.11e-15
BscC038g007	K00764	cel:CELE_F07A11.2	cel00250	Alanine, aspartate and glutamate metabolism	0.000218
BscC020g521	K00264	cel:CELE_Y62E10A.6	cel00250	Alanine, aspartate and glutamate metabolism	1.92e-12
BscC012g363	K01425	cel:CELE_Y71A12B.4	cel00250	Alanine, aspartate and glutamate metabolism	0.000417
BscC020g255	K01758	cel:CELE_C12C8.2	cel00260	Glycine, serine and threonine metabolism	5.2e-73
BscC022g536	K00831	cel:CELE_T14D7.1	cel00260	Glycine, serine and threonine metabolism	0.000667
BscC022g431	K12235	cel:CELE_F54A3.4	cel00260	Glycine, serine and threonine metabolism	0.000138
BscC004g688	K00600	cel:CELE_C05D11.11	cel00260	Glycine, serine and threonine metabolism	0
BscC001g063	K02437	cel:CELE_D1025.2	cel00260	Glycine, serine and threonine metabolism	8e-50
BscC007g018	K00605	cel:CELE_Y37E3.17	cel00260	Glycine, serine and threonine metabolism	1.49e-09
BscC008g585	K15633	cel:CELE_F57B10.3	cel00260	Glycine, serine and threonine metabolism	0
BscC011g077	K00108	cel:CELE_C34C6.4	cel00260	Glycine, serine and threonine metabolism	4.79e-26
BscC014g318	K00058	cel:CELE_F49E10.5	cel00260	Glycine, serine and threonine metabolism	2.44e-05
BscC007g716	K00058	cel:CELE_F49E10.5	cel00260	Glycine, serine and threonine metabolism	6.59e-27
BscC005g736	K00049	cel:CELE_F49E10.5	cel00260	Glycine, serine and threonine metabolism	1.99e-25
BscC019g383	K00274	cel:CELE_B0019.1	cel00260	Glycine, serine and threonine metabolism	6.69e-19
BscC012g657	K14085	cel:CELE_T08B1.3	cel00260	Glycine, serine and threonine metabolism	3.21e-17
BscC013g053	K00049	cel:CELE_F49E10.5	cel00260	Glycine, serine and threonine metabolism	3.31e-07
BscC018g438	K00639	cel:CELE_T22G5.5	cel00260	Glycine, serine and threonine metabolism	0.000104
BscC017g283	K00281	cel:CELE_R12C12.1	cel00260	Glycine, serine and threonine metabolism	0
BscC021g344	K00108	cel:CELE_C34C6.4	cel00260	Glycine, serine and threonine metabolism	0
BscC021g228	K01697	cel:CELE_F59A7.7	cel00260	Glycine, serine and threonine metabolism	1.26e-05
BscC006g629	K00639	cel:CELE_C23H3.4	cel00260	Glycine, serine and threonine metabolism	5.13e-31
BscC006g429	K00382	cel:CELE_F20D6.11	cel00260	Glycine, serine and threonine metabolism	1.3e-10
BscC003g127	K11529	cel:CELE_C13B9.2	cel00260	Glycine, serine and threonine metabolism	1.42e-92
BscC023g098	K00315	cel:CELE_Y45G12B.3	cel00260	Glycine, serine and threonine metabolism	1.03e-05
BscC005g102	K01079	cel:CELE_Y62E10A.13	cel00260	Glycine, serine and threonine metabolism	2.07e-19
BscC016g469	K00639	cel:CELE_T22G5.5	cel00260	Glycine, serine and threonine metabolism	0.000104
BscC020g609	K01620	cel:CELE_R102.4	cel00260	Glycine, serine and threonine metabolism	5.99e-129
BscC020g077	K00547	cel:CELE_R03D7.1	cel00270	Cysteine and methionine metabolism	5.09e-09
BscC020g255	K01758	cel:CELE_C12C8.2	cel00270	Cysteine and methionine metabolism	5.2e-73
BscC010g291	K00826	cel:CELE_Y44A6D.5	cel00270	Cysteine and methionine metabolism	8.33e-103
BscC010g285	K00826	cel:CELE_Y44A6D.5	cel00270	Cysteine and methionine metabolism	8.33e-103
BscC010g242	K14454	cel:CELE_C14F11.1	cel00270	Cysteine and methionine metabolism	7.88e-67
BscC010g148	K00816	cel:CELE_C32F10.8	cel00270	Cysteine and methionine metabolism	2.57e-07
BscC020g433	K00815	cel:CELE_T04F3.1	cel00270	Cysteine and methionine metabolism	0.000584
BscC022g536	K00831	cel:CELE_T14D7.1	cel00270	Cysteine and methionine metabolism	0.000667
BscC022g405	K08967	cel:CELE_F42F12.4	cel00270	Cysteine and methionine metabolism	2.87e-14
BscC024g006	K21456	cel:CELE_M176.2	cel00270	Cysteine and methionine metabolism	1.1e-155
BscC022g855	K00826	cel:CELE_Y44A6D.5	cel00270	Cysteine and methionine metabolism	5.53e-119
BscC022g830	K11205	cel:CELE_C35D10.6	cel00270	Cysteine and methionine metabolism	6.52e-05
BscC016g280	K00016	cel:CELE_F20H11.3	cel00270	Cysteine and methionine metabolism	7.78e-13
BscC005g642	K01011	cel:CELE_F11G11.9	cel00270	Cysteine and methionine metabolism	1.27e-06
BscC021g442	K14455	cel:CELE_T01C8.4	cel00270	Cysteine and methionine metabolism	8.39e-58
BscC016g195	K00548	cel:CELE_R03D7.1	cel00270	Cysteine and methionine metabolism	0
BscC016g257	K00016	cel:CELE_F20H11.3	cel00270	Cysteine and methionine metabolism	5.86e-13
BscC011g587	K00789	cel:CELE_C06E7.1	cel00270	Cysteine and methionine metabolism	1.38e-18
BscC009g236	K00789	cel:CELE_C06E7.1	cel00270	Cysteine and methionine metabolism	3.35e-20
BscC014g318	K00058	cel:CELE_F49E10.5	cel00270	Cysteine and methionine metabolism	2.44e-05
BscC010g396	K00826	cel:CELE_Y44A6D.5	cel00270	Cysteine and methionine metabolism	2.56e-32
BscC010g395	K00826	cel:CELE_Y44A6D.5	cel00270	Cysteine and methionine metabolism	9.13e-47
BscC007g361	K00025	cel:CELE_H16D19.1	cel00270	Cysteine and methionine metabolism	0.000707
BscC007g716	K00058	cel:CELE_F49E10.5	cel00270	Cysteine and methionine metabolism	6.59e-27
BscC010g434	K00816	cel:CELE_F28H6.3	cel00270	Cysteine and methionine metabolism	1.67e-39
BscC010g433	K00816	cel:CELE_F28H6.3	cel00270	Cysteine and methionine metabolism	1.87e-51
BscC013g193	K08967	cel:CELE_F42F12.4	cel00270	Cysteine and methionine metabolism	2.47e-08
BscC004g297	K00026	cel:CELE_F20H11.3	cel00270	Cysteine and methionine metabolism	2.01e-170
BscC017g309	K11204	cel:CELE_F37B12.2	cel00270	Cysteine and methionine metabolism	0
BscC010g682	K14455	cel:CELE_T01C8.4	cel00270	Cysteine and methionine metabolism	7.71e-56
BscC012g195	K01251	cel:CELE_B0495.6	cel00270	Cysteine and methionine metabolism	1.86e-06
BscC004g254	K08967	cel:CELE_T01D1.4	cel00270	Cysteine and methionine metabolism	7.71e-20
BscC011g244	K01738	cel:CELE_F59A7.7	cel00270	Cysteine and methionine metabolism	7.79e-05
BscC021g304	K00456	cel:CELE_F56F10.3	cel00270	Cysteine and methionine metabolism	2.25e-82
BscC021g228	K01697	cel:CELE_F59A7.7	cel00270	Cysteine and methionine metabolism	1.26e-05
BscC021g483	K01611	cel:CELE_F47G4.7	cel00270	Cysteine and methionine metabolism	5.96e-141
BscC002g251	K01738	cel:CELE_T01H8.2	cel00270	Cysteine and methionine metabolism	0.000495
BscC022g350	K00025	cel:CELE_F20H11.3	cel00270	Cysteine and methionine metabolism	0.000145
BscC011g464	K01011	cel:CELE_R186.6	cel00270	Cysteine and methionine metabolism	1.59e-19
BscC011g445	K00025	cel:CELE_F13D12.2	cel00270	Cysteine and methionine metabolism	0.000114
BscC018g138	K00772	cel:CELE_K02D7.1	cel00270	Cysteine and methionine metabolism	9.69e-12
BscC007g245	K00025	cel:CELE_F13D12.2	cel00270	Cysteine and methionine metabolism	0.000101
BscC013g242	K00797	cel:CELE_Y46G5A.19	cel00270	Cysteine and methionine metabolism	1.08e-146
BscC018g152	K00772	cel:CELE_K02D7.1	cel00270	Cysteine and methionine metabolism	4.23e-12
BscC020g557	K00789	cel:CELE_C06E7.1	cel00270	Cysteine and methionine metabolism	5.01e-20
BscC020g055	K00253	cel:CELE_F08A8.3	cel00280	Valine, leucine and isoleucine degradation	0.000738
BscC010g291	K00826	cel:CELE_Y44A6D.5	cel00280	Valine, leucine and isoleucine degradation	8.33e-103
BscC010g285	K00826	cel:CELE_Y44A6D.5	cel00280	Valine, leucine and isoleucine degradation	8.33e-103
BscC024g152	K09699	cel:CELE_C30H6.7	cel00280	Valine, leucine and isoleucine degradation	3.02e-24
BscC022g855	K00826	cel:CELE_Y44A6D.5	cel00280	Valine, leucine and isoleucine degradation	5.53e-119
BscC008g249	K00022	cel:CELE_Y71F9B.9	cel00280	Valine, leucine and isoleucine degradation	1.03e-18
BscC008g250	K00022	cel:CELE_Y71F9B.9	cel00280	Valine, leucine and isoleucine degradation	2.47e-19
BscC002g447	K01966	cel:CELE_T28F3.5	cel00280	Valine, leucine and isoleucine degradation	1.47e-08
BscC004g710	K00149	cel:CELE_F45H10.1	cel00280	Valine, leucine and isoleucine degradation	7.16e-28
BscC001g091	K11538	cel:CELE_C17C3.12	cel00280	Valine, leucine and isoleucine degradation	7.76e-10
BscC016g292	K01968	cel:CELE_D2023.2	cel00280	Valine, leucine and isoleucine degradation	9.05e-07
BscC006g121	K05607	cel:CELE_R06F6.9	cel00280	Valine, leucine and isoleucine degradation	7.34e-05
BscC006g120	K05607	cel:CELE_R06F6.9	cel00280	Valine, leucine and isoleucine degradation	3.55e-08
BscC019g003	K07511	cel:CELE_C32E8.9	cel00280	Valine, leucine and isoleucine degradation	1.4e-11
BscC025g116	K07511	cel:CELE_C32E8.9	cel00280	Valine, leucine and isoleucine degradation	1.44e-11
BscC011g366	K00128	cel:CELE_F56D12.1	cel00280	Valine, leucine and isoleucine degradation	6.6e-16
BscC008g571	K00626	cel:CELE_B0303.3	cel00280	Valine, leucine and isoleucine degradation	4.55e-52
BscC008g572	K00626	cel:CELE_B0303.3	cel00280	Valine, leucine and isoleucine degradation	8.87e-52
BscC008g573	K00626	cel:CELE_B0303.3	cel00280	Valine, leucine and isoleucine degradation	8.81e-57
BscC008g583	K00626	cel:CELE_Y57A10C.6	cel00280	Valine, leucine and isoleucine degradation	2.13e-05
BscC004g189	K05605	cel:CELE_Y25C1A.13	cel00280	Valine, leucine and isoleucine degradation	2.34e-07
BscC010g539	K01907	cel:CELE_C41A3.1	cel00280	Valine, leucine and isoleucine degradation	0.000492
BscC010g498	K01027	cel:CELE_C05C10.3	cel00280	Valine, leucine and isoleucine degradation	4.72e-62
BscC021g382	K05606	cel:CELE_D2030.5	cel00280	Valine, leucine and isoleucine degradation	6.86e-83
BscC016g269	K01968	cel:CELE_D2023.2	cel00280	Valine, leucine and isoleucine degradation	8.89e-07
BscC029g020	K07511	cel:CELE_C32E8.9	cel00280	Valine, leucine and isoleucine degradation	1.4e-11
BscC018g349	K00128	cel:CELE_F45H10.1	cel00280	Valine, leucine and isoleucine degradation	1.32e-34
BscC017g203	K01027	cel:CELE_C05C10.3	cel00280	Valine, leucine and isoleucine degradation	0
BscC014g659	K00020	cel:CELE_B0250.5	cel00280	Valine, leucine and isoleucine degradation	3.22e-138
BscC003g073	K01847	cel:CELE_ZK1058.1	cel00280	Valine, leucine and isoleucine degradation	0
BscC010g396	K00826	cel:CELE_Y44A6D.5	cel00280	Valine, leucine and isoleucine degradation	2.56e-32
BscC010g395	K00826	cel:CELE_Y44A6D.5	cel00280	Valine, leucine and isoleucine degradation	9.13e-47
BscC007g362	K00167	cel:CELE_C04C3.3	cel00280	Valine, leucine and isoleucine degradation	4.01e-12
BscC008g425	K01027	cel:CELE_C05C10.3	cel00280	Valine, leucine and isoleucine degradation	0
BscC010g494	K05606	cel:CELE_D2030.5	cel00280	Valine, leucine and isoleucine degradation	8.92e-13
BscC010g474	K05606	cel:CELE_D2030.5	cel00280	Valine, leucine and isoleucine degradation	3.53e-80
BscC010g417	K01027	cel:CELE_C05C10.3	cel00280	Valine, leucine and isoleucine degradation	9e-63
BscC002g643	K07511	cel:CELE_C32E8.9	cel00280	Valine, leucine and isoleucine degradation	2.97e-14
BscC019g396	K01641	cel:CELE_F25B4.6	cel00280	Valine, leucine and isoleucine degradation	1.49e-146
BscC012g110	K01847	cel:CELE_ZK1058.1	cel00280	Valine, leucine and isoleucine degradation	8.15e-43
BscC012g657	K14085	cel:CELE_T08B1.3	cel00280	Valine, leucine and isoleucine degradation	3.21e-17
BscC004g256	K07508	cel:CELE_Y57A10C.6	cel00280	Valine, leucine and isoleucine degradation	1.08e-12
BscC007g366	K01027	cel:CELE_C05C10.3	cel00280	Valine, leucine and isoleucine degradation	7.19e-17
BscC010g762	K09478	cel:CELE_F59F4.1	cel00280	Valine, leucine and isoleucine degradation	0.000746
BscC023g417	K00626	cel:CELE_Y57A10C.6	cel00280	Valine, leucine and isoleucine degradation	0.001
BscC002g402	K01965	cel:CELE_D2023.2	cel00280	Valine, leucine and isoleucine degradation	0.000126
BscC002g406	K01965	cel:CELE_D2023.2	cel00280	Valine, leucine and isoleucine degradation	0.000126
BscC002g437	K01966	cel:CELE_T28F3.5	cel00280	Valine, leucine and isoleucine degradation	1.54e-08
BscC006g578	K08683	cel:CELE_C55A6.6	cel00280	Valine, leucine and isoleucine degradation	0.000543
BscC006g429	K00382	cel:CELE_F20D6.11	cel00280	Valine, leucine and isoleucine degradation	1.3e-10
BscC004g424	K01847	cel:CELE_ZK1058.1	cel00280	Valine, leucine and isoleucine degradation	0
BscC004g438	K00166	cel:CELE_Y43F4A.4	cel00280	Valine, leucine and isoleucine degradation	1.38e-21
BscC004g439	K00166	cel:CELE_T05H10.6	cel00280	Valine, leucine and isoleucine degradation	4.52e-16
BscC004g440	K00166	cel:CELE_T05H10.6	cel00280	Valine, leucine and isoleucine degradation	3.26e-17
BscC004g548	K00166	cel:CELE_Y43F4A.4	cel00280	Valine, leucine and isoleucine degradation	8.13e-20
BscC004g549	K00166	cel:CELE_Y43F4A.4	cel00280	Valine, leucine and isoleucine degradation	6.81e-07
BscC004g550	K00166	cel:CELE_T05H10.6	cel00280	Valine, leucine and isoleucine degradation	8.86e-16
BscC004g551	K00166	cel:CELE_T05H10.6	cel00280	Valine, leucine and isoleucine degradation	6.8e-10
BscC004g562	K00166	cel:CELE_T05H10.6	cel00280	Valine, leucine and isoleucine degradation	9.58e-10
BscC004g563	K00166	cel:CELE_Y43F4A.4	cel00280	Valine, leucine and isoleucine degradation	1.88e-23
BscC004g564	K00166	cel:CELE_Y43F4A.4	cel00280	Valine, leucine and isoleucine degradation	2.77e-23
BscC004g593	K01969	cel:CELE_W09B6.1	cel00280	Valine, leucine and isoleucine degradation	8.32e-05
BscC003g161	K00149	cel:CELE_F45H10.1	cel00280	Valine, leucine and isoleucine degradation	1.25e-29
BscC022g338	K01027	cel:CELE_C05C10.3	cel00280	Valine, leucine and isoleucine degradation	0
BscC002g027	K01640	cel:CELE_Y71G12B.10	cel00280	Valine, leucine and isoleucine degradation	2.46e-131
BscC002g136	K07515	cel:CELE_F09F7.4	cel00280	Valine, leucine and isoleucine degradation	3.67e-05
BscC023g173	K00167	cel:CELE_C04C3.3	cel00280	Valine, leucine and isoleucine degradation	4.09e-61
BscC019g178	K00128	cel:CELE_F56D12.1	cel00280	Valine, leucine and isoleucine degradation	9.18e-07
BscC002g547	K00249	cel:CELE_C48B4.1	cel00280	Valine, leucine and isoleucine degradation	4.47e-05
BscC002g548	K00249	cel:CELE_F08A8.1	cel00280	Valine, leucine and isoleucine degradation	0.000656
BscC002g549	K00249	cel:CELE_C02B10.1	cel00280	Valine, leucine and isoleucine degradation	0.000201
BscC002g550	K00249	cel:CELE_Y45F3A.3	cel00280	Valine, leucine and isoleucine degradation	6.85e-07
BscC005g499	K01966	cel:CELE_F02A9.4	cel00280	Valine, leucine and isoleucine degradation	7.7e-35
BscC004g047	K07509	cel:CELE_T02G5.4	cel00280	Valine, leucine and isoleucine degradation	9.52e-27
BscC012g220	K01847	cel:CELE_ZK1058.1	cel00280	Valine, leucine and isoleucine degradation	7.88e-37
BscC006g040	K13524	cel:CELE_T09B4.8	cel00280	Valine, leucine and isoleucine degradation	1.79e-15
BscC007g310	K00167	cel:CELE_C04C3.3	cel00280	Valine, leucine and isoleucine degradation	2.41e-14
BscC020g359	K01847	cel:CELE_ZK1058.1	cel00280	Valine, leucine and isoleucine degradation	1.45e-42
BscC020g363	K01847	cel:CELE_ZK1058.1	cel00280	Valine, leucine and isoleucine degradation	1.45e-42
BscC007g381	K00167	cel:CELE_C04C3.3	cel00280	Valine, leucine and isoleucine degradation	1.06e-53
BscC007g394	K01027	cel:CELE_C05C10.3	cel00280	Valine, leucine and isoleucine degradation	1.32e-45
BscC014g423	K01847	cel:CELE_ZK1058.1	cel00280	Valine, leucine and isoleucine degradation	1.19e-44
BscC016g152	K00140	cel:CELE_F45H10.1	cel00280	Valine, leucine and isoleucine degradation	3.34e-10
BscC009g142	K13524	cel:CELE_T09B4.8	cel00280	Valine, leucine and isoleucine degradation	2.11e-15
BscC012g375	K01966	cel:CELE_W09B6.1	cel00280	Valine, leucine and isoleucine degradation	6.53e-07
BscC012g290	K07511	cel:CELE_F09F7.4	cel00280	Valine, leucine and isoleucine degradation	2.93e-06
BscC005g353	K01847	cel:CELE_ZK1058.1	cel00280	Valine, leucine and isoleucine degradation	3.04e-46
BscC005g355	K01847	cel:CELE_ZK1058.1	cel00280	Valine, leucine and isoleucine degradation	4.14e-45
BscC005g356	K01847	cel:CELE_ZK1058.1	cel00280	Valine, leucine and isoleucine degradation	1.56e-53
BscC005g357	K01847	cel:CELE_ZK1058.1	cel00280	Valine, leucine and isoleucine degradation	4.14e-45
BscC010g291	K00826	cel:CELE_Y44A6D.5	cel00290	Valine, leucine and isoleucine biosynthesis	8.33e-103
BscC010g285	K00826	cel:CELE_Y44A6D.5	cel00290	Valine, leucine and isoleucine biosynthesis	8.33e-103
BscC022g855	K00826	cel:CELE_Y44A6D.5	cel00290	Valine, leucine and isoleucine biosynthesis	5.53e-119
BscC010g396	K00826	cel:CELE_Y44A6D.5	cel00290	Valine, leucine and isoleucine biosynthesis	2.56e-32
BscC010g395	K00826	cel:CELE_Y44A6D.5	cel00290	Valine, leucine and isoleucine biosynthesis	9.13e-47
BscC022g556	K11423	cel:CELE_Y24D9A.2	cel00310	Lysine degradation	0.000298
BscC022g500	K06101	cel:CELE_F02D10.7	cel00310	Lysine degradation	0.000543
BscC022g412	K11426	cel:CELE_Y48G1A.3	cel00310	Lysine degradation	0.000571
BscC022g399	K11429	cel:CELE_C32D5.5	cel00310	Lysine degradation	1.51e-80
BscC022g397	K11424	cel:CELE_K12H6.11	cel00310	Lysine degradation	0.000241
BscC024g098	K11427	cel:CELE_Y39G10AR.18	cel00310	Lysine degradation	5.03e-07
BscC008g249	K00022	cel:CELE_Y71F9B.9	cel00310	Lysine degradation	1.03e-18
BscC008g250	K00022	cel:CELE_Y71F9B.9	cel00310	Lysine degradation	2.47e-19
BscC008g325	K11426	cel:CELE_Y48G1A.3	cel00310	Lysine degradation	8.07e-05
BscC004g710	K00149	cel:CELE_F45H10.1	cel00310	Lysine degradation	7.16e-28
BscC016g388	K00471	cel:CELE_D2089.5	cel00310	Lysine degradation	3.43e-29
BscC003g490	K11422	cel:CELE_W01C8.3	cel00310	Lysine degradation	0.000194
BscC003g489	K11422	cel:CELE_R11E3.4	cel00310	Lysine degradation	0.001
BscC019g003	K07511	cel:CELE_C32E8.9	cel00310	Lysine degradation	1.4e-11
BscC025g116	K07511	cel:CELE_C32E8.9	cel00310	Lysine degradation	1.44e-11
BscC011g366	K00128	cel:CELE_F56D12.1	cel00310	Lysine degradation	6.6e-16
BscC011g401	K15791	cel:CELE_T22B11.5	cel00310	Lysine degradation	0
BscC011g402	K00658	cel:CELE_ZK669.4	cel00310	Lysine degradation	1.07e-28
BscC008g571	K00626	cel:CELE_B0303.3	cel00310	Lysine degradation	4.55e-52
BscC008g572	K00626	cel:CELE_B0303.3	cel00310	Lysine degradation	8.87e-52
BscC008g573	K00626	cel:CELE_B0303.3	cel00310	Lysine degradation	8.81e-57
BscC008g583	K00626	cel:CELE_Y57A10C.6	cel00310	Lysine degradation	2.13e-05
BscC004g181	K11703	cel:CELE_F52H3.1	cel00310	Lysine degradation	9.79e-05
BscC014g712	K11428	cel:CELE_T12F5.4	cel00310	Lysine degradation	0.000594
BscC029g020	K07511	cel:CELE_C32E8.9	cel00310	Lysine degradation	1.4e-11
BscC018g349	K00128	cel:CELE_F45H10.1	cel00310	Lysine degradation	1.32e-34
BscC002g643	K07511	cel:CELE_C32E8.9	cel00310	Lysine degradation	2.97e-14
BscC012g657	K14085	cel:CELE_T08B1.3	cel00310	Lysine degradation	3.21e-17
BscC017g299	K11430	cel:CELE_Y43F4B.3	cel00310	Lysine degradation	0.000149
BscC017g473	K00471	cel:CELE_M05D6.7	cel00310	Lysine degradation	1.24e-26
BscC021g159	K11426	cel:CELE_F33H2.7	cel00310	Lysine degradation	2.79e-08
BscC023g417	K00626	cel:CELE_Y57A10C.6	cel00310	Lysine degradation	0.001
BscC006g429	K00382	cel:CELE_F20D6.11	cel00310	Lysine degradation	1.3e-10
BscC003g125	K11421	cel:CELE_F02D10.7	cel00310	Lysine degradation	0.00088
BscC003g149	K11426	cel:CELE_Y48G1A.3	cel00310	Lysine degradation	3.89e-05
BscC003g161	K00149	cel:CELE_F45H10.1	cel00310	Lysine degradation	1.25e-29
BscC002g136	K07515	cel:CELE_F09F7.4	cel00310	Lysine degradation	3.67e-05
BscC019g178	K00128	cel:CELE_F56D12.1	cel00310	Lysine degradation	9.18e-07
BscC018g054	K11420	cel:CELE_C04F12.3	cel00310	Lysine degradation	0.000604
BscC006g371	K11433	cel:CELE_R11E3.4	cel00310	Lysine degradation	4.11e-05
BscC006g039	K14157	cel:CELE_R02D3.1	cel00310	Lysine degradation	0
BscC007g307	K11422	cel:CELE_C49F5.2	cel00310	Lysine degradation	0.001
BscC007g333	K11422	cel:CELE_Y43F4B.3	cel00310	Lysine degradation	0.000232
BscC008g014	K11419	cel:CELE_Y24D9A.2	cel00310	Lysine degradation	9.45e-05
BscC005g251	K09189	cel:CELE_W01C8.3	cel00310	Lysine degradation	0.000446
BscC003g385	K09188	cel:CELE_W01C8.3	cel00310	Lysine degradation	0.000586
BscC013g386	K13647	cel:CELE_F52H3.1	cel00310	Lysine degradation	0
BscC013g385	K13647	cel:CELE_F52H3.1	cel00310	Lysine degradation	0
BscC013g360	K00252	cel:CELE_F08A8.4	cel00310	Lysine degradation	0.000565
BscC013g410	K13647	cel:CELE_F52H3.1	cel00310	Lysine degradation	0
BscC013g409	K13647	cel:CELE_F52H3.1	cel00310	Lysine degradation	0
BscC012g290	K07511	cel:CELE_F09F7.4	cel00310	Lysine degradation	2.93e-06
BscC020g126	K12657	cel:CELE_T22H6.2	cel00330	Arginine and proline metabolism	0
BscC010g242	K14454	cel:CELE_C14F11.1	cel00330	Arginine and proline metabolism	7.88e-67
BscC022g583	K00934	cel:CELE_F11G11.13	cel00330	Arginine and proline metabolism	3.15e-30
BscC024g073	K08660	cel:CELE_Y71H2AM.11	cel00330	Arginine and proline metabolism	1.15e-105
BscC022g787	K00318	cel:CELE_B0513.5	cel00330	Arginine and proline metabolism	0
BscC004g710	K00149	cel:CELE_F45H10.1	cel00330	Arginine and proline metabolism	7.16e-28
BscC006g059	K00472	cel:CELE_C14E2.4	cel00330	Arginine and proline metabolism	7.08e-15
BscC006g058	K00472	cel:CELE_Y47D3B.10	cel00330	Arginine and proline metabolism	5.94e-118
BscC011g366	K00128	cel:CELE_F56D12.1	cel00330	Arginine and proline metabolism	6.6e-16
BscC005g288	K00286	cel:CELE_M153.1	cel00330	Arginine and proline metabolism	1.53e-52
BscC021g442	K14455	cel:CELE_T01C8.4	cel00330	Arginine and proline metabolism	8.39e-58
BscC021g405	K01581	cel:CELE_F53F10.2	cel00330	Arginine and proline metabolism	2.39e-28
BscC011g109	K01581	cel:CELE_F53F10.2	cel00330	Arginine and proline metabolism	5.65e-16
BscC011g155	K12259	cel:CELE_Y40B1B.6	cel00330	Arginine and proline metabolism	4.46e-05
BscC018g349	K00128	cel:CELE_F45H10.1	cel00330	Arginine and proline metabolism	1.32e-34
BscC019g383	K00274	cel:CELE_B0019.1	cel00330	Arginine and proline metabolism	6.69e-19
BscC004g285	K08660	cel:CELE_Y71H2AM.11	cel00330	Arginine and proline metabolism	1.78e-138
BscC012g657	K14085	cel:CELE_T08B1.3	cel00330	Arginine and proline metabolism	3.21e-17
BscC010g712	K00286	cel:CELE_F55G1.9	cel00330	Arginine and proline metabolism	3.07e-35
BscC010g682	K14455	cel:CELE_T01C8.4	cel00330	Arginine and proline metabolism	7.71e-56
BscC017g123	K00657	cel:CELE_D2023.4	cel00330	Arginine and proline metabolism	1.08e-50
BscC021g483	K01611	cel:CELE_F47G4.7	cel00330	Arginine and proline metabolism	5.96e-141
BscC003g161	K00149	cel:CELE_F45H10.1	cel00330	Arginine and proline metabolism	1.25e-29
BscC003g211	K00472	cel:CELE_Y43F8B.19	cel00330	Arginine and proline metabolism	1.38e-09
BscC003g212	K00472	cel:CELE_Y43F8B.19	cel00330	Arginine and proline metabolism	7.37e-09
BscC022g346	K00294	cel:CELE_F45H10.1	cel00330	Arginine and proline metabolism	6.36e-09
BscC002g056	K00657	cel:CELE_D2023.4	cel00330	Arginine and proline metabolism	6.82e-57
BscC019g178	K00128	cel:CELE_F56D12.1	cel00330	Arginine and proline metabolism	9.18e-07
BscC014g090	K00819	cel:CELE_T01B11.2	cel00330	Arginine and proline metabolism	1.11e-08
BscC005g795	K08660	cel:CELE_Y71H2AM.11	cel00330	Arginine and proline metabolism	9.43e-101
BscC005g831	K08660	cel:CELE_Y71H2AM.11	cel00330	Arginine and proline metabolism	0
BscC013g242	K00797	cel:CELE_Y46G5A.19	cel00330	Arginine and proline metabolism	1.08e-146
BscC005g361	K00286	cel:CELE_F55G1.9	cel00330	Arginine and proline metabolism	3.64e-20
BscC024g073	K08660	cel:CELE_Y71H2AM.11	cel00340	Histidine metabolism	1.15e-105
BscC004g710	K00149	cel:CELE_F45H10.1	cel00340	Histidine metabolism	7.16e-28
BscC016g409	K19787	cel:CELE_Y48E1C.2	cel00340	Histidine metabolism	2.26e-107
BscC003g606	K01468	cel:CELE_T12A2.1	cel00340	Histidine metabolism	0
BscC011g366	K00128	cel:CELE_F56D12.1	cel00340	Histidine metabolism	6.6e-16
BscC010g640	K01712	cel:CELE_Y51H4A.7	cel00340	Histidine metabolism	0
BscC018g349	K00128	cel:CELE_F45H10.1	cel00340	Histidine metabolism	1.32e-34
BscC019g383	K00274	cel:CELE_B0019.1	cel00340	Histidine metabolism	6.69e-19
BscC004g285	K08660	cel:CELE_Y71H2AM.11	cel00340	Histidine metabolism	1.78e-138
BscC012g657	K14085	cel:CELE_T08B1.3	cel00340	Histidine metabolism	3.21e-17
BscC018g206	K01745	cel:CELE_F47B10.2	cel00340	Histidine metabolism	0
BscC004g389	K01590	cel:CELE_Y66H1B.4	cel00340	Histidine metabolism	2.65e-09
BscC003g161	K00149	cel:CELE_F45H10.1	cel00340	Histidine metabolism	1.25e-29
BscC019g178	K00128	cel:CELE_F56D12.1	cel00340	Histidine metabolism	9.18e-07
BscC005g795	K08660	cel:CELE_Y71H2AM.11	cel00340	Histidine metabolism	9.43e-101
BscC005g831	K08660	cel:CELE_Y71H2AM.11	cel00340	Histidine metabolism	0
BscC010g242	K14454	cel:CELE_C14F11.1	cel00350	Tyrosine metabolism	7.88e-67
BscC020g433	K00815	cel:CELE_T04F3.1	cel00350	Tyrosine metabolism	0.000584
BscC020g405	K22329	cel:CELE_C09G9.4	cel00350	Tyrosine metabolism	6.09e-26
BscC004g632	K00457	cel:CELE_C31H2.4	cel00350	Tyrosine metabolism	1.21e-106
BscC004g652	K01593	cel:CELE_Y66H1B.4	cel00350	Tyrosine metabolism	0.000433
BscC007g513	K00121	cel:CELE_F39B2.3	cel00350	Tyrosine metabolism	0.000845
BscC008g574	K00457	cel:CELE_T21C12.2	cel00350	Tyrosine metabolism	4.02e-118
BscC010g644	K00503	cel:CELE_T19B4.1	cel00350	Tyrosine metabolism	5.42e-12
BscC010g560	K01593	cel:CELE_B0222.4	cel00350	Tyrosine metabolism	0.001
BscC021g442	K14455	cel:CELE_T01C8.4	cel00350	Tyrosine metabolism	8.39e-58
BscC003g076	K07253	cel:CELE_Y56A3A.3	cel00350	Tyrosine metabolism	1.5e-05
BscC010g342	K01593	cel:CELE_C09G9.4	cel00350	Tyrosine metabolism	0.000342
BscC010g455	K01593	cel:CELE_C09G9.4	cel00350	Tyrosine metabolism	4.42e-05
BscC019g383	K00274	cel:CELE_B0019.1	cel00350	Tyrosine metabolism	6.69e-19
BscC015g158	K01555	cel:CELE_K10C2.4	cel00350	Tyrosine metabolism	0
BscC010g682	K14455	cel:CELE_T01C8.4	cel00350	Tyrosine metabolism	7.71e-56
BscC001g797	K00505	cel:CELE_ZK430.8	cel00350	Tyrosine metabolism	0.000165
BscC001g787	K07253	cel:CELE_Y73B6BL.13	cel00350	Tyrosine metabolism	4.23e-06
BscC021g470	K00451	cel:CELE_W06D4.1	cel00350	Tyrosine metabolism	0
BscC002g238	K01800	cel:CELE_Y53F4B.33	cel00350	Tyrosine metabolism	0.001
BscC006g627	K01557	cel:CELE_ZK688.3	cel00350	Tyrosine metabolism	9.84e-108
BscC013g178	K00501	cel:CELE_ZK1290.2	cel00350	Tyrosine metabolism	9.93e-98
BscC007g349	K01593	cel:CELE_C09G9.4	cel00350	Tyrosine metabolism	3.46e-06
BscC023g054	K01593	cel:CELE_C09G9.4	cel00350	Tyrosine metabolism	9.85e-18
BscC010g242	K14454	cel:CELE_C14F11.1	cel00360	Phenylalanine metabolism	7.88e-67
BscC020g433	K00815	cel:CELE_T04F3.1	cel00360	Phenylalanine metabolism	0.000584
BscC004g632	K00457	cel:CELE_C31H2.4	cel00360	Phenylalanine metabolism	1.21e-106
BscC004g652	K01593	cel:CELE_Y66H1B.4	cel00360	Phenylalanine metabolism	0.000433
BscC008g574	K00457	cel:CELE_T21C12.2	cel00360	Phenylalanine metabolism	4.02e-118
BscC010g560	K01593	cel:CELE_B0222.4	cel00360	Phenylalanine metabolism	0.001
BscC021g442	K14455	cel:CELE_T01C8.4	cel00360	Phenylalanine metabolism	8.39e-58
BscC003g076	K07253	cel:CELE_Y56A3A.3	cel00360	Phenylalanine metabolism	1.5e-05
BscC010g342	K01593	cel:CELE_C09G9.4	cel00360	Phenylalanine metabolism	0.000342
BscC010g455	K01593	cel:CELE_C09G9.4	cel00360	Phenylalanine metabolism	4.42e-05
BscC019g383	K00274	cel:CELE_B0019.1	cel00360	Phenylalanine metabolism	6.69e-19
BscC010g682	K14455	cel:CELE_T01C8.4	cel00360	Phenylalanine metabolism	7.71e-56
BscC017g492	K00500	cel:CELE_B0432.5	cel00360	Phenylalanine metabolism	1.77e-117
BscC001g787	K07253	cel:CELE_Y73B6BL.13	cel00360	Phenylalanine metabolism	4.23e-06
BscC007g349	K01593	cel:CELE_C09G9.4	cel00360	Phenylalanine metabolism	3.46e-06
BscC023g054	K01593	cel:CELE_C09G9.4	cel00360	Phenylalanine metabolism	9.85e-18
BscC010g148	K00816	cel:CELE_C32F10.8	cel00380	Tryptophan metabolism	2.57e-07
BscC008g249	K00022	cel:CELE_Y71F9B.9	cel00380	Tryptophan metabolism	1.03e-18
BscC008g250	K00022	cel:CELE_Y71F9B.9	cel00380	Tryptophan metabolism	2.47e-19
BscC004g652	K01593	cel:CELE_Y66H1B.4	cel00380	Tryptophan metabolism	0.000433
BscC004g710	K00149	cel:CELE_F45H10.1	cel00380	Tryptophan metabolism	7.16e-28
BscC003g517	K01501	cel:CELE_F53C11.9	cel00380	Tryptophan metabolism	5.4e-05
BscC019g003	K07511	cel:CELE_C32E8.9	cel00380	Tryptophan metabolism	1.4e-11
BscC025g116	K07511	cel:CELE_C32E8.9	cel00380	Tryptophan metabolism	1.44e-11
BscC011g366	K00128	cel:CELE_F56D12.1	cel00380	Tryptophan metabolism	6.6e-16
BscC011g389	K01432	cel:CELE_Y45F10A.3	cel00380	Tryptophan metabolism	1.71e-29
BscC011g401	K15791	cel:CELE_T22B11.5	cel00380	Tryptophan metabolism	0
BscC011g402	K00658	cel:CELE_ZK669.4	cel00380	Tryptophan metabolism	1.07e-28
BscC008g571	K00626	cel:CELE_B0303.3	cel00380	Tryptophan metabolism	4.55e-52
BscC008g572	K00626	cel:CELE_B0303.3	cel00380	Tryptophan metabolism	8.87e-52
BscC008g573	K00626	cel:CELE_B0303.3	cel00380	Tryptophan metabolism	8.81e-57
BscC008g583	K00626	cel:CELE_Y57A10C.6	cel00380	Tryptophan metabolism	2.13e-05
BscC010g560	K01593	cel:CELE_B0222.4	cel00380	Tryptophan metabolism	0.001
BscC029g020	K07511	cel:CELE_C32E8.9	cel00380	Tryptophan metabolism	1.4e-11
BscC018g349	K00128	cel:CELE_F45H10.1	cel00380	Tryptophan metabolism	1.32e-34
BscC010g342	K01593	cel:CELE_C09G9.4	cel00380	Tryptophan metabolism	0.000342
BscC010g455	K01593	cel:CELE_C09G9.4	cel00380	Tryptophan metabolism	4.42e-05
BscC010g434	K00816	cel:CELE_F28H6.3	cel00380	Tryptophan metabolism	1.67e-39
BscC010g433	K00816	cel:CELE_F28H6.3	cel00380	Tryptophan metabolism	1.87e-51
BscC002g643	K07511	cel:CELE_C32E8.9	cel00380	Tryptophan metabolism	2.97e-14
BscC019g383	K00274	cel:CELE_B0019.1	cel00380	Tryptophan metabolism	6.69e-19
BscC012g657	K14085	cel:CELE_T08B1.3	cel00380	Tryptophan metabolism	3.21e-17
BscC017g288	K00502	cel:CELE_B0432.5	cel00380	Tryptophan metabolism	6.78e-71
BscC017g409	K03781	cel:CELE_Y54G11A.13	cel00380	Tryptophan metabolism	6e-151
BscC017g403	K03781	cel:CELE_Y54G11A.6	cel00380	Tryptophan metabolism	1e-88
BscC023g417	K00626	cel:CELE_Y57A10C.6	cel00380	Tryptophan metabolism	0.001
BscC006g429	K00382	cel:CELE_F20D6.11	cel00380	Tryptophan metabolism	1.3e-10
BscC003g161	K00149	cel:CELE_F45H10.1	cel00380	Tryptophan metabolism	1.25e-29
BscC002g136	K07515	cel:CELE_F09F7.4	cel00380	Tryptophan metabolism	3.67e-05
BscC019g178	K00128	cel:CELE_F56D12.1	cel00380	Tryptophan metabolism	9.18e-07
BscC008g523	K01556	cel:CELE_T14F9.4	cel00380	Tryptophan metabolism	4.83e-10
BscC007g349	K01593	cel:CELE_C09G9.4	cel00380	Tryptophan metabolism	3.46e-06
BscC013g360	K00252	cel:CELE_F08A8.4	cel00380	Tryptophan metabolism	0.000565
BscC023g054	K01593	cel:CELE_C09G9.4	cel00380	Tryptophan metabolism	9.85e-18
BscC012g290	K07511	cel:CELE_F09F7.4	cel00380	Tryptophan metabolism	2.93e-06
BscC010g242	K14454	cel:CELE_C14F11.1	cel00400	Phenylalanine, tyrosine and tryptophan biosynthesis	7.88e-67
BscC020g433	K00815	cel:CELE_T04F3.1	cel00400	Phenylalanine, tyrosine and tryptophan biosynthesis	0.000584
BscC021g442	K14455	cel:CELE_T01C8.4	cel00400	Phenylalanine, tyrosine and tryptophan biosynthesis	8.39e-58
BscC010g682	K14455	cel:CELE_T01C8.4	cel00400	Phenylalanine, tyrosine and tryptophan biosynthesis	7.71e-56
BscC017g492	K00500	cel:CELE_B0432.5	cel00400	Phenylalanine, tyrosine and tryptophan biosynthesis	1.77e-117
BscC010g106	K00232	cel:CELE_F54D5.7	cel00410	beta-Alanine metabolism	0.000104
BscC024g073	K08660	cel:CELE_Y71H2AM.11	cel00410	beta-Alanine metabolism	1.15e-105
BscC004g710	K00149	cel:CELE_F45H10.1	cel00410	beta-Alanine metabolism	7.16e-28
BscC019g003	K07511	cel:CELE_C32E8.9	cel00410	beta-Alanine metabolism	1.4e-11
BscC025g116	K07511	cel:CELE_C32E8.9	cel00410	beta-Alanine metabolism	1.44e-11
BscC011g366	K00128	cel:CELE_F56D12.1	cel00410	beta-Alanine metabolism	6.6e-16
BscC008g593	K00207	cel:CELE_W02D3.2	cel00410	beta-Alanine metabolism	8.16e-08
BscC004g189	K05605	cel:CELE_Y25C1A.13	cel00410	beta-Alanine metabolism	2.34e-07
BscC011g155	K12259	cel:CELE_Y40B1B.6	cel00410	beta-Alanine metabolism	4.46e-05
BscC029g020	K07511	cel:CELE_C32E8.9	cel00410	beta-Alanine metabolism	1.4e-11
BscC018g349	K00128	cel:CELE_F45H10.1	cel00410	beta-Alanine metabolism	1.32e-34
BscC012g488	K01578	cel:CELE_F35G12.1	cel00410	beta-Alanine metabolism	2.69e-122
BscC002g643	K07511	cel:CELE_C32E8.9	cel00410	beta-Alanine metabolism	2.97e-14
BscC004g285	K08660	cel:CELE_Y71H2AM.11	cel00410	beta-Alanine metabolism	1.78e-138
BscC012g657	K14085	cel:CELE_T08B1.3	cel00410	beta-Alanine metabolism	3.21e-17
BscC004g216	K01580	cel:CELE_C05D2.3	cel00410	beta-Alanine metabolism	1.09e-14
BscC018g218	K01431	cel:CELE_ZK1058.6	cel00410	beta-Alanine metabolism	0.000136
BscC002g301	K00232	cel:CELE_F58F9.7	cel00410	beta-Alanine metabolism	0.001
BscC002g302	K00232	cel:CELE_C02B10.1	cel00410	beta-Alanine metabolism	0.000346
BscC003g161	K00149	cel:CELE_F45H10.1	cel00410	beta-Alanine metabolism	1.25e-29
BscC002g136	K07515	cel:CELE_F09F7.4	cel00410	beta-Alanine metabolism	3.67e-05
BscC019g178	K00128	cel:CELE_F56D12.1	cel00410	beta-Alanine metabolism	9.18e-07
BscC006g040	K13524	cel:CELE_T09B4.8	cel00410	beta-Alanine metabolism	1.79e-15
BscC005g795	K08660	cel:CELE_Y71H2AM.11	cel00410	beta-Alanine metabolism	9.43e-101
BscC005g831	K08660	cel:CELE_Y71H2AM.11	cel00410	beta-Alanine metabolism	0
BscC016g152	K00140	cel:CELE_F45H10.1	cel00410	beta-Alanine metabolism	3.34e-10
BscC009g142	K13524	cel:CELE_T09B4.8	cel00410	beta-Alanine metabolism	2.11e-15
BscC012g290	K07511	cel:CELE_F09F7.4	cel00410	beta-Alanine metabolism	2.93e-06
BscC021g414	K18592	cel:CELE_Y97E10AR.2	cel00430	Taurine and hypotaurine metabolism	9.74e-29
BscC007g621	K18592	cel:CELE_T19H12.6	cel00430	Taurine and hypotaurine metabolism	7.72e-39
BscC004g216	K01580	cel:CELE_C05D2.3	cel00430	Taurine and hypotaurine metabolism	1.09e-14
BscC021g304	K00456	cel:CELE_F56F10.3	cel00430	Taurine and hypotaurine metabolism	2.25e-82
BscC019g079	K18592	cel:CELE_T19H12.6	cel00430	Taurine and hypotaurine metabolism	1.95e-37
BscC019g133	K18592	cel:CELE_T19H12.6	cel00430	Taurine and hypotaurine metabolism	1.07e-42
BscC020g655	K18592	cel:CELE_Y7A9A.1	cel00430	Taurine and hypotaurine metabolism	5.05e-05
BscC020g651	K18592	cel:CELE_T19H12.6	cel00430	Taurine and hypotaurine metabolism	2.82e-32
BscC020g644	K18592	cel:CELE_T19H12.6	cel00430	Taurine and hypotaurine metabolism	2.85e-05
BscC020g643	K18592	cel:CELE_Y97E10AR.2	cel00430	Taurine and hypotaurine metabolism	5.85e-06
BscC020g484	K18592	cel:CELE_H14N18.4	cel00430	Taurine and hypotaurine metabolism	1.2e-06
BscC022g582	K13644	cel:CELE_F54D7.2	cel00440	Phosphonate and phosphinate metabolism	6.47e-36
BscC010g561	K00968	cel:CELE_C39D10.3	cel00440	Phosphonate and phosphinate metabolism	7.38e-10
BscC001g686	K00993	cel:CELE_F22E10.5	cel00440	Phosphonate and phosphinate metabolism	1.77e-25
BscC020g636	K00967	cel:CELE_F28A10.10	cel00440	Phosphonate and phosphinate metabolism	1.78e-06
BscC020g255	K01758	cel:CELE_C12C8.2	cel00450	Selenocompound metabolism	5.2e-73
BscC010g148	K00816	cel:CELE_C32F10.8	cel00450	Selenocompound metabolism	2.57e-07
BscC005g627	K01008	cel:CELE_Y45F10A.4	cel00450	Selenocompound metabolism	2.02e-169
BscC016g195	K00548	cel:CELE_R03D7.1	cel00450	Selenocompound metabolism	0
BscC010g434	K00816	cel:CELE_F28H6.3	cel00450	Selenocompound metabolism	1.67e-39
BscC010g433	K00816	cel:CELE_F28H6.3	cel00450	Selenocompound metabolism	1.87e-51
BscC005g735	K13811	cel:CELE_T14G10.1	cel00450	Selenocompound metabolism	1.17e-137
BscC004g294	K22182	cel:CELE_C46F11.2	cel00450	Selenocompound metabolism	9.55e-72
BscC015g288	K01874	cel:CELE_R74.1	cel00450	Selenocompound metabolism	3.53e-05
BscC022g144	K01874	cel:CELE_Y105E8A.20	cel00450	Selenocompound metabolism	4.16e-19
BscC022g273	K01763	cel:CELE_B0205.6	cel00450	Selenocompound metabolism	1.11e-56
BscC008g536	K03341	cel:CELE_F49C12.6	cel00450	Selenocompound metabolism	8.62e-28
BscC005g119	K22182	cel:CELE_LLC1.3	cel00450	Selenocompound metabolism	7.97e-07
BscC020g108	K01425	cel:CELE_B0350.2	cel00471	D-Glutamine and D-glutamate metabolism	0.001
BscC008g568	K00261	cel:CELE_ZK829.4	cel00471	D-Glutamine and D-glutamate metabolism	0
BscC004g150	K00261	cel:CELE_ZK829.4	cel00471	D-Glutamine and D-glutamate metabolism	0
BscC016g225	K00261	cel:CELE_ZK829.4	cel00471	D-Glutamine and D-glutamate metabolism	0
BscC004g250	K00261	cel:CELE_ZK829.4	cel00471	D-Glutamine and D-glutamate metabolism	1.42e-155
BscC004g249	K00261	cel:CELE_ZK829.4	cel00471	D-Glutamine and D-glutamate metabolism	4.02e-67
BscC002g081	K01425	cel:CELE_C27A7.5	cel00471	D-Glutamine and D-glutamate metabolism	0.000688
BscC009g355	K00261	cel:CELE_ZK829.4	cel00471	D-Glutamine and D-glutamate metabolism	0
BscC019g340	K00261	cel:CELE_ZK829.4	cel00471	D-Glutamine and D-glutamate metabolism	0
BscC012g242	K00261	cel:CELE_ZK829.4	cel00471	D-Glutamine and D-glutamate metabolism	8.55e-106
BscC012g261	K00261	cel:CELE_ZK829.4	cel00471	D-Glutamine and D-glutamate metabolism	0
BscC012g270	K01425	cel:CELE_C09F9.3	cel00471	D-Glutamine and D-glutamate metabolism	7.39e-16
BscC012g271	K01425	cel:CELE_DH11.1	cel00471	D-Glutamine and D-glutamate metabolism	2.23e-86
BscC012g363	K01425	cel:CELE_Y71A12B.4	cel00471	D-Glutamine and D-glutamate metabolism	0.000417
BscC020g100	K05360	cel:CELE_Y57A10A.23	cel00480	Glutathione metabolism	3e-42
BscC010g130	K00432	cel:CELE_Y94H6A.4	cel00480	Glutathione metabolism	2.95e-15
BscC020g377	K00682	cel:CELE_C44B7.7	cel00480	Glutathione metabolism	1.33e-36
BscC024g006	K21456	cel:CELE_M176.2	cel00480	Glutathione metabolism	1.1e-155
BscC024g181	K00432	cel:CELE_Y94H6A.4	cel00480	Glutathione metabolism	6.59e-17
BscC024g262	K13299	cel:CELE_D2024.7	cel00480	Glutathione metabolism	3.92e-09
BscC022g830	K11205	cel:CELE_C35D10.6	cel00480	Glutathione metabolism	6.52e-05
BscC007g423	K10807	cel:CELE_T23G5.1	cel00480	Glutathione metabolism	0
BscC016g360	K05360	cel:CELE_B0495.5	cel00480	Glutathione metabolism	8.64e-06
BscC006g215	K01469	cel:CELE_Y38F2AR.12	cel00480	Glutathione metabolism	0
BscC019g043	K07232	cel:CELE_F22F7.7	cel00480	Glutathione metabolism	4.34e-68
BscC007g061	K00799	cel:CELE_F37B1.6	cel00480	Glutathione metabolism	1.16e-06
BscC008g561	K00432	cel:CELE_Y94H6A.4	cel00480	Glutathione metabolism	4.08e-19
BscC010g567	K04097	cel:CELE_R03D7.6	cel00480	Glutathione metabolism	2.87e-07
BscC021g414	K18592	cel:CELE_Y97E10AR.2	cel00480	Glutathione metabolism	9.74e-29
BscC021g405	K01581	cel:CELE_F53F10.2	cel00480	Glutathione metabolism	2.39e-28
BscC011g109	K01581	cel:CELE_F53F10.2	cel00480	Glutathione metabolism	5.65e-16
BscC011g132	K11140	cel:CELE_Y53F4B.20	cel00480	Glutathione metabolism	1e-14
BscC018g348	K05360	cel:CELE_F49H12.5	cel00480	Glutathione metabolism	4.7e-32
BscC015g099	K10808	cel:CELE_F19G12.2	cel00480	Glutathione metabolism	2.86e-85
BscC003g093	K00799	cel:CELE_Y71F9AL.5	cel00480	Glutathione metabolism	5.9e-07
BscC003g094	K00799	cel:CELE_F13A7.10	cel00480	Glutathione metabolism	3.79e-14
BscC009g078	K07232	cel:CELE_F22F7.7	cel00480	Glutathione metabolism	2.17e-25
BscC007g621	K18592	cel:CELE_T19H12.6	cel00480	Glutathione metabolism	7.72e-39
BscC017g309	K11204	cel:CELE_F37B12.2	cel00480	Glutathione metabolism	0
BscC001g809	K00031	cel:CELE_C34F6.8	cel00480	Glutathione metabolism	0
BscC001g484	K04097	cel:CELE_F21H7.1	cel00480	Glutathione metabolism	1.58e-06
BscC003g095	K00799	cel:CELE_Y71F9AL.5	cel00480	Glutathione metabolism	0.000105
BscC019g074	K00432	cel:CELE_F55A3.5	cel00480	Glutathione metabolism	8.46e-15
BscC019g079	K18592	cel:CELE_T19H12.6	cel00480	Glutathione metabolism	1.95e-37
BscC019g133	K18592	cel:CELE_T19H12.6	cel00480	Glutathione metabolism	1.07e-42
BscC019g242	K11140	cel:CELE_Y53F4B.20	cel00480	Glutathione metabolism	1.04e-17
BscC009g344	K04097	cel:CELE_R03D7.6	cel00480	Glutathione metabolism	1.43e-07
BscC009g346	K04097	cel:CELE_R03D7.6	cel00480	Glutathione metabolism	0.000317
BscC009g347	K04097	cel:CELE_R03D7.6	cel00480	Glutathione metabolism	3.68e-07
BscC009g348	K04097	cel:CELE_F56A4.3	cel00480	Glutathione metabolism	1.04e-07
BscC009g364	K04097	cel:CELE_R03D7.6	cel00480	Glutathione metabolism	5.36e-09
BscC009g384	K01255	cel:CELE_ZK353.6	cel00480	Glutathione metabolism	3.01e-17
BscC013g096	K10808	cel:CELE_F19G12.2	cel00480	Glutathione metabolism	6.62e-81
BscC008g483	K23790	cel:CELE_F37B1.6	cel00480	Glutathione metabolism	0.000153
BscC008g482	K23790	cel:CELE_F37B1.6	cel00480	Glutathione metabolism	8.42e-07
BscC005g825	K13299	cel:CELE_T07E3.3	cel00480	Glutathione metabolism	0.000223
BscC005g211	K00036	cel:CELE_B0035.5	cel00480	Glutathione metabolism	0
BscC005g197	K00031	cel:CELE_F59B8.2	cel00480	Glutathione metabolism	4.44e-15
BscC003g351	K00799	cel:CELE_R13D7.7	cel00480	Glutathione metabolism	0.000689
BscC003g352	K04097	cel:CELE_F53C11.9	cel00480	Glutathione metabolism	0.000117
BscC013g242	K00797	cel:CELE_Y46G5A.19	cel00480	Glutathione metabolism	1.08e-146
BscC023g291	K00031	cel:CELE_C34F6.8	cel00480	Glutathione metabolism	8.39e-12
BscC023g279	K01255	cel:CELE_F54D5.9	cel00480	Glutathione metabolism	1.58e-06
BscC015g261	K00383	cel:CELE_F20D6.11	cel00480	Glutathione metabolism	5.7e-06
BscC020g655	K18592	cel:CELE_Y7A9A.1	cel00480	Glutathione metabolism	5.05e-05
BscC020g651	K18592	cel:CELE_T19H12.6	cel00480	Glutathione metabolism	2.82e-32
BscC020g644	K18592	cel:CELE_T19H12.6	cel00480	Glutathione metabolism	2.85e-05
BscC020g643	K18592	cel:CELE_Y97E10AR.2	cel00480	Glutathione metabolism	5.85e-06
BscC020g571	K00432	cel:CELE_F55A3.5	cel00480	Glutathione metabolism	3.32e-06
BscC020g544	K04097	cel:CELE_Y71F9AL.5	cel00480	Glutathione metabolism	0.000269
BscC020g486	K04097	cel:CELE_F37B1.6	cel00480	Glutathione metabolism	6.03e-08
BscC020g484	K18592	cel:CELE_H14N18.4	cel00480	Glutathione metabolism	1.2e-06
BscC020g246	K01194	cel:CELE_F15A2.2	cel00500	Starch and sucrose metabolism	2.07e-104
BscC020g247	K01194	cel:CELE_F15A2.2	cel00500	Starch and sucrose metabolism	5.83e-107
BscC010g277	K01194	cel:CELE_F15A2.2	cel00500	Starch and sucrose metabolism	2.58e-105
BscC024g089	K00844	cel:CELE_Y77E11A.1	cel00500	Starch and sucrose metabolism	1.13e-105
BscC022g809	K01187	cel:CELE_F40F9.6	cel00500	Starch and sucrose metabolism	4.18e-48
BscC022g807	K01187	cel:CELE_F40F9.6	cel00500	Starch and sucrose metabolism	4.04e-26
BscC010g299	K01194	cel:CELE_F15A2.2	cel00500	Starch and sucrose metabolism	1.2e-76
BscC004g808	K00844	cel:CELE_Y77E11A.1	cel00500	Starch and sucrose metabolism	1.85e-95
BscC003g575	K00844	cel:CELE_Y77E11A.1	cel00500	Starch and sucrose metabolism	7.81e-98
BscC005g582	K01187	cel:CELE_F40F9.6	cel00500	Starch and sucrose metabolism	1.22e-49
BscC025g083	K01176	cel:CELE_C50B6.7	cel00500	Starch and sucrose metabolism	5.23e-97
BscC032g003	K00844	cel:CELE_Y77E11A.1	cel00500	Starch and sucrose metabolism	2.02e-96
BscC010g634	K01513	cel:CELE_F13H10.5	cel00500	Starch and sucrose metabolism	2.34e-10
BscC010g576	K00963	cel:CELE_D1005.2	cel00500	Starch and sucrose metabolism	8.08e-121
BscC026g015	K01513	cel:CELE_C27A7.1	cel00500	Starch and sucrose metabolism	4.64e-05
BscC026g016	K01513	cel:CELE_C01B10.9	cel00500	Starch and sucrose metabolism	1.96e-10
BscC014g740	K01187	cel:CELE_F40F9.6	cel00500	Starch and sucrose metabolism	4.68e-40
BscC014g654	K01194	cel:CELE_F15A2.2	cel00500	Starch and sucrose metabolism	4.18e-94
BscC007g153	K01513	cel:CELE_T03G6.3	cel00500	Starch and sucrose metabolism	3e-15
BscC010g383	K01194	cel:CELE_T05A12.2	cel00500	Starch and sucrose metabolism	1.16e-05
BscC019g375	K00688	cel:CELE_T22F3.3	cel00500	Starch and sucrose metabolism	0
BscC004g345	K00963	cel:CELE_D1005.2	cel00500	Starch and sucrose metabolism	2.54e-98
BscC017g237	K01187	cel:CELE_D2096.3	cel00500	Starch and sucrose metabolism	0
BscC011g159	K01194	cel:CELE_F15A2.2	cel00500	Starch and sucrose metabolism	7.32e-77
BscC013g494	K01176	cel:CELE_C50B6.7	cel00500	Starch and sucrose metabolism	0
BscC012g197	K15779	cel:CELE_Y43F4B.5	cel00500	Starch and sucrose metabolism	1.56e-157
BscC018g158	K00693	cel:CELE_Y46G5A.31	cel00500	Starch and sucrose metabolism	0
BscC021g005	K01513	cel:CELE_C27A7.1	cel00500	Starch and sucrose metabolism	5.01e-09
BscC021g004	K01513	cel:CELE_C27A7.1	cel00500	Starch and sucrose metabolism	5.01e-09
BscC001g485	K01810	cel:CELE_Y87G2A.8	cel00500	Starch and sucrose metabolism	0
BscC002g243	K01187	cel:CELE_F40F9.6	cel00500	Starch and sucrose metabolism	7.46e-51
BscC002g414	K00750	cel:CELE_T10B10.8	cel00500	Starch and sucrose metabolism	1.93e-14
BscC006g486	K01187	cel:CELE_F33E2.6	cel00500	Starch and sucrose metabolism	9.81e-12
BscC006g483	K01187	cel:CELE_F40F9.6	cel00500	Starch and sucrose metabolism	2.95e-47
BscC003g222	K01187	cel:CELE_F40F9.6	cel00500	Starch and sucrose metabolism	9.44e-11
BscC003g224	K01187	cel:CELE_R05F9.12	cel00500	Starch and sucrose metabolism	1.52e-10
BscC003g225	K01187	cel:CELE_F40F9.6	cel00500	Starch and sucrose metabolism	1.69e-41
BscC003g226	K01187	cel:CELE_F40F9.6	cel00500	Starch and sucrose metabolism	3.8e-06
BscC003g227	K12047	cel:CELE_F40F9.6	cel00500	Starch and sucrose metabolism	1.35e-35
BscC003g309	K00844	cel:CELE_Y77E11A.1	cel00500	Starch and sucrose metabolism	2.23e-95
BscC036g005	K00844	cel:CELE_Y77E11A.1	cel00500	Starch and sucrose metabolism	1.34e-94
BscC022g319	K01194	cel:CELE_T05A12.2	cel00500	Starch and sucrose metabolism	1.12e-95
BscC022g228	K00693	cel:CELE_Y46G5A.31	cel00500	Starch and sucrose metabolism	0
BscC023g084	K01194	cel:CELE_F15A2.2	cel00500	Starch and sucrose metabolism	3.92e-104
BscC019g226	K01513	cel:CELE_F13H10.5	cel00500	Starch and sucrose metabolism	3.49e-13
BscC009g316	K01194	cel:CELE_F15A2.2	cel00500	Starch and sucrose metabolism	1.62e-98
BscC009g321	K01194	cel:CELE_F15A2.2	cel00500	Starch and sucrose metabolism	1.62e-98
BscC008g458	K01194	cel:CELE_F15A2.2	cel00500	Starch and sucrose metabolism	4.92e-104
BscC008g457	K01194	cel:CELE_F15A2.2	cel00500	Starch and sucrose metabolism	1.61e-97
BscC008g393	K01194	cel:CELE_F15A2.2	cel00500	Starch and sucrose metabolism	1.32e-97
BscC008g392	K01194	cel:CELE_F15A2.2	cel00500	Starch and sucrose metabolism	7.97e-104
BscC003g341	K12047	cel:CELE_F40F9.6	cel00500	Starch and sucrose metabolism	1.6e-42
BscC013g295	K01196	cel:CELE_R06A4.8	cel00500	Starch and sucrose metabolism	0
BscC013g227	K01835	cel:CELE_R05F9.6	cel00500	Starch and sucrose metabolism	0
BscC013g322	K01196	cel:CELE_R06A4.8	cel00500	Starch and sucrose metabolism	0
BscC013g473	K00700	cel:CELE_T04A8.7	cel00500	Starch and sucrose metabolism	0
BscC022g541	K03850	cel:CELE_T24D1.4	cel00510	N-Glycan biosynthesis	2.45e-107
BscC024g097	K07968	cel:CELE_R10E11.4	cel00510	N-Glycan biosynthesis	1.07e-24
BscC024g174	K01230	cel:CELE_C47E12.3	cel00510	N-Glycan biosynthesis	1.56e-40
BscC022g748	K07432	cel:CELE_R10D12.12	cel00510	N-Glycan biosynthesis	5.04e-11
BscC007g480	K03847	cel:CELE_T27F7.4	cel00510	N-Glycan biosynthesis	1.2e-07
BscC007g426	K00729	cel:CELE_F13G3.6	cel00510	N-Glycan biosynthesis	0.000131
BscC003g607	K07151	cel:CELE_T12A2.2	cel00510	N-Glycan biosynthesis	0
BscC011g299	K01230	cel:CELE_C47E12.3	cel00510	N-Glycan biosynthesis	2.77e-34
BscC011g417	K00717	cel:CELE_C10F3.6	cel00510	N-Glycan biosynthesis	1.33e-151
BscC008g613	K07968	cel:CELE_R10E11.4	cel00510	N-Glycan biosynthesis	3.63e-28
BscC004g133	K00902	cel:CELE_Y56A3A.36	cel00510	N-Glycan biosynthesis	2.65e-43
BscC004g131	K01231	cel:CELE_F55D10.1	cel00510	N-Glycan biosynthesis	3.54e-49
BscC004g112	K12345	cel:CELE_F19H6.4	cel00510	N-Glycan biosynthesis	0.000107
BscC010g558	K12668	cel:CELE_F57B10.10	cel00510	N-Glycan biosynthesis	1.9e-55
BscC011g117	K05546	cel:CELE_R05F9.12	cel00510	N-Glycan biosynthesis	6.27e-05
BscC014g624	K03844	cel:CELE_T23F2.1	cel00510	N-Glycan biosynthesis	1.05e-05
BscC015g070	K00726	cel:CELE_F48E3.1	cel00510	N-Glycan biosynthesis	5.25e-82
BscC007g168	K01001	cel:CELE_T08D2.2	cel00510	N-Glycan biosynthesis	6.09e-36
BscC006g756	K00726	cel:CELE_B0416.6	cel00510	N-Glycan biosynthesis	5.97e-40
BscC017g223	K03846	cel:CELE_T27F7.4	cel00510	N-Glycan biosynthesis	3.35e-09
BscC010g667	K07151	cel:CELE_T12A2.2	cel00510	N-Glycan biosynthesis	0
BscC017g450	K03843	cel:CELE_B0361.8	cel00510	N-Glycan biosynthesis	5.54e-14
BscC017g448	K03843	cel:CELE_B0361.8	cel00510	N-Glycan biosynthesis	8.31e-14
BscC009g579	K01231	cel:CELE_F55D10.1	cel00510	N-Glycan biosynthesis	2.04e-25
BscC009g580	K01231	cel:CELE_F55D10.1	cel00510	N-Glycan biosynthesis	2.8e-33
BscC021g339	K00736	cel:CELE_C03E10.4	cel00510	N-Glycan biosynthesis	1.12e-168
BscC021g214	K01228	cel:CELE_R03E9.2	cel00510	N-Glycan biosynthesis	0.000133
BscC021g213	K01228	cel:CELE_F13H10.4	cel00510	N-Glycan biosynthesis	5.68e-67
BscC021g018	K00744	cel:CELE_C55B7.2	cel00510	N-Glycan biosynthesis	0
BscC023g453	K12670	cel:CELE_T09A5.11	cel00510	N-Glycan biosynthesis	0
BscC001g328	K03849	cel:CELE_C08H9.3	cel00510	N-Glycan biosynthesis	8.08e-30
BscC006g593	K12666	cel:CELE_T22D1.4	cel00510	N-Glycan biosynthesis	2.36e-156
BscC003g206	K03842	cel:CELE_T26A5.4	cel00510	N-Glycan biosynthesis	2.86e-121
BscC022g337	K07432	cel:CELE_R10D12.12	cel00510	N-Glycan biosynthesis	1.58e-30
BscC002g030	K23741	cel:CELE_ZC506.1	cel00510	N-Glycan biosynthesis	1.74e-38
BscC002g045	K00726	cel:CELE_M01F1.1	cel00510	N-Glycan biosynthesis	7.52e-82
BscC002g485	K12667	cel:CELE_M01A10.3	cel00510	N-Glycan biosynthesis	3.03e-67
BscC011g492	K00717	cel:CELE_C10F3.6	cel00510	N-Glycan biosynthesis	1.06e-154
BscC013g091	K03848	cel:CELE_C08H9.3	cel00510	N-Glycan biosynthesis	1.76e-06
BscC003g411	K12669	cel:CELE_ZK686.3	cel00510	N-Glycan biosynthesis	5.33e-140
BscC013g444	K00721	cel:CELE_H43I07.3	cel00510	N-Glycan biosynthesis	6.82e-10
BscC009g161	K07441	cel:CELE_M02B7.4	cel00510	N-Glycan biosynthesis	3.9e-52
BscC016g160	K03845	cel:CELE_K09E4.2	cel00510	N-Glycan biosynthesis	3.78e-129
BscC012g343	K01231	cel:CELE_F55D10.1	cel00510	N-Glycan biosynthesis	1.49e-10
BscC012g342	K01231	cel:CELE_F55D10.1	cel00510	N-Glycan biosynthesis	1.34e-22
BscC010g190	K01191	cel:CELE_F58H1.1	cel00511	Other glycan degradation	0.000181
BscC024g194	K01444	cel:CELE_R04B3.2	cel00511	Other glycan degradation	7.03e-15
BscC022g854	K01206	cel:CELE_W03G11.3	cel00511	Other glycan degradation	0
BscC010g314	K12309	cel:CELE_H22K11.2	cel00511	Other glycan degradation	5.58e-14
BscC011g311	K14459	cel:CELE_Y51F10.5	cel00511	Other glycan degradation	5.46e-68
BscC029g014	K14459	cel:CELE_Y51F10.5	cel00511	Other glycan degradation	5.9e-05
BscC012g503	K01192	cel:CELE_C33G3.4	cel00511	Other glycan degradation	0
BscC012g506	K14459	cel:CELE_Y119D3B.15	cel00511	Other glycan degradation	6.21e-09
BscC010g059	K12311	cel:CELE_F48C1.1	cel00511	Other glycan degradation	1.04e-50
BscC011g222	K14459	cel:CELE_Y51F10.5	cel00511	Other glycan degradation	2.15e-11
BscC007g642	K17108	cel:CELE_Y105E8A.10	cel00511	Other glycan degradation	0
BscC001g862	K14459	cel:CELE_Y70D2A.2	cel00511	Other glycan degradation	4.5e-60
BscC022g191	K17108	cel:CELE_R08F11.1	cel00511	Other glycan degradation	0
BscC003g268	K01227	cel:CELE_F01F1.10	cel00511	Other glycan degradation	1.74e-92
BscC022g215	K01201	cel:CELE_C33C12.3	cel00511	Other glycan degradation	1e-123
BscC022g214	K01201	cel:CELE_F13H10.6	cel00511	Other glycan degradation	0.000898
BscC022g197	K17108	cel:CELE_R08F11.1	cel00511	Other glycan degradation	0
BscC002g013	K12373	cel:CELE_T14F9.3	cel00511	Other glycan degradation	4.05e-157
BscC019g210	K12309	cel:CELE_H22K11.2	cel00511	Other glycan degradation	7.72e-136
BscC014g147	K12309	cel:CELE_H22K11.2	cel00511	Other glycan degradation	6.79e-24
BscC014g146	K12309	cel:CELE_H22K11.2	cel00511	Other glycan degradation	7.56e-99
BscC022g614	K00710	cel:CELE_Y47D3A.23	cel00512	Mucin type O-glycan biosynthesis	3.72e-46
BscC004g835	K00710	cel:CELE_Y66A7A.6	cel00512	Mucin type O-glycan biosynthesis	3.3e-77
BscC011g406	K00710	cel:CELE_Y47D3A.23	cel00512	Mucin type O-glycan biosynthesis	8.63e-58
BscC004g072	K00710	cel:CELE_H38K22.5	cel00512	Mucin type O-glycan biosynthesis	1.38e-30
BscC009g237	K00731	cel:CELE_T24D1.1	cel00512	Mucin type O-glycan biosynthesis	3.4e-05
BscC009g092	K00731	cel:CELE_ZC250.2	cel00512	Mucin type O-glycan biosynthesis	1.94e-08
BscC012g448	K00710	cel:CELE_Y75B8A.9	cel00512	Mucin type O-glycan biosynthesis	3.87e-39
BscC012g478	K00710	cel:CELE_Y47D3A.23	cel00512	Mucin type O-glycan biosynthesis	8.03e-66
BscC012g690	K00710	cel:CELE_Y47D3A.23	cel00512	Mucin type O-glycan biosynthesis	1.56e-63
BscC012g524	K00710	cel:CELE_Y47D3A.23	cel00512	Mucin type O-glycan biosynthesis	1.02e-46
BscC012g175	K00727	cel:CELE_T14B4.9	cel00512	Mucin type O-glycan biosynthesis	0.000349
BscC003g284	K00710	cel:CELE_Y47D3A.23	cel00512	Mucin type O-glycan biosynthesis	9.29e-50
BscC003g288	K00731	cel:CELE_T24D1.1	cel00512	Mucin type O-glycan biosynthesis	4.44e-07
BscC009g377	K00710	cel:CELE_Y47D3A.23	cel00512	Mucin type O-glycan biosynthesis	1.01e-56
BscC004g045	K00710	cel:CELE_Y47D3A.23	cel00512	Mucin type O-glycan biosynthesis	5.66e-75
BscC019g282	K00727	cel:CELE_C54C8.11	cel00512	Mucin type O-glycan biosynthesis	0.000841
BscC008g362	K00727	cel:CELE_F22D6.11	cel00512	Mucin type O-glycan biosynthesis	2.36e-06
BscC008g355	K00727	cel:CELE_F22D6.11	cel00512	Mucin type O-glycan biosynthesis	2.79e-06
BscC020g238	K14464	cel:CELE_T05A7.10	cel00513	Various types of N-glycan biosynthesis	5.3e-32
BscC024g097	K07968	cel:CELE_R10E11.4	cel00513	Various types of N-glycan biosynthesis	1.07e-24
BscC024g174	K01230	cel:CELE_C47E12.3	cel00513	Various types of N-glycan biosynthesis	1.56e-40
BscC022g748	K07432	cel:CELE_R10D12.12	cel00513	Various types of N-glycan biosynthesis	5.04e-11
BscC007g577	K14464	cel:CELE_K12H6.3	cel00513	Various types of N-glycan biosynthesis	4.65e-29
BscC007g576	K14464	cel:CELE_T05A7.10	cel00513	Various types of N-glycan biosynthesis	8.81e-31
BscC007g574	K14464	cel:CELE_T05A7.5	cel00513	Various types of N-glycan biosynthesis	9.51e-26
BscC007g480	K03847	cel:CELE_T27F7.4	cel00513	Various types of N-glycan biosynthesis	1.2e-07
BscC006g161	K14464	cel:CELE_T05A7.10	cel00513	Various types of N-glycan biosynthesis	1.23e-26
BscC003g607	K07151	cel:CELE_T12A2.2	cel00513	Various types of N-glycan biosynthesis	0
BscC011g299	K01230	cel:CELE_C47E12.3	cel00513	Various types of N-glycan biosynthesis	2.77e-34
BscC011g311	K14459	cel:CELE_Y51F10.5	cel00513	Various types of N-glycan biosynthesis	5.46e-68
BscC011g417	K00717	cel:CELE_C10F3.6	cel00513	Various types of N-glycan biosynthesis	1.33e-151
BscC008g567	K14464	cel:CELE_K12H6.3	cel00513	Various types of N-glycan biosynthesis	2.54e-29
BscC008g613	K07968	cel:CELE_R10E11.4	cel00513	Various types of N-glycan biosynthesis	3.63e-28
BscC004g131	K01231	cel:CELE_F55D10.1	cel00513	Various types of N-glycan biosynthesis	3.54e-49
BscC010g558	K12668	cel:CELE_F57B10.10	cel00513	Various types of N-glycan biosynthesis	1.9e-55
BscC011g130	K14434	cel:CELE_R05A10.6	cel00513	Various types of N-glycan biosynthesis	0.001
BscC029g014	K14459	cel:CELE_Y51F10.5	cel00513	Various types of N-glycan biosynthesis	5.9e-05
BscC014g624	K03844	cel:CELE_T23F2.1	cel00513	Various types of N-glycan biosynthesis	1.05e-05
BscC015g070	K00726	cel:CELE_F48E3.1	cel00513	Various types of N-glycan biosynthesis	5.25e-82
BscC012g506	K14459	cel:CELE_Y119D3B.15	cel00513	Various types of N-glycan biosynthesis	6.21e-09
BscC006g756	K00726	cel:CELE_B0416.6	cel00513	Various types of N-glycan biosynthesis	5.97e-40
BscC017g223	K03846	cel:CELE_T27F7.4	cel00513	Various types of N-glycan biosynthesis	3.35e-09
BscC011g222	K14459	cel:CELE_Y51F10.5	cel00513	Various types of N-glycan biosynthesis	2.15e-11
BscC010g667	K07151	cel:CELE_T12A2.2	cel00513	Various types of N-glycan biosynthesis	0
BscC017g450	K03843	cel:CELE_B0361.8	cel00513	Various types of N-glycan biosynthesis	5.54e-14
BscC017g448	K03843	cel:CELE_B0361.8	cel00513	Various types of N-glycan biosynthesis	8.31e-14
BscC009g579	K01231	cel:CELE_F55D10.1	cel00513	Various types of N-glycan biosynthesis	2.04e-25
BscC009g580	K01231	cel:CELE_F55D10.1	cel00513	Various types of N-glycan biosynthesis	2.8e-33
BscC021g339	K00736	cel:CELE_C03E10.4	cel00513	Various types of N-glycan biosynthesis	1.12e-168
BscC001g862	K14459	cel:CELE_Y70D2A.2	cel00513	Various types of N-glycan biosynthesis	4.5e-60
BscC028g011	K14464	cel:CELE_T05A7.10	cel00513	Various types of N-glycan biosynthesis	2.3e-31
BscC023g453	K12670	cel:CELE_T09A5.11	cel00513	Various types of N-glycan biosynthesis	0
BscC001g290	K14434	cel:CELE_F46F5.7	cel00513	Various types of N-glycan biosynthesis	0.000209
BscC006g593	K12666	cel:CELE_T22D1.4	cel00513	Various types of N-glycan biosynthesis	2.36e-156
BscC003g206	K03842	cel:CELE_T26A5.4	cel00513	Various types of N-glycan biosynthesis	2.86e-121
BscC022g337	K07432	cel:CELE_R10D12.12	cel00513	Various types of N-glycan biosynthesis	1.58e-30
BscC002g013	K12373	cel:CELE_T14F9.3	cel00513	Various types of N-glycan biosynthesis	4.05e-157
BscC002g030	K23741	cel:CELE_ZC506.1	cel00513	Various types of N-glycan biosynthesis	1.74e-38
BscC002g045	K00726	cel:CELE_M01F1.1	cel00513	Various types of N-glycan biosynthesis	7.52e-82
BscC002g485	K12667	cel:CELE_M01A10.3	cel00513	Various types of N-glycan biosynthesis	3.03e-67
BscC011g492	K00717	cel:CELE_C10F3.6	cel00513	Various types of N-glycan biosynthesis	1.06e-154
BscC003g411	K12669	cel:CELE_ZK686.3	cel00513	Various types of N-glycan biosynthesis	5.33e-140
BscC009g161	K07441	cel:CELE_M02B7.4	cel00513	Various types of N-glycan biosynthesis	3.9e-52
BscC016g160	K03845	cel:CELE_K09E4.2	cel00513	Various types of N-glycan biosynthesis	3.78e-129
BscC020g634	K00753	cel:CELE_K12H6.3	cel00513	Various types of N-glycan biosynthesis	1.43e-24
BscC012g343	K01231	cel:CELE_F55D10.1	cel00513	Various types of N-glycan biosynthesis	1.49e-10
BscC012g342	K01231	cel:CELE_F55D10.1	cel00513	Various types of N-glycan biosynthesis	1.34e-22
BscC020g072	K05948	cel:CELE_C16D9.6	cel00514	Other types of O-glycan biosynthesis	0.00072
BscC022g614	K00710	cel:CELE_Y47D3A.23	cel00514	Other types of O-glycan biosynthesis	3.72e-46
BscC024g097	K07968	cel:CELE_R10E11.4	cel00514	Other types of O-glycan biosynthesis	1.07e-24
BscC004g835	K00710	cel:CELE_Y66A7A.6	cel00514	Other types of O-glycan biosynthesis	3.3e-77
BscC007g451	K13675	cel:CELE_C02H6.1	cel00514	Other types of O-glycan biosynthesis	5.24e-05
BscC011g406	K00710	cel:CELE_Y47D3A.23	cel00514	Other types of O-glycan biosynthesis	8.63e-58
BscC008g613	K07968	cel:CELE_R10E11.4	cel00514	Other types of O-glycan biosynthesis	3.63e-28
BscC004g181	K11703	cel:CELE_F52H3.1	cel00514	Other types of O-glycan biosynthesis	9.79e-05
BscC004g114	K09667	cel:CELE_Y41G9A.1	cel00514	Other types of O-glycan biosynthesis	0.001
BscC004g072	K00710	cel:CELE_H38K22.5	cel00514	Other types of O-glycan biosynthesis	1.38e-30
BscC009g237	K00731	cel:CELE_T24D1.1	cel00514	Other types of O-glycan biosynthesis	3.4e-05
BscC009g092	K00731	cel:CELE_ZC250.2	cel00514	Other types of O-glycan biosynthesis	1.94e-08
BscC012g448	K00710	cel:CELE_Y75B8A.9	cel00514	Other types of O-glycan biosynthesis	3.87e-39
BscC012g478	K00710	cel:CELE_Y47D3A.23	cel00514	Other types of O-glycan biosynthesis	8.03e-66
BscC012g690	K00710	cel:CELE_Y47D3A.23	cel00514	Other types of O-glycan biosynthesis	1.56e-63
BscC012g524	K00710	cel:CELE_Y47D3A.23	cel00514	Other types of O-glycan biosynthesis	1.02e-46
BscC015g114	K03691	cel:CELE_C15C7.7	cel00514	Other types of O-glycan biosynthesis	8.96e-143
BscC021g183	K18134	cel:CELE_H12D21.10	cel00514	Other types of O-glycan biosynthesis	6.01e-38
BscC003g284	K00710	cel:CELE_Y47D3A.23	cel00514	Other types of O-glycan biosynthesis	9.29e-50
BscC003g288	K00731	cel:CELE_T24D1.1	cel00514	Other types of O-glycan biosynthesis	4.44e-07
BscC009g377	K00710	cel:CELE_Y47D3A.23	cel00514	Other types of O-glycan biosynthesis	1.01e-56
BscC004g045	K00710	cel:CELE_Y47D3A.23	cel00514	Other types of O-glycan biosynthesis	5.66e-75
BscC018g113	K03691	cel:CELE_K10G9.3	cel00514	Other types of O-glycan biosynthesis	2.74e-36
BscC018g114	K03691	cel:CELE_K10G9.3	cel00514	Other types of O-glycan biosynthesis	1.72e-80
BscC020g045	K09666	cel:CELE_Y73B3A.3	cel00515	Mannose type O-glycan biosynthesis	2.01e-05
BscC024g097	K07968	cel:CELE_R10E11.4	cel00515	Mannose type O-glycan biosynthesis	1.07e-24
BscC004g832	K19872	cel:CELE_W02B3.7	cel00515	Mannose type O-glycan biosynthesis	1.22e-12
BscC004g833	K19872	cel:CELE_W02B3.7	cel00515	Mannose type O-glycan biosynthesis	3.52e-09
BscC016g440	K00735	cel:CELE_ZK1307.5	cel00515	Mannose type O-glycan biosynthesis	3.7e-36
BscC025g034	K19872	cel:CELE_W02B3.7	cel00515	Mannose type O-glycan biosynthesis	0.000175
BscC025g035	K19872	cel:CELE_W02B3.4	cel00515	Mannose type O-glycan biosynthesis	3.54e-06
BscC008g613	K07968	cel:CELE_R10E11.4	cel00515	Mannose type O-glycan biosynthesis	3.63e-28
BscC005g280	K19872	cel:CELE_T07D3.5	cel00515	Mannose type O-glycan biosynthesis	6.34e-05
BscC018g337	K00735	cel:CELE_ZK1307.5	cel00515	Mannose type O-glycan biosynthesis	2.94e-31
BscC018g334	K00735	cel:CELE_ZK1307.5	cel00515	Mannose type O-glycan biosynthesis	2.66e-45
BscC014g541	K00735	cel:CELE_ZK1307.5	cel00515	Mannose type O-glycan biosynthesis	6.47e-27
BscC006g351	K00735	cel:CELE_C47F8.4	cel00515	Mannose type O-glycan biosynthesis	4.39e-12
BscC020g156	K00972	cel:CELE_K06B9.2	cel00520	Amino sugar and nucleotide sugar metabolism	1.33e-120
BscC020g390	K12450	cel:CELE_C53B4.7	cel00520	Amino sugar and nucleotide sugar metabolism	1.14e-05
BscC020g369	K00698	cel:CELE_F48A11.1	cel00520	Amino sugar and nucleotide sugar metabolism	2.1e-169
BscC024g012	K00621	cel:CELE_T23G11.2	cel00520	Amino sugar and nucleotide sugar metabolism	1.89e-46
BscC024g089	K00844	cel:CELE_Y77E11A.1	cel00520	Amino sugar and nucleotide sugar metabolism	1.13e-105
BscC024g241	K00012	cel:CELE_F29F11.1	cel00520	Amino sugar and nucleotide sugar metabolism	0
BscC024g344	K00966	cel:CELE_C42C1.5	cel00520	Amino sugar and nucleotide sugar metabolism	2.58e-44
BscC004g808	K00844	cel:CELE_Y77E11A.1	cel00520	Amino sugar and nucleotide sugar metabolism	1.85e-95
BscC003g575	K00844	cel:CELE_Y77E11A.1	cel00520	Amino sugar and nucleotide sugar metabolism	7.81e-98
BscC032g003	K00844	cel:CELE_Y77E11A.1	cel00520	Amino sugar and nucleotide sugar metabolism	2.02e-96
BscC010g576	K00963	cel:CELE_D1005.2	cel00520	Amino sugar and nucleotide sugar metabolism	8.08e-121
BscC005g315	K01784	cel:CELE_C47B2.6	cel00520	Amino sugar and nucleotide sugar metabolism	4.82e-115
BscC005g314	K01784	cel:CELE_F08F3.4	cel00520	Amino sugar and nucleotide sugar metabolism	2.51e-06
BscC005g313	K01784	cel:CELE_F08F3.4	cel00520	Amino sugar and nucleotide sugar metabolism	1.31e-05
BscC005g445	K01443	cel:CELE_F59B2.3	cel00520	Amino sugar and nucleotide sugar metabolism	1.73e-135
BscC014g706	K01443	cel:CELE_F59B2.3	cel00520	Amino sugar and nucleotide sugar metabolism	1.86e-159
BscC019g260	K01809	cel:CELE_ZK632.4	cel00520	Amino sugar and nucleotide sugar metabolism	9.74e-64
BscC003g027	K00976	cel:CELE_K03H1.13	cel00520	Amino sugar and nucleotide sugar metabolism	2.86e-42
BscC003g028	K00976	cel:CELE_K03H1.13	cel00520	Amino sugar and nucleotide sugar metabolism	5.33e-14
BscC005g730	K17497	cel:CELE_F52B11.2	cel00520	Amino sugar and nucleotide sugar metabolism	1.7e-103
BscC005g729	K17497	cel:CELE_F52B11.2	cel00520	Amino sugar and nucleotide sugar metabolism	1.96e-07
BscC004g345	K00963	cel:CELE_D1005.2	cel00520	Amino sugar and nucleotide sugar metabolism	2.54e-98
BscC004g300	K02564	cel:CELE_Y57G11C.3	cel00520	Amino sugar and nucleotide sugar metabolism	0.000466
BscC012g641	K00012	cel:CELE_F29F11.1	cel00520	Amino sugar and nucleotide sugar metabolism	0
BscC012g620	K00012	cel:CELE_F29F11.1	cel00520	Amino sugar and nucleotide sugar metabolism	0
BscC011g233	K01183	cel:CELE_F15A4.8	cel00520	Amino sugar and nucleotide sugar metabolism	0.000201
BscC011g232	K01183	cel:CELE_Y22D7AL.14	cel00520	Amino sugar and nucleotide sugar metabolism	0.000343
BscC011g231	K01183	cel:CELE_R09D1.10	cel00520	Amino sugar and nucleotide sugar metabolism	0.001
BscC011g230	K01183	cel:CELE_C04F6.3	cel00520	Amino sugar and nucleotide sugar metabolism	9.92e-46
BscC017g311	K05305	cel:CELE_C26D10.4	cel00520	Amino sugar and nucleotide sugar metabolism	3.97e-113
BscC010g664	K01809	cel:CELE_C05C8.7	cel00520	Amino sugar and nucleotide sugar metabolism	7.09e-80
BscC012g197	K15779	cel:CELE_Y43F4B.5	cel00520	Amino sugar and nucleotide sugar metabolism	1.56e-157
BscC023g480	K00884	cel:CELE_K01A11.2	cel00520	Amino sugar and nucleotide sugar metabolism	0.000252
BscC001g485	K01810	cel:CELE_Y87G2A.8	cel00520	Amino sugar and nucleotide sugar metabolism	0
BscC006g565	K01711	cel:CELE_F13D11.4	cel00520	Amino sugar and nucleotide sugar metabolism	0.000744
BscC006g543	K00884	cel:CELE_F08G12.5	cel00520	Amino sugar and nucleotide sugar metabolism	0.001
BscC003g309	K00844	cel:CELE_Y77E11A.1	cel00520	Amino sugar and nucleotide sugar metabolism	2.23e-95
BscC036g005	K00844	cel:CELE_Y77E11A.1	cel00520	Amino sugar and nucleotide sugar metabolism	1.34e-94
BscC002g013	K12373	cel:CELE_T14F9.3	cel00520	Amino sugar and nucleotide sugar metabolism	4.05e-157
BscC002g119	K00849	cel:CELE_M01D7.4	cel00520	Amino sugar and nucleotide sugar metabolism	1.04e-26
BscC023g110	K00326	cel:CELE_H13N06.4	cel00520	Amino sugar and nucleotide sugar metabolism	2.61e-05
BscC023g189	K01784	cel:CELE_F56H6.5	cel00520	Amino sugar and nucleotide sugar metabolism	0.000468
BscC023g197	K12450	cel:CELE_C01F1.3	cel00520	Amino sugar and nucleotide sugar metabolism	4.07e-18
BscC009g306	K00965	cel:CELE_ZK1058.3	cel00520	Amino sugar and nucleotide sugar metabolism	4.59e-142
BscC006g005	K01836	cel:CELE_F21D5.1	cel00520	Amino sugar and nucleotide sugar metabolism	0
BscC005g817	K00820	cel:CELE_T04A8.5	cel00520	Amino sugar and nucleotide sugar metabolism	0.001
BscC005g144	K08678	cel:CELE_R01H2.5	cel00520	Amino sugar and nucleotide sugar metabolism	0.000103
BscC003g406	K01183	cel:CELE_M01B2.6	cel00520	Amino sugar and nucleotide sugar metabolism	3.38e-05
BscC013g227	K01835	cel:CELE_R05F9.6	cel00520	Amino sugar and nucleotide sugar metabolism	0
BscC013g424	K00698	cel:CELE_T25G3.2	cel00520	Amino sugar and nucleotide sugar metabolism	0
BscC009g192	K01183	cel:CELE_C25A8.4	cel00520	Amino sugar and nucleotide sugar metabolism	1.24e-05
BscC009g191	K01183	cel:CELE_C08H9.14	cel00520	Amino sugar and nucleotide sugar metabolism	0.000708
BscC009g190	K01183	cel:CELE_R09D1.11	cel00520	Amino sugar and nucleotide sugar metabolism	4.69e-05
BscC020g562	K00966	cel:CELE_Y47D9A.1	cel00520	Amino sugar and nucleotide sugar metabolism	3.29e-38
BscC008g203	K01710	cel:CELE_Y71G12B.6	cel00523	Polyketide sugar unit biosynthesis	0.000605
BscC008g309	K01790	cel:CELE_C14F11.6	cel00523	Polyketide sugar unit biosynthesis	9.58e-92
BscC010g314	K12309	cel:CELE_H22K11.2	cel00531	Glycosaminoglycan degradation	5.58e-14
BscC001g273	K01195	cel:CELE_Y105E8B.9	cel00531	Glycosaminoglycan degradation	0
BscC002g358	K01197	cel:CELE_T22C8.2	cel00531	Glycosaminoglycan degradation	1.76e-25
BscC002g013	K12373	cel:CELE_T14F9.3	cel00531	Glycosaminoglycan degradation	4.05e-157
BscC002g041	K01197	cel:CELE_T22C8.2	cel00531	Glycosaminoglycan degradation	5.37e-67
BscC019g210	K12309	cel:CELE_H22K11.2	cel00531	Glycosaminoglycan degradation	7.72e-136
BscC014g147	K12309	cel:CELE_H22K11.2	cel00531	Glycosaminoglycan degradation	6.79e-24
BscC014g146	K12309	cel:CELE_H22K11.2	cel00531	Glycosaminoglycan degradation	7.56e-99
BscC018g120	K01197	cel:CELE_T22C8.2	cel00531	Glycosaminoglycan degradation	1.14e-99
BscC022g540	K13499	cel:CELE_F56H6.1	cel00532	Glycosaminoglycan biosynthesis - chondroitin sulfate / dermatan sulfate	2.56e-05
BscC024g282	K10158	cel:CELE_C47F8.4	cel00532	Glycosaminoglycan biosynthesis - chondroitin sulfate / dermatan sulfate	3.69e-39
BscC009g206	K00771	cel:CELE_Y50D4C.6	cel00532	Glycosaminoglycan biosynthesis - chondroitin sulfate / dermatan sulfate	7.03e-13
BscC013g109	K00734	cel:CELE_C47F8.5	cel00532	Glycosaminoglycan biosynthesis - chondroitin sulfate / dermatan sulfate	0.000848
BscC012g228	K00733	cel:CELE_W02B12.11	cel00532	Glycosaminoglycan biosynthesis - chondroitin sulfate / dermatan sulfate	2.29e-25
BscC003g443	K00747	cel:CELE_T24D1.1	cel00532	Glycosaminoglycan biosynthesis - chondroitin sulfate / dermatan sulfate	1.69e-08
BscC024g097	K07968	cel:CELE_R10E11.4	cel00533	Glycosaminoglycan biosynthesis - keratan sulfate	1.07e-24
BscC011g417	K00717	cel:CELE_C10F3.6	cel00533	Glycosaminoglycan biosynthesis - keratan sulfate	1.33e-151
BscC008g613	K07968	cel:CELE_R10E11.4	cel00533	Glycosaminoglycan biosynthesis - keratan sulfate	3.63e-28
BscC011g492	K00717	cel:CELE_C10F3.6	cel00533	Glycosaminoglycan biosynthesis - keratan sulfate	1.06e-154
BscC024g282	K10158	cel:CELE_C47F8.4	cel00534	Glycosaminoglycan biosynthesis - heparan sulfate / heparin	3.69e-39
BscC008g304	K02366	cel:CELE_K01G5.6	cel00534	Glycosaminoglycan biosynthesis - heparan sulfate / heparin	1.91e-05
BscC006g122	K02577	cel:CELE_F40H3.5	cel00534	Glycosaminoglycan biosynthesis - heparan sulfate / heparin	2.85e-27
BscC013g063	K01793	cel:CELE_B0285.5	cel00534	Glycosaminoglycan biosynthesis - heparan sulfate / heparin	1.28e-19
BscC009g206	K00771	cel:CELE_Y50D4C.6	cel00534	Glycosaminoglycan biosynthesis - heparan sulfate / heparin	7.03e-13
BscC018g181	K02367	cel:CELE_F12F6.3	cel00534	Glycosaminoglycan biosynthesis - heparan sulfate / heparin	2.96e-25
BscC001g808	K02513	cel:CELE_C34F6.4	cel00534	Glycosaminoglycan biosynthesis - heparan sulfate / heparin	1.92e-145
BscC002g209	K08103	cel:CELE_Y34B4A.3	cel00534	Glycosaminoglycan biosynthesis - heparan sulfate / heparin	2.07e-124
BscC014g223	K02370	cel:CELE_F12F6.3	cel00534	Glycosaminoglycan biosynthesis - heparan sulfate / heparin	1.41e-12
BscC013g109	K00734	cel:CELE_C47F8.5	cel00534	Glycosaminoglycan biosynthesis - heparan sulfate / heparin	0.000848
BscC018g084	K08104	cel:CELE_F08B4.6	cel00534	Glycosaminoglycan biosynthesis - heparan sulfate / heparin	6.57e-28
BscC017g025	K01793	cel:CELE_B0285.5	cel00534	Glycosaminoglycan biosynthesis - heparan sulfate / heparin	0.001
BscC012g228	K00733	cel:CELE_W02B12.11	cel00534	Glycosaminoglycan biosynthesis - heparan sulfate / heparin	2.29e-25
BscC013g037	K01793	cel:CELE_B0285.5	cel00534	Glycosaminoglycan biosynthesis - heparan sulfate / heparin	1.28e-19
BscC023g292	K02513	cel:CELE_C34F6.4	cel00534	Glycosaminoglycan biosynthesis - heparan sulfate / heparin	2.54e-142
BscC020g597	K07809	cel:CELE_F08B4.6	cel00534	Glycosaminoglycan biosynthesis - heparan sulfate / heparin	4.11e-33
BscC020g178	K00002	cel:CELE_F37C12.12	cel00561	Glycerolipid metabolism	0.000492
BscC020g182	K01080	cel:CELE_T06D8.3	cel00561	Glycerolipid metabolism	5.13e-06
BscC020g429	K13506	cel:CELE_M79.2	cel00561	Glycerolipid metabolism	5.12e-38
BscC024g008	K00901	cel:CELE_F46H6.2	cel00561	Glycerolipid metabolism	1.34e-15
BscC008g283	K13509	cel:CELE_R07E3.5	cel00561	Glycerolipid metabolism	1.21e-06
BscC004g710	K00149	cel:CELE_F45H10.1	cel00561	Glycerolipid metabolism	7.16e-28
BscC007g602	K14458	cel:CELE_W01A11.2	cel00561	Glycerolipid metabolism	2.79e-108
BscC007g504	K14458	cel:CELE_F59A1.10	cel00561	Glycerolipid metabolism	3.24e-90
BscC007g463	K00629	cel:CELE_Y46G5A.21	cel00561	Glycerolipid metabolism	3.76e-29
BscC007g417	K14457	cel:CELE_F59A1.10	cel00561	Glycerolipid metabolism	3.1e-82
BscC007g032	K15728	cel:CELE_H37A05.1	cel00561	Glycerolipid metabolism	0
BscC007g086	K11155	cel:CELE_B0395.2	cel00561	Glycerolipid metabolism	4.96e-27
BscC007g111	K13513	cel:CELE_K07B1.5	cel00561	Glycerolipid metabolism	5.76e-07
BscC007g126	K13513	cel:CELE_K07B1.5	cel00561	Glycerolipid metabolism	0.000613
BscC011g366	K00128	cel:CELE_F56D12.1	cel00561	Glycerolipid metabolism	6.6e-16
BscC008g578	K00002	cel:CELE_C56G3.2	cel00561	Glycerolipid metabolism	9.83e-10
BscC018g349	K00128	cel:CELE_F45H10.1	cel00561	Glycerolipid metabolism	1.32e-34
BscC017g198	K14457	cel:CELE_F59A1.10	cel00561	Glycerolipid metabolism	1.01e-79
BscC017g209	K00864	cel:CELE_C55B6.1	cel00561	Glycerolipid metabolism	6.68e-28
BscC015g081	K13517	cel:CELE_R155.1	cel00561	Glycerolipid metabolism	3.59e-17
BscC007g128	K13513	cel:CELE_F08G5.2	cel00561	Glycerolipid metabolism	0.000485
BscC008g437	K00901	cel:CELE_F13E6.6	cel00561	Glycerolipid metabolism	0.000487
BscC016g078	K01080	cel:CELE_T06D8.3	cel00561	Glycerolipid metabolism	9.94e-15
BscC016g079	K01080	cel:CELE_T06D8.3	cel00561	Glycerolipid metabolism	9.85e-09
BscC016g080	K01080	cel:CELE_T06D8.3	cel00561	Glycerolipid metabolism	3.66e-15
BscC016g081	K01080	cel:CELE_T06D8.3	cel00561	Glycerolipid metabolism	4.44e-12
BscC016g082	K01080	cel:CELE_T06D8.3	cel00561	Glycerolipid metabolism	7.53e-13
BscC012g657	K14085	cel:CELE_T08B1.3	cel00561	Glycerolipid metabolism	3.21e-17
BscC012g578	K00901	cel:CELE_F48G7.9	cel00561	Glycerolipid metabolism	0.000337
BscC010g696	K13506	cel:CELE_R07E3.5	cel00561	Glycerolipid metabolism	5.79e-45
BscC023g408	K00002	cel:CELE_C56G3.2	cel00561	Glycerolipid metabolism	0.000734
BscC022g096	K19007	cel:CELE_F08G5.2	cel00561	Glycerolipid metabolism	3.84e-05
BscC003g127	K11529	cel:CELE_C13B9.2	cel00561	Glycerolipid metabolism	1.42e-92
BscC003g161	K00149	cel:CELE_F45H10.1	cel00561	Glycerolipid metabolism	1.25e-29
BscC019g076	K00863	cel:CELE_W02H5.8	cel00561	Glycerolipid metabolism	3.39e-165
BscC019g178	K00128	cel:CELE_F56D12.1	cel00561	Glycerolipid metabolism	9.18e-07
BscC009g371	K00002	cel:CELE_F37C12.12	cel00561	Glycerolipid metabolism	1.44e-05
BscC009g405	K13509	cel:CELE_F49H12.6	cel00561	Glycerolipid metabolism	0.000139
BscC014g025	K00011	cel:CELE_C07D8.6	cel00561	Glycerolipid metabolism	0.000541
BscC013g229	K09881	cel:CELE_F52C9.3	cel00561	Glycerolipid metabolism	1.12e-143
BscC009g150	K00002	cel:CELE_F37C12.12	cel00561	Glycerolipid metabolism	0.001
BscC016g170	K14458	cel:CELE_W01A11.2	cel00561	Glycerolipid metabolism	4.23e-83
BscC020g704	K13506	cel:CELE_M79.2	cel00561	Glycerolipid metabolism	2e-41
BscC020g676	K00901	cel:CELE_F46H6.2	cel00561	Glycerolipid metabolism	1.6e-37
BscC012g416	K14457	cel:CELE_F59A1.10	cel00561	Glycerolipid metabolism	4.26e-81
BscC012g286	K11160	cel:CELE_F59A1.10	cel00561	Glycerolipid metabolism	1.42e-41
BscC012g285	K11160	cel:CELE_Y55F3BL.2	cel00561	Glycerolipid metabolism	0.000269
BscC020g041	K01106	cel:CELE_C01B10.3	cel00562	Inositol phosphate metabolism	0
BscC020g275	K00915	cel:CELE_Y22D7AR.6	cel00562	Inositol phosphate metabolism	1.27e-06
BscC010g230	K00921	cel:CELE_F01F1.4	cel00562	Inositol phosphate metabolism	0.000178
BscC022g651	K20279	cel:CELE_C09B8.1	cel00562	Inositol phosphate metabolism	0.000591
BscC022g433	K05857	cel:CELE_T07G12.1	cel00562	Inositol phosphate metabolism	4.76e-05
BscC024g172	K00914	cel:CELE_Y48G1BL.2	cel00562	Inositol phosphate metabolism	3.49e-09
BscC024g332	K18081	cel:CELE_Y48G1C.11	cel00562	Inositol phosphate metabolism	7.66e-09
BscC004g628	K18082	cel:CELE_R11D1.10	cel00562	Inositol phosphate metabolism	0.000437
BscC001g195	K21797	cel:CELE_C34B7.2	cel00562	Inositol phosphate metabolism	6.32e-50
BscC001g131	K00911	cel:CELE_C46H11.4	cel00562	Inositol phosphate metabolism	2.23e-117
BscC007g572	K05858	cel:CELE_K10F12.3	cel00562	Inositol phosphate metabolism	3.95e-21
BscC019g040	K05858	cel:CELE_K10F12.3	cel00562	Inositol phosphate metabolism	4.02e-13
BscC019g021	K13711	cel:CELE_ZC8.6	cel00562	Inositol phosphate metabolism	2.85e-62
BscC004g209	K13711	cel:CELE_ZC8.6	cel00562	Inositol phosphate metabolism	1.53e-64
BscC010g575	K19801	cel:CELE_T06E4.3	cel00562	Inositol phosphate metabolism	8.95e-07
BscC005g268	K00999	cel:CELE_Y46G5A.5	cel00562	Inositol phosphate metabolism	1.71e-101
BscC021g420	K01092	cel:CELE_ZK430.2	cel00562	Inositol phosphate metabolism	1.06e-06
BscC021g403	K22913	cel:CELE_JC8.10	cel00562	Inositol phosphate metabolism	3.39e-34
BscC014g670	K18083	cel:CELE_Y48G1C.11	cel00562	Inositol phosphate metabolism	1.71e-08
BscC017g067	K00888	cel:CELE_Y75B8A.24	cel00562	Inositol phosphate metabolism	1.01e-08
BscC012g037	K00920	cel:CELE_VF11C1L.1	cel00562	Inositol phosphate metabolism	5.7e-15
BscC013g541	K00888	cel:CELE_Y75B8A.24	cel00562	Inositol phosphate metabolism	0.000345
BscC017g483	K01858	cel:CELE_VF13D12L.1	cel00562	Inositol phosphate metabolism	0
BscC016g004	K00911	cel:CELE_C46H11.4	cel00562	Inositol phosphate metabolism	2.02e-24
BscC021g212	K00923	cel:CELE_Y75B7AL.3	cel00562	Inositol phosphate metabolism	0.001
BscC021g196	K01106	cel:CELE_C09B8.1	cel00562	Inositol phosphate metabolism	6.1e-98
BscC021g149	K13711	cel:CELE_C56A3.8	cel00562	Inositol phosphate metabolism	3.62e-16
BscC001g640	K15759	cel:CELE_F13G3.5	cel00562	Inositol phosphate metabolism	1.45e-05
BscC023g400	K01116	cel:CELE_ZK524.2	cel00562	Inositol phosphate metabolism	0.000701
BscC021g454	K00889	cel:CELE_VF11C1L.1	cel00562	Inositol phosphate metabolism	2.02e-13
BscC022g005	K01099	cel:CELE_C50C3.7	cel00562	Inositol phosphate metabolism	3.8e-18
BscC014g124	K05857	cel:CELE_F52H2.7	cel00562	Inositol phosphate metabolism	0.000432
BscC004g007	K00888	cel:CELE_B0261.2	cel00562	Inositol phosphate metabolism	2.95e-07
BscC018g022	K10572	cel:CELE_Y17G7B.13	cel00562	Inositol phosphate metabolism	2.52e-135
BscC018g029	K00922	cel:CELE_T06E4.3	cel00562	Inositol phosphate metabolism	1.7e-07
BscC017g059	K00888	cel:CELE_Y75B8A.24	cel00562	Inositol phosphate metabolism	1.01e-08
BscC006g021	K05857	cel:CELE_Y75B7AL.3	cel00562	Inositol phosphate metabolism	0.000119
BscC005g141	K01110	cel:CELE_F46F11.3	cel00562	Inositol phosphate metabolism	0.000161
BscC023g070	K21798	cel:CELE_W09C5.7	cel00562	Inositol phosphate metabolism	2.52e-29
BscC016g152	K00140	cel:CELE_F45H10.1	cel00562	Inositol phosphate metabolism	3.34e-10
BscC020g669	K20278	cel:CELE_C50C3.7	cel00562	Inositol phosphate metabolism	1.19e-14
BscC020g668	K05860	cel:CELE_R05G6.10	cel00562	Inositol phosphate metabolism	0.000453
BscC020g152	K03860	cel:CELE_F42G8.7	cel00563	Glycosylphosphatidylinositol (GPI)-anchor biosynthesis	3.21e-12
BscC020g154	K03860	cel:CELE_F01G4.5	cel00563	Glycosylphosphatidylinositol (GPI)-anchor biosynthesis	1.04e-15
BscC022g447	K05293	cel:CELE_B0491.1	cel00563	Glycosylphosphatidylinositol (GPI)-anchor biosynthesis	8.97e-08
BscC001g059	K03434	cel:CELE_F28D9.4	cel00563	Glycosylphosphatidylinositol (GPI)-anchor biosynthesis	1.43e-24
BscC001g058	K03434	cel:CELE_Y52B11C.1	cel00563	Glycosylphosphatidylinositol (GPI)-anchor biosynthesis	3.11e-73
BscC006g182	K05285	cel:CELE_C27A12.9	cel00563	Glycosylphosphatidylinositol (GPI)-anchor biosynthesis	2.72e-10
BscC012g073	K05290	cel:CELE_T28H10.3	cel00563	Glycosylphosphatidylinositol (GPI)-anchor biosynthesis	7.08e-28
BscC018g251	K05310	cel:CELE_Y54E10BR.1	cel00563	Glycosylphosphatidylinositol (GPI)-anchor biosynthesis	1.17e-12
BscC021g056	K05288	cel:CELE_Y54E10BR.1	cel00563	Glycosylphosphatidylinositol (GPI)-anchor biosynthesis	9.82e-12
BscC001g802	K07542	cel:CELE_T09B4.1	cel00563	Glycosylphosphatidylinositol (GPI)-anchor biosynthesis	6.51e-70
BscC002g352	K03859	cel:CELE_T20D3.8	cel00563	Glycosylphosphatidylinositol (GPI)-anchor biosynthesis	2.66e-56
BscC006g671	K05291	cel:CELE_T14G10.7	cel00563	Glycosylphosphatidylinositol (GPI)-anchor biosynthesis	6.19e-97
BscC004g380	K05292	cel:CELE_F17C11.7	cel00563	Glycosylphosphatidylinositol (GPI)-anchor biosynthesis	3.55e-75
BscC013g108	K05283	cel:CELE_Y110A2AL.12	cel00563	Glycosylphosphatidylinositol (GPI)-anchor biosynthesis	1.07e-49
BscC018g046	K03857	cel:CELE_D2085.6	cel00563	Glycosylphosphatidylinositol (GPI)-anchor biosynthesis	0
BscC020g681	K05294	cel:CELE_T19B10.8	cel00563	Glycosylphosphatidylinositol (GPI)-anchor biosynthesis	4.44e-45
BscC020g107	K13516	cel:CELE_R155.1	cel00564	Glycerophospholipid metabolism	4.73e-07
BscC020g182	K01080	cel:CELE_T06D8.3	cel00564	Glycerophospholipid metabolism	5.13e-06
BscC020g429	K13506	cel:CELE_M79.2	cel00564	Glycerophospholipid metabolism	5.12e-38
BscC022g582	K13644	cel:CELE_F54D7.2	cel00564	Glycerophospholipid metabolism	6.47e-36
BscC024g008	K00901	cel:CELE_F46H6.2	cel00564	Glycerophospholipid metabolism	1.34e-15
BscC008g283	K13509	cel:CELE_R07E3.5	cel00564	Glycerophospholipid metabolism	1.21e-06
BscC001g209	K00111	cel:CELE_F12A10.5	cel00564	Glycerophospholipid metabolism	0.000406
BscC001g175	K06129	cel:CELE_M05B5.4	cel00564	Glycerophospholipid metabolism	0
BscC001g040	K16343	cel:CELE_C46H3.3	cel00564	Glycerophospholipid metabolism	0.000877
BscC007g601	K13514	cel:CELE_F08G5.2	cel00564	Glycerophospholipid metabolism	2.51e-23
BscC007g545	K01047	cel:CELE_Y69A2AL.2	cel00564	Glycerophospholipid metabolism	1.2e-21
BscC007g463	K00629	cel:CELE_Y46G5A.21	cel00564	Glycerophospholipid metabolism	3.76e-29
BscC006g143	K14156	cel:CELE_C05E11.6	cel00564	Glycerophospholipid metabolism	1.24e-05
BscC006g056	K00981	cel:CELE_C33H5.18	cel00564	Glycerophospholipid metabolism	0
BscC007g032	K15728	cel:CELE_H37A05.1	cel00564	Glycerophospholipid metabolism	0
BscC007g069	K01047	cel:CELE_Y69A2AL.2	cel00564	Glycerophospholipid metabolism	4.82e-21
BscC007g111	K13513	cel:CELE_K07B1.5	cel00564	Glycerophospholipid metabolism	5.76e-07
BscC007g126	K13513	cel:CELE_K07B1.5	cel00564	Glycerophospholipid metabolism	0.000613
BscC011g342	K16860	cel:CELE_T05C3.6	cel00564	Glycerophospholipid metabolism	1.14e-18
BscC004g200	K01613	cel:CELE_B0361.5	cel00564	Glycerophospholipid metabolism	4.2e-145
BscC010g561	K00968	cel:CELE_C39D10.3	cel00564	Glycerophospholipid metabolism	7.38e-10
BscC010g537	K18695	cel:CELE_T12B3.3	cel00564	Glycerophospholipid metabolism	0.000105
BscC005g293	K14156	cel:CELE_T27A10.3	cel00564	Glycerophospholipid metabolism	1.92e-17
BscC005g268	K00999	cel:CELE_Y46G5A.5	cel00564	Glycerophospholipid metabolism	1.71e-101
BscC014g681	K00006	cel:CELE_K11H3.1	cel00564	Glycerophospholipid metabolism	1.56e-28
BscC011g086	K16860	cel:CELE_T05C3.6	cel00564	Glycerophospholipid metabolism	4.51e-06
BscC015g081	K13517	cel:CELE_R155.1	cel00564	Glycerophospholipid metabolism	3.59e-17
BscC014g281	K06130	cel:CELE_K04G2.5	cel00564	Glycerophospholipid metabolism	5.18e-37
BscC007g128	K13513	cel:CELE_F08G5.2	cel00564	Glycerophospholipid metabolism	0.000485
BscC007g183	K01047	cel:CELE_Y69A2AL.2	cel00564	Glycerophospholipid metabolism	8.29e-21
BscC007g185	K01047	cel:CELE_Y69A2AL.2	cel00564	Glycerophospholipid metabolism	3.84e-13
BscC008g437	K00901	cel:CELE_F13E6.6	cel00564	Glycerophospholipid metabolism	0.000487
BscC007g710	K08744	cel:CELE_F23H11.9	cel00564	Glycerophospholipid metabolism	4.49e-77
BscC002g629	K13514	cel:CELE_K07B1.5	cel00564	Glycerophospholipid metabolism	6.84e-17
BscC016g078	K01080	cel:CELE_T06D8.3	cel00564	Glycerophospholipid metabolism	9.94e-15
BscC016g079	K01080	cel:CELE_T06D8.3	cel00564	Glycerophospholipid metabolism	9.85e-09
BscC016g080	K01080	cel:CELE_T06D8.3	cel00564	Glycerophospholipid metabolism	3.66e-15
BscC016g081	K01080	cel:CELE_T06D8.3	cel00564	Glycerophospholipid metabolism	4.44e-12
BscC016g082	K01080	cel:CELE_T06D8.3	cel00564	Glycerophospholipid metabolism	7.53e-13
BscC012g526	K14676	cel:CELE_M110.7	cel00564	Glycerophospholipid metabolism	0
BscC012g578	K00901	cel:CELE_F48G7.9	cel00564	Glycerophospholipid metabolism	0.000337
BscC010g742	K08729	cel:CELE_T27E9.5	cel00564	Glycerophospholipid metabolism	9.5e-176
BscC010g750	K01049	cel:CELE_C42D4.2	cel00564	Glycerophospholipid metabolism	6.49e-13
BscC010g696	K13506	cel:CELE_R07E3.5	cel00564	Glycerophospholipid metabolism	5.79e-45
BscC021g177	K00623	cel:CELE_W03F9.4	cel00564	Glycerophospholipid metabolism	1.55e-25
BscC021g145	K14156	cel:CELE_T27A10.3	cel00564	Glycerophospholipid metabolism	2.31e-16
BscC021g111	K00649	cel:CELE_F08F3.2	cel00564	Glycerophospholipid metabolism	2.15e-31
BscC001g686	K00993	cel:CELE_F22E10.5	cel00564	Glycerophospholipid metabolism	1.77e-25
BscC023g375	K01047	cel:CELE_Y69A2AL.2	cel00564	Glycerophospholipid metabolism	8.54e-23
BscC022g096	K19007	cel:CELE_F08G5.2	cel00564	Glycerophospholipid metabolism	3.84e-05
BscC022g117	K01049	cel:CELE_F27C8.6	cel00564	Glycerophospholipid metabolism	0.000148
BscC006g616	K13511	cel:CELE_ZK809.2	cel00564	Glycerophospholipid metabolism	6.98e-86
BscC002g562	K14621	cel:CELE_Y40B10A.9	cel00564	Glycerophospholipid metabolism	1.15e-07
BscC002g592	K16343	cel:CELE_C01H6.2	cel00564	Glycerophospholipid metabolism	0.000892
BscC002g628	K13514	cel:CELE_K07B1.5	cel00564	Glycerophospholipid metabolism	6.35e-05
BscC009g307	K00995	cel:CELE_Y48G1C.4	cel00564	Glycerophospholipid metabolism	1.63e-141
BscC009g405	K13509	cel:CELE_F49H12.6	cel00564	Glycerophospholipid metabolism	0.000139
BscC009g051	K16343	cel:CELE_C45B2.6	cel00564	Glycerophospholipid metabolism	0.000116
BscC013g203	K01115	cel:CELE_C04G6.3	cel00564	Glycerophospholipid metabolism	0
BscC013g341	K13515	cel:CELE_ZK550.1	cel00564	Glycerophospholipid metabolism	1.92e-05
BscC014g379	K06130	cel:CELE_K04G2.5	cel00564	Glycerophospholipid metabolism	8.33e-30
BscC023g308	K00006	cel:CELE_F47G4.3	cel00564	Glycerophospholipid metabolism	6.97e-131
BscC020g707	K14286	cel:CELE_C16A3.10	cel00564	Glycerophospholipid metabolism	2.91e-11
BscC020g704	K13506	cel:CELE_M79.2	cel00564	Glycerophospholipid metabolism	2e-41
BscC020g676	K00901	cel:CELE_F46H6.2	cel00564	Glycerophospholipid metabolism	1.6e-37
BscC020g672	K16343	cel:CELE_ZK265.1	cel00564	Glycerophospholipid metabolism	0.001
BscC020g653	K16860	cel:CELE_T05C3.6	cel00564	Glycerophospholipid metabolism	0.000185
BscC020g636	K00967	cel:CELE_F28A10.10	cel00564	Glycerophospholipid metabolism	1.78e-06
BscC020g631	K00894	cel:CELE_D1044.1	cel00564	Glycerophospholipid metabolism	5.08e-05
BscC020g488	K14286	cel:CELE_C16A3.10	cel00564	Glycerophospholipid metabolism	1.09e-10
BscC020g182	K01080	cel:CELE_T06D8.3	cel00565	Ether lipid metabolism	5.13e-06
BscC022g582	K13644	cel:CELE_F54D7.2	cel00565	Ether lipid metabolism	6.47e-36
BscC001g040	K16343	cel:CELE_C46H3.3	cel00565	Ether lipid metabolism	0.000877
BscC007g545	K01047	cel:CELE_Y69A2AL.2	cel00565	Ether lipid metabolism	1.2e-21
BscC003g544	K16794	cel:CELE_T05C3.2	cel00565	Ether lipid metabolism	0.001
BscC007g069	K01047	cel:CELE_Y69A2AL.2	cel00565	Ether lipid metabolism	4.82e-21
BscC011g342	K16860	cel:CELE_T05C3.6	cel00565	Ether lipid metabolism	1.14e-18
BscC011g086	K16860	cel:CELE_T05C3.6	cel00565	Ether lipid metabolism	4.51e-06
BscC014g609	K00803	cel:CELE_F54D5.12	cel00565	Ether lipid metabolism	2.88e-11
BscC007g183	K01047	cel:CELE_Y69A2AL.2	cel00565	Ether lipid metabolism	8.29e-21
BscC007g185	K01047	cel:CELE_Y69A2AL.2	cel00565	Ether lipid metabolism	3.84e-13
BscC016g078	K01080	cel:CELE_T06D8.3	cel00565	Ether lipid metabolism	9.94e-15
BscC016g079	K01080	cel:CELE_T06D8.3	cel00565	Ether lipid metabolism	9.85e-09
BscC016g080	K01080	cel:CELE_T06D8.3	cel00565	Ether lipid metabolism	3.66e-15
BscC016g081	K01080	cel:CELE_T06D8.3	cel00565	Ether lipid metabolism	4.44e-12
BscC016g082	K01080	cel:CELE_T06D8.3	cel00565	Ether lipid metabolism	7.53e-13
BscC015g161	K01062	cel:CELE_C52B9.7	cel00565	Ether lipid metabolism	1.39e-42
BscC015g162	K01062	cel:CELE_W03G9.6	cel00565	Ether lipid metabolism	9.8e-14
BscC001g686	K00993	cel:CELE_F22E10.5	cel00565	Ether lipid metabolism	1.77e-25
BscC023g375	K01047	cel:CELE_Y69A2AL.2	cel00565	Ether lipid metabolism	8.54e-23
BscC022g323	K08743	cel:CELE_C01B10.9	cel00565	Ether lipid metabolism	3.92e-18
BscC002g562	K14621	cel:CELE_Y40B10A.9	cel00565	Ether lipid metabolism	1.15e-07
BscC002g592	K16343	cel:CELE_C01H6.2	cel00565	Ether lipid metabolism	0.000892
BscC009g051	K16343	cel:CELE_C45B2.6	cel00565	Ether lipid metabolism	0.000116
BscC013g203	K01115	cel:CELE_C04G6.3	cel00565	Ether lipid metabolism	0
BscC020g672	K16343	cel:CELE_ZK265.1	cel00565	Ether lipid metabolism	0.001
BscC020g653	K16860	cel:CELE_T05C3.6	cel00565	Ether lipid metabolism	0.000185
BscC010g169	K05309	cel:CELE_C29E4.7	cel00590	Arachidonic acid metabolism	0.00054
BscC010g130	K00432	cel:CELE_Y94H6A.4	cel00590	Arachidonic acid metabolism	2.95e-15
BscC024g181	K00432	cel:CELE_Y94H6A.4	cel00590	Arachidonic acid metabolism	6.59e-17
BscC001g040	K16343	cel:CELE_C46H3.3	cel00590	Arachidonic acid metabolism	0.000877
BscC007g545	K01047	cel:CELE_Y69A2AL.2	cel00590	Arachidonic acid metabolism	1.2e-21
BscC006g170	K01254	cel:CELE_AC3.5	cel00590	Arachidonic acid metabolism	2.6e-05
BscC003g640	K15730	cel:CELE_ZC395.10	cel00590	Arachidonic acid metabolism	4.25e-21
BscC007g069	K01047	cel:CELE_Y69A2AL.2	cel00590	Arachidonic acid metabolism	4.82e-21
BscC008g561	K00432	cel:CELE_Y94H6A.4	cel00590	Arachidonic acid metabolism	4.08e-19
BscC010g567	K04097	cel:CELE_R03D7.6	cel00590	Arachidonic acid metabolism	2.87e-07
BscC005g324	K07413	cel:CELE_T10B9.5	cel00590	Arachidonic acid metabolism	0.001
BscC021g414	K18592	cel:CELE_Y97E10AR.2	cel00590	Arachidonic acid metabolism	9.74e-29
BscC007g183	K01047	cel:CELE_Y69A2AL.2	cel00590	Arachidonic acid metabolism	8.29e-21
BscC007g185	K01047	cel:CELE_Y69A2AL.2	cel00590	Arachidonic acid metabolism	3.84e-13
BscC011g227	K01832	cel:CELE_B0304.3	cel00590	Arachidonic acid metabolism	0.00077
BscC011g223	K01832	cel:CELE_C03G6.14	cel00590	Arachidonic acid metabolism	0.000239
BscC007g621	K18592	cel:CELE_T19H12.6	cel00590	Arachidonic acid metabolism	7.72e-39
BscC023g375	K01047	cel:CELE_Y69A2AL.2	cel00590	Arachidonic acid metabolism	8.54e-23
BscC001g484	K04097	cel:CELE_F21H7.1	cel00590	Arachidonic acid metabolism	1.58e-06
BscC006g712	K00079	cel:CELE_R05D8.8	cel00590	Arachidonic acid metabolism	0.000266
BscC003g203	K01254	cel:CELE_AC3.5	cel00590	Arachidonic acid metabolism	0.000555
BscC019g074	K00432	cel:CELE_F55A3.5	cel00590	Arachidonic acid metabolism	8.46e-15
BscC019g079	K18592	cel:CELE_T19H12.6	cel00590	Arachidonic acid metabolism	1.95e-37
BscC019g133	K18592	cel:CELE_T19H12.6	cel00590	Arachidonic acid metabolism	1.07e-42
BscC002g562	K14621	cel:CELE_Y40B10A.9	cel00590	Arachidonic acid metabolism	1.15e-07
BscC002g592	K16343	cel:CELE_C01H6.2	cel00590	Arachidonic acid metabolism	0.000892
BscC009g344	K04097	cel:CELE_R03D7.6	cel00590	Arachidonic acid metabolism	1.43e-07
BscC009g346	K04097	cel:CELE_R03D7.6	cel00590	Arachidonic acid metabolism	0.000317
BscC009g347	K04097	cel:CELE_R03D7.6	cel00590	Arachidonic acid metabolism	3.68e-07
BscC009g348	K04097	cel:CELE_F56A4.3	cel00590	Arachidonic acid metabolism	1.04e-07
BscC009g364	K04097	cel:CELE_R03D7.6	cel00590	Arachidonic acid metabolism	5.36e-09
BscC011g449	K07422	cel:CELE_Y17G9B.3	cel00590	Arachidonic acid metabolism	0.000713
BscC009g051	K16343	cel:CELE_C45B2.6	cel00590	Arachidonic acid metabolism	0.000116
BscC003g352	K04097	cel:CELE_F53C11.9	cel00590	Arachidonic acid metabolism	0.000117
BscC003g445	K00079	cel:CELE_T05F1.10	cel00590	Arachidonic acid metabolism	0.001
BscC020g672	K16343	cel:CELE_ZK265.1	cel00590	Arachidonic acid metabolism	0.001
BscC020g655	K18592	cel:CELE_Y7A9A.1	cel00590	Arachidonic acid metabolism	5.05e-05
BscC020g651	K18592	cel:CELE_T19H12.6	cel00590	Arachidonic acid metabolism	2.82e-32
BscC020g644	K18592	cel:CELE_T19H12.6	cel00590	Arachidonic acid metabolism	2.85e-05
BscC020g643	K18592	cel:CELE_Y97E10AR.2	cel00590	Arachidonic acid metabolism	5.85e-06
BscC020g571	K00432	cel:CELE_F55A3.5	cel00590	Arachidonic acid metabolism	3.32e-06
BscC020g544	K04097	cel:CELE_Y71F9AL.5	cel00590	Arachidonic acid metabolism	0.000269
BscC020g486	K04097	cel:CELE_F37B1.6	cel00590	Arachidonic acid metabolism	6.03e-08
BscC020g484	K18592	cel:CELE_H14N18.4	cel00590	Arachidonic acid metabolism	1.2e-06
BscC010g106	K00232	cel:CELE_F54D5.7	cel00592	alpha-Linolenic acid metabolism	0.000104
BscC001g040	K16343	cel:CELE_C46H3.3	cel00592	alpha-Linolenic acid metabolism	0.000877
BscC007g545	K01047	cel:CELE_Y69A2AL.2	cel00592	alpha-Linolenic acid metabolism	1.2e-21
BscC007g069	K01047	cel:CELE_Y69A2AL.2	cel00592	alpha-Linolenic acid metabolism	4.82e-21
BscC007g183	K01047	cel:CELE_Y69A2AL.2	cel00592	alpha-Linolenic acid metabolism	8.29e-21
BscC007g185	K01047	cel:CELE_Y69A2AL.2	cel00592	alpha-Linolenic acid metabolism	3.84e-13
BscC023g375	K01047	cel:CELE_Y69A2AL.2	cel00592	alpha-Linolenic acid metabolism	8.54e-23
BscC002g301	K00232	cel:CELE_F58F9.7	cel00592	alpha-Linolenic acid metabolism	0.001
BscC002g302	K00232	cel:CELE_C02B10.1	cel00592	alpha-Linolenic acid metabolism	0.000346
BscC002g562	K14621	cel:CELE_Y40B10A.9	cel00592	alpha-Linolenic acid metabolism	1.15e-07
BscC002g592	K16343	cel:CELE_C01H6.2	cel00592	alpha-Linolenic acid metabolism	0.000892
BscC009g051	K16343	cel:CELE_C45B2.6	cel00592	alpha-Linolenic acid metabolism	0.000116
BscC020g672	K16343	cel:CELE_ZK265.1	cel00592	alpha-Linolenic acid metabolism	0.001
BscC020g020	K04712	cel:CELE_Y54E5A.1	cel00600	Sphingolipid metabolism	1.61e-135
BscC020g115	K04718	cel:CELE_F54G8.2	cel00600	Sphingolipid metabolism	2.66e-05
BscC020g182	K01080	cel:CELE_T06D8.3	cel00600	Sphingolipid metabolism	5.13e-06
BscC022g652	K01634	cel:CELE_B0205.6	cel00600	Sphingolipid metabolism	0.000148
BscC010g314	K12309	cel:CELE_H22K11.2	cel00600	Sphingolipid metabolism	5.58e-14
BscC006g074	K01634	cel:CELE_B0205.6	cel00600	Sphingolipid metabolism	1.14e-05
BscC005g647	K04714	cel:CELE_Y22D7AL.8	cel00600	Sphingolipid metabolism	1.2e-32
BscC008g435	K00654	cel:CELE_C23H3.4	cel00600	Sphingolipid metabolism	1.52e-43
BscC016g078	K01080	cel:CELE_T06D8.3	cel00600	Sphingolipid metabolism	9.94e-15
BscC016g079	K01080	cel:CELE_T06D8.3	cel00600	Sphingolipid metabolism	9.85e-09
BscC016g080	K01080	cel:CELE_T06D8.3	cel00600	Sphingolipid metabolism	3.66e-15
BscC016g081	K01080	cel:CELE_T06D8.3	cel00600	Sphingolipid metabolism	4.44e-12
BscC016g082	K01080	cel:CELE_T06D8.3	cel00600	Sphingolipid metabolism	7.53e-13
BscC012g168	K04708	cel:CELE_F20G2.2	cel00600	Sphingolipid metabolism	0.000877
BscC007g660	K00654	cel:CELE_C23H3.4	cel00600	Sphingolipid metabolism	7.85e-34
BscC007g642	K17108	cel:CELE_Y105E8A.10	cel00600	Sphingolipid metabolism	0
BscC013g518	K00720	cel:CELE_F59G1.1	cel00600	Sphingolipid metabolism	1.1e-125
BscC010g720	K04714	cel:CELE_W07E6.3	cel00600	Sphingolipid metabolism	9.18e-18
BscC023g321	K04714	cel:CELE_F53B1.2	cel00600	Sphingolipid metabolism	8.13e-24
BscC023g369	K04714	cel:CELE_F53B1.2	cel00600	Sphingolipid metabolism	8.13e-24
BscC021g497	K12353	cel:CELE_R05D11.9	cel00600	Sphingolipid metabolism	1.78e-44
BscC022g191	K17108	cel:CELE_R08F11.1	cel00600	Sphingolipid metabolism	0
BscC003g104	K04714	cel:CELE_F53B1.2	cel00600	Sphingolipid metabolism	6.04e-11
BscC022g215	K01201	cel:CELE_C33C12.3	cel00600	Sphingolipid metabolism	1e-123
BscC022g214	K01201	cel:CELE_F13H10.6	cel00600	Sphingolipid metabolism	0.000898
BscC022g197	K17108	cel:CELE_R08F11.1	cel00600	Sphingolipid metabolism	0
BscC002g020	K23727	cel:CELE_Y6B3B.10	cel00600	Sphingolipid metabolism	2.56e-16
BscC002g021	K23727	cel:CELE_Y6B3B.10	cel00600	Sphingolipid metabolism	2.56e-16
BscC019g210	K12309	cel:CELE_H22K11.2	cel00600	Sphingolipid metabolism	7.72e-136
BscC014g147	K12309	cel:CELE_H22K11.2	cel00600	Sphingolipid metabolism	6.79e-24
BscC014g146	K12309	cel:CELE_H22K11.2	cel00600	Sphingolipid metabolism	7.56e-99
BscC014g120	K12351	cel:CELE_T27F6.6	cel00600	Sphingolipid metabolism	4.55e-108
BscC012g268	K12350	cel:CELE_ZK455.4	cel00600	Sphingolipid metabolism	2.09e-06
BscC005g021	K04712	cel:CELE_F33D4.4	cel00600	Sphingolipid metabolism	2.35e-142
BscC007g373	K01441	cel:CELE_W02F12.2	cel00600	Sphingolipid metabolism	7.49e-60
BscC005g842	K23727	cel:CELE_Y6B3B.10	cel00600	Sphingolipid metabolism	3.04e-17
BscC013g305	K00654	cel:CELE_C23H3.4	cel00600	Sphingolipid metabolism	5.81e-22
BscC013g284	K04714	cel:CELE_F53B1.2	cel00600	Sphingolipid metabolism	8.09e-18
BscC013g244	K01441	cel:CELE_W02F12.2	cel00600	Sphingolipid metabolism	3.72e-121
BscC013g313	K04714	cel:CELE_F53B1.2	cel00600	Sphingolipid metabolism	7.25e-18
BscC023g024	K04715	cel:CELE_C34C6.5	cel00600	Sphingolipid metabolism	1.9e-05
BscC020g167	K00718	cel:CELE_C14C6.3	cel00601	Glycosphingolipid biosynthesis - lacto and neolacto series	0.000854
BscC024g097	K07968	cel:CELE_R10E11.4	cel00601	Glycosphingolipid biosynthesis - lacto and neolacto series	1.07e-24
BscC008g581	K00742	cel:CELE_C54C8.11	cel00601	Glycosphingolipid biosynthesis - lacto and neolacto series	5.47e-05
BscC008g613	K07968	cel:CELE_R10E11.4	cel00601	Glycosphingolipid biosynthesis - lacto and neolacto series	3.63e-28
BscC010g596	K07971	cel:CELE_T09E11.10	cel00601	Glycosphingolipid biosynthesis - lacto and neolacto series	0.000829
BscC003g085	K00742	cel:CELE_F44F4.6	cel00601	Glycosphingolipid biosynthesis - lacto and neolacto series	2.84e-08
BscC008g415	K00742	cel:CELE_Y50D4C.4	cel00601	Glycosphingolipid biosynthesis - lacto and neolacto series	6.04e-05
BscC015g294	K07819	cel:CELE_ZK678.8	cel00601	Glycosphingolipid biosynthesis - lacto and neolacto series	9.65e-06
BscC002g270	K00742	cel:CELE_Y50D4C.4	cel00601	Glycosphingolipid biosynthesis - lacto and neolacto series	0.001
BscC006g689	K07819	cel:CELE_F14B6.6	cel00601	Glycosphingolipid biosynthesis - lacto and neolacto series	0.000381
BscC006g587	K07819	cel:CELE_T12G3.8	cel00601	Glycosphingolipid biosynthesis - lacto and neolacto series	2.99e-06
BscC006g580	K07819	cel:CELE_Y39E4B.9	cel00601	Glycosphingolipid biosynthesis - lacto and neolacto series	0.000298
BscC005g044	K07819	cel:CELE_ZK678.8	cel00601	Glycosphingolipid biosynthesis - lacto and neolacto series	0.000386
BscC069g001	K07819	cel:CELE_F14B6.6	cel00601	Glycosphingolipid biosynthesis - lacto and neolacto series	0.000381
BscC020g167	K00718	cel:CELE_C14C6.3	cel00603	Glycosphingolipid biosynthesis - globo and isoglobo series	0.000854
BscC009g553	K01204	cel:CELE_R07B7.11	cel00603	Glycosphingolipid biosynthesis - globo and isoglobo series	0
BscC002g013	K12373	cel:CELE_T14F9.3	cel00603	Glycosphingolipid biosynthesis - globo and isoglobo series	4.05e-157
BscC010g314	K12309	cel:CELE_H22K11.2	cel00604	Glycosphingolipid biosynthesis - ganglio series	5.58e-14
BscC017g211	K03372	cel:CELE_T26C5.3	cel00604	Glycosphingolipid biosynthesis - ganglio series	0
BscC002g013	K12373	cel:CELE_T14F9.3	cel00604	Glycosphingolipid biosynthesis - ganglio series	4.05e-157
BscC019g210	K12309	cel:CELE_H22K11.2	cel00604	Glycosphingolipid biosynthesis - ganglio series	7.72e-136
BscC014g147	K12309	cel:CELE_H22K11.2	cel00604	Glycosphingolipid biosynthesis - ganglio series	6.79e-24
BscC014g146	K12309	cel:CELE_H22K11.2	cel00604	Glycosphingolipid biosynthesis - ganglio series	7.56e-99
BscC020g189	K00162	cel:CELE_F01G10.1	cel00620	Pyruvate metabolism	1.93e-09
BscC022g416	K01596	cel:CELE_H04M03.1	cel00620	Pyruvate metabolism	4.83e-17
BscC024g004	K00161	cel:CELE_T22B11.5	cel00620	Pyruvate metabolism	2.9e-06
BscC024g049	K00627	cel:CELE_ZK669.4	cel00620	Pyruvate metabolism	2.86e-22
BscC004g710	K00149	cel:CELE_F45H10.1	cel00620	Pyruvate metabolism	7.16e-28
BscC007g533	K00102	cel:CELE_F52H2.6	cel00620	Pyruvate metabolism	0.000112
BscC016g280	K00016	cel:CELE_F20H11.3	cel00620	Pyruvate metabolism	7.78e-13
BscC025g096	K00161	cel:CELE_T05H10.6	cel00620	Pyruvate metabolism	3.05e-36
BscC025g097	K00161	cel:CELE_T22B11.5	cel00620	Pyruvate metabolism	1.24e-05
BscC011g366	K00128	cel:CELE_F56D12.1	cel00620	Pyruvate metabolism	6.6e-16
BscC011g430	K01638	cel:CELE_C05E4.9	cel00620	Pyruvate metabolism	0
BscC008g571	K00626	cel:CELE_B0303.3	cel00620	Pyruvate metabolism	4.55e-52
BscC008g572	K00626	cel:CELE_B0303.3	cel00620	Pyruvate metabolism	8.87e-52
BscC008g573	K00626	cel:CELE_B0303.3	cel00620	Pyruvate metabolism	8.81e-57
BscC008g583	K00626	cel:CELE_Y57A10C.6	cel00620	Pyruvate metabolism	2.13e-05
BscC014g760	K01679	cel:CELE_H14A12.2	cel00620	Pyruvate metabolism	0
BscC016g257	K00016	cel:CELE_F20H11.3	cel00620	Pyruvate metabolism	5.86e-13
BscC011g098	K00162	cel:CELE_F01G10.1	cel00620	Pyruvate metabolism	1.44e-06
BscC011g133	K01958	cel:CELE_Y71G12B.10	cel00620	Pyruvate metabolism	1.14e-05
BscC018g349	K00128	cel:CELE_F45H10.1	cel00620	Pyruvate metabolism	1.32e-34
BscC003g010	K01596	cel:CELE_H04M03.1	cel00620	Pyruvate metabolism	1.11e-58
BscC014g806	K01679	cel:CELE_H14A12.2	cel00620	Pyruvate metabolism	0
BscC010g379	K00873	cel:CELE_R09D1.13	cel00620	Pyruvate metabolism	0.000788
BscC007g361	K00025	cel:CELE_H16D19.1	cel00620	Pyruvate metabolism	0.000707
BscC005g736	K00049	cel:CELE_F49E10.5	cel00620	Pyruvate metabolism	1.99e-25
BscC004g297	K00026	cel:CELE_F20H11.3	cel00620	Pyruvate metabolism	2.01e-170
BscC012g657	K14085	cel:CELE_T08B1.3	cel00620	Pyruvate metabolism	3.21e-17
BscC011g623	K01596	cel:CELE_H04M03.1	cel00620	Pyruvate metabolism	3.27e-59
BscC015g165	K00873	cel:CELE_F25H5.3	cel00620	Pyruvate metabolism	0
BscC013g053	K00049	cel:CELE_F49E10.5	cel00620	Pyruvate metabolism	3.31e-07
BscC012g016	K01895	cel:CELE_ZK112.5	cel00620	Pyruvate metabolism	1.25e-05
BscC012g017	K01895	cel:CELE_Y65B4BL.5	cel00620	Pyruvate metabolism	0.000881
BscC012g018	K01895	cel:CELE_ZK112.6	cel00620	Pyruvate metabolism	4.15e-07
BscC018g193	K00161	cel:CELE_T22B11.5	cel00620	Pyruvate metabolism	2.03e-06
BscC009g217	K00627	cel:CELE_W02F12.5	cel00620	Pyruvate metabolism	5.05e-08
BscC018g169	K00029	cel:CELE_Y48B6A.12	cel00620	Pyruvate metabolism	0
BscC002g699	K01596	cel:CELE_W05G11.6	cel00620	Pyruvate metabolism	3.89e-15
BscC020g763	K00029	cel:CELE_Y48B6A.12	cel00620	Pyruvate metabolism	1.12e-18
BscC084g001	K00029	cel:CELE_Y48B6A.12	cel00620	Pyruvate metabolism	1.19e-18
BscC021g314	K01069	cel:CELE_Y53F4B.39	cel00620	Pyruvate metabolism	0.000721
BscC021g309	K11262	cel:CELE_F52E4.1	cel00620	Pyruvate metabolism	4.54e-09
BscC023g417	K00626	cel:CELE_Y57A10C.6	cel00620	Pyruvate metabolism	0.001
BscC021g477	K00873	cel:CELE_F25H5.3	cel00620	Pyruvate metabolism	0
BscC006g630	K01596	cel:CELE_H04M03.1	cel00620	Pyruvate metabolism	6.07e-59
BscC006g429	K00382	cel:CELE_F20D6.11	cel00620	Pyruvate metabolism	1.3e-10
BscC003g161	K00149	cel:CELE_F45H10.1	cel00620	Pyruvate metabolism	1.25e-29
BscC022g350	K00025	cel:CELE_F20H11.3	cel00620	Pyruvate metabolism	0.000145
BscC019g085	K00162	cel:CELE_F01G10.1	cel00620	Pyruvate metabolism	8.3e-09
BscC019g178	K00128	cel:CELE_F56D12.1	cel00620	Pyruvate metabolism	9.18e-07
BscC011g544	K01596	cel:CELE_H04M03.1	cel00620	Pyruvate metabolism	2.99e-40
BscC011g445	K00025	cel:CELE_F13D12.2	cel00620	Pyruvate metabolism	0.000114
BscC018g072	K00873	cel:CELE_F25H5.3	cel00620	Pyruvate metabolism	0
BscC007g241	K00161	cel:CELE_T22B11.5	cel00620	Pyruvate metabolism	9.98e-07
BscC007g245	K00025	cel:CELE_F13D12.2	cel00620	Pyruvate metabolism	0.000101
BscC007g313	K00161	cel:CELE_Y39E4A.3	cel00620	Pyruvate metabolism	2.38e-07
BscC008g369	K01596	cel:CELE_H04M03.1	cel00620	Pyruvate metabolism	2.78e-55
BscC007g383	K00161	cel:CELE_T22B11.5	cel00620	Pyruvate metabolism	7.32e-07
BscC006g250	K00627	cel:CELE_ZK669.4	cel00620	Pyruvate metabolism	1.46e-24
BscC003g696	K00029	cel:CELE_Y48B6A.12	cel00620	Pyruvate metabolism	1.63e-14
BscC009g133	K00627	cel:CELE_C30H6.7	cel00620	Pyruvate metabolism	7.36e-25
BscC009g132	K00627	cel:CELE_W02F12.5	cel00620	Pyruvate metabolism	5.65e-27
BscC024g350	K19269	cel:CELE_K08B12.3	cel00630	Glyoxylate and dicarboxylate metabolism	0.000753
BscC022g766	K01681	cel:CELE_F54H12.1	cel00630	Glyoxylate and dicarboxylate metabolism	2.09e-49
BscC008g233	K01915	cel:CELE_Y105C5B.28	cel00630	Glyoxylate and dicarboxylate metabolism	2.46e-154
BscC002g447	K01966	cel:CELE_T28F3.5	cel00630	Glyoxylate and dicarboxylate metabolism	1.47e-08
BscC004g656	K01915	cel:CELE_Y105C5B.28	cel00630	Glyoxylate and dicarboxylate metabolism	5.46e-116
BscC004g688	K00600	cel:CELE_C05D11.11	cel00630	Glyoxylate and dicarboxylate metabolism	0
BscC001g063	K02437	cel:CELE_D1025.2	cel00630	Glyoxylate and dicarboxylate metabolism	8e-50
BscC003g589	K01647	cel:CELE_T20G5.2	cel00630	Glyoxylate and dicarboxylate metabolism	0
BscC025g056	K01681	cel:CELE_Y71H2B.10	cel00630	Glyoxylate and dicarboxylate metabolism	0.000212
BscC007g018	K00605	cel:CELE_Y37E3.17	cel00630	Glyoxylate and dicarboxylate metabolism	1.49e-09
BscC011g389	K01432	cel:CELE_Y45F10A.3	cel00630	Glyoxylate and dicarboxylate metabolism	1.71e-29
BscC011g430	K01638	cel:CELE_C05E4.9	cel00630	Glyoxylate and dicarboxylate metabolism	0
BscC008g571	K00626	cel:CELE_B0303.3	cel00630	Glyoxylate and dicarboxylate metabolism	4.55e-52
BscC008g572	K00626	cel:CELE_B0303.3	cel00630	Glyoxylate and dicarboxylate metabolism	8.87e-52
BscC008g573	K00626	cel:CELE_B0303.3	cel00630	Glyoxylate and dicarboxylate metabolism	8.81e-57
BscC008g583	K00626	cel:CELE_Y57A10C.6	cel00630	Glyoxylate and dicarboxylate metabolism	2.13e-05
BscC021g382	K05606	cel:CELE_D2030.5	cel00630	Glyoxylate and dicarboxylate metabolism	6.86e-83
BscC003g073	K01847	cel:CELE_ZK1058.1	cel00630	Glyoxylate and dicarboxylate metabolism	0
BscC007g361	K00025	cel:CELE_H16D19.1	cel00630	Glyoxylate and dicarboxylate metabolism	0.000707
BscC008g409	K01647	cel:CELE_T20G5.2	cel00630	Glyoxylate and dicarboxylate metabolism	0
BscC008g421	K01647	cel:CELE_W06F12.3	cel00630	Glyoxylate and dicarboxylate metabolism	0.001
BscC010g494	K05606	cel:CELE_D2030.5	cel00630	Glyoxylate and dicarboxylate metabolism	8.92e-13
BscC010g474	K05606	cel:CELE_D2030.5	cel00630	Glyoxylate and dicarboxylate metabolism	3.53e-80
BscC005g736	K00049	cel:CELE_F49E10.5	cel00630	Glyoxylate and dicarboxylate metabolism	1.99e-25
BscC012g110	K01847	cel:CELE_ZK1058.1	cel00630	Glyoxylate and dicarboxylate metabolism	8.15e-43
BscC004g297	K00026	cel:CELE_F20H11.3	cel00630	Glyoxylate and dicarboxylate metabolism	2.01e-170
BscC013g053	K00049	cel:CELE_F49E10.5	cel00630	Glyoxylate and dicarboxylate metabolism	3.31e-07
BscC007g693	K11517	cel:CELE_F41E6.5	cel00630	Glyoxylate and dicarboxylate metabolism	3.14e-80
BscC012g016	K01895	cel:CELE_ZK112.5	cel00630	Glyoxylate and dicarboxylate metabolism	1.25e-05
BscC012g017	K01895	cel:CELE_Y65B4BL.5	cel00630	Glyoxylate and dicarboxylate metabolism	0.000881
BscC012g018	K01895	cel:CELE_ZK112.6	cel00630	Glyoxylate and dicarboxylate metabolism	4.15e-07
BscC017g327	K01816	cel:CELE_C05D11.5	cel00630	Glyoxylate and dicarboxylate metabolism	2.3e-81
BscC017g283	K00281	cel:CELE_R12C12.1	cel00630	Glyoxylate and dicarboxylate metabolism	0
BscC017g409	K03781	cel:CELE_Y54G11A.13	cel00630	Glyoxylate and dicarboxylate metabolism	6e-151
BscC017g403	K03781	cel:CELE_Y54G11A.6	cel00630	Glyoxylate and dicarboxylate metabolism	1e-88
BscC001g546	K01647	cel:CELE_T20G5.2	cel00630	Glyoxylate and dicarboxylate metabolism	0
BscC023g417	K00626	cel:CELE_Y57A10C.6	cel00630	Glyoxylate and dicarboxylate metabolism	0.001
BscC001g335	K01681	cel:CELE_ZK455.1	cel00630	Glyoxylate and dicarboxylate metabolism	4.56e-49
BscC002g402	K01965	cel:CELE_D2023.2	cel00630	Glyoxylate and dicarboxylate metabolism	0.000126
BscC002g406	K01965	cel:CELE_D2023.2	cel00630	Glyoxylate and dicarboxylate metabolism	0.000126
BscC002g437	K01966	cel:CELE_T28F3.5	cel00630	Glyoxylate and dicarboxylate metabolism	1.54e-08
BscC006g429	K00382	cel:CELE_F20D6.11	cel00630	Glyoxylate and dicarboxylate metabolism	1.3e-10
BscC004g424	K01847	cel:CELE_ZK1058.1	cel00630	Glyoxylate and dicarboxylate metabolism	0
BscC003g127	K11529	cel:CELE_C13B9.2	cel00630	Glyoxylate and dicarboxylate metabolism	1.42e-92
[truncated: 5,509 more rows]
