# Supplementary material for: Genome of the Giant Panda Roundworm Illuminates Its Host Shift and Parasitic Adaptation
Source: Genomics Proteomics Bioinformatics. 2021 Sep 3;20(2):366–81. doi: 10.1016/j.gpb.2021.08.002 (PMC9684166; doi:10.1016/j.gpb.2021.08.002)
Supplement: Supplementary Table S12 [file mmc13.xlsx]

## Sheet: Sheet1
Table S12 Antimicrobial effectors identified from B. schroederi
Gene ID	Egg-TPM	L2-TPM	L5-TPM	Female adult-TPM	Annotation
BscC022g404	78.74	299.74	206.85	335.21	Saposin
BscC024g199	0	0	0	0.64	Saposin
BscC006g087	114.9	265.11	373.57	212.95	Saposin
BscC005g319	1.01	133.35	40.33	22.51	Saposin
BscC011g125	0	12	69.86	18.73	Saposin
BscC014g533	0.59	0	17.81	0	Saposin
BscC018g202	15.26	16.97	34.78	13.17	Saposin
BscC001g661	0	34.67	18.63	34.32	Saposin
BscC001g660	3.89	1.21	38.68	11.77	Saposin
BscC001g411	68.19	0	0	28.95	Saposin
BscC022g036	0.06	7.35	2.36	0.15	Saposin
BscC002g423	14.5	0.72	11.86	5.15	Saposin
BscC008g479	0.98	235.91	848.44	182.95	Saposin
BscC023g535	8.69	4.02	8.07	1.01	Saposin
BscC003g170	0.81	362.48	3.92	0.27	Neuropeptide-like protein
BscC022g631	2.2	313.6	0	0	Neuropeptide-like protein
BscC022g374	0.56	225.7	0.97	0	Neuropeptide-like protein
BscC008g115	14.25	51.54	53.99	60.51	Neuropeptide-like protein
BscC002g456	0.91	1455.25	1.5	12.22	Neuropeptide-like protein
BscC018g339	0.75	164.82	1.51	0	Neuropeptide-like protein
BscC005g562	25.55	5.37	756.47	67.15	Cecropin
BscC005g039	57.32	3.08	694.56	651.23	Cecropin
BscC005g040	523.8	7.08	8400.52	4220.35	Cecropin
BscC005g043	0	0	149.87	40.78	Cecropin
BscC001g597	75.79	0.62	994.23	500.62	Nematode antimicrobial peptide
BscC008g028	23.81	0	4167.38	2023.6	Nematode antimicrobial peptide
BscC001g622	83.55	0	3757.67	924.2	Nematode antimicrobial peptide
BscC001g615	1.82	1.52	58.82	1.63	Nematode antimicrobial peptide
