# Supplementary material for: Genome of the Giant Panda Roundworm Illuminates Its Host Shift and Parasitic Adaptation
Source: Genomics Proteomics Bioinformatics. 2021 Sep 3;20(2):366–81. doi: 10.1016/j.gpb.2021.08.002 (PMC9684166; doi:10.1016/j.gpb.2021.08.002)
Supplement: Supplementary Table S13 [file mmc14.xlsx]

## Sheet: Sheet1
Table S13 Divergent genes among B. schroederi, A. suum, and P. univalens
Gene ID	Egg-TPM	L2-TPM	L5-TPM	Female adult-TPM	Pfam	Annotation
BscC020g037	7.72	4.17	1.06	3.24	PF00008(EGF-like domain);PF00057(Low-density lipoprotein receptor domain class A);PF00059(Lectin C-type domain);PF00084(Sushi repeat (SCR repeat));PF00431(CUB domain);PF00754(F5/8 type C domain);PF02494(HYR domain);PF07645(Calcium-binding EGF domain);PF07699(Putative ephrin-receptor like);PF12661(Human growth factor-like EGF);PF12947(EGF domain);PF13385(Concanavalin A-like lectin/glucanases super…	Expressed Protein
BscC020g046	36.05	37.96	23.75	33.11	PF00076(RNA recognition motif. (a.k.a. RRM, RBD, or RNP domain));PF13865(C-terminal duplication domain of Friend of PRMT1)	THO complex subunit 4-B
BscC020g071	75.12	5.52	4.64	10.37	PF00230(Major intrinsic protein)	Aquaporin-1
BscC020g095	87.71	1.93	1.02	12.77	-	Expressed Protein
BscC020g099	2.85	0.93	6.14	4.55	-	pro-neuregulin-2, membrane-bound isoform-like isoform X2
BscC020g110	173.64	265.21	153.08	174.33	PF00226(DnaJ domain);PF01556(DnaJ C terminal domain)	DnaJ -like protein subfamily B member 4
BscC020g117	38.65	219.79	29.11	7.28	PF00076(RNA recognition motif. (a.k.a. RRM, RBD, or RNP domain))	Expressed Protein
BscC020g118	18.71	36.73	39.57	23.68	PF01791(DeoC/LacD family aldolase)	Putative deoxyribose-phosphate aldolase
BscC020g138	12.67	20.01	9.9	19.41	PF00443(Ubiquitin carboxyl-terminal hydrolase)	ubiquitin carboxyl-terminal hydrolase
BscC020g146	29.13	11.9	10.1	18.89	PF02320(Ubiquinol-cytochrome C reductase hinge protein);PF09777(Osteopetrosis-associated transmembrane protein 1 precursor)	Expressed Protein
BscC020g153	2.3	10.98	2.83	1.36	PF00005(ABC transporter);PF01061(ABC-2 type transporter)	ABC transporter ATP-binding protein/permease wht-3
BscC020g169	1.03	0.47	3.39	1.23	-	Putative G-protein coupled receptor
BscC020g173	1.41	30.07	18.56	4.61	PF00335(Tetraspanin family)	Tetraspanin-17
BscC020g193	0	798.96	1.07	0.39	PF01581(FMRFamide related peptide family)	FMRFamide-related peptide FLP-8 precursor
BscC020g195	79.45	26.95	33.68	37.94	-	Expressed Protein
BscC020g232	4.24	25.75	0.37	0.59	PF07885(Ion channel)	TWiK family of potassium channels protein 7
BscC020g244	7.77	0.93	2.92	2.85	PF00571(CBS domain);PF00654(Voltage gated chloride channel)	Chloride channel protein 2
BscC020g260	4.2	152.58	1.54	14.06	-	Expressed Protein
BscC010g252	7.15	0	0.17	1.17	PF01853(MOZ/SAS family)	MOZ/SAS family protein
BscC010g234	1.15	5.44	20.35	0.93	PF07742(BTG family)	Protein Tob1
BscC010g232	48.17	12.27	3.05	14.1	PF01683(EB module)	Expressed Protein
BscC010g227	24.59	32.68	2.52	3.01	-	Expressed Protein
BscC010g209	0.72	88.27	0	0	PF01549(ShK domain-like)	Expressed Protein
BscC010g204	18.09	34.26	5.81	7.09	PF01593(Flavin containing amine oxidoreductase);PF04433(SWIRM domain);PF07496(CW-type Zinc Finger);PF13450(NAD(P)-binding Rossmann-like domain)	Expressed Protein
BscC010g181	15.63	15.51	8.04	17.32	PF00047(Immunoglobulin domain);PF07474(G2F domain);PF07645(Calcium-binding EGF domain);PF07679(Immunoglobulin I-set domain);PF13927(Immunoglobulin domain)	High Incidence of Males (increased X chromosome loss)
BscC010g155	1.32	3.3	0.32	0.42	PF00001(7 transmembrane receptor (rhodopsin family))	putative G-protein coupled receptor AH9.1
BscC010g134	0.26	0.25	0	0	-	Expressed Protein
BscC010g126	2.93	3.8	0.06	0.68	PF00001(7 transmembrane receptor (rhodopsin family))	FMRFamide receptor
BscC010g124	7.45	20.72	14.64	8.39	PF10239(Protein of unknown function (DUF2465))	Protein FAM98A
BscC010g111	23.48	9.45	25.35	14.51	PF00782(Dual specificity phosphatase, catalytic domain)	Tyrosine-protein phosphatase yvh1
BscC010g067	28.39	4.45	7.69	11.32	PF02931(Neurotransmitter-gated ion-channel ligand binding domain)	Expressed Protein
BscC020g474	0.07	0.67	0	0	PF00292('Paired box' domain)	Paired box protein Pax-6
BscC020g460	12.24	10.79	3.61	4.97	-	tetratricopeptide repeat protein 15
BscC020g450	0.16	2.33	0.04	0.01	PF00100(Zona pellucida-like domain);PF00201(UDP-glucoronosyl and UDP-glucosyl transferase)	UDP-glucuronosyltransferase 3A1
BscC020g432	0.98	22.55	2	0.56	PF10324(Serpentine type 7TM GPCR chemoreceptor Srw)	FMRFamide receptor
BscC020g369	146.47	0.18	2.26	44.39	PF03142(Chitin synthase)	AF288618_1
BscC020g368	5.15	0.2	1.57	2.41	PF00917(MATH domain)	Ubiquitin carboxyl-terminal hydrolase 7
BscC022g709	0	0	0.02	0.03	-	Expressed Protein
BscC022g699	0.75	28.87	0.09	2.18	PF00071(Ras family)	Dexamethasone-induced Ras-related protein 1
BscC022g698	165.05	118.27	119.23	103.04	PF00346(Respiratory-chain NADH dehydrogenase, 49 Kd subunit)	putative NADH dehydrogenase
BscC022g691	12.9	37.44	12.99	25.54	PF00443(Ubiquitin carboxyl-terminal hydrolase);PF00917(MATH domain);PF12436(ICP0-binding domain of Ubiquitin-specific protease 7);PF14533(Ubiquitin-specific protease C-terminal)	Ubiquitin carboxyl-terminal hydrolase family protein
BscC022g657	2.27	12.78	4.23	2.69	PF00008(EGF-like domain);PF00054(Laminin G domain);PF01462(Leucine rich repeat N-terminal domain);PF01463(Leucine rich repeat C-terminal domain);PF12661(Human growth factor-like EGF);PF13855(Leucine rich repeat)	Protein slit
BscC022g645	3.12	2.89	1.66	1.29	PF00104(Ligand-binding domain of nuclear hormone receptor)	Nuclear hormone receptor HR96
BscC022g604	172.99	67	16.82	31.87	PF00179(Ubiquitin-conjugating enzyme)	SUMO-conjugating enzyme UBC9
BscC022g601	10.09	42.71	4.03	4.11	-	Expressed Protein
BscC022g599	0.16	4	0.21	0.03	PF01683(EB module)	Expressed Protein
BscC022g564	20.09	35.6	4.2	6.42	-	Expressed Protein
BscC022g523	13.16	78.71	10.13	11.37	PF15963(Myb DNA-binding like)	Transcription factor TFIIIB component B'' -like protein
BscC022g475	43.6	32.79	19.78	14.44	PF00226(DnaJ domain);PF02889(Sec63 Brl domain)	Translocation protein SEC63 -like protein
BscC022g471	38.98	33.53	7.39	15.05	PF02891(MIZ/SP-RING zinc finger);PF14324(PINIT domain)	E3 SUMO-protein ligase gei-17
BscC022g458	29.65	49.44	9.04	22.35	PF00104(Ligand-binding domain of nuclear hormone receptor);PF00105(Zinc finger, C4 type (two domains))	Nuclear hormone receptor E75
BscC022g439	110.88	103.69	41.34	46.31	-	Expressed Protein
BscC022g424	23.2	23.48	4.56	10.3	-	Protein lin-41
BscC022g415	22.13	130.5	18.98	25.81	PF00373(FERM central domain);PF05902(4.1 protein C-terminal domain (CTD));PF08736(FERM adjacent (FA));PF09379(FERM N-terminal domain);PF09380(FERM C-terminal PH-like domain)	Protein 4.1 -like protein
BscC022g413	15.56	28.78	3.93	8.41	PF00179(Ubiquitin-conjugating enzyme);PF00653(Inhibitor of Apoptosis domain)	ubiquitin-conjugating enzyme family protein
BscC022g391	74.6	18.94	7.65	13.01	PF06859(Bicoid-interacting protein 3 (Bin3));PF13847(Methyltransferase domain)	putative RNA methyltransferase Y17G7B.18
BscC024g026	6.7	27.24	7.81	11.72	-	Protein SMG9
BscC024g038	2.37	195.7	333.67	134.98	-	Protein C50B8.4
BscC024g041	49.55	132.17	11.73	18.2	-	Expressed Protein
BscC024g090	88.24	156.78	97.22	94.65	PF03073(TspO/MBR family)	Translocator protein
BscC024g104	0.64	1.42	88.81	64.88	-	Expressed Protein
BscC024g109	42.33	33.89	15.96	29.09	PF00789(UBX domain)	FAS-associated factor 1
BscC024g113	0.75	0.23	0.19	0.14	-	Protein MPS-1
BscC024g130	0.09	7.63	27.2	1.34	PF02191(Olfactomedin-like domain)	Myocilin
BscC024g150	236.28	407.46	243.52	150.1	PF01849(NAC domain)	Transcription factor BTF3 -like protein
BscC024g161	27.98	14.33	8.99	13.83	PF15247(Histone RNA hairpin-binding protein RNA-binding domain)	Histone RNA hairpin-binding protein
BscC024g165	20.85	38.91	53.7	19.78	PF00334(Nucleoside diphosphate kinase)	putative nucleoside diphosphate kinase
BscC024g170	9.94	19.94	2.19	2.41	PF09324(Domain of unknown function (DUF1981))	Brefeldin A-inhibited guanine nucleotide-exchange protein 3
BscC024g191	7.33	17.42	11.91	13.4	PF01403(Sema domain);PF01437(Plexin repeat)	Semaphorin-1A
BscC024g221	14.99	20.81	12.62	15.69	PF01139(tRNA-splicing ligase RtcB)	tRNA-splicing ligase RtcB -like protein
BscC024g233	17.81	156.34	14.96	18.89	PF02037(SAP domain);PF16294(RNSP1-SAP18 binding (RSB) motif)	Apoptotic chromatin condensation inducer in the nucleus
BscC024g240	0.21	0.31	0	0	PF07885(Ion channel)	Potassium channel subfamily K member 9
BscC024g255	3.8	16.63	1.28	1.17	-	LisH domain-containing protein ARMC9
BscC024g269	43.06	58.32	46.47	27.59	-	Expressed Protein
BscC024g274	1.09	0	0.27	0	PF00100(Zona pellucida-like domain)	Cuticlin-1
BscC024g278	38.96	50.03	7.71	7.57	PF00009(Elongation factor Tu GTP binding domain);PF03144(Elongation factor Tu domain 2)	Translation factor GUF1 -like protein, mitochondrial
BscC024g283	58.37	61.96	15.39	21.89	PF04502(Family of unknown function (DUF572))	Coiled-coil domain-containing protein -like protein
BscC024g288	7.33	40.27	134.38	275.4	PF00059(Lectin C-type domain);PF00454(Phosphatidylinositol 3- and 4-kinase);PF02259(FAT domain)	Transformation/transcription domain-associated protein
BscC024g295	24.43	29.56	8.32	12.02	PF09734(RNA polymerase III transcription factor (TF)IIIC subunit)	General transcription factor 3C polypeptide 5
BscC024g301	17.15	19.19	3.61	5.61	-	Expressed Protein
BscC024g312	3.69	90.43	0	1.08	PF00887(Acyl CoA binding protein)	Acyl-CoA-binding -like protein
BscC024g316	0.5	7	2.52	3.96	PF00001(7 transmembrane receptor (rhodopsin family))	Thyrotropin-releasing hormone receptor
BscC024g337	13.87	259.09	74.37	115.21	-	Nuclear anchorage protein 1
BscC024g351	257.11	427.1	142.49	152.21	PF00787(PX domain)	Sorting nexin-12
BscC024g357	154.95	47.59	44.68	41.21	PF00018(SH3 domain);PF12796(Ankyrin repeats (3 copies))	Expressed Protein
BscC022g871	15.41	0.37	0.12	0.63	PF10517(Electron transfer DM13)	Protein Skeletor, isoforms D/E
BscC022g864	147.64	37.86	39.36	53.29	PF03820(Tricarboxylate carrier)	Sideroflexin-3
BscC022g855	52.19	25.14	47.23	161.27	PF01063(Amino-transferase class IV)	Branched-chain-amino-acid aminotransferase, cytosolic
BscC022g838	2.74	155.14	3.99	11.64	-	EGF-like domain-containing protein C02B10.3
BscC022g832	0.21	19.54	0.18	0.31	PF14652(Domain of unknown function (DUF4457))	Expressed Protein
BscC022g831	22.21	23.16	50.3	71.32	PF00063(Myosin head (motor domain));PF01576(Myosin tail);PF02736(Myosin N-terminal SH3-like domain)	Expressed Protein
BscC022g827	112.55	186.53	35.41	56.92	-	Expressed Protein
BscC022g826	0	3.12	0	0.09	-	Expressed Protein
BscC022g821	10.17	9.26	5.27	7	PF00001(7 transmembrane receptor (rhodopsin family))	FMRFamide receptor
BscC022g817	3.87	0.9	17.65	43.03	PF00091(Tubulin/FtsZ family, GTPase domain);PF03953(Tubulin C-terminal domain)	Tubulin alpha-2 chain
BscC022g799	0	0	0	0	-	Expressed Protein
BscC022g770	68.29	18.37	15.64	28.58	-	tenascin C
BscC022g764	73.61	9.76	7.72	23.67	-	Trans-Golgi network integral membrane protein 2
BscC022g756	4.85	4.82	0.17	0.45	PF01431(Peptidase family M13);PF05649(Peptidase family M13)	Neprilysin-1
BscC022g722	0.02	0.27	0.07	0.05	-	Expressed Protein
BscC022g712	0	0.21	0.02	0.03	-	Expressed Protein
BscC008g069	5.48	1.3	10.1	12.31	PF00135(Carboxylesterase family)	Gut esterase 1
BscC008g079	0	0.88	6.5	0.13	PF02520(Domain of unknown function DUF148)	Expressed Protein
BscC008g087	0	776.24	27.92	133.08	-	Expressed Protein
BscC008g089	0	0	68.07	381.69	-	Expressed Protein
BscC008g096	4.44	20.8	5.17	7.42	PF01770(Reduced folate carrier)	Folate transporter 1
BscC008g104	46.67	4.29	0.42	1.18	PF01391(Collagen triple helix repeat (20 copies));PF01484(Nematode cuticle collagen N-terminal domain)	Cuticle collagen 13
BscC008g105	0.15	1.32	6.46	8.21	PF00201(UDP-glucoronosyl and UDP-glucosyl transferase)	Putative UDP-glucuronosyltransferase ugt-48
BscC008g110	23.41	181.71	449.16	228.16	PF00735(Septin)	Expressed Protein
BscC008g117	1.35	1.15	2384.61	990.34	-	DUF4573 domain-containing protein
BscC008g129	1.91	39.89	2.04	1.12	PF00850(Histone deacetylase domain)	Histone deacetylase 6
BscC008g149	27.86	33.59	8.18	9.95	-	elc-1
BscC008g164	0.06	0	0.04	0.05	PF03607(Doublecortin)	Protein CBG02684
BscC008g216	23.29	0.05	98.66	187.89	-	Expressed Protein
BscC008g218	0.53	2.23	24.18	51.06	-	Expressed Protein
BscC008g287	0.91	0	0.71	0.26	-	Expressed Protein
BscC008g300	0.72	0.05	21.4	4.88	PF00092(von Willebrand factor type A domain)	Expressed Protein
BscC008g310	168.12	16.04	20.97	24.46	PF00085(Thioredoxin)	putative thioredoxin-2
BscC008g313	0	0	39.91	21.21	PF10164(Uncharacterized conserved protein (DUF2367))	brain protein I3
BscC008g320	18.29	2.29	0.16	7.16	-	Expressed Protein
BscC008g322	3873.25	2074.91	1215.27	2818.46	PF00240(Ubiquitin family)	polyubiquitin isoform X1
BscC008g335	0.48	0	4.37	0.24	PF02520(Domain of unknown function DUF148)	Expressed Protein
BscC010g320	0.19	0	3.31	0.02	-	Expressed Protein
BscC010g333	36.09	0	36.9	2.86	PF00160(Cyclophilin type peptidyl-prolyl cis-trans isomerase/CLD)	Peptidyl-prolyl cis-trans isomerase 3
BscC002g453	0.09	0.03	4.66	4.51	PF09412(Endoribonuclease XendoU)	Poly(U)-specific endoribonuclease -like protein
BscC002g449	0.21	0.08	0.05	0.25	-	Warthog protein 8
BscC002g443	2.7	0.93	6.06	7.69	PF00001(7 transmembrane receptor (rhodopsin family))	Gonadotropin-releasing hormone receptor
BscC004g604	44.09	11.73	19.01	17.62	PF00583(Acetyltransferase (GNAT) family)	N-acetyltransferase 6
BscC004g605	0.09	9.05	0.59	0.47	PF00069(Protein kinase domain)	Mitogen-activated protein kinase 1 family protein
BscC004g630	37.63	32.12	15.96	11.33	PF00069(Protein kinase domain)	Importin subunit alpha-2
BscC004g646	110.32	0.73	146.32	30.85	PF00059(Lectin C-type domain)	Low affinity immunoglobulin epsilon Fc receptor
BscC004g670	56.59	6.08	1.67	7.01	PF00339(Arrestin (or S-antigen), N-terminal domain);PF02752(Arrestin (or S-antigen), C-terminal domain)	Arrestin domain-containing protein 15
BscC004g672	20.08	7.31	6.47	4.26	PF13419(Haloacid dehalogenase-like hydrolase)	Pseudouridine-5'-monophosphatase
BscC004g679	11.74	0.42	4.53	5.22	PF00225(Kinesin motor domain)	Chromosome-associated kinesin KIF4
BscC004g680	0	0	0.24	0.2	-	Beta-1,3-galactosyl-O-glycosyl-glycoprotein beta-1,6-N-acetylglucosaminyltransferase 3
BscC004g693	0.35	0.32	1.12	3.29	PF01490(Transmembrane amino acid transporter protein)	Proton-coupled amino acid transporter 4
BscC004g721	35.62	13.49	9.22	11.62	-	N-terminal kinase-like protein
BscC004g758	0.04	7.75	74.43	56.03	PF04155(Ground-like domain)	Expressed Protein
BscC004g785	0.81	10.86	0.89	0.62	PF07522(DNA repair metallo-beta-lactamase)	Protein artemis
BscC004g791	37.25	29.1	7.12	17.01	PF07857(Transmembrane family, TMEM144 of transporters)	Protein of unknown function DUF1632 domain containing protein
BscC004g832	15.44	3.29	1.05	4.82	-	Expressed Protein
BscC004g843	55.47	0.76	8.01	7.66	-	Expressed Protein
BscC004g848	3.89	0.03	3.05	3.98	PF08150(FerB (NUC096) domain)	C2 domain containing protein
BscC001g192	8.22	53.9	17.59	7.93	PF12762(ISXO2-like transposase domain)	Expressed Protein
BscC001g179	0.35	30.48	5.48	11.31	PF00057(Low-density lipoprotein receptor domain class A);PF00058(Low-density lipoprotein receptor repeat class B);PF14670(Coagulation Factor Xa inhibitory site)	Expressed Protein
BscC001g177	5.67	33.38	7.93	6.16	PF00176(SNF2 family N-terminal domain);PF00271(Helicase conserved C-terminal domain)	Transcriptional regulator ATRX -like protein
BscC001g176	0.52	0.79	3.42	0	PF01391(Collagen triple helix repeat (20 copies));PF01484(Nematode cuticle collagen N-terminal domain)	Cuticle collagen dpy-5
BscC001g164	46.08	4.44	3.1	27.34	PF07690(Major Facilitator Superfamily)	Sialin
BscC001g158	62.04	27.42	12.37	15.71	PF06441(Epoxide hydrolase N terminus)	Epoxide hydrolase 1
BscC001g131	11.97	24.43	26.36	27.64	PF03770(Inositol polyphosphate kinase)	Inositol-trisphosphate 3-kinase A
BscC001g108	109.17	18.13	14.39	14.29	-	Expressed Protein
BscC001g089	32.87	15.22	0.47	11.58	PF00028(Cadherin domain)	Cadherin-related hmr-1
BscC001g088	22.27	172.48	19.15	12.36	PF00176(SNF2 family N-terminal domain);PF00271(Helicase conserved C-terminal domain);PF00439(Bromodomain);PF07529(HSA);PF07533(BRK domain);PF08880(QLQ);PF14619(Snf2-ATP coupling, chromatin remodelling complex)	smarca2 protein
BscC001g067	7.84	13.42	3.3	5.96	PF10293(Domain of unknown function (DUF2405));PF10347(RNA pol II promoter Fmp27 protein domain);PF10351(Golgi-body localisation protein domain)	UPF0378 -like protein
BscC001g066	7.83	14.34	3.18	3.56	-	General transcription factor 3C polypeptide 1
BscC001g064	10.83	23	9.22	6.98	PF00557(Metallopeptidase family M24);PF08512(Histone chaperone Rttp106-like);PF08644(FACT complex subunit (SPT16/CDC68));PF14826(FACT complex subunit SPT16 N-terminal lobe domain)	FACT complex subunit spt-16
BscC001g057	46.2	64.69	16.18	16.78	PF01602(Adaptin N terminal region);PF14796(Clathrin-adaptor complex-3 beta-1 subunit C-terminal)	AP-3 complex subunit beta-1
BscC001g046	103.25	721.05	77.17	63.37	PF13639(Ring finger domain);PF14369(zinc-ribbon)	E3 ubiquitin-protein ligase
BscC007g600	11.65	23.08	28.87	51.37	-	Expressed Protein
BscC007g594	58.55	7.03	0.2	7.91	PF00046(Homeobox domain)	Homeobox protein vnd
BscC007g586	0.38	2.12	7.56	260.09	PF05535(Chromadorea ALT protein)	Expressed Protein
BscC007g567	14.65	7.74	3.45	4.21	PF05622(HOOK protein)	Daple-like protein
BscC007g559	155.99	38.83	15.16	28.8	PF11568(Mediator complex subunit 29)	Mediator of RNA polymerase II transcription subunit 29
BscC007g550	0.4	6.02	0.09	0.3	PF00001(7 transmembrane receptor (rhodopsin family))	7 transmembrane receptor
BscC007g542	64.64	15.23	30.32	121.01	PF00169(PH domain)	Expressed Protein
BscC007g521	10.93	31.56	7.18	5.61	PF16218(Peptidase family C101)	Expressed Protein
BscC007g488	13.25	3.95	0.21	4.77	-	Expressed Protein
BscC007g486	3.56	0	0	0	PF00751(DM DNA binding domain)	Expressed Protein
BscC007g477	256.12	47.13	22.56	77.24	PF00226(DnaJ domain)	DnaJ-like protein 60
BscC007g461	1.22	2.58	14.84	3.22	-	Expressed Protein
BscC007g450	35.32	43.5	25.66	13.35	PF07019(Rab5-interacting protein (Rab5ip))	rab5-interacting protein
BscC007g445	1.15	0.45	18.1	0.46	-	Expressed Protein
BscC007g437	0.49	10.51	0	0	PF11527(The ARF-like 2 binding protein BART)	Coiled-coil domain-containing protein
BscC007g422	6.06	0.3	1.84	0.6	PF01773(Na+ dependent nucleoside transporter N-terminus);PF07662(Na+ dependent nucleoside transporter C-terminus)	Expressed Protein
BscC007g410	0.11	0.2	0	0	-	Hypothetical protein CBG19295
BscC007g398	3.67	0.08	2.77	5.39	PF03828(Cid1 family poly A polymerase)	Poly(A) RNA polymerase gld-2
BscC016g282	0.77	1.32	6.72	0.23	-	Expressed Protein
BscC016g287	0	0	133.98	82.29	PF14534(Domain of unknown function (DUF4440))	Expressed Protein
BscC016g290	20.79	8.51	1.62	3.83	PF07542(ATP12 chaperone protein)	ATP synthase mitochondrial F1 complex assembly factor 2
BscC016g293	58.35	51.65	41.97	12.58	PF00076(RNA recognition motif. (a.k.a. RRM, RBD, or RNP domain))	Heterogeneous nuclear ribonucleoprotein Q
BscC016g308	0.6	4.05	8.4	0	PF00102(Protein-tyrosine phosphatase);PF00106(short chain dehydrogenase)	Tyrosine-protein phosphatase Lar-like
BscC016g310	2.36	0	87.11	20.64	-	Expressed Protein
BscC016g312	1.17	10.64	0.05	0.12	PF10321(Serpentine type 7TM GPCR chemoreceptor Srt)	Expressed Protein
BscC016g314	306.32	41.16	13.99	29.58	PF00887(Acyl CoA binding protein)	Ethylmalonyl-CoA decarboxylase
BscC016g333	0	0	0	0	PF00112(Papain family cysteine protease);PF08246(Cathepsin propeptide inhibitor domain (I29))	Cathepsin W
BscC016g354	29.59	10.35	25.79	48.99	PF07914(Protein of unknown function (DUF1679))	putative oxidoreductase dhs-27
BscC016g367	0.09	3.4	0.09	0.03	PF00001(7 transmembrane receptor (rhodopsin family))	Expressed Protein
BscC016g377	0.93	0	0.24	0	PF00059(Lectin C-type domain)	Aggrecan core protein
BscC016g387	0.95	0.47	3.2	0.1	-	Expressed Protein
BscC016g427	52.86	0.7	439.61	397.53	PF15035(Ciliary rootlet component, centrosome cohesion)	Spindle- and centromere-associated protein
BscC016g441	59.72	24.31	243.14	296.11	PF15035(Ciliary rootlet component, centrosome cohesion)	Spindle- and centromere-associated protein
BscC016g448	45.02	59.33	127.36	194.96	PF15035(Ciliary rootlet component, centrosome cohesion)	Spindle- and centromere-associated protein
BscC006g234	5.54	8.52	1.33	2.24	PF00028(Cadherin domain)	Protocadherin-16
BscC006g227	8.03	20.33	5.31	11.07	-	Expressed Protein
BscC006g223	51.19	1.12	0.07	3.39	-	Hypothetical protein SRAE_X000133000
BscC006g217	0.39	0.29	0.47	0.06	-	Expressed Protein
BscC006g216	3.05	1.06	437.78	195.27	-	epicuticlin
BscC006g197	16.56	105.84	42.42	60.84	PF00027(Cyclic nucleotide-binding domain);PF00069(Protein kinase domain)	cGMP-dependent protein kinase egl-4
BscC006g152	64.27	196.39	48.32	67.24	PF01991(ATP synthase (E/31 kDa) subunit)	V-type proton ATPase subunit E
BscC006g143	94.18	7.15	4.7	17.22	PF01633(Choline/ethanolamine kinase)	Choline/ethanolamine kinase
BscC006g117	16.18	0.2	0.06	3.27	-	Expressed Protein
BscC006g098	15.69	11.26	4.79	6.44	PF05028(Poly (ADP-ribose) glycohydrolase (PARG))	Poly(ADP-ribose) glycohydrolase
BscC006g090	667.07	182.69	217.68	272.02	PF00179(Ubiquitin-conjugating enzyme)	Ubiquitin-conjugating enzyme E2 H
BscC006g089	115.84	58.98	22.08	33.83	PF05529(B-cell receptor-associated protein 31-like)	B-cell receptor-associated protein 31
BscC006g074	21.49	18.21	13.44	25.4	PF00282(Pyridoxal-dependent decarboxylase conserved domain)	Sphingosine-1-phosphate lyase
BscC006g071	487.79	119.03	65.7	101.18	PF02991(Autophagy protein Atg8 ubiquitin like)	microtubule associated protein 1A/1B, light chain 3
BscC006g055	1.74	21.82	0.23	0.62	PF00041(Fibronectin type III domain);PF00047(Immunoglobulin domain);PF07679(Immunoglobulin I-set domain);PF13927(Immunoglobulin domain)	Neuroglian
BscC006g054	11.83	14.19	3.98	2.38	PF01403(Sema domain);PF01833(IPT/TIG domain);PF08337(Plexin cytoplasmic RasGAP domain)	Plexin-2
BscC003g648	14.62	5.51	5.65	6.69	-	Expressed Protein
BscC003g635	9.4	6.69	0.25	1.3	PF00001(7 transmembrane receptor (rhodopsin family))	Putative G-protein coupled receptor F59B2.13
BscC003g616	4.91	18.74	3.99	4.7	PF00169(PH domain);PF00595(PDZ domain (Also known as DHR or GLGF));PF00620(RhoGAP domain)	GTPase-activating protein pac-1
BscC003g615	114.14	56.39	29.88	36.31	PF01918(Alba)	Ribonuclease P protein subunit p25-like protein
BscC003g600	341.25	3.88	78.1	51.06	-	Expressed Protein
BscC003g583	2.18	2.36	1.23	3.77	PF10493(Rough deal protein C-terminal region)	Kinetochore-associated protein 1
BscC003g576	8.75	29.76	3.74	6.48	PF09758(Uncharacterised conserved protein)	Expressed Protein
BscC003g548	2.23	13.25	4.72	0	PF10853(Protein of unknown function (DUF2650))	Expressed Protein
BscC003g547	35.46	9.04	19.93	29.08	PF01428(AN1-like Zinc finger)	AN1-type zinc finger protein 2B
BscC003g544	22.62	151.87	42.09	72.14	PF00400(WD domain, G-beta repeat);PF08513(LisH)	Expressed Protein
BscC003g530	34.56	2.48	0.43	17.49	-	Expressed Protein
BscC003g517	15.08	21.35	8.57	33.8	PF00795(Carbon-nitrogen hydrolase);PF01826(Trypsin Inhibitor like cysteine rich domain)	Bifunctional nitrilase/nitrile hydratase NIT4B
BscC003g505	4.61	58.04	4.35	20.11	PF12257(Vacuolar membrane-associated protein Iml1)	DEP domain-containing protein 5
BscC003g494	1701.83	1909.81	2404.07	1486.36	PF00022(Actin)	Actin -like protein
BscC005g702	3.86	3.91	528.18	53.76	PF01484(Nematode cuticle collagen N-terminal domain)	Expressed Protein
BscC005g677	9.33	4.87	0.82	3.63	PF00027(Cyclic nucleotide-binding domain)	cGMP-gated cation channel alpha-1
BscC005g675	12.19	43.81	11.2	2.05	-	Expressed Protein
BscC005g672	41.11	34.3	8.67	12.14	PF12937(F-box-like)	F-box/LRR-repeat protein 7
BscC005g646	0.07	0.2	0.45	0.05	PF00090(Thrombospondin type 1 domain);PF00431(CUB domain);PF01400(Astacin (Peptidase family M12A))	Zinc metalloproteinase nas-37
BscC005g635	53.75	15	8.3	11.94	-	Expressed Protein
BscC005g634	32.28	28.82	9.76	8.55	PF01302(CAP-Gly domain);PF12455(Dynein associated protein)	Dynactin subunit 1
BscC005g631	1.15	176.87	4.12	0.65	-	Expressed Protein
BscC005g630	30.26	83.74	46.63	35.58	PF00069(Protein kinase domain);PF08332(Calcium/calmodulin dependent protein kinase II association domain)	CAMK/CAMK2 protein kinase
BscC005g614	77.49	9.56	20.16	20.89	PF00104(Ligand-binding domain of nuclear hormone receptor);PF00105(Zinc finger, C4 type (two domains))	Nuclear hormone receptor family member nhr-5
BscC005g613	1.13	0.91	1.58	1.1	PF01391(Collagen triple helix repeat (20 copies));PF01484(Nematode cuticle collagen N-terminal domain)	Putative cuticle collagen 90
BscC005g596	0	49.35	0	0	PF05823(Nematode fatty acid retinoid binding protein (Gp-FAR-1))	Fatty-acid and retinol-binding protein 1
BscC005g594	13.14	11.62	1.73	6.03	PF00270(DEAD/DEAH box helicase);PF00271(Helicase conserved C-terminal domain);PF08148(DSHCT (NUC185) domain);PF13234(rRNA-processing arch domain)	Expressed Protein
BscC005g585	40.53	85.25	21.82	14.47	PF00022(Actin)	Actin
BscC005g576	8.67	52.33	14.49	10.63	PF00503(G-protein alpha subunit)	Guanine nucleotide-binding proteinG(i) subunit alpha
BscC005g575	0.3	0.85	0.21	0.21	PF00024(PAN domain);PF00100(Zona pellucida-like domain)	PAN domain-containing protein
BscC005g571	31.46	65.54	20.15	41.19	PF00135(Carboxylesterase family)	Esterase CM06B1
BscC005g562	25.55	5.37	756.47	67.15	-	CECP2_ASCSU
BscC005g538	387.98	0.92	12.68	77.87	PF00091(Tubulin/FtsZ family, GTPase domain);PF03953(Tubulin C-terminal domain)	beta-tubulin isotype 2
BscC005g537	35.79	1.99	11.05	1.11	-	Expressed Protein
BscC019g016	16.99	15.55	8.76	8.47	PF00117(Glutamine amidotransferase class-I);PF06418(CTP synthase N-terminus)	CTP synthase 2
BscC019g003	27.26	6.54	11.05	11.59	PF00378(Enoyl-CoA hydratase/isomerase)	putative enoyl-CoA hydratase, mitochondrial
BscC025g089	0.85	1.04	0.45	2.27	-	Spindle- and centromere-associated protein
BscC007g044	3.03	3.57	0.15	0.68	PF00211(Adenylate and Guanylate cyclase catalytic domain);PF01094(Receptor family ligand binding region);PF07701(Heme NO binding associated);PF07714(Protein tyrosine kinase)	Guanylate cyclase receptor-type gcy-1
BscC007g050	0.32	23.1	0.15	0	PF00520(Ion transport protein);PF13606(Ankyrin repeat)	Transient receptor potential cation channel subfamily V member 6
BscC007g062	7.64	8.22	170.63	259.67	-	Expressed Protein
BscC007g067	40.16	0.11	3.9	9.78	PF00194(Eukaryotic-type carbonic anhydrase)	Putative carbonic anhydrase 5
BscC007g073	177.93	166.53	49.3	104.25	PF00083(Sugar (and other) transporter)	Expressed Protein
BscC007g094	75.26	0.11	22.43	24.74	PF00017(SH2 domain);PF07714(Protein tyrosine kinase)	Tyrosine-protein kinase
BscC007g099	6.33	0	3.99	2.57	PF03134(TB2/DP1, HVA22 family)	Receptor expression-enhancing protein 5
BscC007g121	27.54	3.01	48.15	21.65	PF00635(MSP (Major sperm protein) domain)	Sperm-specific class P protein 31
BscC011g314	0.44	16.26	44.8	32.32	PF01650(Peptidase C13 family)	Legumain
BscC011g315	20.13	14.08	6.59	12.63	PF00069(Protein kinase domain);PF00130(Phorbol esters/diacylglycerol binding domain (C1 domain));PF00169(PH domain)	Serine/threonine-protein kinase dkf-2
BscC011g339	0.39	2.82	0	0	PF00059(Lectin C-type domain)	Collectin-12
BscC011g352	25.32	10.11	6.71	5.31	-	UPF0528 protein Y75B8A.31
BscC011g355	16.08	0.2	29.68	2.07	-	Expressed Protein
BscC011g364	7.46	2.89	11.45	0	PF00653(Inhibitor of Apoptosis domain)	Baculoviral IAP repeat-containing protein 5.1
BscC011g372	13.95	78.79	31.19	14.28	PF00307(Calponin homology (CH) domain);PF03271(EB1-like C-terminal motif)	Microtubule-associated protein RP/EB family member 3
BscC011g379	5.23	2.24	3.93	2.36	PF00004(ATPase family associated with various cellular activities (AAA))	ATPase, AAA family
BscC011g396	26.16	21.27	12.85	29.49	PF04112(Mak10 subunit, NatC N(alpha)-terminal acetyltransferase)	corneal wound healing-related protein
BscC011g416	19.27	0.15	0.04	10.56	PF00201(UDP-glucoronosyl and UDP-glucosyl transferase)	UDP-glucuronosyltransferase 1-8
BscC011g422	19.45	1.46	0.38	5.05	PF00751(DM DNA binding domain)	Protein male abnormal 3
BscC011g424	46	1.11	37.85	18.75	PF00069(Protein kinase domain)	Expressed Protein
BscC011g427	68.52	88.33	37.68	35.97	PF01521(Iron-sulphur cluster biosynthesis)	iron-sulfur cluster assembly accessory protein
BscC011g428	47.03	17.06	8.25	14.42	PF00583(Acetyltransferase (GNAT) family)	GCN5-related N-acetyltransferase domain containing protein
BscC011g429	2.46	4.76	0.93	0.97	-	Expressed Protein
BscC032g007	35.75	157.01	41.73	26.28	PF00005(ABC transporter);PF12848(ABC transporter)	ATP-binding cassette sub-family F member 2
BscC008g549	1.13	33.32	9.03	54.74	-	Expressed Protein
BscC008g563	0.34	0	1.18	0.52	PF01549(ShK domain-like)	26 kDa secreted antigen
BscC008g564	12.13	5.94	1.31	2.37	PF02520(Domain of unknown function DUF148)	Expressed Protein
BscC008g581	86.96	8.01	3.23	15.63	PF02485(Core-2/I-Branching enzyme)	N-acetyllactosaminide beta-1,6-N-acetylglucosaminyl-transferase
BscC008g582	57.01	1.15	5.11	8.57	-	putative G-protein coupled receptor C02B8.5
BscC008g584	457.37	0.91	3.78	66.37	PF00001(7 transmembrane receptor (rhodopsin family))	neuropeptide receptor 2
BscC008g611	4.09	0	5.26	0.03	PF07645(Calcium-binding EGF domain)	Hemicentin-2
BscC008g618	9.16	36.66	97.16	51.34	-	Expressed Protein
BscC008g620	2.07	10.5	2.9	2.34	PF00069(Protein kinase domain);PF10409(C2 domain of PTEN tumour-suppressor protein)	kinase domain-containing protein
BscC008g643	0.24	0.13	0.07	0	PF01697(Glycosyltransferase family 92)	UPF0392 protein F59C6.8
BscC008g655	14.81	17.45	0	2.66	-	Expressed Protein
BscC004g201	57.84	33.88	14.76	24.63	PF02598(Putative RNA methyltransferase)	Expressed Protein
BscC004g196	1.34	0	36.93	0.07	PF00635(MSP (Major sperm protein) domain)	Ribosome-binding protein 1
BscC004g183	0.61	5.29	0.07	2.55	PF02437(SKI/SNO/DAC family)	Dachshund -like protein 1
BscC004g182	26.06	11.5	4.08	7.15	PF00069(Protein kinase domain)	Glycosyltransferase 25 family member
BscC004g179	2.64	4.23	0.54	2.5	PF13181(Tetratricopeptide repeat);PF13432(Tetratricopeptide repeat)	Tetratricopeptide repeat protein 21B
BscC004g165	2.78	0	0	56.66	-	Expressed Protein
BscC004g159	1.67	3.98	5.89	1.01	PF00102(Protein-tyrosine phosphatase)	Tyrosine-protein phosphatase non-receptor type 9
BscC004g156	186.24	27.76	68.63	69.49	PF00125(Core histone H2A/H2B/H3/H4);PF16211(C-terminus of histone H2A)	Histone H2A
BscC004g155	498.52	92.11	251.81	275.3	PF00125(Core histone H2A/H2B/H3/H4)	Histone H2B 1
BscC004g148	0.51	0.1	1.32	0.2	PF00069(Protein kinase domain)	Mitogen-activated protein kinase 9
BscC004g134	9.63	165.8	211.58	115.63	PF00412(LIM domain)	MLP/CRP family (Muscle LIM Protein/Cysteine-rich Protein)
BscC004g133	8.97	6.95	5.69	4.88	-	Dolichol kinase
BscC004g125	11.35	24.7	1.94	5.4	PF00249(Myb-like DNA-binding domain)	REST corepressor spr-1
BscC004g113	0.16	0	2.28	0.12	PF07885(Ion channel)	TWiK family of potassium channels protein 18
BscC004g087	13.44	17.8	8.03	12.57	PF01432(Peptidase family M3)	Mitochondrial intermediate peptidase
BscC010g645	5.2	28.05	91.96	22.55	PF15389(Domain of unknown function (DUF4612))	Expressed Protein
BscC010g620	9.08	22.65	1.27	4.01	PF00084(Sushi repeat (SCR repeat))	Sushi, von Willebrand factor type A, EGF and pentraxin domain-containing protein 1
BscC010g614	63.41	12.78	3.44	12.2	PF04777(Erv1 / Alr family)	Expressed Protein
BscC010g610	25.37	21.69	5.27	7.96	-	Expressed Protein
BscC010g599	1.18	288.59	0	0	PF14534(Domain of unknown function (DUF4440))	Expressed Protein
BscC010g583	3.22	9.79	6.23	5.37	PF08638(Mediator complex subunit MED14)	Mediator complex subunit rgr-1
BscC010g565	2.11	2.04	0.05	0.12	PF01153(Glypican)	Expressed Protein
BscC010g560	2.36	0.05	2.73	0.49	PF00282(Pyridoxal-dependent decarboxylase conserved domain)	Aromatic-L-amino-acid decarboxylase
BscC010g558	66.48	126.82	202.16	41.87	PF02109(DAD family)	Dolichyl-diphosphooligosaccharide--protein glycosyltransferase subunit dad-1
BscC010g556	3.96	7.33	2.17	0.03	PF00001(7 transmembrane receptor (rhodopsin family))	FMRFamide receptor
BscC010g555	14.54	3.18	2.92	4.33	-	RIKEN cDNA 2700097O09
BscC010g544	1.87	5.94	0.64	0.18	PF00096(Zinc finger, C2H2 type);PF12874(Zinc-finger of C2H2 type)	PR domain zinc finger protein 14
BscC010g539	3.15	8.04	2.24	2.29	PF00501(AMP-binding enzyme);PF16177(Acetyl-coenzyme A synthetase N-terminus)	Acetoacetyl-CoA synthetase
BscC010g510	0.26	0	0	0	PF01674(Lipase (class 2))	Expressed Protein
BscC005g343	1.17	0	12.62	0	-	putative tRNA threonylcarbamoyladenosine biosynthesis protein osgep
BscC005g339	7.82	10.78	13.97	19.17	PF00083(Sugar (and other) transporter)	Solute carrier family 22 member 6-A
BscC005g314	0.1	0.26	0.16	0	PF01370(NAD dependent epimerase/dehydratase family)	UDP-glucose 4-epimerase
BscC005g311	0.22	1.41	82.45	2.52	-	Expressed Protein
BscC005g303	0.58	6.45	18.39	0.95	PF01549(ShK domain-like)	26 kDa secreted antigen
BscC005g286	4.14	0.15	121.01	94.53	PF01431(Peptidase family M13);PF05649(Peptidase family M13)	Neprilysin-1
BscC005g448	0.44	0	3.46	0.16	-	Expressed Protein
BscC021g433	180.52	1045.76	1062.63	314.13	PF01090(Ribosomal protein S19e)	40S ribosomal protein S19S
BscC021g416	3.68	6.6	3.15	8.14	PF12260(Protein-kinase domain of FAM69)	Protein FAM69C
BscC021g386	38.36	90.3	47.19	47.9	PF01245(Ribosomal protein L19)	putative 39S ribosomal protein L19, mitochondrial
BscC021g383	15.03	135.17	16.6	13.88	PF00595(PDZ domain (Also known as DHR or GLGF));PF00625(Guanylate kinase);PF07653(Variant SH3 domain)	MAGUK p55 subfamily member 6
BscC021g382	522.26	73.8	618.97	451.33	PF13669(Glyoxalase/Bleomycin resistance protein/Dioxygenase superfamily)	Methylmalonyl-CoA epimerase, mitochondrial
BscC014g716	0	0	0	0	-	Expressed Protein
BscC014g720	0.92	0.06	1.46	0	-	Expressed Protein
BscC014g727	202.39	1.36	136.21	131.26	PF00191(Annexin)	Annexin A6
BscC014g734	31.94	1.68	10.23	15.45	PF01757(Acyltransferase family)	Nose resistant to fluoxetine protein 6
BscC014g740	0.25	0.12	0.57	0.1	PF00088(Trefoil (P-type) domain);PF01055(Glycosyl hydrolases family 31);PF13802(Galactose mutarotase-like);PF16863(N-terminal barrel of NtMGAM and CtMGAM, maltase-glucoamylase)	Maltase-glucoamylase, intestinal
BscC014g746	7.7	0	0	0.16	PF00096(Zinc finger, C2H2 type);PF13894(C2H2-type zinc finger)	Transcriptional repressor scratch 1
BscC014g758	5.8	5.36	0.67	3.79	PF00476(DNA polymerase family A)	DNA polymerase I, thermostable
BscC014g766	0.69	0	6.92	0.26	-	Expressed Protein
BscC014g793	76.9	0	4.94	2.79	PF04155(Ground-like domain)	Expressed Protein
BscC016g195	4.23	1.2	1.53	1.12	PF00809(Pterin binding enzyme);PF02310(B12 binding domain);PF02574(Homocysteine S-methyltransferase);PF02607(B12 binding domain);PF02965(Vitamin B12 dependent methionine synthase, activation domain)	Homocysteine S-methyltransferase and Dihydropteroate synthase and Methionine synthase and Cobalamin (vitamin B12)-binding and Vitamin B12 dependent methionine synthase domain containing protein
BscC016g200	23.26	1.15	3.03	5.72	-	Expressed Protein
BscC016g202	69.02	79.92	41.93	38.37	PF00724(NADH:flavin oxidoreductase / NADH oxidase family)	NADH oxidase
BscC016g210	21.76	30.87	30.34	12.62	PF00240(Ubiquitin family);PF00627(UBA/TS-N domain);PF09280(XPC-binding domain)	UV excision repair protein RAD23 -like protein B
BscC016g217	0.44	0	0	0	PF03564(Protein of unknown function (DUF1759))	Expressed Protein
BscC016g232	45.91	9.19	53.4	42.28	-	Expressed Protein
BscC016g233	53.31	21.39	15.62	26.54	PF01928(CYTH domain)	Adenylate cyclase domain containing protein
BscC011g068	123.2	14.34	4.91	19.32	PF02931(Neurotransmitter-gated ion-channel ligand binding domain);PF02932(Neurotransmitter-gated ion-channel transmembrane region)	Ligand-gated ion channel 50
BscC011g069	10.51	26.25	6.77	10.15	PF00307(Calponin homology (CH) domain);PF10254(PACS-1 cytosolic sorting protein);PF10358(N-terminal C2 in EEIG1 and EHBP1 proteins);PF12130(Protein of unknown function (DUF3585))	EH domain-binding protein 1
BscC011g074	0.67	4.63	0.33	0.35	-	Expressed Protein
BscC011g084	0.88	11.89	39.11	8.22	PF01227(GTP cyclohydrolase I)	GTP cyclohydrolase 1
BscC011g097	41.54	0.38	0.87	11.49	-	Expressed Protein
BscC011g098	3.32	0.28	119.97	0.31	PF02779(Transketolase, pyrimidine binding domain);PF02780(Transketolase, C-terminal domain)	pyruvate dehydrogenase testis-specific beta subunit
BscC011g101	36.2	88.74	33.92	47.35	PF12796(Ankyrin repeats (3 copies))	Ankyrin repeat, SAM and basic leucine zipper domain-containing protein 1
BscC011g111	8.16	2.73	3.57	4.22	PF12341(Minichromosome loss protein, Mcl1, middle region)	WD repeat and HMG-box DNA-binding protein 1
BscC011g121	0.48	0.18	0.31	0.08	PF01757(Acyltransferase family)	O-acetyltransferase OatA
BscC011g122	35.68	2.92	2.14	4.67	PF06911(Senescence-associated protein)	Spartin
BscC011g126	1.06	29.78	1.27	0.23	PF15795(Ectodermal ciliogenesis protein)	Hypothetical protein CBG08611
BscC011g128	130.89	16.32	28.38	19.12	-	UPF0692 protein C19orf54
BscC011g139	0.27	2.63	0.02	0	PF07885(Ion channel)	Potassium channel subfamily K member 13
BscC011g149	19.11	40.7	23.53	23.04	PF01936(NYN domain)	Expressed Protein
BscC004g074	4.68	0	1.88	0.84	PF00100(Zona pellucida-like domain)	Cuticlin-1
BscC009g440	73.87	335.94	92.08	107.13	PF12756(C2H2 type zinc-finger (2 copies))	Zinc finger protein
BscC009g449	150.05	18.09	17.45	28.87	PF10263(SprT-like family)	SprT-like domain-containing protein Spartan
BscC018g367	0	25.72	0	0	PF00085(Thioredoxin)	Thioredoxin-1
BscC018g366	15.12	38.44	11.47	11.83	PF15070(Putative golgin subfamily A member 2-like protein 5)	Golgin subfamily A member 2
BscC018g363	18.7	7.89	0.06	0	-	Histone-lysine N-methyltransferase PRDM9
BscC018g329	4.8	3.48	1.69	2.52	PF07714(Protein tyrosine kinase)	Tetratricopeptide repeat protein 26
BscC018g290	0.16	0.32	3.4	1.49	PF01576(Myosin tail)	Myosin-4
BscC017g155	363.79	623.28	293.5	155.84	PF00903(Glyoxalase/Bleomycin resistance protein/Dioxygenase superfamily)	Lactoylglutathione lyase
BscC017g163	18.9	1.35	1.53	6.83	PF02931(Neurotransmitter-gated ion-channel ligand binding domain);PF02932(Neurotransmitter-gated ion-channel transmembrane region)	Acetylcholine receptor subunit alpha-type deg-3
BscC017g164	82.58	7.24	17.31	28.54	PF02931(Neurotransmitter-gated ion-channel ligand binding domain);PF02932(Neurotransmitter-gated ion-channel transmembrane region)	Acetylcholine receptor subunit alpha-type des-2
BscC017g176	1.13	13.07	2.51	0.07	PF00168(C2 domain)	Synaptotagmin-17
BscC017g189	726.19	995.43	594.86	331.04	PF00160(Cyclophilin type peptidyl-prolyl cis-trans isomerase/CLD)	Peptidyl-prolyl cis-trans isomerase 3
BscC017g205	5.31	0.34	2.67	8.26	PF00307(Calponin homology (CH) domain);PF00612(IQ calmodulin-binding motif)	Protein abnormal spindle
BscC017g206	1.49	10.49	0.98	1.88	PF00053(Laminin EGF domain);PF00054(Laminin G domain);PF02210(Laminin G domain);PF07648(Kazal-type serine protease inhibitor domain)	Agrin
BscC014g602	1.96	1.72	1.08	0.83	PF03227(Gamma interferon inducible lysosomal thiol reductase (GILT))	gamma interferon inducible lysosomal thiol reductase
BscC014g614	41.55	55.08	21.66	22.4	PF14559(Tetratricopeptide repeat)	Tetratricopeptide TPR-1 and Tetratricopeptide TPR2 domain containing protein
BscC014g633	0.29	0.07	0.19	0.03	PF00063(Myosin head (motor domain));PF01576(Myosin tail)	Myosin-4
BscC014g635	0.55	0.01	1.26	0.09	PF00063(Myosin head (motor domain));PF01576(Myosin tail);PF02736(Myosin N-terminal SH3-like domain)	Myosin-4
BscC014g636	4.02	0.17	0	0.32	PF07714(Protein tyrosine kinase)	Putative tyrosine-protein kinase F09A5.2
BscC014g645	3.23	7.32	2.77	2.08	PF00201(UDP-glucoronosyl and UDP-glucosyl transferase)	Putative UDP-glucuronosyltransferase ugt-55
BscC014g656	0.94	0.09	9.66	9.45	PF00201(UDP-glucoronosyl and UDP-glucosyl transferase)	UDP-glucuronosyltransferase 2C1
BscC011g574	16.62	97.6	14.41	8.57	PF00688(TGF-beta propeptide)	Protein 60A
BscC011g578	0	0	0	0	-	Expressed Protein
BscC011g584	14.39	42.69	3.83	3.09	PF08347(N-terminal CTNNB1 binding)	Expressed Protein
BscC015g052	7.1	25.52	2.69	7.8	PF00651(BTB/POZ domain)	BTB/POZ domain-containing protein 8
BscC015g060	4.96	0.37	13.22	6.37	-	Expressed Protein
BscC015g061	181.06	16.97	26.31	56.33	-	Expressed Protein
BscC015g094	48.39	505.49	95.18	80.31	PF00076(RNA recognition motif. (a.k.a. RRM, RBD, or RNP domain));PF00658(Poly-adenylate binding protein, unique domain)	Polyadenylate-binding protein 1
BscC015g097	2.49	26.99	1.14	0.8	PF00109(Beta-ketoacyl synthase, N-terminal domain);PF00501(AMP-binding enzyme);PF00550(Phosphopantetheine attachment site);PF00668(Condensation domain);PF00698(Acyl transferase domain);PF00975(Thioesterase domain);PF02801(Beta-ketoacyl synthase, C-terminal domain);PF08659(KR domain);PF13913(zinc-finger of a C2HC-type);PF14765(Polyketide synthase dehydratase);PF16197(Ketoacyl-synthetase C-terminal…	Linear gramicidin synthase subunit B
BscC015g098	68.41	17.07	11.79	18.68	PF05219(DREV methyltransferase)	DREV methyltransferase domain containing protein
BscC015g099	68.21	11.46	17.65	12.7	PF00268(Ribonucleotide reductase, small chain)	Expressed Protein
BscC003g019	23.61	30.4	12.08	13.49	PF07915(Glucosidase II beta subunit-like protein)	Protein OS-9
BscC003g032	3.73	13.74	2.89	2.56	PF00046(Homeobox domain)	Homeotic protein proboscipedia
BscC003g042	1.45	6.05	5.81	0.27	-	Expressed Protein
BscC003g048	25.27	7.99	0.06	3.52	-	Expressed Protein
BscC003g054	2.81	8.57	2.49	5.19	PF04757(Pex2 / Pex12 amino terminal region)	Tryptophan--tRNA ligase, mitochondrial
BscC009g235	0.05	59.39	0.09	0.07	-	Intraflagellar transport protein 52 -like protein
BscC009g230	6.56	243.15	38.65	11	PF00644(Poly(ADP-ribose) polymerase catalytic domain);PF02877(Poly(ADP-ribose) polymerase, regulatory domain);PF05406(WGR domain)	poly
BscC009g228	1.46	0.28	1.2	0	PF02520(Domain of unknown function DUF148)	Expressed Protein
BscC014g341	4.78	0.06	1.87	2.97	PF00567(Tudor domain)	Expressed Protein
BscC009g078	10.99	18.52	12.11	6.29	PF04752(ChaC-like protein)	Cation transport regulator-like protein 2
BscC009g085	96.79	0.78	17.2	26.35	-	Expressed Protein
BscC009g086	6.56	1.77	0.6	2.18	PF00909(Ammonium Transporter Family)	Ammonium transporter Rh type A
BscC009g107	0.68	21.99	5.77	4.96	PF04083(Partial alpha/beta-hydrolase lipase region)	Gastric triacylglycerol lipase
BscC014g818	0.07	0.51	4.31	55.04	PF01490(Transmembrane amino acid transporter protein)	Transmembrane protein -like protein
BscC014g842	45.41	3.4	0.99	20.07	PF10317(Serpentine type 7TM GPCR chemoreceptor Srd)	Expressed Protein
BscC012g456	0.79	0	10.62	0	-	Expressed Protein
BscC012g470	7.54	19.55	6.06	6.98	PF00400(WD domain, G-beta repeat)	Elongator complex protein 2
BscC012g471	53.3	69.91	44.29	27.41	PF00505(HMG (high mobility group) box);PF03531(Structure-specific recognition protein (SSRP1));PF08512(Histone chaperone Rttp106-like)	FACT complex subunit ssrp1-B
BscC012g475	29.81	20.43	15.46	22.01	PF00096(Zinc finger, C2H2 type)	Sex-determining transformer protein 1
BscC012g486	7.04	10.43	0.76	0.24	PF01391(Collagen triple helix repeat (20 copies));PF01484(Nematode cuticle collagen N-terminal domain)	nematode cuticle collagen domain protein
BscC012g503	10.49	20.61	4.05	12.24	PF00703(Glycosyl hydrolases family 2)	putative beta-mannosidase
BscC012g504	133.37	245.22	85.02	89.38	PF10075(CSN8/PSMD8/EIF3K family)	26S proteasome non-ATPase regulatory subunit Nin1/mts3 family protein
BscC007g166	56.03	16.39	11.53	17.53	PF05742(Transport and Golgi organisation 2)	Transport and Golgi organization 2 -like protein
BscC007g179	0.75	77.82	0.54	0	PF04155(Ground-like domain)	ground-like domain protein
BscC010g408	53.09	48.62	5.09	19.21	PF00339(Arrestin (or S-antigen), N-terminal domain);PF02752(Arrestin (or S-antigen), C-terminal domain)	Arrestin domain-containing protein 5
BscC010g359	30.26	0	2.11	17.82	PF00069(Protein kinase domain)	Serine/threonine-protein kinase pim-2
BscC007g360	0	0	0	0	-	Expressed Protein
BscC007g358	5.4	0	0.14	0	-	Expressed Protein
BscC008g412	5.44	0	0	0.29	-	NADH dehydrogenase
BscC008g415	2.24	0.03	7.13	0.27	PF02485(Core-2/I-Branching enzyme)	N-acetyllactosaminide beta-1,6-N-acetylglucosaminyl-transferase, isoform C
BscC008g418	28.98	0	4.05	2.59	-	Expressed Protein
BscC008g445	19.18	24.74	15.99	10.16	PF00542(Ribosomal protein L7/L12 C-terminal domain);PF16320(Ribosomal protein L7/L12 dimerisation domain)	Ribosomal protein L7/L12 domain protein
BscC008g449	1.4	1.45	20.88	4.93	PF00650(CRAL/TRIO domain)	CRAL-TRIO domain-containing protein F28H7.8
BscC007g710	78.39	14.36	18.49	16.32	PF01066(CDP-alcohol phosphatidyltransferase)	putative cardiolipin synthase 1
BscC007g712	396.9	26.75	0.49	59.41	-	Globin-like protein 9
BscC007g715	64.29	0.84	0.84	12.77	-	Expressed Protein
BscC007g734	30.97	77.63	10.68	16.03	PF05920(Homeobox KN domain);PF16493(N-terminal of Homeobox Meis and PKNOX1)	Expressed Protein
BscC007g754	18.79	23.39	8.24	9.04	PF03031(NLI interacting factor-like phosphatase)	NLI interacting factor-like phosphatase
BscC007g756	8.79	0	1.24	2.33	-	EGF-like domain protein
BscC010g444	1.96	0.05	5.75	0.2	PF00326(Prolyl oligopeptidase family)	Expressed Protein
BscC002g679	230.1	3111.3	849.9	504.22	PF08719(Domain of unknown function (DUF1768))	Expressed Protein
BscC002g676	32.73	28.5	6.45	11.89	PF00069(Protein kinase domain)	SCY1-like protein 2
BscC002g675	10.78	68.13	48.06	31.95	-	Solute carrier family 35 member F3
BscC002g668	12.38	18.06	6.41	5.88	-	Expressed Protein
BscC002g656	0.24	2.6	0	0	PF07690(Major Facilitator Superfamily)	transporter, major facilitator family protein
BscC002g635	20.63	0.73	0.39	4.67	PF00090(Thrombospondin type 1 domain);PF01421(Reprolysin (M12B) family zinc metalloprotease);PF01562(Reprolysin family propeptide)	Hemicentin-1
BscC016g052	73.46	48.5	21.34	31.07	PF09803(Uncharacterized conserved protein (DUF2346))	RWD domain protein
BscC016g061	86.4	3.21	23.38	26.11	-	Expressed Protein
BscC016g079	14.62	13.37	10.79	5.08	PF01569(PAP2 superfamily)	Lipid phosphate phosphohydrolase 2
BscC005g749	41.32	1.13	5.51	6.94	-	Expressed Protein
BscC005g744	0.66	1.93	0	2.38	PF10327(Serpentine type 7TM GPCR chemoreceptor Sri)	Serpentine receptor class delta-40
BscC005g733	33.45	53.65	20.84	23.23	PF01602(Adaptin N terminal region);PF08752(Coatomer gamma subunit appendage platform subdomain);PF16381(Coatomer subunit gamma-1 C-terminal appendage platform)	putative coatomer subunit gamma
BscC005g730	30	98.78	83.56	54.33	PF03332(Eukaryotic phosphomannomutase)	putative phosphomannomutase
BscC005g725	5.43	10.87	5.76	5.48	PF04084(Origin recognition complex subunit 2)	putative coatomer subunit zeta
BscC005g722	22.91	9.42	2.44	3.25	PF00104(Ligand-binding domain of nuclear hormone receptor);PF00105(Zinc finger, C4 type (two domains))	Nuclear hormone receptor family member nhr-7
BscC005g719	24.9	29.03	30.51	65.86	PF06394(Pepsin inhibitor-3-like repeated domain)	Pepsin inhibitor Dit33
BscC005g715	104.86	59.86	26.47	41.53	PF00467(KOW motif);PF03439(Early transcription elongation factor of RNA pol II, NGN section);PF11942(Spt5 transcription elongation factor, acidic N-terminal)	Transcription elongation factor SPT5
BscC005g713	0.05	0.48	0.18	0	PF01697(Glycosyltransferase family 92)	UPF0392 protein F59C6.8
BscC005g710	6.57	0.71	0.39	2.12	-	Expressed Protein
BscC009g566	7.13	4.61	3.22	4.71	PF16531(Centriolar protein SAS N-terminal)	Spindle assembly abnormal protein 6
BscC009g559	38.35	4.24	0.25	14.26	PF00014(Kunitz/Bovine pancreatic trypsin inhibitor domain);PF14625(Lustrin, cysteine-rich repeated domain)	Papilin
BscC009g556	1.62	0.05	1.64	0.28	PF00501(AMP-binding enzyme)	Long-chain-fatty-acid--CoA ligase 1
BscC019g397	26.78	10.23	6.71	4.42	PF00149(Calcineurin-like phosphoesterase)	UPF0046 protein C25E10.12
BscC019g394	33.22	10.35	4.52	7.19	PF13516(Leucine Rich repeat)	F-box/LRR-repeat protein 7
BscC013g202	16.91	20.26	6.45	9.09	PF06003(Survival motor neuron protein (SMN))	Survival of motor neuron protein
BscC013g198	0.07	5.9	0.05	0	PF00067(Cytochrome P450)	Cytochrome P450 2C25
BscC013g190	0.03	0	0.06	0.01	-	Expressed Protein
BscC006g746	3.12	1.21	0.07	1.22	PF00100(Zona pellucida-like domain)	cuticlin 1 precursor
BscC006g769	6.26	0.71	0.1	1.05	PF08016(Polycystin cation channel)	Polycystin-2
BscC006g771	12.67	26.76	4.03	6.08	PF00149(Calcineurin-like phosphoesterase);PF05011(Lariat debranching enzyme, C-terminal domain)	Lariat debranching enzyme
BscC012g064	672.77	48.83	142.3	172.33	PF00079(Serpin (serine protease inhibitor))	Neuroserpin
BscC012g085	5.91	7.06	20.13	0.85	-	Sperm-specific class P protein 34
BscC012g096	11.81	0	0.55	285.82	PF01607(Chitin binding Peritrophin-A domain)	retention module-containing protein
BscC012g097	559.65	0.12	0.2	4640.09	PF01607(Chitin binding Peritrophin-A domain)	Expressed Protein
BscC012g098	0	0	0	0	PF10323(Serpentine type 7TM GPCR chemoreceptor Srv)	Expressed Protein
BscC012g101	54.31	4.17	9.93	31.06	-	Expressed Protein
BscC012g122	66.85	132.02	131.55	8.8	PF00262(Calreticulin family)	calreticulin
BscC004g335	1.23	0	6.56	0.22	PF00069(Protein kinase domain)	CK1/WORM6 protein kinase
BscC004g310	23.58	1.46	5.06	21.96	PF00225(Kinesin motor domain)	Kinesin-like protein KIF15-A
BscC004g300	48.79	5.98	11.64	43.24	PF01182(Glucosamine-6-phosphate isomerases/6-phosphogluconolactonase)	Glucosamine-6-phosphate isomerase
BscC004g282	6.44	29.05	6.63	6.56	PF01398(JAB1/Mov34/MPN/PAD-1 ubiquitin protease);PF08082(PRO8NT (NUC069), PrP8 N-terminal domain);PF08083(PROCN (NUC071) domain);PF08084(PROCT (NUC072) domain);PF10596(U6-snRNA interacting domain of PrP8);PF10597(U5-snRNA binding site 2 of PrP8);PF10598(RNA recognition motif of the spliceosomal PrP8);PF12134(PRP8 domain IV core)	Pre-mRNA-splicing factor 8 -like protein
BscC012g647	12.24	23.79	10.21	10.56	PF00557(Metallopeptidase family M24);PF05195(Aminopeptidase P, N-terminal domain)	Xaa-Pro dipeptidase
BscC012g656	19.79	24.81	10.23	8.87	PF00326(Prolyl oligopeptidase family)	peptidase, S9A/B/C family, catalytic domain protein
BscC012g657	65.93	35.15	8.53	12.99	PF00171(Aldehyde dehydrogenase family)	Putative aldehyde dehydrogenase family 7 member A1 -like protein
BscC012g666	1.55	0.06	1.71	3.82	PF01151(GNS1/SUR4 family)	Putative fatty acid elongation protein 4
BscC012g681	1.07	2.33	0.76	0	PF02886(LBP / BPI / CETP family, C-terminal domain)	Expressed Protein
BscC012g689	109.27	48.37	161.95	78.88	PF05187(Electron transfer flavoprotein-ubiquinone oxidoreductase, 4Fe-4S);PF13450(NAD(P)-binding Rossmann-like domain)	Electron transfer flavoprotein-ubiquinone oxidoreductase, mitochondrial
BscC011g629	1.12	0.42	0	0	-	Expressed Protein
BscC011g605	9.86	182.34	52.54	33.88	PF17175(Modulator of levamisole receptor-1)	Protein phosphatase 1 regulatory subunit 37 -like protein
BscC017g229	59.68	42.44	29.52	20.38	PF03194(LUC7 N_terminus)	Expressed Protein
BscC017g245	16.23	37.65	0.6	1.51	PF08399(VWA N-terminal)	Voltage-dependent calcium channel subunit alpha-2/delta-2
BscC017g255	187.76	630.02	14363.2	4240.11	PF00022(Actin)	Actin-2
BscC017g263	0.37	0.74	0.21	0	PF13499(EF-hand domain pair)	calmodulin-2
BscC017g267	0	0	6.1	0	-	Expressed Protein
BscC017g273	10.33	27.33	7.4	6.65	PF12799(Leucine Rich repeats (2 copies))	Expressed Protein
BscC012g533	0.7	4.2	3.68	0.6	PF01431(Peptidase family M13)	Neprilysin-1
BscC012g546	103.02	19.5	1.07	17.95	-	Protein CBG24284
BscC011g054	7.82	9.09	1.73	3.25	PF02170(PAZ domain);PF08699(Argonaute linker 1 domain)	ALG-7
BscC011g052	2.57	78.07	0	0.1	PF01484(Nematode cuticle collagen N-terminal domain)	Expressed Protein
BscC012g597	16.25	4.43	7.98	3.81	PF07714(Protein tyrosine kinase)	Tyrosine-protein kinase Fer
BscC011g033	0.72	0.9	0.1	0.03	PF13894(C2H2-type zinc finger)	Oocyte zinc finger protein XlCOF7.1
BscC011g029	0.71	0.55	0	0	PF00520(Ion transport protein);PF02214(BTB/POZ domain)	Potassium voltage-gated channel protein Shaw
BscC015g140	376.12	88.09	183.68	269.17	PF01290(Thymosin beta-4 family)	Expressed Protein
BscC015g144	3.08	18.12	1.97	2.58	-	Expressed Protein
BscC015g148	53.45	2.68	4.02	4.86	-	Expressed Protein
BscC015g150	0.17	89.72	0.03	0	PF01564(Spermine/spermidine synthase)	Methyltransferase-like protein 13
BscC015g160	6.45	7.19	0.85	1.8	PF01746(tRNA (Guanine-1)-methyltransferase)	Mitochondrial ribonuclease P protein 1 -like protein
BscC011g164	0.14	0	3.64	0	-	Expressed Protein
BscC007g669	142.01	9.21	3.06	23.69	PF02931(Neurotransmitter-gated ion-channel ligand binding domain);PF02932(Neurotransmitter-gated ion-channel transmembrane region)	Glutamate-gated chloride channel
BscC007g684	27.35	1.68	21.46	486.69	PF00094(von Willebrand factor type D domain);PF01347(Lipoprotein amino terminal region);PF09172(Domain of unknown function (DUF1943))	Vitellogenin-6
BscC007g693	8.58	11	2.7	1.55	PF01070(FMN-dependent dehydrogenase)	Peroxisomal (S)-2-hydroxy-acid oxidase GLO3
BscC007g696	3.46	28.67	9.01	3.9	-	Expressed Protein
BscC007g701	5.61	6.85	0.09	0.5	PF07885(Ion channel)	Expressed Protein
BscC011g224	6.61	0	0	0.12	PF00067(Cytochrome P450)	Cytochrome P450 3A14
BscC012g026	20.94	0.21	24.55	0.54	PF00635(MSP (Major sperm protein) domain)	Expressed Protein
BscC012g039	9.45	34.89	6.81	8.79	-	Mediator of RNA polymerase II transcription subunit 1.1
BscC012g181	0	0	0	0	-	Expressed Protein
BscC012g166	8.05	25.48	2.07	4.39	PF00566(Rab-GTPase-TBC domain);PF02759(RUN domain)	Small G protein signaling modulator 1
BscC012g144	8.15	17.55	4.96	5.4	-	Expressed Protein
BscC017g334	25.1	162.66	2218.52	888.71	-	Actin-2
BscC017g356	59.05	18.66	15.83	13.96	-	Expressed Protein
BscC017g367	0.18	0	1.1	0	-	Expressed Protein
BscC017g368	0.9	0	42.13	0	PF00635(MSP (Major sperm protein) domain)	Expressed Protein
BscC007g652	2.71	5.18	0.61	1.07	PF01391(Collagen triple helix repeat (20 copies))	Cuticle collagen sqt-1
BscC007g640	3839.75	1.76	2.46	1341.96	PF15481(Chondroitin proteoglycan 4)	Chondroitin proteoglycan 4
BscC007g639	14.66	69.59	20.03	16.42	PF10309(Nuclear cap-binding protein subunit 3)	Protein kup-1
BscC007g636	6.91	12.19	2.37	2.53	PF00005(ABC transporter);PF00664(ABC transporter transmembrane region)	Multidrug resistance-associated protein 7
BscC007g633	1.22	1.93	12.58	0.87	PF00635(MSP (Major sperm protein) domain)	Expressed Protein
BscC007g629	77.32	14.21	13.33	29.32	-	Syntaxin-18
BscC007g627	69.07	13.07	6.64	11.96	PF00400(WD domain, G-beta repeat)	WD repeat domain phosphoinositide-interacting protein 4
BscC007g624	8.79	21.39	7.19	8.58	-	Expressed Protein
BscC007g616	17.6	10.24	0.93	10.49	PF00168(C2 domain)	Synaptotagmin-C
BscC013g520	75.71	33.82	15.11	27.42	PF00201(UDP-glucoronosyl and UDP-glucosyl transferase)	Putative UDP-glucuronosyltransferase ugt-58
BscC013g521	36.52	25.2	1.34	6.97	PF01167(Tub family)	Protein king tubby
BscC009g290	1.97	0	11.56	0	-	Expressed Protein
BscC009g292	3.86	5.13	11.8	0.17	PF02520(Domain of unknown function DUF148)	Expressed Protein
BscC004g353	125.9	32.51	13.47	17.27	PF04006(Mpp10 protein)	Mpp10 protein
BscC015g298	12.37	8.61	4.04	5.62	PF00567(Tudor domain)	Expressed Protein
BscC015g300	5.53	10.72	2.53	3.12	-	Nuclear nucleic acid-binding protein C1D
BscC010g725	0.5	0.04	6.89	0	PF00069(Protein kinase domain)	Putative serine/threonine-protein kinase
BscC010g739	65.69	73.74	21.8	37.5	PF04727(ELMO/CED-12 family)	ELMO domain-containing protein 2
BscC010g751	5.5	113.58	498.66	207.65	PF01391(Collagen triple helix repeat (20 copies));PF01413(C-terminal tandem repeated domain in type 4 procollagen)	CO4A2_ASCSU
BscC010g760	20.08	156.94	10.02	5.64	PF07714(Protein tyrosine kinase)	putative tyrosine-protein kinase kin-31
BscC017g318	170.61	23.02	10.93	33.02	-	Expressed Protein
BscC017g306	812.41	689.01	652.17	332.38	PF08122(NADH-ubiquinone oxidoreductase B12 subunit family)	NADH-ubiquinone oxidoreductase B12 subunit family protein
BscC018g261	0	0	0	0	PF10321(Serpentine type 7TM GPCR chemoreceptor Srt)	Expressed Protein
BscC018g255	0.13	0.22	0.29	0.66	PF01391(Collagen triple helix repeat (20 copies))	Cuticle collagen dpy-2
BscC018g247	0.59	0	2.8	1.22	PF01697(Glycosyltransferase family 92)	UPF0392 protein F13G3.3
BscC018g243	42.18	0.17	1.42	11.24	PF10292(Serpentine type 7TM GPCR receptor class ab chemoreceptor)	Splicing factor U2AF 35 kDa subunit
BscC010g696	0.89	0.93	8.95	0.98	PF01553(Acyltransferase)	Glycerol-3-phosphate acyltransferase 3
BscC010g702	11.21	104.62	38.17	3.47	PF00307(Calponin homology (CH) domain);PF00630(Filamin/ABP280 repeat)	Filamin-A
BscC010g710	2.57	67.54	1.1	2.75	PF00520(Ion transport protein);PF08763(Voltage gated calcium channel IQ domain);PF16905(Voltage-dependent L-type calcium channel, IQ-associated)	Ion transport domain containing protein
BscC018g199	0.58	0.2	0	0	-	Expressed Protein
BscC018g210	27.23	165.15	51.7	84.86	PF00076(RNA recognition motif. (a.k.a. RRM, RBD, or RNP domain));PF03982(Diacylglycerol acyltransferase)	Nucleolysin TIAR
BscC014g481	42.68	0.74	3.8	6.08	-	Expressed Protein
BscC009g010	7.41	68.54	154.41	146.19	PF06582(Repeat of unknown function (DUF1136));PF07679(Immunoglobulin I-set domain)	Expressed Protein
BscC014g252	10.28	0.2	1.47	3.07	PF16366(Cytoplasmic polyadenylation element-binding protein ZZ domain);PF16367(RNA recognition motif)	Cytoplasmic polyadenylation element-binding protein 3
BscC013g509	7.08	21.59	6.26	8.01	PF09808(Small nuclear RNA activating complex (SNAPc), subunit SNAP43)	snRNA-activating protein complex subunit 1
BscC013g494	0.65	3.1	2.35	1.47	PF00128(Alpha amylase, catalytic domain);PF02806(Alpha amylase, C-terminal all-beta domain)	Pancreatic alpha-amylase
BscC010g676	43.46	0.49	139.19	119.69	-	Expressed Protein
BscC010g679	0.96	7.63	3.28	0.27	PF00505(HMG (high mobility group) box)	Transcription factor SOX-14
BscC023g313	0.12	0.13	0	0.15	PF16366(Cytoplasmic polyadenylation element-binding protein ZZ domain);PF16367(RNA recognition motif)	Cytoplasmic polyadenylation element-binding protein 1
BscC009g200	6.7	30.22	2.66	5.56	PF12422(Condensin II non structural maintenance of chromosomes subunit)	Condensin-2 complex subunit G2
BscC009g214	254.13	3.27	47.12	92.24	PF04568(Mitochondrial ATPase inhibitor, IATP)	ATPase inhibitor mai-2, mitochondrial
BscC009g215	0.4	0.45	48.95	9.19	PF00450(Serine carboxypeptidase)	Peptidase S10 domain containing protein
BscC009g218	0.15	0.18	2.57	0	-	Homeobox domain-containing protein
BscC018g172	0.23	1.39	0	0.03	PF01400(Astacin (Peptidase family M12A))	Zinc metalloproteinase nas-34
BscC005g769	57.04	15.89	48.37	26.14	PF00549(CoA-ligase);PF08442(ATP-grasp domain)	putative succinyl-CoA ligase
BscC005g789	7.52	10.62	1.46	9.09	PF00627(UBA/TS-N domain);PF02825(WWE domain);PF06012(Domain of Unknown Function (DUF908));PF06025(Domain of Unknown Function (DUF913));PF14377(Domain of unknown function (DUF4414))	WWE domain-containing protein
BscC005g792	22.84	42.78	19.03	24.94	PF00627(UBA/TS-N domain);PF00632(HECT-domain (ubiquitin-transferase));PF02825(WWE domain);PF06012(Domain of Unknown Function (DUF908));PF06025(Domain of Unknown Function (DUF913));PF14377(Domain of unknown function (DUF4414))	Expressed Protein
BscC009g263	9.65	5.34	8.64	12.51	PF03314(Protein of unknown function, DUF273)	Expressed Protein
BscC009g276	5.33	4.98	1.56	0.3	PF07885(Ion channel)	TWiK family of potassium channels protein 7
BscC041g004	22.24	112.94	68.11	74.33	-	Glutamate dehydrogenase 2, mitochondrial
BscC012g194	76.15	54.1	19.86	18.74	PF01008(Initiation factor 2 subunit family)	initiation factor 2 subunit family protein
BscC012g191	5.94	4.76	0.9	2.91	PF00083(Sugar (and other) transporter)	Organic cation transporter-like protein
BscC012g190	2.16	94.39	3.29	6.64	PF02931(Neurotransmitter-gated ion-channel ligand binding domain);PF02932(Neurotransmitter-gated ion-channel transmembrane region)	unc-49B protein
BscC012g185	6.15	0.59	9.72	26.25	-	Hypothetical protein CBG19861
BscC014g003	31.02	37.84	9.39	15.82	PF12490(Breast carcinoma amplified sequence 3)	Breast carcinoma-amplified sequence 3
BscC014g004	36.75	77.81	59.49	46.74	PF00149(Calcineurin-like phosphoesterase);PF16891(Serine-threonine protein phosphatase N-terminal domain)	Serine/threonine-protein phosphatase PP1-beta
BscC014g019	6.14	22.48	7.89	4.58	PF02637(GatB domain);PF02934(GatB/GatE catalytic domain)	Glutamyl-tRNA(Gln) amidotransferase subunit B, mitochondrial
BscC014g020	16.26	23.48	10.76	15.1	PF01753(MYND finger);PF04194(Programmed cell death protein 2, C-terminal putative domain)	Programmed cell death protein 2
BscC018g164	0	0.61	0	0	-	Expressed Protein
BscC007g762	0	0.51	0.32	0	PF04142(Nucleotide-sugar transporter)	UDP-galactose translocator
BscC017g429	11.21	0.76	0.77	2.98	PF10320(Serpentine type 7TM GPCR chemoreceptor Srsx)	Expressed Protein
BscC009g577	12.55	39.64	12.15	10.74	PF00385(Chromo (CHRromatin Organisation MOdifier) domain);PF12796(Ankyrin repeats (3 copies))	M-phase phosphoprotein 8
BscC009g578	103.28	31.23	18.1	41.82	PF00069(Protein kinase domain);PF00433(Protein kinase C terminal domain)	Serine/threonine-protein kinase sax-1
BscC015g122	24.25	7.87	13.82	16.43	PF00204(DNA gyrase B);PF00521(DNA gyrase/topoisomerase IV, subunit A);PF01751(Toprim domain);PF02518(Histidine kinase-, DNA gyrase B-, and HSP90-like ATPase);PF16898(C-terminal associated domain of TOPRIM)	putative DNA topoisomerase 2
BscC004g234	2.85	9.11	1.5	1.57	-	MOZ/SAS family protein
BscC004g218	0.49	19.87	3.3	3.26	-	Krueppel-like factor 5
BscC004g217	107.79	67	11.27	33.72	-	Expressed Protein
BscC004g215	16.67	17.24	11.54	21.34	-	Ectopic P granules protein 3
BscC003g007	26.61	73.17	33.86	53.66	PF00133(tRNA synthetases class I (I, L, M and V));PF08264(Anticodon-binding domain of tRNA)	leucyl-tRNA synthetase
BscC023g255	5.81	1.56	1.93	2.92	PF00350(Dynamin family)	Dynamin-like protein
BscC017g288	0	0.27	0.3	0	PF00351(Biopterin-dependent aromatic amino acid hydroxylase)	Tryptophan 5-hydroxylase 1
BscC017g290	0.06	0.05	0.07	0.13	PF04870(Moulting cycle)	Expressed Protein
BscC017g296	69.72	14.19	29.99	23.02	PF00574(Clp protease)	ATP-dependent Clp protease proteolytic subunit 1, mitochondrial
BscC020g331	343.37	0.25	3.29	283.12	PF00225(Kinesin motor domain)	kinesin motor domain protein
BscC020g762	0	1	0.17	0.06	PF00520(Ion transport protein)	Potassium voltage-gated channel protein Shaw
BscC016g109	205.45	201.79	169.24	98.39	PF01016(Ribosomal L27 protein)	LIN-7
BscC017g424	17.7	39.47	15.94	12.61	PF00176(SNF2 family N-terminal domain);PF00271(Helicase conserved C-terminal domain);PF00385(Chromo (CHRromatin Organisation MOdifier) domain);PF00628(PHD-finger);PF06461(Domain of Unknown Function (DUF1086));PF06465(Domain of Unknown Function (DUF1087));PF08073(CHDNT (NUC034) domain);PF08074(CHDCT2 (NUC038) domain)	CHD4 protein
BscC010g769	14.32	0.03	3.42	1.62	-	Expressed Protein
BscC057g002	0.95	7.03	4.4	46.16	PF00078(Reverse transcriptase (RNA-dependent DNA polymerase))	S60004
BscC009g115	0.38	0.78	0	0.18	PF10321(Serpentine type 7TM GPCR chemoreceptor Srt)	Expressed Protein
BscC018g216	201.07	396.55	308.4	248.45	PF02991(Autophagy protein Atg8 ubiquitin like)	Protein lgg-1
BscC010g654	7.12	6.59	2.18	2.61	PF14750(Integrator complex subunit 2)	Expressed Protein
BscC021g368	17.2	86.92	12.65	18.3	PF02373(JmjC domain, hydroxylase)	Lysine-specific demethylase 3B
BscC021g362	131.99	24.77	19.98	44.2	PF10517(Electron transfer DM13)	Protein Skeletor, isoforms D/E
BscC021g361	0.63	1.34	0.02	0.08	PF10517(Electron transfer DM13)	Expressed Protein
BscC021g331	18.72	29.36	6.05	9.54	PF00069(Protein kinase domain)	Dual specificity mitogen-activated protein kinase kinase 4
BscC021g307	7.33	12.77	2.23	31.13	PF01607(Chitin binding Peritrophin-A domain)	Chondroitin proteoglycan 2
BscC021g306	0.43	31.4	1.47	0.48	PF07690(Major Facilitator Superfamily)	Major facilitator superfamily domain-containing protein 8
BscC021g276	5.06	10.81	6.43	4.67	PF00069(Protein kinase domain)	dual specificity mitogen-activated protein kinase kinase 6 family protein
BscC021g266	0.09	4.68	0.18	0.13	PF07885(Ion channel)	Uncoordinated protein 58
BscC021g260	0.68	0.06	95.64	47.14	PF00092(von Willebrand factor type A domain)	Expressed Protein
BscC021g232	1.22	2.29	3.12	3.92	PF07801(Protein of unknown function (DUF1647))	Expressed Protein
BscC021g214	6.88	14.74	10.5	7.82	PF03200(Glycosyl hydrolase family 63 C-terminal domain)	putative mannosyl-oligosaccharide glucosidase
BscC021g186	12.55	0.26	0.03	0.51	PF02931(Neurotransmitter-gated ion-channel ligand binding domain);PF02932(Neurotransmitter-gated ion-channel transmembrane region)	Acetylcholine receptor subunit alpha-type deg-3
BscC021g180	0.1	0.99	0	0	PF02958(Ecdysteroid kinase)	Expressed Protein
BscC021g155	0	3.56	0.37	6.75	-	Expressed Protein
BscC021g141	1.18	0.11	0	0.38	PF01400(Astacin (Peptidase family M12A));PF01549(ShK domain-like)	Zinc metalloproteinase nas-15
BscC021g130	13.5	2.19	0.66	2.19	PF02931(Neurotransmitter-gated ion-channel ligand binding domain);PF02932(Neurotransmitter-gated ion-channel transmembrane region)	Ligand-gated ion channel 50
BscC021g116	53.64	56.88	34.1	47.23	PF00458(WHEP-TRS domain);PF00749(tRNA synthetases class I (E and Q), catalytic domain);PF03950(tRNA synthetases class I (E and Q), anti-codon binding domain)	Bifunctional glutamate/proline--tRNA ligase
BscC021g101	0	0.76	0.04	0	-	Expressed Protein
BscC021g067	0	1.08	0	0	PF00292('Paired box' domain)	Paired box protein Pax-6
BscC021g065	0	0.75	0.63	0.19	PF01764(Lipase (class 3))	Lipase -like protein
BscC021g062	2.33	1.85	8.03	7.03	PF03265(Deoxyribonuclease II)	Deoxyribonuclease-2
BscC021g039	4.51	24.21	6.89	12.92	PF03031(NLI interacting factor-like phosphatase)	CTD small phosphatase-like protein
BscC021g021	8.01	48.54	16.15	17.68	PF01926(50S ribosome-binding GTPase);PF08153(NGP1NT (NUC091) domain)	Nucleolar GTP-binding protein 2
BscC021g006	12.95	0	0.29	5.73	PF10320(Serpentine type 7TM GPCR chemoreceptor Srsx)	Expressed Protein
BscC030g003	0.13	0.04	1.12	0	PF00112(Papain family cysteine protease)	Expressed Protein
BscC030g007	9.03	0.17	3.04	12.39	PF03999(Microtubule associated protein (MAP65/ASE1 family))	Protein regulator of cytokinesis 1
BscC030g013	35.53	0.49	20.72	7.85	PF00642(Zinc finger C-x8-C-x5-C-x3-H type (and similar))	Tristetraprolin
BscC001g871	111.44	77.7	18.75	32.62	PF02825(WWE domain);PF13639(Ring finger domain)	E3 ubiquitin-protein ligase
BscC001g861	0.12	5.97	2.4	0.05	-	putative G-protein coupled receptor C02B8.5
BscC001g856	16.3	25.79	11.11	17.18	-	Zinc finger protein
BscC001g847	17.47	19.89	5.5	8.89	PF02535(ZIP Zinc transporter)	Zinc transporter ZIP11
BscC001g835	1.72	0	30.43	2.21	PF05535(Chromadorea ALT protein)	Expressed Protein
BscC001g831	0.05	0.06	2.17	2.7	PF02931(Neurotransmitter-gated ion-channel ligand binding domain);PF02932(Neurotransmitter-gated ion-channel transmembrane region)	Glycine receptor subunit beta-type 4
BscC001g821	0	10.81	1.74	0	PF00635(MSP (Major sperm protein) domain)	MSP domain-containing protein 2
BscC001g816	10.39	8.37	2.22	4.47	PF10268(Predicted transmembrane protein 161AB)	Transmembrane protein
BscC001g799	287.64	1465.63	758.63	362.15	PF01929(Ribosomal protein L14)	60S ribosomal protein L14
BscC001g781	0.43	2.1	0.37	0.5	PF00092(von Willebrand factor type A domain)	Collagen alpha-6(VI) chain
BscC001g777	0.79	0.54	0	0	PF03314(Protein of unknown function, DUF273)	Expressed Protein
BscC001g768	79.46	95.39	38.85	48.36	PF04669(Polysaccharide biosynthesis)	Protein PBDC1
BscC001g765	13.4	1.75	0.16	3.53	-	Expressed Protein
BscC001g755	2.01	0.15	14.19	1.97	-	Expressed Protein
BscC001g752	0	0	0	0	PF01549(ShK domain-like)	repeat antigen 1
BscC001g749	31.09	41.77	27.19	33.81	PF00400(WD domain, G-beta repeat)	Protein SEC13 -like protein
BscC001g727	1.65	0.6	4.05	0.48	PF01484(Nematode cuticle collagen N-terminal domain)	Cuticle collagen sqt-1
BscC001g717	1.19	0	0	0	PF00635(MSP (Major sperm protein) domain)	Sperm-specific class P protein 34
BscC001g713	4.01	21.51	3.69	4.59	PF13634(Nucleoporin FG repeat region)	putative nucleoporin Nup58
BscC001g710	0.05	0.33	0	0.07	PF00264(Common central domain of tyrosinase)	Putative tyrosinase-like protein tyr-1
BscC001g708	0.69	1.4	20.49	0.2	PF01484(Nematode cuticle collagen N-terminal domain)	Cuticle collagen dpy-5
BscC001g700	6.72	2.1	0.71	3.05	-	Expressed Protein
BscC001g684	0.96	4.29	16.76	10.74	PF05577(Serine carboxypeptidase S28)	Protein CBG01710
BscC001g674	0.59	0	2.3	0.16	-	Expressed Protein
BscC001g666	0.56	62.25	0.61	0.37	PF02312(Core binding factor beta subunit)	Expressed Protein
BscC001g663	5.79	18.66	12.71	9.01	PF04495(GRASP55/65 PDZ-like domain)	Golgi reassembly-stacking protein 2
BscC001g633	116.22	0	2.31	201.31	-	Chondroitin proteoglycan 3
BscC001g625	1.95	0.78	0.05	0.06	-	Expressed Protein
BscC001g623	0.29	0.59	3.24	0.26	-	Expressed Protein
BscC001g621	0.57	0	11.83	0.49	-	Expressed Protein
BscC001g599	0.61	49.58	23.53	0	-	Expressed Protein
BscC001g597	75.79	0.62	994.23	500.62	PF16839(Nematode antimicrobial peptide)	ASABF
BscC001g580	4.46	0.1	0.04	0.47	-	Expressed Protein
BscC001g574	1.81	1.65	10.12	4.26	PF01607(Chitin binding Peritrophin-A domain)	NAC-alpha domain-containing protein 1
BscC001g563	0	3.95	0.27	0.04	-	Expressed Protein
BscC001g559	0.62	1.64	0.38	0.45	PF00100(Zona pellucida-like domain)	Expressed Protein
BscC001g556	30.69	128.08	27.7	44.06	-	E3 ubiquitin-protein ligase ubr-1
BscC028g018	12.43	40.72	6.08	9.21	PF00270(DEAD/DEAH box helicase);PF00271(Helicase conserved C-terminal domain);PF01424(R3H domain);PF04408(Helicase associated domain (HA2));PF07717(Oligonucleotide/oligosaccharide-binding (OB)-fold)	putative ATP-dependent RNA helicase YTHDC2
BscC028g016	0.34	0	6.53	0.12	PF04153(NOT2 / NOT3 / NOT5 family)	CCR4-NOT transcription complex subunit 2
BscC028g005	0	0	0	0	-	Expressed Protein
BscC023g367	0.42	1.25	0.94	0.81	PF03125(C. elegans Sre G protein-coupled chemoreceptor)	Expressed Protein
BscC023g404	65.37	1.35	4	12.94	-	Expressed Protein
BscC023g440	8.39	51.09	9.45	10.06	-	Expressed Protein
BscC023g445	16.6	91.47	40.67	20.15	PF00300(Histidine phosphatase superfamily (branch 1))	Serine/threonine-protein phosphatase Pgam5, mitochondrial
BscC023g448	10.26	16.05	10.2	10.09	-	Ectopic P granules protein 5
BscC001g213	36.17	0	0	25.79	PF01679(Proteolipid membrane potential modulator)	Expressed Protein
BscC001g230	0.29	0.41	8.29	0.04	-	Expressed Protein
BscC001g234	10.8	39.59	7.66	4.82	PF02931(Neurotransmitter-gated ion-channel ligand binding domain);PF02932(Neurotransmitter-gated ion-channel transmembrane region)	nicotinic acetylcholine receptor alpha subunit 63
BscC001g245	0.65	45.07	0.91	0.24	PF02931(Neurotransmitter-gated ion-channel ligand binding domain);PF02932(Neurotransmitter-gated ion-channel transmembrane region)	Glutamate-gated chloride channel
BscC001g262	23.21	46.23	12.93	7.31	-	Expressed Protein
BscC001g269	3.46	35.93	1.08	2.12	-	Expressed Protein
BscC001g289	31.26	17.36	4.87	9.52	PF00400(WD domain, G-beta repeat);PF12894(Anaphase-promoting complex subunit 4 WD40 domain)	putative cytosolic iron-sulfur protein assembly protein CIAO1 -like protein
BscC001g291	1.38	31.34	2.03	2.33	PF07885(Ion channel)	TWiK family of potassium channels protein 7
BscC001g303	132.09	108.38	18.98	44.05	PF13561(Enoyl-(Acyl carrier protein) reductase)	Dehydrogenase/reductase SDR family member 4
BscC001g319	5.43	0.61	0.48	0.61	PF02931(Neurotransmitter-gated ion-channel ligand binding domain);PF02932(Neurotransmitter-gated ion-channel transmembrane region)	Acetylcholine receptor subunit alpha-type acr-16
BscC001g334	18.7	42.93	8.66	13.91	PF00169(PH domain)	Pleckstrin homology domain containing protein
BscC001g368	37.77	52.64	13.1	18.43	PF01476(LysM domain)	LysM and putative peptidoglycan-binding domain-containing protein 3
BscC001g369	17.52	29.91	5.91	10.42	-	Spindle assembly abnormal protein 4
BscC001g375	1.21	132.75	0	0.32	PF06394(Pepsin inhibitor-3-like repeated domain)	Pepsin inhibitor Dit33
BscC001g379	72.18	2.63	7.53	11.4	PF00806(Pumilio-family RNA binding repeat)	Fem-3 mRNA-binding factor 2
BscC001g384	8.53	15.75	8.75	7.39	PF04178(Got1/Sft2-like family)	Vesicle transport protein SFT2B
BscC001g390	14.56	47.5	11.12	11.52	PF01163(RIO1 family);PF09202(Rio2, N-terminal)	Serine/threonine-protein kinase RIO2
BscC001g393	16.63	13.03	2.11	5.49	PF07406(NICE-3 protein)	Hypoxanthine-guanine phosphoribosyltransferase
BscC001g395	24.21	252.47	47.56	16.45	PF14777(Cilia BBSome complex subunit 10)	BBSome-interacting protein 1
BscC001g405	0.16	6.29	0.03	0.04	PF00060(Ligand-gated ion channel);PF00497(Bacterial extracellular solute-binding proteins, family 3);PF01094(Receptor family ligand binding region);PF10601(LITAF-like zinc ribbon domain)	Glutamate
BscC001g411	68.19	0	0	28.95	-	Expressed Protein
BscC001g445	22.85	55.24	17.63	26.45	PF05127(Helicase);PF08351(Domain of unknown function (DUF1726));PF13718(GNAT acetyltransferase 2);PF13725(Possible tRNA binding domain)	UPF0202 protein F55A12.8
BscC001g473	0.85	12.09	0	1.53	PF02931(Neurotransmitter-gated ion-channel ligand binding domain);PF02932(Neurotransmitter-gated ion-channel transmembrane region)	Ligand-gated ion channel 50
BscC001g515	0.5	0	0.21	0	PF00505(HMG (high mobility group) box)	Transcription factor Sox-18B
BscC001g518	0.18	13.47	0	0	PF00046(Homeobox domain)	Homeobox protein ceh-12
BscC001g522	24.01	89.53	19.05	15.07	PF00646(F-box domain)	Expressed Protein
BscC001g531	17.93	52.15	11.43	22.55	PF02996(Prefoldin subunit);PF03666(Nitrogen Permease regulator of amino acid transport activity 3)	Nitrogen permease regulator 3-like protein
BscC021g462	175.02	221.61	211.65	119.8	PF15884(Protein QIL1)	Expressed Protein
BscC021g493	299.72	789.07	618.91	247.03	PF02136(Nuclear transport factor 2 (NTF2) domain)	putative nuclear transport factor 2
BscC022g007	47.89	620.55	25.17	52.39	PF16002(Headcase protein)	Headcase protein
BscC022g078	398.1	235.77	337.4	145.21	PF01230(HIT domain)	Histidine triad nucleotide-binding protein 1
BscC022g098	0.13	0.11	0.02	0	PF00100(Zona pellucida-like domain)	Cuticlin-1
BscC022g105	11.39	15.31	4.78	5.71	PF01593(Flavin containing amine oxidoreductase);PF04433(SWIRM domain)	Lysine-specific histone demethylase 1A
BscC022g111	109.3	517.65	49.68	81.53	PF00076(RNA recognition motif. (a.k.a. RRM, RBD, or RNP domain))	Expressed Protein
BscC022g156	2.99	18.64	11.28	8.78	PF00595(PDZ domain (Also known as DHR or GLGF))	PDZ domain-containing protein 2
BscC022g176	10.41	31.36	7.04	10.05	PF00400(WD domain, G-beta repeat)	Serine/threonine-protein phosphatase 2A 55 kDa regulatory subunit B delta isoform
BscC022g184	947.57	1558.13	799.44	499.98	PF02937(Cytochrome c oxidase subunit VIc)	Hypothetical protein CBG01648
BscC002g199	1.57	0.06	7.51	0.28	-	Melanoma-associated antigen E1
BscC002g201	19	50.99	12.73	16.24	-	U3 small nucleolar RNA-associated protein 18 -like protein
BscC002g211	2.76	0	7.12	0	-	Expressed Protein
BscC002g219	22.91	9.02	1.16	3.46	PF00001(7 transmembrane receptor (rhodopsin family))	Expressed Protein
BscC002g224	2.13	10.44	4.46	1.68	-	Mesocentin
BscC002g225	4.36	23.91	3.65	4.85	PF12325(TATA element modulatory factor 1 TATA binding)	Expressed Protein
BscC002g245	12.01	56.26	7.96	10.46	PF02463(RecF/RecN/SMC N terminal domain);PF06470(SMC proteins Flexible Hinge Domain)	Expressed Protein
BscC002g285	23.43	0.13	0	3.02	-	Expressed Protein
BscC002g286	21.3	0	41.28	0.3	-	Expressed Protein
BscC002g291	162.84	0.23	1.16	225.76	-	Expressed Protein
BscC002g305	10.7	13.07	3.82	14.34	PF08389(Exportin 1-like protein)	Expressed Protein
BscC002g340	0.86	0.37	9.61	0	-	Expressed Protein
BscC002g354	4.86	14.38	2.64	5.15	-	Expressed Protein
BscC002g355	3.07	0.76	0.35	0.82	PF00090(Thrombospondin type 1 domain);PF01421(Reprolysin (M12B) family zinc metalloprotease)	A disintegrin and metalloproteinase with thrombospondin motifs 16
BscC002g374	8.23	3.32	5.95	8.35	PF00939(Sodium:sulfate symporter transmembrane region)	Solute carrier family 13 member 5
BscC002g387	92.04	8.57	4.99	12.52	PF03099(Biotin/lipoate A/B protein ligase family)	Lipoyltransferase 1, mitochondrial
BscC006g709	34.31	13.09	1.85	7.11	PF00962(Adenosine/AMP deaminase)	Adenosine deaminase
BscC006g702	0.59	0.03	0.02	0.13	-	Expressed Protein
BscC006g680	183.06	1.48	0.88	27.28	PF02931(Neurotransmitter-gated ion-channel ligand binding domain);PF02932(Neurotransmitter-gated ion-channel transmembrane region)	Acetylcholine receptor subunit alpha-type deg-3
BscC006g673	33.23	23.72	3.74	12.24	-	Cardiomyopathy-associated protein 5
BscC006g668	172.26	2.03	54.19	176.84	PF00059(Lectin C-type domain)	Snaclec 3
BscC006g660	9.98	0	0.04	3.29	PF01400(Astacin (Peptidase family M12A))	Zinc metalloproteinase nas-29
BscC006g653	0.64	1.92	0.9	1.6	PF03269(Caenorhabditis protein of unknown function, DUF268)	Expressed Protein
BscC006g638	0.64	0	26.26	0	-	Expressed Protein
BscC006g631	72.05	16.19	19.08	13.93	-	UPF0528 protein Y75B8A.31
BscC006g622	0.81	24.22	2.32	0.36	PF13499(EF-hand domain pair)	Calmodulin-like protein
BscC006g611	1.2	18.03	1.66	0.42	PF00400(WD domain, G-beta repeat)	WD-repeat protein 10
BscC006g612	7.02	899.05	0.47	0.39	PF01581(FMRFamide related peptide family)	FMRFa-like protein precursor 11
BscC006g568	21.23	18.24	12.44	18.21	PF00335(Tetraspanin family)	ribosomal protein L35Ae
BscC006g562	0	0	6.96	0	-	Expressed Protein
BscC006g559	0.05	43.12	1.43	0.03	PF02995(Protein of unknown function (DUF229))	Expressed Protein
BscC006g550	104.01	2.23	110.82	102.62	PF02550(Acetyl-CoA hydrolase/transferase N-terminal domain);PF13336(Acetyl-CoA hydrolase/transferase C-terminal domain)	4-hydroxybutyrate coenzyme A transferase
BscC006g547	18.31	9.76	1.55	2.97	PF00240(Ubiquitin family)	Expressed Protein
BscC006g541	33.52	15.75	4.42	11.99	-	von Willebrand factor A domain-containing protein 9
BscC006g527	0.05	0	1.99	0	-	Expressed Protein
BscC006g523	43.06	5.79	10.91	16.22	PF03473(MOSC domain);PF03476(MOSC N-terminal beta barrel domain)	MOSC domain-containing protein 1, mitochondrial
BscC006g488	18.22	0	3.23	10.7	PF00178(Ets-domain)	ETS domain-containing protein Elk-1
BscC006g485	0.25	0.39	0.27	0	PF01391(Collagen triple helix repeat (20 copies));PF01484(Nematode cuticle collagen N-terminal domain)	Nematode cuticle collagen N-terminal domain containing protein
BscC006g470	5.45	5.31	2.66	2.47	PF00664(ABC transporter transmembrane region)	ATP-binding cassette sub-family B member 8, mitochondrial
BscC006g466	15.98	26.11	8.42	9.46	PF03151(Triose-phosphate Transporter family)	GDP-fucose transporter
BscC006g462	47.97	30.04	27.23	27.22	PF00098(Zinc knuckle);PF00642(Zinc finger C-x8-C-x5-C-x3-H type (and similar))	Cleavage and polyadenylation specificity factor subunit 4
BscC006g459	20.47	333.59	51	61.66	PF00179(Ubiquitin-conjugating enzyme)	ubiquitin-conjugating enzyme E2 1
BscC006g448	2.84	1.06	1.02	0.82	PF01400(Astacin (Peptidase family M12A));PF01549(ShK domain-like)	Astacin-like metalloendopeptidase
BscC006g444	0.64	2.36	3.87	0	-	LOW QUALITY PROTEIN: SCO-spondin
BscC006g420	32.7	394.13	66.66	42.03	PF04588(Hypoxia induced protein conserved region)	hypoxia induced protein region
BscC004g384	29.74	11.68	9.83	24.01	-	Expressed Protein
BscC004g398	20.31	33	16.35	15.58	PF01399(PCI domain)	putative 26S proteasome regulatory subunit rpn-6.1
BscC004g409	19.71	9.41	12.05	36.83	PF05978(Ion channel regulatory protein UNC-93)	UNC93-like protein MFSD11
BscC004g413	0.3	1.28	30.8	14.51	PF06394(Pepsin inhibitor-3-like repeated domain)	Expressed Protein
BscC004g426	0	2.64	3.53	0.38	PF06229(FRG1-like domain);PF08555(Eukaryotic family of unknown function (DUF1754))	Protein FRG1 -like protein
BscC004g437	6.06	0	3.41	0.61	PF02854(MIF4G domain);PF09088(MIF4G like);PF09090(MIF4G like)	Nuclear cap-binding protein subunit 1-A
BscC004g457	1.1	0.08	3.31	0	PF00017(SH2 domain);PF07714(Protein tyrosine kinase)	TK/FER protein kinase
BscC004g477	8.02	0	3.68	6.99	PF00168(C2 domain)	Expressed Protein
BscC004g489	0.63	10.73	1.69	0.1	-	gag protein
BscC004g509	30.04	0.23	5	27.58	PF00102(Protein-tyrosine phosphatase)	protein-tyrosine phosphatase
BscC004g585	6.14	14.72	7.87	6.5	-	Zinc finger protein lin-13
BscC004g588	0.98	6.11	0	0	-	Expressed Protein
BscC004g595	12.25	16.63	22.35	19.27	PF00122(E1-E2 ATPase);PF13246(Cation transport ATPase (P-type));PF16209(Phospholipid-translocating ATPase N-terminal);PF16212(Phospholipid-translocating P-type ATPase C-terminal)	putative phospholipid-transporting ATPase IA
BscC003g095	163.93	50.8	114.76	101.88	PF00043(Glutathione S-transferase, C-terminal domain);PF13417(Glutathione S-transferase, N-terminal domain)	Glutathione transferase omega-1
BscC003g096	11.47	22.15	1.11	5.35	PF12832(MFS_1 like family)	Major facilitator superfamily domain-containing protein 6
BscC003g099	4.89	97.33	0.88	5.01	PF15778(Cation channel complex component UNC80)	Protein unc-80
BscC003g121	11.59	37.97	15.65	21.87	PF00240(Ubiquitin family)	Expressed Protein
BscC003g124	9.63	11.34	6.48	6.61	PF04046(PSP)	Expressed Protein
BscC003g129	393.38	39.59	10.55	721.72	PF00089(Trypsin)	Trypsin family protein
BscC003g147	2.54	1.8	0.09	0.6	PF01400(Astacin (Peptidase family M12A))	zinc metalloproteinase nas-8 family protein
BscC003g186	4.27	31.07	11.47	3.45	PF00046(Homeobox domain)	Homeobox protein mab-5
BscC003g213	7.86	3.78	0.29	3.06	PF00001(7 transmembrane receptor (rhodopsin family))	putative G-protein coupled receptor C06G4.5
BscC003g225	1.31	0.47	0.82	2.77	PF01055(Glycosyl hydrolases family 31);PF13802(Galactose mutarotase-like)	Maltase-glucoamylase, intestinal
BscC003g259	114.16	93.57	29.83	29.62	PF10294(Lysine methyltransferase)	Protein N-lysine methyltransferase METTL21A
BscC003g301	38.51	98.12	31.99	33.86	PF00928(Adaptor complexes medium subunit family);PF01217(Clathrin adaptor complex small chain)	putative coatomer subunit delta
BscC003g302	0.92	22.11	29.48	3.65	PF07885(Ion channel)	TWiK family of potassium channels protein 7
BscC022g329	24.95	7.12	9.47	23.55	-	Expressed Protein
BscC022g326	1.81	5.88	0.05	5.59	PF00001(7 transmembrane receptor (rhodopsin family))	Putative tyramine receptor 2
BscC022g320	141.7	9.06	24.82	36.22	PF01490(Transmembrane amino acid transporter protein)	Amino acid transporter, transmembrane family-containing protein
BscC022g303	57.48	10.69	40.9	15.55	PF03062(MBOAT, membrane-bound O-acyltransferase family)	Expressed Protein
BscC022g267	0.28	5.34	1.11	0.2	PF07885(Ion channel)	TWiK family of potassium channels protein 7
BscC022g256	6.52	9.41	1.48	4.57	PF00169(PH domain);PF00621(RhoGEF domain)	FYVE, RhoGEF and PH domain-containing protein 6
BscC022g249	0.25	4.77	0.35	0.14	-	Expressed Protein
BscC022g237	3.33	39.46	9.64	4.97	PF00122(E1-E2 ATPase);PF00689(Cation transporting ATPase, C-terminus);PF00690(Cation transporter/ATPase, N-terminus);PF00702(haloacid dehalogenase-like hydrolase);PF12409(P5-type ATPase cation transporter)	putative cation-transporting ATPase W08D2.5
BscC022g222	2.47	140.02	10.69	6.56	PF04666(N-Acetylglucosaminyltransferase-IV (GnT-IV) conserved region)	Alpha-1,3-mannosyl-glycoprotein 4-beta-N-acetylglucosaminyltransferase A
BscC022g209	4.92	0.81	2.06	2.08	PF00188(Cysteine-rich secretory protein family)	Golgi-associated plant pathogenesis-related protein 1
BscC002g019	87.51	125.95	25.51	31.46	PF01145(SPFH domain / Band 7 family)	Protein unc-1
BscC002g076	2.94	443.77	0	4.72	-	Expressed Protein
BscC002g077	298.18	112.76	47.96	47.19	-	Expressed Protein
BscC002g093	868.4	157.36	299.61	198.41	-	Expressed Protein
BscC002g104	4.25	5.02	0.03	0.04	PF00096(Zinc finger, C2H2 type);PF13912(C2H2-type zinc finger)	Zinc finger protein Gfi-1
BscC002g108	0.06	1.55	0	0	-	Alpha-methylacyl-CoA racemase
BscC002g115	10.58	2.96	5.47	12.16	PF01762(Galactosyltransferase)	Beta-1,3-galactosyltransferase bre-5
BscC002g132	17.1	28.84	6.27	6.75	-	Zinc finger CCCH domain-containing protein 3
BscC023g093	191.24	10.04	12.16	51.49	PF08344(Transient receptor ion channel II);PF13606(Ankyrin repeat)	Short transient receptor potential channel 4
BscC023g133	6.1	0.44	2.33	4.7	PF00024(PAN domain)	Transient receptor potential cation channel trpm
BscC023g136	59.79	23.85	17.22	30.5	-	Expressed Protein
BscC023g155	8.97	57.91	16.7	29.19	PF00211(Adenylate and Guanylate cyclase catalytic domain);PF01094(Receptor family ligand binding region);PF07714(Protein tyrosine kinase)	RGC/RGC protein kinase
BscC023g161	202.63	0	0.07	49.77	PF00089(Trypsin)	Cathepsin L
BscC023g163	20.9	39.68	26.69	26.46	PF00022(Actin)	Actin-related protein 3
BscC023g186	6.04	6.1	14.26	12.82	PF03188(Eukaryotic cytochrome b561);PF03351(DOMON domain)	Putative ferric-chelate reductase 1
BscC023g201	3.16	10.67	35.06	26.03	-	Expressed Protein
BscC023g222	0.15	1.31	0.03	0	PF00520(Ion transport protein)	Transient receptor potential cation channel subfamily V member 6
BscC019g073	4.92	8.63	2.43	2.89	PF13476(AAA domain)	DNA repair protein RAD50
BscC019g075	86.36	5.29	11.16	8.17	PF08743(Nse4 C-terminal)	Solute carrier family 41 member 2
BscC019g090	0.12	3.66	0.02	0	PF00501(AMP-binding enzyme);PF00550(Phosphopantetheine attachment site);PF00668(Condensation domain);PF00975(Thioesterase domain);PF13193(AMP-binding enzyme C-terminal domain)	Expressed Protein
BscC019g092	7.63	16.47	3.33	5.44	-	RE49668p
BscC019g116	2.59	24.22	455.2	172.66	PF04155(Ground-like domain)	grl-4
BscC019g121	2.92	29.02	0.3	1.53	-	Hypothetical protein CBG18960
BscC019g135	0.35	0.97	0.1	0.22	PF00014(Kunitz/Bovine pancreatic trypsin inhibitor domain);PF00086(Thyroglobulin type-1 repeat)	Papilin
BscC019g141	3.34	0.17	0.14	0	-	Expressed Protein
BscC019g150	50.97	0.86	0.04	4.63	PF10321(Serpentine type 7TM GPCR chemoreceptor Srt)	Expressed Protein
BscC019g151	1.87	0.88	1.71	0.78	PF00069(Protein kinase domain)	CK1/WORM6 protein kinase
BscC019g160	0.6	0.22	13.68	0.22	-	Expressed Protein
BscC019g165	0.66	0.34	36.31	256.85	PF04155(Ground-like domain)	Expressed Protein
BscC019g186	0.59	1.82	0.29	0.69	PF09612(Bacterial protein of unknown function (HtrL_YibB))	Protein HtrL
BscC019g190	0.41	0.7	0	0.11	PF10328(Serpentine type 7TM GPCR chemoreceptor Srx)	Expressed Protein
BscC019g191	24.7	21.43	5.54	11.09	PF02319(E2F/DP family winged-helix DNA-binding domain);PF16421(E2F transcription factor CC-MB domain)	Transcription factor E2F4
BscC019g198	6.89	16.83	7.29	17.17	PF00083(Sugar (and other) transporter)	Solute carrier family 22 member 6
BscC019g214	56.33	1.1	4.1	25.49	PF13328(HD domain)	Guanosine-3',5'-bis(diphosphate) 3'-pyrophosphohydrolase MESH1
BscC019g221	25.45	31.7	12.44	11.24	-	pre-mRNA splicing factor, putative
BscC019g223	4.2	5.08	1.18	0.89	PF00059(Lectin C-type domain)	Neurocan core protein
BscC019g240	0.87	0.21	0.3	0.07	PF01391(Collagen triple helix repeat (20 copies))	Cuticle collagen lon-3
BscC002g477	114.64	251.75	215.94	111.67	PF01920(Prefoldin subunit)	putative prefoldin subunit 6
BscC002g479	5.25	10.79	9.5	8.85	PF00144(Beta-lactamase)	Beta-lactamase domain-containing protein 2
BscC002g490	41.27	1.05	9.12	9.55	PF00169(PH domain);PF08174(Cell division protein anillin)	Anillin-like protein 2
BscC002g492	30.79	0.68	6.18	7.6	PF00169(PH domain);PF08174(Cell division protein anillin)	Expressed Protein
BscC002g502	1.08	0.37	0.48	0.34	-	putative E2 ubiquitin-conjugating enzyme
BscC002g522	82.27	131.25	16.85	14.79	PF01585(G-patch domain)	Zinc finger CCCH-type with G patch domain-containing protein
BscC002g556	34.84	5.02	7.93	11.67	-	Expressed Protein
BscC002g561	46.6	37.44	22.25	32.39	PF00339(Arrestin (or S-antigen), N-terminal domain);PF02752(Arrestin (or S-antigen), C-terminal domain)	Arrestin domain-containing protein 2
BscC002g568	11.06	0.29	4.9	0.33	-	Expressed Protein
BscC002g569	41.45	0.39	135.69	1.75	-	Expressed Protein
BscC002g591	6.13	14.86	3.17	5.34	PF05334(Protein of unknown function (DUF719))	85/88 kDa calcium-independent phospholipase A2
BscC002g618	7.82	0	7.62	2.06	PF00069(Protein kinase domain)	Tau-tubulin kinase 1
BscC002g620	6.67	16.8	3.7	3.38	PF06920(Dock homology region 2);PF11878(Domain of unknown function (DUF3398));PF14429(C2 domain in Dock180 and Zizimin proteins)	Dedicator of cytokinesis protein 9
BscC009g327	15.4	13.78	3.64	3.92	PF00628(PHD-finger);PF10537(ATP-utilising chromatin assembly and remodelling N-terminal);PF15613(Williams-Beuren syndrome DDT (WSD), D-TOX E motif)	Tyrosine-protein kinase BAZ1B
BscC009g328	18.27	49.86	8.88	4.96	-	Expressed Protein
BscC009g338	6.91	6.53	20.06	12.57	PF00230(Major intrinsic protein);PF02204(Vacuolar sorting protein 9 (VPS9) domain)	Protein sprint
BscC009g359	11.66	15.73	5.32	7.35	PF04676(Protein similar to CwfJ C-terminus 2);PF04677(Protein similar to CwfJ C-terminus 1)	CWF19-like protein 1 -like protein
BscC009g363	987.01	65.96	0.48	130.05	PF00106(short chain dehydrogenase)	Retinol dehydrogenase 7
BscC009g380	0.44	10.42	2.14	0.19	PF10277(Frag1/DRAM/Sfk1 family)	Post-GPI attachment to proteins factor 2-like
BscC009g402	0.16	0.72	1.34	0.33	PF00755(Choline/Carnitine o-acyltransferase)	AAA protein
BscC009g430	28.69	23.93	10.38	11.71	PF03914(CBF/Mak21 family)	CBF/Mak21 family protein
BscC014g214	56.68	97.83	21.88	33.52	PF15375(Domain of unknown function (DUF4602))	Expressed Protein
BscC014g189	1.37	0.12	72.87	0	-	PDZ/DHR/GLGF domain protein
BscC014g174	8.84	13	0.99	0.17	PF00001(7 transmembrane receptor (rhodopsin family))	Expressed Protein
BscC014g160	8.21	6.46	4.08	1.41	PF00149(Calcineurin-like phosphoesterase)	Serine/threonine-protein phosphatase PP1 isozyme 2
BscC014g158	1067.83	3012.24	2293.93	689.79	PF00240(Ubiquitin family);PF01020(Ribosomal L40e family)	Ubiquitin-60S ribosomal protein L40
BscC014g145	5.55	3.27	4.55	1.09	PF00024(PAN domain)	PAN domain protein
BscC014g133	4.42	8.32	2.35	3.44	PF04500(FLYWCH zinc finger domain)	Histone-lysine N-methyltransferase SETMAR
BscC014g091	10.78	33.24	4.83	4.3	PF00782(Dual specificity phosphatase, catalytic domain)	RNA/RNP complex-1-interacting phosphatase
BscC014g067	39118	0	0.52	21567.2	-	Expressed Protein
BscC014g054	20.52	25.06	24.99	18.16	PF01130(CD36 family)	Lysosome membrane protein 2
BscC014g048	94.18	218.73	57.42	53.19	PF05291(Bystin)	Cell adhesion protein byn-1
BscC014g046	1273.94	14.73	71.09	240.55	PF01466(Skp1 family, dimerisation domain);PF03931(Skp1 family, tetramerisation domain)	E3 ubiquitin ligase complex SCF subunit sconC
BscC014g042	0.89	1.33	0.61	0.41	PF07690(Major Facilitator Superfamily)	Major facilitator superfamily domain-containing protein 8
BscC014g031	7.52	0.42	4.41	3.64	PF00225(Kinesin motor domain)	Kinesin-like protein KIF13B
BscC011g537	17.51	0.36	26.21	9.88	PF02460(Patched family)	Expressed Protein
BscC011g527	0	25.4	0	0	PF03133(Tubulin-tyrosine ligase family)	putative tubulin polyglutamylase TTLL9
BscC011g512	10.55	3.75	1	2.35	PF00710(Asparaginase, N-terminal);PF12796(Ankyrin repeats (3 copies))	L-asparaginase
BscC011g508	0.61	24.12	1.68	0.48	PF00503(G-protein alpha subunit)	Guanine nucleotide-binding proteinalpha-3 subunit
BscC011g487	2.24	263.05	5.32	3.78	-	Expressed Protein
BscC011g485	17.28	35.78	7.31	5.77	PF04003(Dip2/Utp12 Family)	WD repeat-containing protein 43
BscC011g458	19.8	5.26	7.32	6.45	PF07782(DC-STAMP-like protein)	DC-STAMP domain-containing protein 1
BscC011g457	3.06	7.94	1.13	1.76	-	Expressed Protein
BscC005g376	0.65	0	0.34	0.05	PF01391(Collagen triple helix repeat (20 copies))	Cuticle collagen 13
BscC005g383	0.63	0	4.8	0	PF05867(Protein of unknown function (DUF851))	Expressed Protein
BscC005g402	28.13	0.22	4.05	5.14	PF00621(RhoGEF domain);PF12738(twin BRCT domain)	RhoGEF domain-containing protein
BscC005g406	1.71	0	2.3	0	-	Expressed Protein
BscC005g410	19.01	0.32	4.36	10.96	PF00013(KH domain);PF00567(Tudor domain)	KH domain-containing protein C56G2.1
BscC005g414	1.28	0	0.83	0	-	Expressed Protein
BscC005g485	0.61	0	0.52	0	-	Expressed Protein
BscC005g493	21.97	0.68	6.34	6.58	PF02463(RecF/RecN/SMC N terminal domain);PF06470(SMC proteins Flexible Hinge Domain)	Expressed Protein
BscC005g504	2.13	0	1.93	0	-	Expressed Protein
BscC005g522	3.14	0	5.87	0.03	PF00102(Protein-tyrosine phosphatase)	Tyrosine-protein phosphatase non-receptor type 5
BscC004g003	24.77	72.05	18.72	18.36	PF01391(Collagen triple helix repeat (20 copies));PF01484(Nematode cuticle collagen N-terminal domain)	Cuticle collagen lon-3
BscC004g046	6.66	26.77	13.09	8.2	PF00179(Ubiquitin-conjugating enzyme)	Ubiquitin-conjugating enzyme E2 O
BscC013g180	0.68	0.2	0.02	0.02	PF02931(Neurotransmitter-gated ion-channel ligand binding domain);PF02932(Neurotransmitter-gated ion-channel transmembrane region)	Gamma-aminobutyric acid receptor subunit beta-4
BscC013g179	0.32	14.72	0.03	0.15	PF00194(Eukaryotic-type carbonic anhydrase)	Putative carbonic anhydrase-like protein 2
BscC013g177	1.71	15.75	1.11	1.62	-	Expressed Protein
BscC013g175	3.9	0.56	18.51	0.26	-	Expressed Protein
BscC013g158	6.94	39.37	1.13	1.89	PF00168(C2 domain)	Synaptotagmin-7
BscC013g152	0	0	1.75	0	PF12330(Domain of unknown function (DUF3635))	Serine/threonine-protein kinase haspin
BscC013g112	68.18	177.38	83.19	61.36	PF00443(Ubiquitin carboxyl-terminal hydrolase);PF01753(MYND finger)	Ubiquitin carboxyl-terminal hydrolase 19
BscC013g108	4.58	6.82	1.95	3.26	PF06423(GWT1)	Expressed Protein
BscC013g099	6.53	11.31	9.68	238.06	PF01826(Trypsin Inhibitor like cysteine rich domain)	Cysteine-rich with EGF-like domain protein 2-B
BscC013g098	22.27	6.61	4.34	42.71	PF01826(Trypsin Inhibitor like cysteine rich domain)	Cysteine-rich with EGF-like domain protein 2-B
BscC019g343	51.67	85.22	59.96	54.98	PF01027(Inhibitor of apoptosis-promoting Bax1)	Growth hormone-inducible transmembrane protein
BscC019g316	0.5	5.94	3317.62	117.96	PF00173(Cytochrome b5-like Heme/Steroid binding domain)	Cytochrome b5
BscC019g300	21.71	34.6	27.66	28.89	PF12937(F-box-like)	Expressed Protein
BscC019g298	0.51	0.37	311.64	640.12	PF00147(Fibrinogen beta and gamma chains, C-terminal globular domain)	IgGFc-binding protein
BscC019g295	0.91	0.14	19.26	0.12	-	Expressed Protein
BscC018g036	49.53	5.15	6.02	7.93	PF00610(Domain found in Dishevelled, Egl-10, and Pleckstrin (DEP))	DEP domain-containing protein 1B
BscC018g037	9.03	9.38	7.51	6.02	PF00852(Glycosyltransferase family 10 (fucosyltransferase) C-term);PF17039(Fucosyltransferase, N-terminal)	Alpha-(1,3)-fucosyltransferase C
BscC018g054	2.69	7.18	2.74	2.6	PF00856(SET domain)	histone-lysine N-methyltransferase
BscC018g058	3.19	20.79	243.64	1.68	PF00635(MSP (Major sperm protein) domain)	MFP1-alpha
BscC018g065	95.54	837.44	72.66	40.98	PF15511(Centromere kinetochore component CENP-T histone fold)	core histone H2A/H2B/H3/H4
BscC018g066	16.99	90.05	3.85	1.92	PF00067(Cytochrome P450)	Cytochrome P450 2C8
BscC018g080	48.68	17.12	50.62	23.59	-	Expressed Protein
BscC018g091	33.05	12.28	6.02	9.87	-	Expressed Protein
BscC018g092	326.34	761.74	880.61	288.8	PF13905(Thioredoxin-like)	thioredoxin
BscC018g096	312.21	1217.7	887.19	373.5	PF00113(Enolase, C-terminal TIM barrel domain);PF03952(Enolase, N-terminal domain)	enolase
BscC018g097	0.2	0.12	8	35.43	-	Expressed Protein
BscC018g106	29.16	11.13	0.03	4.11	PF00549(CoA-ligase);PF02629(CoA binding domain)	putative succinyl-CoA ligase
BscC018g108	2.82	0.59	19.33	25.1	-	Expressed Protein
BscC018g111	2.31	0.07	0.19	1.01	PF10292(Serpentine type 7TM GPCR receptor class ab chemoreceptor)	Splicing factor U2AF 35 kDa subunit
BscC018g129	17.9	33.64	16.88	7.86	PF00335(Tetraspanin family)	Expressed Protein
BscC018g130	2.38	0.08	0.36	1.38	-	coiled-coil domain-containing protein 170-like isoform X3
BscC018g138	106.63	45.05	120.46	99.93	PF01048(Phosphorylase superfamily)	S-methyl-5'-thioadenosine phosphorylase
BscC018g139	0.41	0.2	0.4	2.06	PF10317(Serpentine type 7TM GPCR chemoreceptor Srd)	Serpentine receptor class delta-18
BscC006g390	62.35	12.56	24.26	21.29	PF05032(Spo12 family)	Spo12 family-containing protein
BscC006g391	2.27	11.33	29.76	19.6	-	Expressed Protein
BscC006g396	0.1	8.24	0.65	0.23	PF10292(Serpentine type 7TM GPCR receptor class ab chemoreceptor)	Serpentine receptor class alpha/beta-14
BscC006g397	2.98	9.12	2.88	3.49	PF07914(Protein of unknown function (DUF1679))	putative oxidoreductase dhs-27
BscC006g398	0.95	0.09	10.23	0	-	Peroxisomal membrane protein 4
BscC006g399	9.3	33.54	7.34	6.18	PF02466(Tim17/Tim22/Tim23/Pmp24 family)	Peroxisomal membrane protein 4
BscC006g406	1.42	4.1	0.25	0.29	-	NADH pyrophosphatase
BscC011g010	0	12.47	0	0	-	Expressed Protein
BscC011g008	0.13	0.32	0.13	0.12	PF05907(Eukaryotic protein of unknown function (DUF866))	Putative GTP-binding protein 6
BscC011g001	2.04	0	1.69	0.39	PF04810(Sec23/Sec24 zinc finger);PF04811(Sec23/Sec24 trunk domain);PF04815(Sec23/Sec24 helical domain);PF08033(Sec23/Sec24 beta-sandwich domain)	Protein transport protein Sec24B
BscC008g536	78.35	19.71	11.15	22.47	PF05889(O-phosphoseryl-tRNA(Sec) selenium transferase, SepSecS);PF07857(Transmembrane family, TMEM144 of transporters)	O-phosphoseryl-tRNA(Sec) selenium transferase
BscC008g529	1.56	37.92	13.06	14.72	-	Protein SOGA2
BscC008g520	0.11	0.19	1.75	0	-	Expressed Protein
BscC008g514	0	0	0	0	-	Expressed Protein
BscC008g499	2.6	42.2	0.11	0	PF08477(Ras of Complex, Roc, domain of DAPkinase)	Rab-like protein 5
BscC008g484	11.08	10.54	5.78	12.87	PF00617(RasGEF domain)	Ras-specific guanine nucleotide-releasing factor RalGPS2
BscC008g472	3.85	2.52	4.84	10.87	PF00135(Carboxylesterase family)	Cocaine esterase
BscC008g461	13.21	136.04	23.96	45.84	PF00270(DEAD/DEAH box helicase);PF00271(Helicase conserved C-terminal domain)	ATP-dependent RNA helicase An3
BscC008g455	3.98	126.84	5.31	3.66	PF13405(EF-hand domain);PF13499(EF-hand domain pair)	EF hand
BscC008g672	14.07	29.86	12.17	6.44	PF01079(Hint module);PF08241(Methyltransferase domain)	Warthog protein 4
BscC008g675	3.25	12.42	3.4	1.89	PF00046(Homeobox domain);PF00157(Pou domain - N-terminal to homeobox domain)	Homeobox protein ceh-18
BscC010g004	22.77	27.82	21.16	33.04	-	Trehalose-phosphatase
BscC012g204	80.37	19.33	8.21	22.78	PF00149(Calcineurin-like phosphoesterase)	Putative serine/threonine-protein phosphatase pph-6
BscC012g219	1.96	0.38	0.04	0.23	-	Expressed Protein
BscC012g221	13.85	180.18	21.2	4.8	PF00076(RNA recognition motif. (a.k.a. RRM, RBD, or RNP domain));PF08075(NOPS (NUC059) domain)	Paraspeckle component 1
BscC012g224	0.38	0	66	23.45	-	Expressed Protein
BscC012g236	1.84	0.14	7.02	0.04	-	Expressed Protein
BscC012g244	1.04	0	0.42	0	-	Expressed Protein
BscC006g042	139.7	0.85	0.28	21.83	PF10326(Serpentine type 7TM GPCR chemoreceptor Str)	Expressed Protein
BscC006g035	57.81	3.63	18.52	20.36	PF01151(GNS1/SUR4 family)	GNS1/SUR4 family protein
BscC014g559	1.75	0	11.37	0	-	Expressed Protein
BscC007g219	12.14	0	13.9	0.11	-	Expressed Protein
BscC007g220	2.6	0	56.8	1.24	-	Expressed Protein
BscC007g231	39.45	0.42	8.51	17.81	-	Ubiquitin carboxyl-terminal hydrolase 7
BscC007g234	0.97	0.03	6.81	0.08	PF01344(Kelch motif)	Expressed Protein
BscC007g307	23.17	0.09	2.21	6.2	PF00856(SET domain)	putative histone-lysine N-methyltransferase set-2
BscC007g314	99.85	0.16	11.93	24.41	PF07524(Bromodomain associated)	Transcription initiation factor TFIID subunit 3
BscC007g346	0.31	0	9.66	0	-	Expressed Protein
BscC007g348	194.39	0.61	13.23	41.15	PF05793(Transcription initiation factor IIF, alpha subunit (TFIIF-alpha))	General transcription factor IIF subunit 1
BscC005g019	5.53	7.56	4.01	2.74	-	Phytanoyl-CoA hydroxylase-interacting protein-like
BscC005g033	7.57	4.48	0.95	0.79	PF01416(tRNA pseudouridine synthase)	RNA-binding protein squid
BscC005g044	28.53	0.07	0.16	6.66	PF01762(Galactosyltransferase)	Beta-1,3-galactosyltransferase 1
BscC020g354	0	0	0	0	-	Expressed Protein
BscC015g339	61.54	36.7	30.01	21.92	PF00076(RNA recognition motif. (a.k.a. RRM, RBD, or RNP domain))	RNA recognition motif domain containing protein
BscC015g320	1.06	14.33	0.64	0.12	-	Expressed Protein
BscC015g319	19.48	1.54	10.13	4.96	PF01596(O-methyltransferase)	Caffeoyl-CoA O-methyltransferase 2
BscC015g313	2.32	0.6	0.51	0.79	PF01391(Collagen triple helix repeat (20 copies));PF01484(Nematode cuticle collagen N-terminal domain)	Cuticle collagen sqt-1
BscC013g039	94.8	0.24	6.26	25.8	-	Protein UBASH3A -like protein
BscC008g019	12.86	5.01	771.62	203.72	-	Expressed Protein
BscC008g026	6.29	0	150.37	74.64	-	Expressed Protein
BscC008g037	69.92	83.58	9.92	17.79	PF02373(JmjC domain, hydroxylase)	Bifunctional arginine demethylase and lysyl-hydroxylase psr-1
BscC008g054	38.84	221.47	2.72	9.6	PF01679(Proteolipid membrane potential modulator)	UPF0057 membrane protein T23F2.4
BscC008g057	19.69	56.81	50.63	33.97	PF01213(Adenylate cyclase associated (CAP) N terminal);PF08603(Adenylate cyclase associated (CAP) C terminal)	Adenylyl cyclase-associated protein 1
BscC007g368	1.01	2.34	0.1	0.02	PF05380(Pao retrotransposon peptidase)	Pao retrotransposon peptidase family protein
BscC009g009	1.32	21.57	19.69	74.63	PF06582(Repeat of unknown function (DUF1136));PF07679(Immunoglobulin I-set domain);PF13927(Immunoglobulin domain)	Expressed Protein
BscC009g015	1.03	98.77	48.79	10.15	PF00041(Fibronectin type III domain);PF07679(Immunoglobulin I-set domain)	Twitchin
BscC009g074	7	58.21	16.97	14.76	PF00069(Protein kinase domain);PF14604(Variant SH3 domain)	Mitogen-activated protein kinase kinase kinase
BscC009g065	1.15	6.25	2.86	0.2	-	transcription factor SPT20 homolog isoform X5
BscC010g018	0.2	1.62	0	0.29	-	Expressed Protein
BscC010g019	51.47	28.34	5.25	8.53	PF00621(RhoGEF domain)	Expressed Protein
BscC003g314	0.85	2.76	5.37	4.47	PF00326(Prolyl oligopeptidase family)	Dipeptidyl peptidase family member 6
BscC006g240	5.92	0	2.9	0	PF00635(MSP (Major sperm protein) domain)	Sperm-specific class P protein 31
BscC006g259	0.46	0.09	3.98	0.04	PF01595(Domain of unknown function DUF21)	ancient conserved domain protein 2
BscC006g348	3.4	0	214.61	0	-	Expressed Protein
BscC006g335	0.55	0.02	5.94	0.02	-	Expressed Protein
BscC005g846	290.57	136.49	62.42	129.56	PF00076(RNA recognition motif. (a.k.a. RRM, RBD, or RNP domain));PF14570(RING/Ubox like zinc-binding domain)	CCR4-NOT transcription complex subunit 4
BscC050g004	0.69	1.47	1.74	14.48	PF00078(Reverse transcriptase (RNA-dependent DNA polymerase))	S60004
BscC005g249	0.32	22.07	0.08	0.06	-	Expressed Protein
BscC005g240	7.02	6.17	249.38	0.2	-	MFP3
BscC005g239	0.15	0	8.19	0	-	Expressed Protein
BscC005g232	0.57	0	0	0	-	Expressed Protein
BscC005g185	2.2	21.16	0.05	0	PF10320(Serpentine type 7TM GPCR chemoreceptor Srsx)	Expressed Protein
BscC005g181	89.01	41.02	0.36	8.43	-	Expressed Protein
BscC005g178	60.8	44.26	12.4	20.41	PF00385(Chromo (CHRromatin Organisation MOdifier) domain);PF01393(Chromo shadow domain)	Heterochromatin protein 1
BscC005g163	75	52.34	41.91	8.69	-	Expressed Protein
BscC005g142	73.26	28.05	18.64	44.73	PF00642(Zinc finger C-x8-C-x5-C-x3-H type (and similar));PF13639(Ring finger domain)	putative E3 ubiquitin-protein ligase makorin-2
BscC005g119	20.47	24.78	12.64	22.88	PF02852(Pyridine nucleotide-disulphide oxidoreductase, dimerisation domain);PF07992(Pyridine nucleotide-disulphide oxidoreductase)	Thioredoxin reductase 1
BscC005g115	183.22	2.53	286.79	232.44	PF00173(Cytochrome b5-like Heme/Steroid binding domain)	Cytochrome b5 type B
BscC005g109	2.57	3.66	2.22	1.08	PF00024(PAN domain)	Expressed Protein
BscC005g106	16.99	18.17	5.06	7.68	-	dimerization domain protein, hAT family
BscC005g100	21.23	12.4	10.73	12.21	-	Expressed Protein
BscC005g092	0.73	0.29	0.1	0.05	PF02460(Patched family)	Patched-related protein 9
BscC005g089	13.67	0	0.08	2.75	PF01697(Glycosyltransferase family 92)	UPF0392 protein F59C6.8
BscC005g086	4.85	0.35	0.37	0.68	PF01674(Lipase (class 2))	Lipase family protein
BscC003g328	2.19	21.26	18377.5	974.6	PF01484(Nematode cuticle collagen N-terminal domain)	Cuticle collagen dpy-5
BscC003g342	0.34	3.97	0.48	0.08	-	Expressed Protein
BscC003g345	19.44	21.67	11.13	10.14	-	Cell death protein 4
BscC003g355	0	0.07	38.71	100.21	PF01826(Trypsin Inhibitor like cysteine rich domain)	Chymotrypsin/elastase isoinhibitor 1
BscC003g362	2.95	11.57	3.62	0	PF01147(Crustacean CHH/MIH/GIH neurohormone family)	Expressed Protein
BscC003g390	0	9.83	12.81	4.7	-	Expressed Protein
BscC003g413	13.21	44.11	23.67	10.02	PF13855(Leucine rich repeat)	Ras suppressor protein 1
BscC003g417	23.81	10.73	4.18	12.81	PF05804(Kinesin-associated protein (KAP))	Kinesin-associated protein 3
BscC003g439	162.38	622.86	457.31	412.75	PF00137(ATP synthase subunit C)	V-type proton ATPase 16 kDa proteolipid subunit
BscC003g474	74.72	166.24	109	63.41	PF00071(Ras family)	Ras-related protein Ral-a
BscC013g261	4.21	207.81	149.7	37.48	PF13202(EF hand);PF13833(EF-hand domain pair)	Calcyphosin-like protein
BscC013g235	0.35	0.72	0.23	0.06	PF02460(Patched family)	Patched-related protein 9
BscC013g233	0.27	0.21	24.51	1.49	PF00328(Histidine phosphatase superfamily (branch 2))	Putative acid phosphatase F26C11.1
BscC013g214	13.55	12.19	6.23	5.46	PF04178(Got1/Sft2-like family)	putative Golgi transport protein 1
BscC013g385	0.29	11.7	3.45	1.37	-	procollagen-lysine
BscC013g359	1.23	18.78	0.76	0.99	PF00017(SH2 domain);PF00640(Phosphotyrosine interaction domain (PTB/PID))	SH2 domain-containing protein 5
BscC013g344	27.81	560.97	332.73	322.61	-	Expressed Protein
BscC013g343	17.14	8.77	10.27	7.44	PF00005(ABC transporter);PF00664(ABC transporter transmembrane region)	Expressed Protein
BscC013g340	4.34	75.01	6.79	6.47	-	Nucleoprotein TPR
BscC013g333	5.45	19.39	8.19	9.21	PF16017(BTB/POZ domain)	BTB/POZ domain-containing protein 10
BscC013g325	0	0.09	0	0.03	-	Hypothetical protein SRAE_X000114500
BscC013g316	1.72	0.68	0.03	0.77	PF00858(Amiloride-sensitive sodium channel)	Expressed Protein
BscC014g360	0.11	0	4.73	0	-	Expressed Protein
BscC014g386	0.22	0	0	0.05	-	Tubulin beta-1 chain
BscC014g399	10.69	0.09	5.11	8.15	PF00567(Tudor domain)	Expressed Protein
BscC014g436	0.79	0	10.58	0.04	PF02809(Ubiquitin interaction motif);PF13519(von Willebrand factor type A domain)	Expressed Protein
BscC023g001	15.2	29.58	12.49	25.18	PF00622(SPRY domain);PF10607(CTLH/CRA C-terminal to LisH motif domain)	Ran-binding protein 9
BscC023g002	10.32	20.18	14.66	8.21	PF00035(Double-stranded RNA binding motif);PF01207(Dihydrouridine synthase (Dus))	dihydrouridine synthase domain-containing protein
BscC023g005	8.95	23.69	4.2	9.2	PF00063(Myosin head (motor domain));PF00130(Phorbol esters/diacylglycerol binding domain (C1 domain));PF00612(IQ calmodulin-binding motif);PF00620(RhoGAP domain);PF00788(Ras association (RalGDS/AF-6) domain)	Unconventional myosin-IXb
BscC023g021	20.2	0.42	0.13	2.25	PF00104(Ligand-binding domain of nuclear hormone receptor);PF00105(Zinc finger, C4 type (two domains))	Nuclear hormone receptor family member nhr-23
BscC023g032	6.21	0	0.09	2.21	PF00246(Zinc carboxypeptidase);PF02244(Carboxypeptidase activation peptide)	Carboxypeptidase B
BscC023g034	0.03	8.48	0	0.04	PF02520(Domain of unknown function DUF148)	Expressed Protein
BscC023g039	29.22	24.81	6.52	18.91	PF00186(Dihydrofolate reductase)	Putative dihydrofolate reductase
BscC023g042	33.16	18.09	16.52	22.28	PF13865(C-terminal duplication domain of Friend of PRMT1)	Expressed Protein
BscC023g059	1.65	60.14	10.19	4.27	-	Mitochondrial import receptor subunit TOM70
BscC023g061	90.22	12.32	9.25	20.12	PF12906(RING-variant domain)	E3 ubiquitin-protein ligase MARCH4
BscC013g478	413.93	2886.37	3117.89	1956.97	PF00044(Glyceraldehyde 3-phosphate dehydrogenase, NAD binding domain);PF02800(Glyceraldehyde 3-phosphate dehydrogenase, C-terminal domain)	glyceraldehyde-3-phosphate dehydrogenase
BscC013g466	310.83	50.26	100.73	56.38	PF01423(LSM domain)	putative small nuclear ribonucleoprotein Sm D1
BscC013g459	53.28	14.22	7.78	19.15	-	Expressed Protein
BscC013g437	1.26	6.29	15.67	27.77	PF06027(Solute carrier family 35)	Solute carrier family 35 member F6
BscC013g436	17.4	26.93	11.05	12.89	PF04142(Nucleotide-sugar transporter)	Solute carrier family 35 member F6
BscC013g417	0.81	4.38	0.32	0.08	PF01391(Collagen triple helix repeat (20 copies));PF01484(Nematode cuticle collagen N-terminal domain)	nematode cuticle collagen domain protein
BscC013g415	4.81	0.42	0.18	0.74	PF00909(Ammonium Transporter Family)	Putative ammonium transporter 3
BscC013g392	10.24	12.31	1.05	4.26	-	Hsp70-binding protein 1
BscC015g017	47.08	17.24	6.65	12.64	-	Expressed Protein
BscC015g008	10.35	31.94	23.46	8.84	PF00292('Paired box' domain)	Paired box protein Pax-2-B
BscC009g176	66.58	59.62	54.38	36.94	-	Expressed Protein
BscC009g165	39.26	21.26	60.21	25.93	PF01150(GDA1/CD39 (nucleoside phosphatase) family)	Nucleoside-diphosphatase uda-1
BscC009g159	3.2	2.32	20.82	0.19	PF12150(Cytosolic motility protein)	MFP2
BscC009g153	1.04	0	30.37	0	-	Expressed Protein
BscC003g659	26.79	45.38	29.79	28.85	PF00069(Protein kinase domain)	Serine/threonine-protein kinase spk-1
BscC003g689	5.59	1.29	0.14	1.83	PF00014(Kunitz/Bovine pancreatic trypsin inhibitor domain);PF01683(EB module);PF14625(Lustrin, cysteine-rich repeated domain)	Hypothetical protein CBG15282
BscC003g694	66.5	0.18	0.26	74.67	-	Chondroitin proteoglycan 3
BscC015g217	6.33	0	0.94	1.21	PF07690(Major Facilitator Superfamily)	Sialin
BscC015g224	0	0.2	8.09	0	-	Expressed Protein
BscC015g231	1.18	4.29	0.27	0.16	PF10316(Serpentine type 7TM GPCR chemoreceptor Srbc)	Expressed Protein
BscC015g244	120.07	23.89	5.92	28.35	PF00415(Regulator of chromosome condensation (RCC1) repeat);PF00651(BTB/POZ domain)	RCC1 and BTB domain-containing protein 1
BscC015g261	15.68	50.75	15.65	7.67	PF02852(Pyridine nucleotide-disulphide oxidoreductase, dimerisation domain);PF07992(Pyridine nucleotide-disulphide oxidoreductase)	gsr-1
BscC016g128	35.7	7.35	2.92	10.25	PF07857(Transmembrane family, TMEM144 of transporters)	Transmembrane protein
BscC009g144	0.18	1.32	24.56	0.31	-	Expressed Protein
BscC009g139	12.23	63.17	25.51	16.38	PF07679(Immunoglobulin I-set domain)	Papilin
BscC009g137	18.31	16.99	4.86	7.13	PF07690(Major Facilitator Superfamily)	Sugar phosphate exchanger 3
BscC016g038	4.27	0.54	1.34	2.46	PF12624(N-terminal region of Chorein or VPS13);PF16908(Vacuolar sorting-associated protein 13, N-terminal);PF16910(Repeating coiled region of VPS13)	Expressed Protein
BscC018g233	2.29	0.43	17.15	1.81	PF03057(DUF236 repeat)	Expressed Protein
BscC011g634	1.51	54.82	10.09	1.24	-	dcar-1
BscC011g639	0	942.08	26.24	1.61	-	Expressed Protein
BscC011g642	0.04	21.5	0	0.09	PF00201(UDP-glucoronosyl and UDP-glucosyl transferase)	UDP-glucuronosyltransferase
BscC016g164	3.49	3.81	31.66	12.74	PF01682(DB module)	Hypothetical protein CBG04322
BscC015g277	0.03	41.4	0.05	0	PF01549(ShK domain-like)	Expressed Protein
BscC018g145	4.08	17.38	7.61	1.69	PF01682(DB module)	Expressed Protein
BscC020g735	9.55	20	2.64	4.65	PF01853(MOZ/SAS family)	Histone acetyltransferase KAT6B
BscC020g733	177.58	419.71	174.34	187.65	PF00996(GDP dissociation inhibitor)	Expressed Protein
BscC020g725	0.34	12.71	1.68	0.52	PF06579(Caenorhabditis elegans ly-6-related protein)	Ly-6-related protein HOT-2
BscC020g666	1.79	2.19	0.09	0.7	PF13855(Leucine rich repeat)	Leucine-rich repeat-containing protein 15
BscC020g651	0.96	0.09	24.51	31.82	PF01019(Gamma-glutamyltranspeptidase)	Gamma-glutamyltranspeptidase 1
BscC020g641	2.47	34.45	0.14	0.47	PF00079(Serpin (serine protease inhibitor))	Serpin I2
BscC020g629	29.07	47.87	11.27	17.26	PF00076(RNA recognition motif. (a.k.a. RRM, RBD, or RNP domain))	Sex determination protein fox-1
BscC020g607	8.6	3.71	0.66	1.97	-	CRAL-TRIO domain-containing protein C34C12.6
BscC020g595	8.18	11.03	0.43	1.99	PF00822(PMP-22/EMP/MP20/Claudin family)	Voltage-dependent calcium channel gamma-3 subunit
BscC020g528	44.89	46.49	3.75	19.57	PF02931(Neurotransmitter-gated ion-channel ligand binding domain)	Glycine receptor subunit alpha-3
BscC020g515	8.18	3.67	3.02	4.75	PF01529(DHHC palmitoyltransferase)	putative palmitoyltransferase ZDHHC16
BscC020g496	26.25	9.75	13.95	21.81	PF05743(UEV domain);PF09454(Vps23 core domain)	Tumor susceptibility transcribed protein
BscC064g002	21.5	79.66	29.41	38.16	-	Glutamate dehydrogenase 2, mitochondrial
BscC012g428	0	0	0	0.03	PF00606(Herpesvirus Glycoprotein B)	Expressed Protein
BscC012g427	0	0.12	0	0	PF03564(Protein of unknown function (DUF1759))	Expressed Protein
BscC012g426	0.94	0	1.95	0.04	PF00375(Sodium:dicarboxylate symporter family)	excitatory amino acid transporter
BscC012g414	25.14	0	0.45	6.16	PF07106(Tat binding protein 1(TBP-1)-interacting protein (TBPIP))	Homologous-pairing protein 2 -like protein
BscC012g400	58.29	0.18	12.59	13.99	PF00076(RNA recognition motif. (a.k.a. RRM, RBD, or RNP domain))	Polyadenylate-binding protein 2
BscC012g395	0.17	0	2.47	0.02	PF07742(BTG family)	BTG family protein
BscC012g322	4.76	0.08	6.91	3.33	-	Expressed Protein
BscC012g289	1.5	0	2.2	0	-	Expressed Protein
BscC012g281	0.16	0	0.36	0.05	PF00083(Sugar (and other) transporter)	Solute carrier family 2, facilitated glucose transporter member 5
BscC018g007	0.18	0.02	6.33	0	-	Expressed Protein
BscC023g533	28.88	110.6	18.2	19.14	PF00041(Fibronectin type III domain);PF00047(Immunoglobulin domain);PF00102(Protein-tyrosine phosphatase);PF07679(Immunoglobulin I-set domain)	Tyrosine-protein phosphatase Lar-like
BscC017g385	2.58	12.18	4.35	2.66	-	RNA/RNP complex-1-interacting phosphatase
BscC017g389	22.89	20.36	16.07	12.72	PF00160(Cyclophilin type peptidyl-prolyl cis-trans isomerase/CLD)	peptidyl-prolyl cis-trans isomerase 11
