# Supplementary material for: Genome of the Giant Panda Roundworm Illuminates Its Host Shift and Parasitic Adaptation
Source: Genomics Proteomics Bioinformatics. 2021 Sep 3;20(2):366–81. doi: 10.1016/j.gpb.2021.08.002 (PMC9684166; doi:10.1016/j.gpb.2021.08.002)
Supplement: Supplementary Table S14 [file mmc15.xlsx]

## Sheet: Sheet1
Table S14 GO enrichment of divergent genes among B. schroederi, A. suum, and P. univalens
Ontology	GO term	Description	GeneRatio	BgRatio	P value	Gene ID	Count
Biological process	GO:0071805	potassium ion transmembrane transport	10/341	41/4634	0.000581	BscC024g240/BscC004g113/BscC003g302/BscC011g139/BscC009g276/BscC020g232/BscC021g266/BscC001g291/BscC022g267/BscC007g701	10
Biological process	GO:0006811	ion transport	41/341	376/4634	0.00582	BscC012g185/BscC017g163/BscC017g164/BscC010g710/BscC021g266/BscC001g291/BscC006g152/BscC021g186/BscC001g234/BscC020g244/BscC020g762/BscC001g831/BscC001g473/BscC001g319/BscC020g528/BscC003g302/BscC022g864/BscC007g050/BscC011g139/BscC013g180/BscC022g267/BscC002g374/BscC009g086/BscC004g113/BscC007g669/BscC023g222/BscC012g190/BscC013g415/BscC006g680/BscC009g276/BscC020g232/BscC013g316/BscC001g245/Bsc…	41
Biological process	GO:0006813	potassium ion transport	12/341	74/4634	0.00712	BscC024g240/BscC004g113/BscC003g302/BscC011g139/BscC011g029/BscC009g276/BscC020g232/BscC021g266/BscC001g291/BscC022g267/BscC020g762/BscC007g701	12
Biological process	GO:0098660	inorganic ion transmembrane transport	13/341	89/4634	0.0125	BscC004g113/BscC010g710/BscC009g276/BscC020g232/BscC021g266/BscC001g291/BscC006g152/BscC007g701/BscC024g240/BscC003g302/BscC003g439/BscC011g139/BscC022g267	13
Biological process	GO:0098662	inorganic cation transmembrane transport	13/341	89/4634	0.0125	BscC004g113/BscC010g710/BscC009g276/BscC020g232/BscC021g266/BscC001g291/BscC006g152/BscC007g701/BscC024g240/BscC003g302/BscC003g439/BscC011g139/BscC022g267	13
Biological process	GO:0098655	cation transmembrane transport	13/341	90/4634	0.0136	BscC004g113/BscC010g710/BscC009g276/BscC020g232/BscC021g266/BscC001g291/BscC006g152/BscC007g701/BscC024g240/BscC003g302/BscC003g439/BscC011g139/BscC022g267	13
Biological process	GO:0015696	ammonium transport	2/341	3/4634	0.0154	BscC013g415/BscC009g086	2
Biological process	GO:0009218	pyrimidine ribonucleotide metabolic process	2/341	4/4634	0.0293	BscC024g165/BscC019g016	2
Biological process	GO:0009220	pyrimidine ribonucleotide biosynthetic process	2/341	4/4634	0.0293	BscC024g165/BscC019g016	2
Biological process	GO:0006241	CTP biosynthetic process	2/341	4/4634	0.0293	BscC024g165/BscC019g016	2
Biological process	GO:0009148	pyrimidine nucleoside triphosphate biosynthetic process	2/341	4/4634	0.0293	BscC024g165/BscC019g016	2
Biological process	GO:0046036	CTP metabolic process	2/341	4/4634	0.0293	BscC024g165/BscC019g016	2
Biological process	GO:0009208	pyrimidine ribonucleoside triphosphate metabolic process	2/341	4/4634	0.0293	BscC024g165/BscC019g016	2
Biological process	GO:0009209	pyrimidine ribonucleoside triphosphate biosynthetic process	2/341	4/4634	0.0293	BscC024g165/BscC019g016	2
Biological process	GO:0006508	proteolysis	30/341	288/4634	0.0308	BscC002g635/BscC023g032/BscC004g087/BscC005g646/BscC021g141/BscC003g147/BscC005g286/BscC003g129/BscC011g314/BscC030g003/BscC002g355/BscC010g444/BscC009g215/BscC017g296/BscC006g660/BscC012g533/BscC020g138/BscC022g756/BscC016g210/BscC014g046/BscC001g684/BscC023g161/BscC016g333/BscC003g314/BscC008g672/BscC012g656/BscC018g172/BscC013g112/BscC022g691/BscC006g448	30
Biological process	GO:0015672	monovalent inorganic cation transport	16/341	133/4634	0.0336	BscC004g113/BscC009g276/BscC020g232/BscC021g266/BscC001g291/BscC013g316/BscC006g152/BscC020g762/BscC007g701/BscC024g240/BscC003g302/BscC003g439/BscC011g139/BscC011g029/BscC022g267/BscC002g374	16
Biological process	GO:0034220	ion transmembrane transport	13/341	103/4634	0.0376	BscC004g113/BscC010g710/BscC009g276/BscC020g232/BscC021g266/BscC001g291/BscC006g152/BscC007g701/BscC024g240/BscC003g302/BscC003g439/BscC011g139/BscC022g267	13
Biological process	GO:0009147	pyrimidine nucleoside triphosphate metabolic process	2/341	5/4634	0.0465	BscC024g165/BscC019g016	2
Cellular component	GO:0016020	membrane	138/207	1551/2727	0.00178	BscC010g155/BscC021g006/BscC012g281/BscC010g558/BscC010g710/BscC010g556/BscC001g234/BscC008g581/BscC014g054/BscC020g169/BscC014g174/BscC001g473/BscC022g326/BscC008g584/BscC011g634/BscC004g848/BscC017g429/BscC017g306/BscC007g669/BscC009g137/BscC020g153/BscC013g415/BscC008g054/BscC001g245/BscC020g432/BscC014g042/BscC003g474/BscC007g701/BscC001g089/BscC003g635/BscC011g068/BscC012g219/BscC001g405/Bsc…	138
Cellular component	GO:0016021	integral component of membrane	86/207	964/2727	0.0321	BscC010g155/BscC021g006/BscC012g281/BscC010g558/BscC015g217/BscC010g710/BscC010g556/BscC001g234/BscC020g762/BscC020g169/BscC014g174/BscC001g831/BscC001g473/BscC001g319/BscC020g528/BscC022g326/BscC008g584/BscC011g634/BscC004g848/BscC017g429/BscC024g090/BscC019g198/BscC007g669/BscC009g137/BscC020g595/BscC008g054/BscC001g245/BscC020g432/BscC014g042/BscC001g164/BscC016g312/BscC003g635/BscC022g237/Bsc…	86
Cellular component	GO:0031224	intrinsic component of membrane	86/207	964/2727	0.0321	BscC010g155/BscC021g006/BscC012g281/BscC010g558/BscC015g217/BscC010g710/BscC010g556/BscC001g234/BscC020g762/BscC020g169/BscC014g174/BscC001g831/BscC001g473/BscC001g319/BscC020g528/BscC022g326/BscC008g584/BscC011g634/BscC004g848/BscC017g429/BscC024g090/BscC019g198/BscC007g669/BscC009g137/BscC020g595/BscC008g054/BscC001g245/BscC020g432/BscC014g042/BscC001g164/BscC016g312/BscC003g635/BscC022g237/Bsc…	86
Molecular function	GO:0005216	ion channel activity	34/527	225/7309	2.6e-05	BscC017g163/BscC017g164/BscC010g710/BscC021g266/BscC001g291/BscC021g186/BscC001g234/BscC020g244/BscC020g762/BscC001g831/BscC001g473/BscC001g319/BscC020g528/BscC003g302/BscC007g050/BscC011g139/BscC013g180/BscC022g267/BscC004g113/BscC007g669/BscC023g222/BscC010g067/BscC012g190/BscC006g680/BscC009g276/BscC020g232/BscC013g316/BscC001g245/BscC021g130/BscC007g701/BscC024g240/BscC011g068/BscC001g405/Bsc…	34
Molecular function	GO:0022803	passive transmembrane transporter activity	34/527	225/7309	2.6e-05	BscC017g163/BscC017g164/BscC010g710/BscC021g266/BscC001g291/BscC021g186/BscC001g234/BscC020g244/BscC020g762/BscC001g831/BscC001g473/BscC001g319/BscC020g528/BscC003g302/BscC007g050/BscC011g139/BscC013g180/BscC022g267/BscC004g113/BscC007g669/BscC023g222/BscC010g067/BscC012g190/BscC006g680/BscC009g276/BscC020g232/BscC013g316/BscC001g245/BscC021g130/BscC007g701/BscC024g240/BscC011g068/BscC001g405/Bsc…	34
Molecular function	GO:0015267	channel activity	34/527	225/7309	2.6e-05	BscC017g163/BscC017g164/BscC010g710/BscC021g266/BscC001g291/BscC021g186/BscC001g234/BscC020g244/BscC020g762/BscC001g831/BscC001g473/BscC001g319/BscC020g528/BscC003g302/BscC007g050/BscC011g139/BscC013g180/BscC022g267/BscC004g113/BscC007g669/BscC023g222/BscC010g067/BscC012g190/BscC006g680/BscC009g276/BscC020g232/BscC013g316/BscC001g245/BscC021g130/BscC007g701/BscC024g240/BscC011g068/BscC001g405/Bsc…	34
Molecular function	GO:0005230	extracellular ligand-gated ion channel activity	17/527	94/7309	0.000339	BscC007g669/BscC017g163/BscC017g164/BscC010g067/BscC012g190/BscC006g680/BscC021g186/BscC001g234/BscC001g245/BscC021g130/BscC001g831/BscC001g473/BscC001g319/BscC020g528/BscC011g068/BscC001g405/BscC013g180	17
Molecular function	GO:0022834	ligand-gated channel activity	17/527	98/7309	0.000563	BscC007g669/BscC017g163/BscC017g164/BscC010g067/BscC012g190/BscC006g680/BscC021g186/BscC001g234/BscC001g245/BscC021g130/BscC001g831/BscC001g473/BscC001g319/BscC020g528/BscC011g068/BscC001g405/BscC013g180	17
Molecular function	GO:0015276	ligand-gated ion channel activity	17/527	98/7309	0.000563	BscC007g669/BscC017g163/BscC017g164/BscC010g067/BscC012g190/BscC006g680/BscC021g186/BscC001g234/BscC001g245/BscC021g130/BscC001g831/BscC001g473/BscC001g319/BscC020g528/BscC011g068/BscC001g405/BscC013g180	17
Molecular function	GO:0015075	ion transmembrane transporter activity	43/527	368/7309	0.000989	BscC017g163/BscC017g164/BscC010g710/BscC021g266/BscC001g291/BscC006g152/BscC021g186/BscC001g234/BscC020g244/BscC020g762/BscC001g831/BscC001g473/BscC001g319/BscC020g528/BscC003g302/BscC022g864/BscC007g050/BscC011g139/BscC013g180/BscC022g267/BscC022g184/BscC009g086/BscC004g113/BscC007g669/BscC023g222/BscC010g067/BscC013g436/BscC012g190/BscC013g415/BscC006g680/BscC009g276/BscC020g232/BscC013g316/Bsc…	43
Molecular function	GO:0022836	gated channel activity	21/527	141/7309	0.00109	BscC007g669/BscC017g163/BscC017g164/BscC010g067/BscC010g710/BscC012g190/BscC006g680/BscC021g186/BscC001g234/BscC001g245/BscC020g244/BscC020g762/BscC021g130/BscC001g831/BscC001g473/BscC001g319/BscC020g528/BscC011g068/BscC001g405/BscC013g180/BscC011g029	21
Molecular function	GO:0015318	inorganic molecular entity transmembrane transporter activity	40/527	342/7309	0.00145	BscC017g163/BscC017g164/BscC010g710/BscC021g266/BscC001g291/BscC006g152/BscC021g186/BscC001g234/BscC020g244/BscC020g762/BscC001g831/BscC001g473/BscC001g319/BscC020g528/BscC003g302/BscC007g050/BscC011g139/BscC013g180/BscC022g267/BscC022g184/BscC004g113/BscC007g669/BscC023g222/BscC010g067/BscC013g436/BscC012g190/BscC006g680/BscC009g276/BscC020g232/BscC013g316/BscC001g245/BscC021g130/BscC007g762/Bsc…	40
Molecular function	GO:0022857	transmembrane transporter activity	52/527	482/7309	0.00189	BscC012g281/BscC010g710/BscC001g234/BscC020g244/BscC020g762/BscC001g831/BscC001g473/BscC001g319/BscC020g528/BscC007g050/BscC019g198/BscC004g113/BscC007g669/BscC023g222/BscC010g067/BscC013g415/BscC020g232/BscC001g245/BscC007g701/BscC001g847/BscC011g068/BscC003g439/BscC001g405/BscC011g029/BscC006g470/BscC007g636/BscC017g163/BscC017g164/BscC021g266/BscC001g291/BscC006g152/BscC021g186/BscC003g302/Bsc…	52
Molecular function	GO:0005215	transporter activity	57/527	555/7309	0.00354	BscC012g281/BscC010g710/BscC001g234/BscC020g244/BscC020g762/BscC001g831/BscC001g473/BscC001g319/BscC020g528/BscC007g050/BscC019g198/BscC020g071/BscC004g113/BscC007g669/BscC023g222/BscC009g137/BscC010g067/BscC013g415/BscC020g232/BscC001g245/BscC009g338/BscC007g701/BscC001g847/BscC011g068/BscC003g439/BscC001g405/BscC011g029/BscC006g470/BscC007g636/BscC017g163/BscC017g164/BscC021g266/BscC001g291/Bsc…	57
Molecular function	GO:0005267	potassium channel activity	12/527	71/7309	0.00442	BscC024g240/BscC004g113/BscC003g302/BscC011g139/BscC011g029/BscC009g276/BscC020g232/BscC021g266/BscC001g291/BscC022g267/BscC020g762/BscC007g701	12
Molecular function	GO:0015079	potassium ion transmembrane transporter activity	12/527	72/7309	0.00496	BscC024g240/BscC004g113/BscC003g302/BscC011g139/BscC011g029/BscC009g276/BscC020g232/BscC021g266/BscC001g291/BscC022g267/BscC020g762/BscC007g701	12
Molecular function	GO:0004222	metalloendopeptidase activity	12/527	76/7309	0.00771	BscC002g635/BscC005g286/BscC004g087/BscC006g660/BscC018g172/BscC005g646/BscC012g533/BscC021g141/BscC022g756/BscC006g448/BscC002g355/BscC003g147	12
Molecular function	GO:0003774	motor activity	9/527	54/7309	0.0141	BscC014g635/BscC004g310/BscC022g831/BscC014g633/BscC023g005/BscC018g290/BscC020g331/BscC014g031/BscC004g679	9
Molecular function	GO:0008519	ammonium transmembrane transporter activity	2/527	3/7309	0.0148	BscC013g415/BscC009g086	2
Molecular function	GO:0005261	cation channel activity	16/527	129/7309	0.0226	BscC004g113/BscC010g710/BscC009g276/BscC020g232/BscC021g266/BscC001g291/BscC013g316/BscC001g234/BscC020g762/BscC007g701/BscC024g240/BscC001g319/BscC003g302/BscC011g139/BscC011g029/BscC022g267	16
Molecular function	GO:0016758	transferase activity, transferring hexosyl groups	14/527	109/7309	0.0243	BscC010g558/BscC020g450/BscC011g416/BscC008g581/BscC018g037/BscC005g044/BscC014g656/BscC014g645/BscC008g105/BscC011g642/BscC022g222/BscC013g520/BscC002g115/BscC008g415	14
Molecular function	GO:0016668	oxidoreductase activity, acting on a sulfur group of donors, NAD(P) as acceptor	2/527	4/7309	0.0282	BscC015g261/BscC005g119	2
Molecular function	GO:0015077	monovalent inorganic cation transmembrane transporter activity	18/527	158/7309	0.035	BscC004g113/BscC013g436/BscC009g276/BscC020g232/BscC021g266/BscC001g291/BscC013g316/BscC006g152/BscC020g762/BscC007g762/BscC007g701/BscC024g240/BscC003g302/BscC003g439/BscC011g139/BscC011g029/BscC022g267/BscC022g184	18
Molecular function	GO:0003729	mRNA binding	2/527	5/7309	0.0448	BscC007g639/BscC017g229	2
Molecular function	GO:0019239	deaminase activity	2/527	5/7309	0.0448	BscC004g300/BscC006g709	2
Molecular function	GO:0008017	microtubule binding	5/527	28/7309	0.0472	BscC004g310/BscC020g331/BscC014g031/BscC004g679/BscC011g372	5
