# Supplementary material for: Genome of the Giant Panda Roundworm Illuminates Its Host Shift and Parasitic Adaptation
Source: Genomics Proteomics Bioinformatics. 2021 Sep 3;20(2):366–81. doi: 10.1016/j.gpb.2021.08.002 (PMC9684166; doi:10.1016/j.gpb.2021.08.002)
Supplement: Supplementary Table S15 [file mmc16.xlsx]

## Sheet: Sheet1
Table S15 Genes inferred to be associated with host shift during the evolutionary history of ascaridoids
Pathway ID	Pathway description	KID	Description	EC number	Genes
cel01100	Metabolic pathways	K00134	glyceraldehyde 3-phosphate dehydrogenase	EC:1.2.1.12	BscC013g478
cel01100	Metabolic pathways	K00162	pyruvate dehydrogenase E1 component beta subunit	EC:1.2.4.1	BscC011g098
cel01100	Metabolic pathways	K00287	dihydrofolate reductase	EC:1.5.1.3	BscC023g039
cel01100	Metabolic pathways	K00383	glutathione reductase (NADPH)	EC:1.8.1.7	BscC015g261
cel01100	Metabolic pathways	K00502	tryptophan 5-monooxygenase	EC:1.14.16.4	BscC017g288
cel01100	Metabolic pathways	K00548	5-methyltetrahydrofolate--homocysteine methyltransferase	EC:2.1.1.13	BscC016g195
cel01100	Metabolic pathways	K00698	chitin synthase	EC:2.4.1.16	BscC020g369
cel01100	Metabolic pathways	K00699	glucuronosyltransferase	EC:2.4.1.17	BscC008g105/BscC011g416/BscC011g642/BscC013g520/BscC014g645/BscC014g656
cel01100	Metabolic pathways	K00772	5'-methylthioadenosine phosphorylase	EC:2.4.2.28	BscC018g138
cel01100	Metabolic pathways	K00799	glutathione S-transferase	EC:2.5.1.18	BscC003g095
cel01100	Metabolic pathways	K00826	branched-chain amino acid aminotransferase	EC:2.6.1.42	BscC022g855
cel01100	Metabolic pathways	K00902	dolichol kinase	EC:2.7.1.108	BscC004g133
cel01100	Metabolic pathways	K00911	1D-myo-inositol-triphosphate 3-kinase	EC:2.7.1.127	BscC001g131
cel01100	Metabolic pathways	K00940	nucleoside-diphosphate kinase	EC:2.7.4.6	BscC024g165
cel01100	Metabolic pathways	K01080	phosphatidate phosphatase	EC:3.1.3.4	BscC016g079
cel01100	Metabolic pathways	K01176	alpha-amylase	EC:3.2.1.1	BscC013g494
cel01100	Metabolic pathways	K01187	alpha-glucosidase	EC:3.2.1.20	BscC003g225/BscC014g740
cel01100	Metabolic pathways	K01228	mannosyl-oligosaccharide glucosidase	EC:3.2.1.106	BscC021g214
cel01100	Metabolic pathways	K01488	adenosine deaminase	EC:3.5.4.4	BscC006g709
cel01100	Metabolic pathways	K01495	GTP cyclohydrolase IA	EC:3.5.4.16	BscC011g084
cel01100	Metabolic pathways	K01501	nitrilase	EC:3.5.5.1	BscC003g517
cel01100	Metabolic pathways	K01511	ectonucleoside triphosphate diphosphohydrolase 5/6	EC:3.6.1.6	BscC009g165
cel01100	Metabolic pathways	K01593	aromatic-L-amino-acid/L-tryptophan decarboxylase	EC:4.1.1.28 4.1.1.105	BscC010g560
cel01100	Metabolic pathways	K01619	deoxyribose-phosphate aldolase	EC:4.1.2.4	BscC020g118
cel01100	Metabolic pathways	K01634	sphinganine-1-phosphate aldolase	EC:4.1.2.27	BscC006g074
cel01100	Metabolic pathways	K01689	enolase	EC:4.2.1.11	BscC018g096
cel01100	Metabolic pathways	K01784	UDP-glucose 4-epimerase	EC:5.1.3.2	BscC005g314
cel01100	Metabolic pathways	K01897	long-chain acyl-CoA synthetase	EC:6.2.1.3	BscC009g556
cel01100	Metabolic pathways	K01899	succinyl-CoA synthetase alpha subunit	EC:6.2.1.4 6.2.1.5	BscC018g106
cel01100	Metabolic pathways	K01900	succinyl-CoA synthetase beta subunit	EC:6.2.1.4 6.2.1.5	BscC005g769
cel01100	Metabolic pathways	K01907	acetoacetyl-CoA synthetase	EC:6.2.1.16	BscC010g539
cel01100	Metabolic pathways	K01937	CTP synthase	EC:6.3.4.2	BscC019g016
cel01100	Metabolic pathways	K02564	glucosamine-6-phosphate deaminase	EC:3.5.99.6	BscC004g300
cel01100	Metabolic pathways	K03341	O-phospho-L-seryl-tRNASec:L-selenocysteinyl-tRNA synthase	EC:2.9.1.2	BscC008g536
cel01100	Metabolic pathways	K03935	NADH dehydrogenase (ubiquinone) Fe-S protein 2	EC:7.1.1.2	BscC022g698
cel01100	Metabolic pathways	K03936	NADH dehydrogenase (ubiquinone) Fe-S protein 3	EC:7.1.1.2	BscC008g412
cel01100	Metabolic pathways	K05283	glucosaminylphosphatidylinositol acyltransferase	EC:2.3.-.-	BscC013g108
cel01100	Metabolic pathways	K05606	methylmalonyl-CoA/ethylmalonyl-CoA epimerase	EC:5.1.99.1	BscC021g382
cel01100	Metabolic pathways	K07232	glutathione-specific gamma-glutamylcyclotransferase	EC:4.3.2.7	BscC009g078
cel01100	Metabolic pathways	K07511	enoyl-CoA hydratase	EC:4.2.1.17	BscC019g003
cel01100	Metabolic pathways	K07819	beta-1,3-galactosyltransferase 1	EC:2.4.1.86	BscC005g044
cel01100	Metabolic pathways	K08744	cardiolipin synthase (CMP-forming)	EC:2.7.8.41	BscC007g710
cel01100	Metabolic pathways	K10203	elongation of very long chain fatty acids protein 6	EC:2.3.1.199	BscC012g666
cel01100	Metabolic pathways	K10808	ribonucleoside-diphosphate reductase subunit M2	EC:1.17.4.1	BscC015g099
cel01100	Metabolic pathways	K11147	dehydrogenase/reductase SDR family member 4	EC:1.1.-.-	BscC001g303
cel01100	Metabolic pathways	K11422	[histone H3]-lysine4 N-trimethyltransferase SETD1	EC:2.1.1.354	BscC007g307
cel01100	Metabolic pathways	K11517	(S)-2-hydroxy-acid oxidase	EC:1.1.3.15	BscC007g693
cel01100	Metabolic pathways	K12323	atrial natriuretic peptide receptor A	EC:4.6.1.2	BscC007g044/BscC023g155
cel01100	Metabolic pathways	K13506	glycerol-3-phosphate O-acyltransferase 3/4	EC:2.3.1.15	BscC010g696
cel01100	Metabolic pathways	K13647	procollagen-lysine,2-oxoglutarate 5-dioxygenase, invertebrate	EC:1.14.11.4	BscC013g385
cel01100	Metabolic pathways	K14085	aldehyde dehydrogenase family 7 member A1	EC:1.2.1.31 1.2.1.8 1.2.1.3	BscC012g657
cel01100	Metabolic pathways	K14156	choline/ethanolamine kinase	EC:2.7.1.32 2.7.1.82	BscC006g143
cel01100	Metabolic pathways	K14410	lysosomal acid phosphatase	EC:3.1.3.2	BscC013g233
cel01100	Metabolic pathways	K17497	phosphomannomutase	EC:5.4.2.8	BscC005g730
cel01100	Metabolic pathways	K18592	gamma-glutamyltranspeptidase / glutathione hydrolase / leukotriene-C4 hydrolase	EC:2.3.2.2 3.4.19.13 3.4.19.14	BscC020g651
cel01100	Metabolic pathways	K19872	fukutin	EC:2.7.8.-	BscC004g832
cel01100	Metabolic pathways	K21138	guanosine-3',5'-bis(diphosphate) 3'-pyrophosphohydrolase	EC:3.1.7.2	BscC019g214
cel00983	Drug metabolism - other enzymes	K00699	glucuronosyltransferase	EC:2.4.1.17	BscC008g105/BscC011g416/BscC011g642/BscC013g520/BscC014g645/BscC014g656
cel00983	Drug metabolism - other enzymes	K00799	glutathione S-transferase	EC:2.5.1.18	BscC003g095
cel00983	Drug metabolism - other enzymes	K00940	nucleoside-diphosphate kinase	EC:2.7.4.6	BscC024g165
cel00983	Drug metabolism - other enzymes	K10808	ribonucleoside-diphosphate reductase subunit M2	EC:1.17.4.1	BscC015g099
cel00980	Metabolism of xenobiotics by cytochrome P450	K00699	glucuronosyltransferase	EC:2.4.1.17	BscC008g105/BscC011g416/BscC011g642/BscC013g520/BscC014g645/BscC014g656
cel00980	Metabolism of xenobiotics by cytochrome P450	K00799	glutathione S-transferase	EC:2.5.1.18	BscC003g095
cel00980	Metabolism of xenobiotics by cytochrome P450	K01253	microsomal epoxide hydrolase	EC:3.3.2.9	BscC001g158
cel00982	Drug metabolism - cytochrome P450	K00699	glucuronosyltransferase	EC:2.4.1.17	BscC008g105/BscC011g416/BscC011g642/BscC013g520/BscC014g645/BscC014g656
cel00982	Drug metabolism - cytochrome P450	K00799	glutathione S-transferase	EC:2.5.1.18	BscC003g095
cel04141	Protein processing in endoplasmic reticulum	K01228	mannosyl-oligosaccharide glucosidase	EC:3.2.1.106	BscC021g214
cel04141	Protein processing in endoplasmic reticulum	K04440	mitogen-activated protein kinase 8/9/10 (c-Jun N-terminal kinase)	EC:2.7.11.24	BscC004g148
cel04120	Ubiquitin mediated proteolysis	K04706	E3 SUMO-protein ligase PIAS1	EC:2.3.2.-	BscC022g471
cel04120	Ubiquitin mediated proteolysis	K10573	ubiquitin-conjugating enzyme E2 A	EC:2.3.2.23	BscC006g459
cel04120	Ubiquitin mediated proteolysis	K10576	ubiquitin-conjugating enzyme E2 H	EC:2.3.2.23	BscC006g090
cel04120	Ubiquitin mediated proteolysis	K10586	baculoviral IAP repeat-containing protein 6 (apollon)	EC:2.3.2.23	BscC022g413
cel04120	Ubiquitin mediated proteolysis	K10592	E3 ubiquitin-protein ligase HUWE1	EC:2.3.2.26	BscC005g789/BscC005g792
cel04142	Lysosome	K01052	lysosomal acid lipase/cholesteryl ester hydrolase	EC:3.1.1.13	BscC009g107
cel04142	Lysosome	K01158	deoxyribonuclease II	EC:3.1.22.1	BscC021g062
cel04142	Lysosome	K01192	beta-mannosidase	EC:3.2.1.25	BscC012g503
cel04142	Lysosome	K01369	legumain	EC:3.4.22.34	BscC011g314
cel04142	Lysosome	K01373	cathepsin F	EC:3.4.22.41	BscC016g333
cel04142	Lysosome	K13289	cathepsin A (carboxypeptidase C)	EC:3.4.16.5	BscC009g215
cel04142	Lysosome	K14410	lysosomal acid phosphatase	EC:3.1.3.2	BscC013g233
cel04212	Longevity regulating pathway - worm	K00799	glutathione S-transferase	EC:2.5.1.18	BscC003g095
cel04212	Longevity regulating pathway - worm	K01358	ATP-dependent Clp protease, protease subunit	EC:3.4.21.92	BscC017g296
cel04212	Longevity regulating pathway - worm	K04433	mitogen-activated protein kinase kinase 6	EC:2.7.12.2	BscC021g276
cel04212	Longevity regulating pathway - worm	K04440	mitogen-activated protein kinase 8/9/10 (c-Jun N-terminal kinase)	EC:2.7.11.24	BscC004g148
cel04212	Longevity regulating pathway - worm	K10798	poly [ADP-ribose] polymerase 2/3/4	EC:2.4.2.30	BscC009g230
cel04212	Longevity regulating pathway - worm	K22878	cytochrome P450 daf-9	EC:1.14.15.15	BscC013g198
cel00480	Glutathione metabolism	K00383	glutathione reductase (NADPH)	EC:1.8.1.7	BscC015g261
cel00480	Glutathione metabolism	K00799	glutathione S-transferase	EC:2.5.1.18	BscC003g095
cel00480	Glutathione metabolism	K07232	glutathione-specific gamma-glutamylcyclotransferase	EC:4.3.2.7	BscC009g078
cel00480	Glutathione metabolism	K10808	ribonucleoside-diphosphate reductase subunit M2	EC:1.17.4.1	BscC015g099
cel00480	Glutathione metabolism	K18592	gamma-glutamyltranspeptidase / glutathione hydrolase / leukotriene-C4 hydrolase	EC:2.3.2.2 3.4.19.13 3.4.19.14	BscC020g651
cel04310	Wnt signaling pathway	K04440	mitogen-activated protein kinase 8/9/10 (c-Jun N-terminal kinase)	EC:2.7.11.24	BscC004g148
cel04310	Wnt signaling pathway	K04515	calcium/calmodulin-dependent protein kinase (CaM kinase) II	EC:2.7.11.17	BscC005g630
cel03015	mRNA surveillance pathway	K06269	serine/threonine-protein phosphatase PP1 catalytic subunit	EC:3.1.3.16	BscC014g004/BscC014g160
cel04350	TGF-beta signaling pathway	K04371	mitogen-activated protein kinase 1/3	EC:2.7.11.24	BscC004g605
cel04361	Axon regeneration	K00502	tryptophan 5-monooxygenase	EC:1.14.16.4	BscC017g288
cel04361	Axon regeneration	K01593	aromatic-L-amino-acid/L-tryptophan decarboxylase	EC:4.1.1.28 4.1.1.105	BscC010g560
cel04361	Axon regeneration	K04417	mitogen-activated protein kinase kinase kinase 9	EC:2.7.11.25	BscC009g074
cel04361	Axon regeneration	K04430	mitogen-activated protein kinase kinase 4	EC:2.7.12.2	BscC021g331
cel04361	Axon regeneration	K04440	mitogen-activated protein kinase 8/9/10 (c-Jun N-terminal kinase)	EC:2.7.11.24	BscC004g148
cel04361	Axon regeneration	K12035	tripartite motif-containing protein 71	EC:2.3.2.27	BscC022g424
cel01212	Fatty acid metabolism	K01897	long-chain acyl-CoA synthetase	EC:6.2.1.3	BscC009g556
cel01212	Fatty acid metabolism	K07511	enoyl-CoA hydratase	EC:4.2.1.17	BscC019g003
cel01212	Fatty acid metabolism	K10203	elongation of very long chain fatty acids protein 6	EC:2.3.1.199	BscC012g666
cel04020	Calcium signaling pathway	K00911	1D-myo-inositol-triphosphate 3-kinase	EC:2.7.1.127	BscC001g131
cel04020	Calcium signaling pathway	K04515	calcium/calmodulin-dependent protein kinase (CaM kinase) II	EC:2.7.11.17	BscC005g630
cel04020	Calcium signaling pathway	K09565	peptidyl-prolyl isomerase F (cyclophilin D)	EC:5.2.1.8	BscC010g333
cel04146	Peroxisome	K01897	long-chain acyl-CoA synthetase	EC:6.2.1.3	BscC009g556
cel04146	Peroxisome	K05940	carnitine O-octanoyltransferase	EC:2.3.1.137	BscC009g402
cel04146	Peroxisome	K11147	dehydrogenase/reductase SDR family member 4	EC:1.1.-.-	BscC001g303
cel04146	Peroxisome	K11517	(S)-2-hydroxy-acid oxidase	EC:1.1.3.15	BscC007g693
cel00830	Retinol metabolism	K00699	glucuronosyltransferase	EC:2.4.1.17	BscC008g105/BscC011g416/BscC011g642/BscC013g520/BscC014g645/BscC014g656
cel00830	Retinol metabolism	K11147	dehydrogenase/reductase SDR family member 4	EC:1.1.-.-	BscC001g303
cel03013	RNA transport	K14525	ribonucleases P/MRP protein subunit RPP25	EC:3.1.26.5	BscC003g615
cel00053	Ascorbate and aldarate metabolism	K00699	glucuronosyltransferase	EC:2.4.1.17	BscC008g105/BscC011g416/BscC011g642/BscC013g520/BscC014g645/BscC014g656
cel00053	Ascorbate and aldarate metabolism	K14085	aldehyde dehydrogenase family 7 member A1	EC:1.2.1.31 1.2.1.8 1.2.1.3	BscC012g657
cel01200	Carbon metabolism	K00134	glyceraldehyde 3-phosphate dehydrogenase	EC:1.2.1.12	BscC013g478
cel01200	Carbon metabolism	K00162	pyruvate dehydrogenase E1 component beta subunit	EC:1.2.4.1	BscC011g098
cel01200	Carbon metabolism	K01689	enolase	EC:4.2.1.11	BscC018g096
cel01200	Carbon metabolism	K01899	succinyl-CoA synthetase alpha subunit	EC:6.2.1.4 6.2.1.5	BscC018g106
cel01200	Carbon metabolism	K01900	succinyl-CoA synthetase beta subunit	EC:6.2.1.4 6.2.1.5	BscC005g769
cel01200	Carbon metabolism	K05606	methylmalonyl-CoA/ethylmalonyl-CoA epimerase	EC:5.1.99.1	BscC021g382
cel01200	Carbon metabolism	K07511	enoyl-CoA hydratase	EC:4.2.1.17	BscC019g003
cel01200	Carbon metabolism	K11517	(S)-2-hydroxy-acid oxidase	EC:1.1.3.15	BscC007g693
cel00860	Porphyrin and chlorophyll metabolism	K00699	glucuronosyltransferase	EC:2.4.1.17	BscC008g105/BscC011g416/BscC011g642/BscC013g520/BscC014g645/BscC014g656
cel00040	Pentose and glucuronate interconversions	K00699	glucuronosyltransferase	EC:2.4.1.17	BscC008g105/BscC011g416/BscC011g642/BscC013g520/BscC014g645/BscC014g656
cel00071	Fatty acid degradation	K01897	long-chain acyl-CoA synthetase	EC:6.2.1.3	BscC009g556
cel00071	Fatty acid degradation	K07511	enoyl-CoA hydratase	EC:4.2.1.17	BscC019g003
cel00071	Fatty acid degradation	K14085	aldehyde dehydrogenase family 7 member A1	EC:1.2.1.31 1.2.1.8 1.2.1.3	BscC012g657
cel04010	MAPK signaling pathway	K04371	mitogen-activated protein kinase 1/3	EC:2.7.11.24	BscC004g605
cel04010	MAPK signaling pathway	K04430	mitogen-activated protein kinase kinase 4	EC:2.7.12.2	BscC021g331
cel04010	MAPK signaling pathway	K04433	mitogen-activated protein kinase kinase 6	EC:2.7.12.2	BscC021g276
cel04010	MAPK signaling pathway	K04440	mitogen-activated protein kinase 8/9/10 (c-Jun N-terminal kinase)	EC:2.7.11.24	BscC004g148
cel03040	Spliceosome	K09567	peptidyl-prolyl isomerase H (cyclophilin H)	EC:5.2.1.8	BscC017g389
cel00564	Glycerophospholipid metabolism	K01080	phosphatidate phosphatase	EC:3.1.3.4	BscC016g079
cel00564	Glycerophospholipid metabolism	K08744	cardiolipin synthase (CMP-forming)	EC:2.7.8.41	BscC007g710
cel00564	Glycerophospholipid metabolism	K13506	glycerol-3-phosphate O-acyltransferase 3/4	EC:2.3.1.15	BscC010g696
cel00564	Glycerophospholipid metabolism	K14156	choline/ethanolamine kinase	EC:2.7.1.32 2.7.1.82	BscC006g143
cel00190	Oxidative phosphorylation	K03935	NADH dehydrogenase (ubiquinone) Fe-S protein 2	EC:7.1.1.2	BscC022g698
cel00190	Oxidative phosphorylation	K03936	NADH dehydrogenase (ubiquinone) Fe-S protein 3	EC:7.1.1.2	BscC008g412
cel04070	Phosphatidylinositol signaling system	K00911	1D-myo-inositol-triphosphate 3-kinase	EC:2.7.1.127	BscC001g131
cel00062	Fatty acid elongation	K07511	enoyl-CoA hydratase	EC:4.2.1.17	BscC019g003
cel00062	Fatty acid elongation	K10203	elongation of very long chain fatty acids protein 6	EC:2.3.1.199	BscC012g666
cel04012	ErbB signaling pathway	K04371	mitogen-activated protein kinase 1/3	EC:2.7.11.24	BscC004g605
cel04012	ErbB signaling pathway	K04430	mitogen-activated protein kinase kinase 4	EC:2.7.12.2	BscC021g331
cel04012	ErbB signaling pathway	K04440	mitogen-activated protein kinase 8/9/10 (c-Jun N-terminal kinase)	EC:2.7.11.24	BscC004g148
cel04012	ErbB signaling pathway	K04515	calcium/calmodulin-dependent protein kinase (CaM kinase) II	EC:2.7.11.17	BscC005g630
cel00061	Fatty acid biosynthesis	K01897	long-chain acyl-CoA synthetase	EC:6.2.1.3	BscC009g556
cel00740	Riboflavin metabolism	K14410	lysosomal acid phosphatase	EC:3.1.3.2	BscC013g233
cel00230	Purine metabolism	K00940	nucleoside-diphosphate kinase	EC:2.7.4.6	BscC024g165
cel00230	Purine metabolism	K01488	adenosine deaminase	EC:3.5.4.4	BscC006g709
cel00230	Purine metabolism	K01511	ectonucleoside triphosphate diphosphohydrolase 5/6	EC:3.6.1.6	BscC009g165
cel00230	Purine metabolism	K10808	ribonucleoside-diphosphate reductase subunit M2	EC:1.17.4.1	BscC015g099
cel00230	Purine metabolism	K12323	atrial natriuretic peptide receptor A	EC:4.6.1.2	BscC007g044/BscC023g155
cel00230	Purine metabolism	K21138	guanosine-3',5'-bis(diphosphate) 3'-pyrophosphohydrolase	EC:3.1.7.2	BscC019g214
cel01230	Biosynthesis of amino acids	K00134	glyceraldehyde 3-phosphate dehydrogenase	EC:1.2.1.12	BscC013g478
cel01230	Biosynthesis of amino acids	K00548	5-methyltetrahydrofolate--homocysteine methyltransferase	EC:2.1.1.13	BscC016g195
cel01230	Biosynthesis of amino acids	K00826	branched-chain amino acid aminotransferase	EC:2.6.1.42	BscC022g855
cel01230	Biosynthesis of amino acids	K01689	enolase	EC:4.2.1.11	BscC018g096
cel00640	Propanoate metabolism	K01899	succinyl-CoA synthetase alpha subunit	EC:6.2.1.4 6.2.1.5	BscC018g106
cel00640	Propanoate metabolism	K01900	succinyl-CoA synthetase beta subunit	EC:6.2.1.4 6.2.1.5	BscC005g769
cel00640	Propanoate metabolism	K05606	methylmalonyl-CoA/ethylmalonyl-CoA epimerase	EC:5.1.99.1	BscC021g382
cel00640	Propanoate metabolism	K07511	enoyl-CoA hydratase	EC:4.2.1.17	BscC019g003
cel00010	Glycolysis / Gluconeogenesis	K00134	glyceraldehyde 3-phosphate dehydrogenase	EC:1.2.1.12	BscC013g478
cel00010	Glycolysis / Gluconeogenesis	K00162	pyruvate dehydrogenase E1 component beta subunit	EC:1.2.4.1	BscC011g098
cel00010	Glycolysis / Gluconeogenesis	K01689	enolase	EC:4.2.1.11	BscC018g096
cel00010	Glycolysis / Gluconeogenesis	K14085	aldehyde dehydrogenase family 7 member A1	EC:1.2.1.31 1.2.1.8 1.2.1.3	BscC012g657
cel00380	Tryptophan metabolism	K00502	tryptophan 5-monooxygenase	EC:1.14.16.4	BscC017g288
cel00380	Tryptophan metabolism	K01501	nitrilase	EC:3.5.5.1	BscC003g517
cel00380	Tryptophan metabolism	K01593	aromatic-L-amino-acid/L-tryptophan decarboxylase	EC:4.1.1.28 4.1.1.105	BscC010g560
cel00380	Tryptophan metabolism	K07511	enoyl-CoA hydratase	EC:4.2.1.17	BscC019g003
cel00380	Tryptophan metabolism	K14085	aldehyde dehydrogenase family 7 member A1	EC:1.2.1.31 1.2.1.8 1.2.1.3	BscC012g657
cel03018	RNA degradation	K01689	enolase	EC:4.2.1.11	BscC018g096
cel03018	RNA degradation	K10643	CCR4-NOT transcription complex subunit 4	EC:2.3.2.27	BscC005g846
cel03018	RNA degradation	K12599	antiviral helicase SKI2	EC:3.6.4.-	BscC005g594
cel04137	Mitophagy - animal	K04440	mitogen-activated protein kinase 8/9/10 (c-Jun N-terminal kinase)	EC:2.7.11.24	BscC004g148
cel04137	Mitophagy - animal	K15637	serine/threonine-protein phosphatase PGAM5	EC:3.1.3.16	BscC023g445
cel00280	Valine, leucine and isoleucine degradation	K00826	branched-chain amino acid aminotransferase	EC:2.6.1.42	BscC022g855
cel00280	Valine, leucine and isoleucine degradation	K01907	acetoacetyl-CoA synthetase	EC:6.2.1.16	BscC010g539
cel00280	Valine, leucine and isoleucine degradation	K05606	methylmalonyl-CoA/ethylmalonyl-CoA epimerase	EC:5.1.99.1	BscC021g382
cel00280	Valine, leucine and isoleucine degradation	K07511	enoyl-CoA hydratase	EC:4.2.1.17	BscC019g003
cel00280	Valine, leucine and isoleucine degradation	K14085	aldehyde dehydrogenase family 7 member A1	EC:1.2.1.31 1.2.1.8 1.2.1.3	BscC012g657
cel01040	Biosynthesis of unsaturated fatty acids	K10203	elongation of very long chain fatty acids protein 6	EC:2.3.1.199	BscC012g666
cel03008	Ribosome biogenesis in eukaryotes	K07179	RIO kinase 2	EC:2.7.11.1	BscC001g390
cel03008	Ribosome biogenesis in eukaryotes	K14521	N-acetyltransferase 10	EC:2.3.1.-	BscC001g445
cel03008	Ribosome biogenesis in eukaryotes	K14525	ribonucleases P/MRP protein subunit RPP25	EC:3.1.26.5	BscC003g615
cel04068	FoxO signaling pathway	K04371	mitogen-activated protein kinase 1/3	EC:2.7.11.24	BscC004g605
cel04068	FoxO signaling pathway	K04440	mitogen-activated protein kinase 8/9/10 (c-Jun N-terminal kinase)	EC:2.7.11.24	BscC004g148
cel04068	FoxO signaling pathway	K11838	ubiquitin carboxyl-terminal hydrolase 7	EC:3.4.19.12	BscC022g691
cel00561	Glycerolipid metabolism	K01080	phosphatidate phosphatase	EC:3.1.3.4	BscC016g079
cel00561	Glycerolipid metabolism	K13506	glycerol-3-phosphate O-acyltransferase 3/4	EC:2.3.1.15	BscC010g696
cel00561	Glycerolipid metabolism	K14085	aldehyde dehydrogenase family 7 member A1	EC:1.2.1.31 1.2.1.8 1.2.1.3	BscC012g657
cel04215	Apoptosis - multiple species	K04440	mitogen-activated protein kinase 8/9/10 (c-Jun N-terminal kinase)	EC:2.7.11.24	BscC004g148
cel04215	Apoptosis - multiple species	K10586	baculoviral IAP repeat-containing protein 6 (apollon)	EC:2.3.2.23	BscC022g413
cel04140	Autophagy - animal	K04371	mitogen-activated protein kinase 1/3	EC:2.7.11.24	BscC004g605
cel04140	Autophagy - animal	K04440	mitogen-activated protein kinase 8/9/10 (c-Jun N-terminal kinase)	EC:2.7.11.24	BscC004g148
cel00310	Lysine degradation	K07511	enoyl-CoA hydratase	EC:4.2.1.17	BscC019g003
cel00310	Lysine degradation	K11422	[histone H3]-lysine4 N-trimethyltransferase SETD1	EC:2.1.1.354	BscC007g307
cel00310	Lysine degradation	K13647	procollagen-lysine,2-oxoglutarate 5-dioxygenase, invertebrate	EC:1.14.11.4	BscC013g385
cel00310	Lysine degradation	K14085	aldehyde dehydrogenase family 7 member A1	EC:1.2.1.31 1.2.1.8 1.2.1.3	BscC012g657
cel00240	Pyrimidine metabolism	K00940	nucleoside-diphosphate kinase	EC:2.7.4.6	BscC024g165
cel00240	Pyrimidine metabolism	K01511	ectonucleoside triphosphate diphosphohydrolase 5/6	EC:3.6.1.6	BscC009g165
cel00240	Pyrimidine metabolism	K01937	CTP synthase	EC:6.3.4.2	BscC019g016
cel00240	Pyrimidine metabolism	K10808	ribonucleoside-diphosphate reductase subunit M2	EC:1.17.4.1	BscC015g099
cel00520	Amino sugar and nucleotide sugar metabolism	K00698	chitin synthase	EC:2.4.1.16	BscC020g369
cel00520	Amino sugar and nucleotide sugar metabolism	K01784	UDP-glucose 4-epimerase	EC:5.1.3.2	BscC005g314
cel00520	Amino sugar and nucleotide sugar metabolism	K02564	glucosamine-6-phosphate deaminase	EC:3.5.99.6	BscC004g300
cel00520	Amino sugar and nucleotide sugar metabolism	K17497	phosphomannomutase	EC:5.4.2.8	BscC005g730
cel04150	mTOR signaling pathway	K04371	mitogen-activated protein kinase 1/3	EC:2.7.11.24	BscC004g605
cel00020	Citrate cycle (TCA cycle)	K00162	pyruvate dehydrogenase E1 component beta subunit	EC:1.2.4.1	BscC011g098
cel00020	Citrate cycle (TCA cycle)	K01899	succinyl-CoA synthetase alpha subunit	EC:6.2.1.4 6.2.1.5	BscC018g106
cel00020	Citrate cycle (TCA cycle)	K01900	succinyl-CoA synthetase beta subunit	EC:6.2.1.4 6.2.1.5	BscC005g769
cel00600	Sphingolipid metabolism	K01080	phosphatidate phosphatase	EC:3.1.3.4	BscC016g079
cel00600	Sphingolipid metabolism	K01634	sphinganine-1-phosphate aldolase	EC:4.1.2.27	BscC006g074
cel00565	Ether lipid metabolism	K01080	phosphatidate phosphatase	EC:3.1.3.4	BscC016g079
cel00270	Cysteine and methionine metabolism	K00548	5-methyltetrahydrofolate--homocysteine methyltransferase	EC:2.1.1.13	BscC016g195
cel00270	Cysteine and methionine metabolism	K00772	5'-methylthioadenosine phosphorylase	EC:2.4.2.28	BscC018g138
cel00270	Cysteine and methionine metabolism	K00826	branched-chain amino acid aminotransferase	EC:2.6.1.42	BscC022g855
cel00450	Selenocompound metabolism	K00548	5-methyltetrahydrofolate--homocysteine methyltransferase	EC:2.1.1.13	BscC016g195
cel00450	Selenocompound metabolism	K03341	O-phospho-L-seryl-tRNASec:L-selenocysteinyl-tRNA synthase	EC:2.9.1.2	BscC008g536
cel00450	Selenocompound metabolism	K22182	thioredoxin reductase (NADPH)	EC:1.8.1.9	BscC005g119
cel00970	Aminoacyl-tRNA biosynthesis	K01869	leucyl-tRNA synthetase	EC:6.1.1.4	BscC003g007
cel00970	Aminoacyl-tRNA biosynthesis	K03341	O-phospho-L-seryl-tRNASec:L-selenocysteinyl-tRNA synthase	EC:2.9.1.2	BscC008g536
cel00790	Folate biosynthesis	K00287	dihydrofolate reductase	EC:1.5.1.3	BscC023g039
cel00790	Folate biosynthesis	K00502	tryptophan 5-monooxygenase	EC:1.14.16.4	BscC017g288
cel00790	Folate biosynthesis	K01495	GTP cyclohydrolase IA	EC:3.5.4.16	BscC011g084
cel00430	Taurine and hypotaurine metabolism	K18592	gamma-glutamyltranspeptidase / glutathione hydrolase / leukotriene-C4 hydrolase	EC:2.3.2.2 3.4.19.13 3.4.19.14	BscC020g651
cel00510	N-Glycan biosynthesis	K00902	dolichol kinase	EC:2.7.1.108	BscC004g133
cel00510	N-Glycan biosynthesis	K01228	mannosyl-oligosaccharide glucosidase	EC:3.2.1.106	BscC021g214
cel00590	Arachidonic acid metabolism	K18592	gamma-glutamyltranspeptidase / glutathione hydrolase / leukotriene-C4 hydrolase	EC:2.3.2.2 3.4.19.13 3.4.19.14	BscC020g651
cel00410	beta-Alanine metabolism	K07511	enoyl-CoA hydratase	EC:4.2.1.17	BscC019g003
cel00410	beta-Alanine metabolism	K14085	aldehyde dehydrogenase family 7 member A1	EC:1.2.1.31 1.2.1.8 1.2.1.3	BscC012g657
cel00515	Mannose type O-glycan biosynthesis	K19872	fukutin	EC:2.7.8.-	BscC004g832
cel00650	Butanoate metabolism	K01907	acetoacetyl-CoA synthetase	EC:6.2.1.16	BscC010g539
cel00650	Butanoate metabolism	K07511	enoyl-CoA hydratase	EC:4.2.1.17	BscC019g003
cel00500	Starch and sucrose metabolism	K01176	alpha-amylase	EC:3.2.1.1	BscC013g494
cel00500	Starch and sucrose metabolism	K01187	alpha-glucosidase	EC:3.2.1.20	BscC003g225/BscC014g740
cel00350	Tyrosine metabolism	K01593	aromatic-L-amino-acid/L-tryptophan decarboxylase	EC:4.1.1.28 4.1.1.105	BscC010g560
cel00290	Valine, leucine and isoleucine biosynthesis	K00826	branched-chain amino acid aminotransferase	EC:2.6.1.42	BscC022g855
cel01210	2-Oxocarboxylic acid metabolism	K00826	branched-chain amino acid aminotransferase	EC:2.6.1.42	BscC022g855
cel00620	Pyruvate metabolism	K00162	pyruvate dehydrogenase E1 component beta subunit	EC:1.2.4.1	BscC011g098
cel00620	Pyruvate metabolism	K14085	aldehyde dehydrogenase family 7 member A1	EC:1.2.1.31 1.2.1.8 1.2.1.3	BscC012g657
cel00100	Steroid biosynthesis	K01052	lysosomal acid lipase/cholesteryl ester hydrolase	EC:3.1.1.13	BscC009g107
cel00670	One carbon pool by folate	K00287	dihydrofolate reductase	EC:1.5.1.3	BscC023g039
cel00670	One carbon pool by folate	K00548	5-methyltetrahydrofolate--homocysteine methyltransferase	EC:2.1.1.13	BscC016g195
cel00052	Galactose metabolism	K01187	alpha-glucosidase	EC:3.2.1.20	BscC003g225/BscC014g740
cel00052	Galactose metabolism	K01784	UDP-glucose 4-epimerase	EC:5.1.3.2	BscC005g314
cel00770	Pantothenate and CoA biosynthesis	K00826	branched-chain amino acid aminotransferase	EC:2.6.1.42	BscC022g855
cel00360	Phenylalanine metabolism	K01593	aromatic-L-amino-acid/L-tryptophan decarboxylase	EC:4.1.1.28 4.1.1.105	BscC010g560
cel00630	Glyoxylate and dicarboxylate metabolism	K05606	methylmalonyl-CoA/ethylmalonyl-CoA epimerase	EC:5.1.99.1	BscC021g382
cel00630	Glyoxylate and dicarboxylate metabolism	K11517	(S)-2-hydroxy-acid oxidase	EC:1.1.3.15	BscC007g693
cel03450	Non-homologous end-joining	K10866	DNA repair protein RAD50	EC:3.6.-.-	BscC019g073
cel00260	Glycine, serine and threonine metabolism	K14085	aldehyde dehydrogenase family 7 member A1	EC:1.2.1.31 1.2.1.8 1.2.1.3	BscC012g657
cel00330	Arginine and proline metabolism	K14085	aldehyde dehydrogenase family 7 member A1	EC:1.2.1.31 1.2.1.8 1.2.1.3	BscC012g657
cel00511	Other glycan degradation	K01192	beta-mannosidase	EC:3.2.1.25	BscC012g503
cel03440	Homologous recombination	K10866	DNA repair protein RAD50	EC:3.6.-.-	BscC019g073
cel00910	Nitrogen metabolism	K01501	nitrilase	EC:3.5.5.1	BscC003g517
cel03410	Base excision repair	K10798	poly [ADP-ribose] polymerase 2/3/4	EC:2.4.2.30	BscC009g230
cel00340	Histidine metabolism	K14085	aldehyde dehydrogenase family 7 member A1	EC:1.2.1.31 1.2.1.8 1.2.1.3	BscC012g657
cel00601	Glycosphingolipid biosynthesis - lacto and neolacto series	K07819	beta-1,3-galactosyltransferase 1	EC:2.4.1.86	BscC005g044
cel00051	Fructose and mannose metabolism	K17497	phosphomannomutase	EC:5.4.2.8	BscC005g730
cel00030	Pentose phosphate pathway	K01619	deoxyribose-phosphate aldolase	EC:4.1.2.4	BscC020g118
cel00562	Inositol phosphate metabolism	K00911	1D-myo-inositol-triphosphate 3-kinase	EC:2.7.1.127	BscC001g131
cel00563	Glycosylphosphatidylinositol (GPI)-anchor biosynthesis	K05283	glucosaminylphosphatidylinositol acyltransferase	EC:2.3.-.-	BscC013g108
