# Supplementary material for: Genome of the Giant Panda Roundworm Illuminates Its Host Shift and Parasitic Adaptation
Source: Genomics Proteomics Bioinformatics. 2021 Sep 3;20(2):366–81. doi: 10.1016/j.gpb.2021.08.002 (PMC9684166; doi:10.1016/j.gpb.2021.08.002)
Supplement: Supplementary Table S16 [file mmc17.xlsx]

## Sheet: Sheet1
Table S16 Expanded gene families of B. schroederi
Group ID	Gene ID	Egg-TPM	L2-TPM	L5-TPM	Female adult-TPM	Pfam	Annotation
OG0000002	BscC008g105	0.15	1.32	6.46	8.21	PF00201(UDP-glucoronosyl and UDP-glucosyl transferase)	Putative UDP-glucuronosyltransferase ugt-48
OG0000002	BscC008g252	10.87	47.19	3.49	15.65	PF00201(UDP-glucoronosyl and UDP-glucosyl transferase)	Putative UDP-glucuronosyltransferase ugt-47
OG0000002	BscC005g685	1.68	22.68	3	4.38	PF00201(UDP-glucoronosyl and UDP-glucosyl transferase)	Putative UDP-glucuronosyltransferase ugt-48
OG0000002	BscC014g645	3.23	7.32	2.77	2.08	PF00201(UDP-glucoronosyl and UDP-glucosyl transferase)	Putative UDP-glucuronosyltransferase ugt-55
OG0000002	BscC014g646	0.19	0.3	0.21	0.14	PF00201(UDP-glucoronosyl and UDP-glucosyl transferase)	Putative UDP-glucuronosyltransferase ugt-55
OG0000002	BscC014g655	3.86	0	33.18	9.8	PF00201(UDP-glucoronosyl and UDP-glucosyl transferase)	UDP-glucuronosyltransferase 2C1
OG0000002	BscC014g656	0.94	0.09	9.66	9.45	PF00201(UDP-glucoronosyl and UDP-glucosyl transferase)	UDP-glucuronosyltransferase 2C1
OG0000002	BscC014g272	0.47	0	0.12	0.04	PF00201(UDP-glucoronosyl and UDP-glucosyl transferase)	Putative UDP-glucuronosyltransferase ugt-47
OG0000002	BscC013g513	2.95	0	5.94	4.98	-	Putative UDP-glucuronosyltransferase ugt-50
OG0000002	BscC013g515	206.2	11.26	8.39	17.93	PF00201(UDP-glucoronosyl and UDP-glucosyl transferase)	Putative UDP-glucuronosyltransferase ugt-48
OG0000002	BscC014g502	0.09	0	0.07	0	PF00201(UDP-glucoronosyl and UDP-glucosyl transferase)	Putative UDP-glucuronosyltransferase ugt-47
OG0000002	BscC014g245	0.18	16.83	4.5	14.13	PF00201(UDP-glucoronosyl and UDP-glucosyl transferase)	Putative UDP-glucuronosyltransferase ugt-47
OG0000002	BscC013g510	2.78	4.45	32.08	11.41	PF00201(UDP-glucoronosyl and UDP-glucosyl transferase)	Putative UDP-glucuronosyltransferase ugt-48
OG0000002	BscC013g505	0.62	4.89	1.15	4.12	PF00201(UDP-glucoronosyl and UDP-glucosyl transferase)	Putative UDP-glucuronosyltransferase ugt-47
OG0000002	BscC013g504	0.38	4.55	2.03	3.29	PF00201(UDP-glucoronosyl and UDP-glucosyl transferase)	Putative UDP-glucuronosyltransferase ugt-47
OG0000002	BscC013g503	1.51	19.85	0	5.12	-	Putative UDP-glucuronosyltransferase ugt-47
OG0000002	BscC017g107	0.65	0	0	0.49	PF00201(UDP-glucoronosyl and UDP-glucosyl transferase)	Expressed Protein
OG0000002	BscC017g106	11.22	0.14	0.87	2.75	PF00201(UDP-glucoronosyl and UDP-glucosyl transferase)	UDP-glucuronosyltransferase 1-2
OG0000002	BscC001g438	0	0.08	1.9	1.41	PF00201(UDP-glucoronosyl and UDP-glucosyl transferase)	UDP-glucuronosyltransferase 2C1
OG0000002	BscC001g439	0	0.44	1.72	4.25	PF00201(UDP-glucoronosyl and UDP-glucosyl transferase)	UDP-glucuronosyltransferase 2C1
OG0000002	BscC001g440	0	0.7	0.71	1	PF00201(UDP-glucoronosyl and UDP-glucosyl transferase)	UDP-glucuronosyltransferase 2C1
OG0000002	BscC001g442	0.08	0.69	6.78	2.18	PF00201(UDP-glucoronosyl and UDP-glucosyl transferase)	UDP-glucuronosyltransferase 2C1
OG0000002	BscC001g443	0.9	4.28	4.82	3.33	PF00201(UDP-glucoronosyl and UDP-glucosyl transferase)	UDP-glucuronosyltransferase 2C1
OG0000002	BscC001g444	0	0.24	0.56	0.17	PF00201(UDP-glucoronosyl and UDP-glucosyl transferase)	UDP-glucuronosyltransferase 2C1
OG0000002	BscC014g104	0.68	1.81	1.19	1.27	PF00201(UDP-glucoronosyl and UDP-glucosyl transferase)	Putative UDP-glucuronosyltransferase ugt-48
OG0000002	BscC014g373	0.2	0	0	0	PF00201(UDP-glucoronosyl and UDP-glucosyl transferase)	Putative UDP-glucuronosyltransferase ugt-47
OG0000004	BscC022g728	7.96	4.41	2.24	10	PF00102(Protein-tyrosine phosphatase)	Tyrosine-protein phosphatase 69D
OG0000004	BscC007g484	0.34	0	5.01	0	PF00102(Protein-tyrosine phosphatase)	Receptor-type tyrosine-protein phosphatase epsilon
OG0000004	BscC016g308	0.6	4.05	8.4	0	PF00102(Protein-tyrosine phosphatase);PF00106(short chain dehydrogenase)	Tyrosine-protein phosphatase Lar-like
OG0000004	BscC003g644	2.84	1.36	9.63	1.21	PF00102(Protein-tyrosine phosphatase)	Receptor-type tyrosine-protein phosphatase S
OG0000004	BscC003g536	2.2	1.04	7.73	0.53	PF00102(Protein-tyrosine phosphatase)	Receptor-type tyrosine-protein phosphatase S
OG0000004	BscC007g031	2.69	0.19	17.92	1.07	PF00102(Protein-tyrosine phosphatase)	Tyrosine-protein phosphatase Lar-like
OG0000004	BscC004g159	1.67	3.98	5.89	1.01	PF00102(Protein-tyrosine phosphatase)	Tyrosine-protein phosphatase non-receptor type 9
OG0000004	BscC018g295	0.26	0.96	5.9	0.04	PF00102(Protein-tyrosine phosphatase)	Tyrosine-protein phosphatase non-receptor type 20
OG0000004	BscC018g293	0.09	0.08	6.6	0	PF00102(Protein-tyrosine phosphatase)	Tyrosine-protein phosphatase non-receptor type 20
OG0000004	BscC007g182	3.02	0.1	6.86	0.73	PF00102(Protein-tyrosine phosphatase)	Receptor-type tyrosine-protein phosphatase eta
OG0000004	BscC007g189	1.2	0.22	11.59	0.11	PF00102(Protein-tyrosine phosphatase)	Receptor-type tyrosine-protein phosphatase eta
OG0000004	BscC008g434	0.77	0.02	2.89	0.02	PF00102(Protein-tyrosine phosphatase)	Receptor-type tyrosine-protein phosphatase S
OG0000004	BscC012g678	58.37	168.95	36.63	30.01	PF00102(Protein-tyrosine phosphatase)	Receptor-type tyrosine-protein phosphatase S
OG0000004	BscC015g186	9.42	0.36	14.73	2.49	PF00102(Protein-tyrosine phosphatase)	Tyrosine-protein phosphatase non-receptor type 9
OG0000004	BscC015g187	0.32	0.23	4.18	0.02	PF00102(Protein-tyrosine phosphatase)	Tyrosine-protein phosphatase non-receptor type 9
OG0000004	BscC014g493	0.04	0	1.39	0	PF00102(Protein-tyrosine phosphatase)	Tyrosine-protein phosphatase non-receptor type 9
OG0000004	BscC014g495	0.51	0	5.62	0	PF00102(Protein-tyrosine phosphatase)	Receptor-type tyrosine-protein phosphatase C
OG0000004	BscC018g180	0.42	0	8.89	0.32	PF00102(Protein-tyrosine phosphatase)	Receptor-type tyrosine-protein phosphatase T
OG0000004	BscC017g101	0.14	0	1.22	0	PF00102(Protein-tyrosine phosphatase)	Receptor-type tyrosine-protein phosphatase C
OG0000004	BscC026g002	0.36	0	1.64	0	PF00102(Protein-tyrosine phosphatase)	Receptor-type tyrosine-protein phosphatase C
OG0000004	BscC006g311	0.51	0	2.75	0.2	PF00102(Protein-tyrosine phosphatase)	Receptor-type tyrosine-protein phosphatase C
OG0000004	BscC001g709	0.28	0	3.47	1.39	PF00102(Protein-tyrosine phosphatase)	Tyrosine-protein phosphatase non-receptor type 9
OG0000004	BscC002g320	14.06	0.16	7.99	3.6	PF00102(Protein-tyrosine phosphatase)	Receptor-type tyrosine-protein phosphatase C
OG0000004	BscC002g329	1.03	0.23	5.41	0.18	PF00102(Protein-tyrosine phosphatase)	Receptor-type tyrosine-protein phosphatase C
OG0000004	BscC003g123	6.27	1.39	4.99	1.61	PF00102(Protein-tyrosine phosphatase)	Tyrosine-protein phosphatase non-receptor type 20
OG0000004	BscC003g136	3.3	0.21	5.09	0.74	PF00102(Protein-tyrosine phosphatase)	Receptor-type tyrosine-protein phosphatase S
OG0000004	BscC002g049	0.37	0	6.79	0	PF00102(Protein-tyrosine phosphatase)	Receptor-type tyrosine-protein phosphatase C
OG0000004	BscC011g490	1.45	36.38	10.55	5.22	PF00102(Protein-tyrosine phosphatase)	Tyrosine-protein phosphatase non-receptor type 20
OG0000004	BscC005g377	0.26	0	0	0	PF00102(Protein-tyrosine phosphatase)	Expressed Protein
OG0000004	BscC005g380	0.66	0	7.61	0	PF00102(Protein-tyrosine phosphatase)	Expressed Protein
OG0000004	BscC004g031	5.32	1.34	8.82	1.16	PF00102(Protein-tyrosine phosphatase)	Tyrosine-protein phosphatase non-receptor type 9
OG0000004	BscC007g251	2.86	0	9.76	0.23	PF00102(Protein-tyrosine phosphatase)	Expressed Protein
OG0000004	BscC007g335	1.02	0	7.11	0	PF00102(Protein-tyrosine phosphatase)	Protein CBG12331
OG0000004	BscC007g337	1.1	0	5.18	0	PF00102(Protein-tyrosine phosphatase)	Expressed Protein
OG0000004	BscC016g465	11.06	0.18	14.62	2.08	PF00102(Protein-tyrosine phosphatase)	Receptor-type tyrosine-protein phosphatase C
OG0000005	BscC010g214	0.48	0	9.28	0	PF00149(Calcineurin-like phosphoesterase)	Serine/threonine-protein phosphatase PP1 isozyme 4
OG0000005	BscC010g325	0.08	0	4.99	0	PF00149(Calcineurin-like phosphoesterase)	Expressed Protein
OG0000005	BscC016g309	0.3	0.1	16.83	0	PF00149(Calcineurin-like phosphoesterase);PF16891(Serine-threonine protein phosphatase N-terminal domain)	serine/threonine protein phosphatase 1
OG0000005	BscC006g195	3.78	2.09	8.68	4.28	PF00149(Calcineurin-like phosphoesterase)	Putative tyrosinase-like protein tyr-1
OG0000005	BscC019g011	13.73	36.3	4.59	4.18	-	Serine/threonine-protein phosphatase PP1
OG0000005	BscC011g296	3.05	0.22	7.39	0	PF00149(Calcineurin-like phosphoesterase)	Metallophosphoesterase domain containing protein
OG0000005	BscC011g437	2.02	25.32	7.68	1.45	PF00149(Calcineurin-like phosphoesterase)	phosphoprotein phosphatase 1 domain protein
OG0000005	BscC011g438	4.75	33.02	11.38	5.29	PF00149(Calcineurin-like phosphoesterase);PF16891(Serine-threonine protein phosphatase N-terminal domain)	Serine/threonine-protein phosphatase PP1-gamma catalytic subunit
OG0000005	BscC012g090	0.38	0	5.73	0.09	PF00149(Calcineurin-like phosphoesterase);PF16891(Serine-threonine protein phosphatase N-terminal domain)	Serine/threonine-protein phosphatase PP1 isozyme 1
OG0000005	BscC007g680	0.71	0.06	4.95	0.09	PF00149(Calcineurin-like phosphoesterase);PF16891(Serine-threonine protein phosphatase N-terminal domain)	Serine/threonine-protein phosphatase PP1-alpha catalytic subunit
OG0000005	BscC016g484	0.28	0	0.02	0.05	PF04083(Partial alpha/beta-hydrolase lipase region)	Lysosomal acid lipase/cholesteryl ester hydrolase
OG0000005	BscC010g678	13.66	1.6	10.5	0.57	PF00149(Calcineurin-like phosphoesterase)	Putative serine/threonine-protein phosphatase C27B7.6
OG0000005	BscC014g004	36.75	77.81	59.49	46.74	PF00149(Calcineurin-like phosphoesterase);PF16891(Serine-threonine protein phosphatase N-terminal domain)	Serine/threonine-protein phosphatase PP1-beta
OG0000005	BscC001g857	0.75	0	2.6	0	PF00149(Calcineurin-like phosphoesterase)	Serine/threonine-protein phosphatase PP1 isozyme 7
OG0000005	BscC002g215	0.73	2.2	2.75	1.87	PF00149(Calcineurin-like phosphoesterase)	Serine/threonine-protein phosphatase PP1-gamma catalytic subunit
OG0000005	BscC004g421	15.13	0.03	28.97	0.48	PF00149(Calcineurin-like phosphoesterase)	Ser/Thr protein phosphatase family protein
OG0000005	BscC004g523	1.3	0	1.91	0	PF00149(Calcineurin-like phosphoesterase);PF16891(Serine-threonine protein phosphatase N-terminal domain)	Serine/threonine-protein phosphatase PP1 isozyme 1
OG0000005	BscC004g535	0.04	0	1.17	0	PF00149(Calcineurin-like phosphoesterase);PF16891(Serine-threonine protein phosphatase N-terminal domain)	Serine/threonine-protein phosphatase PP1 isozyme 1
OG0000005	BscC019g060	0.75	0.31	5.52	0.31	PF00149(Calcineurin-like phosphoesterase)	Serine/threonine-protein phosphatase PP-Z1
OG0000005	BscC014g160	8.21	6.46	4.08	1.41	PF00149(Calcineurin-like phosphoesterase)	Serine/threonine-protein phosphatase PP1 isozyme 2
OG0000005	BscC004g029	4.14	5.76	9.07	0.51	PF00149(Calcineurin-like phosphoesterase);PF16891(Serine-threonine protein phosphatase N-terminal domain)	Serine/threonine-protein phosphatase PP1-2
OG0000005	BscC018g112	11.8	0.32	29.32	1.77	PF00149(Calcineurin-like phosphoesterase);PF16891(Serine-threonine protein phosphatase N-terminal domain)	Serine/threonine-protein phosphatase PP1
OG0000005	BscC007g267	9.23	0	14.95	9.29	PF00149(Calcineurin-like phosphoesterase);PF16891(Serine-threonine protein phosphatase N-terminal domain)	serine/threonine protein phosphatase PP1-gamma catalytic subunit
OG0000005	BscC014g390	1.24	0	1.25	0.07	PF00149(Calcineurin-like phosphoesterase);PF16891(Serine-threonine protein phosphatase N-terminal domain)	phosphoprotein phosphatase 1
OG0000005	BscC016g464	168.1	0.12	4.66	40.7	-	Serine/threonine-protein phosphatase PP1
OG0000005	BscC003g666	0.41	0	3.84	0.89	PF00149(Calcineurin-like phosphoesterase)	Serine/threonine-protein phosphatase PP1 isozyme 1
OG0000007	BscC020g233	0	0.1	0	0	-	Expressed Protein
OG0000007	BscC005g712	0.54	0.71	0.1	0.11	PF05050(Methyltransferase FkbM domain)	Expressed Protein
OG0000007	BscC017g286	97.77	45.98	21.07	28.66	PF08492(SRP72 RNA-binding domain);PF17004(Putative TPR-like repeat)	Signal recognition particle subunit SRP72
OG0000007	BscC001g769	10.46	3.89	1.33	3.96	-	Expressed Protein
OG0000007	BscC006g427	0.72	0.13	3.29	0.07	PF05050(Methyltransferase FkbM domain)	Expressed Protein
OG0000007	BscC006g425	1.3	0.43	2.99	0.14	PF05050(Methyltransferase FkbM domain)	Expressed Protein
OG0000007	BscC006g423	0.11	0.05	6.75	0.52	PF05050(Methyltransferase FkbM domain)	Expressed Protein
OG0000007	BscC006g422	0.61	1.04	0.88	2.3	PF05050(Methyltransferase FkbM domain)	Expressed Protein
OG0000007	BscC006g414	0.08	0.19	0	1.05	-	Expressed Protein
OG0000007	BscC006g415	0.5	0	0.57	6.18	PF05050(Methyltransferase FkbM domain)	Expressed Protein
OG0000008	BscC010g235	2.92	0.13	8.4	0.06	PF00017(SH2 domain);PF07714(Protein tyrosine kinase)	Tyrosine-protein kinase Fer
OG0000008	BscC008g225	2.47	89.86	26.71	4.47	PF00017(SH2 domain);PF07714(Protein tyrosine kinase)	TK/FER protein kinase
OG0000008	BscC010g317	1.21	0	20.5	0.03	PF00017(SH2 domain);PF07714(Protein tyrosine kinase)	putative tyrosine-protein kinase kin-31
OG0000008	BscC004g767	5.23	1.08	11.03	13.86	PF00017(SH2 domain);PF07714(Protein tyrosine kinase)	TK/FER protein kinase
OG0000008	BscC005g553	0	0	0	0	PF07714(Protein tyrosine kinase)	Tyrosine-protein kinase Fps85D
OG0000008	BscC004g118	3.92	49.26	13.97	2.2	PF00017(SH2 domain);PF07714(Protein tyrosine kinase)	Tyrosine-protein kinase Fer
OG0000008	BscC010g516	0.77	0.04	0.47	0.04	PF07714(Protein tyrosine kinase)	TK/FER protein kinase
OG0000008	BscC019g268	10.3	0.26	4.74	1.62	PF00017(SH2 domain);PF07714(Protein tyrosine kinase)	Tyrosine-protein kinase Fps85D
OG0000008	BscC014g600	32.05	0.12	11.25	2.18	PF00017(SH2 domain);PF07714(Protein tyrosine kinase)	Protein kinase domain containing protein
OG0000008	BscC014g309	2.45	0	11.82	0.09	PF00017(SH2 domain);PF07714(Protein tyrosine kinase)	Tyrosine-protein kinase Fer
OG0000008	BscC010g350	3.32	0	1.41	0	-	TK/FER protein kinase
OG0000008	BscC010g469	14	0.73	16.13	2.28	PF00017(SH2 domain);PF07714(Protein tyrosine kinase)	Protein kinase domain containing protein
OG0000008	BscC010g435	30.28	0.19	12.25	5.5	PF00017(SH2 domain);PF07714(Protein tyrosine kinase)	putative tyrosine-protein kinase kin-31
OG0000008	BscC010g760	20.08	156.94	10.02	5.64	PF07714(Protein tyrosine kinase)	putative tyrosine-protein kinase kin-31
OG0000008	BscC016g118	2.4	6.71	8.23	0.65	PF00017(SH2 domain);PF07714(Protein tyrosine kinase)	Tyrosine-protein kinase Fer
OG0000008	BscC004g457	1.1	0.08	3.31	0	PF00017(SH2 domain);PF07714(Protein tyrosine kinase)	TK/FER protein kinase
OG0000008	BscC004g539	1.57	0	16.04	0.03	PF00017(SH2 domain);PF07714(Protein tyrosine kinase)	TK/FER protein kinase
OG0000008	BscC014g155	16.93	1.02	3.17	2.49	PF00017(SH2 domain);PF07714(Protein tyrosine kinase)	Tyrosine-protein kinase transforming protein Fps
OG0000008	BscC012g202	0.26	0.64	10.08	0	PF00017(SH2 domain);PF07714(Protein tyrosine kinase)	putative tyrosine-protein kinase kin-31
OG0000008	BscC007g292	0.86	0.02	9.69	0.04	PF00017(SH2 domain);PF07714(Protein tyrosine kinase)	Tyrosine-protein kinase Fer
OG0000008	BscC015g304	0.22	0.04	6.52	0.08	PF00017(SH2 domain);PF07714(Protein tyrosine kinase)	putative tyrosine-protein kinase kin-31
OG0000008	BscC008g002	0.6	0.05	13.79	0.24	PF00017(SH2 domain);PF07714(Protein tyrosine kinase)	Tyrosine-protein kinase Fer
OG0000008	BscC003g371	0.38	3.31	7.1	0.67	PF00017(SH2 domain);PF07714(Protein tyrosine kinase)	Tyrosine-protein kinase Fps85D
OG0000008	BscC003g420	0.99	2.77	10.83	0.33	PF00017(SH2 domain);PF07714(Protein tyrosine kinase)	putative tyrosine-protein kinase kin-31
OG0000008	BscC003g423	0.02	0	0	0	PF00017(SH2 domain);PF07714(Protein tyrosine kinase)	putative tyrosine-protein kinase kin-31
OG0000008	BscC003g426	1.26	1.05	6.28	0.26	PF00017(SH2 domain);PF07714(Protein tyrosine kinase)	putative tyrosine-protein kinase kin-31
OG0000008	BscC003g432	0	0.22	1.86	0.08	PF00017(SH2 domain);PF07714(Protein tyrosine kinase)	putative tyrosine-protein kinase kin-31
OG0000008	BscC015g004	0.05	0	2.71	0	PF00017(SH2 domain);PF07714(Protein tyrosine kinase)	Tyrosine-protein kinase Fer
OG0000008	BscC012g324	3.93	12.51	10.36	1.34	PF00017(SH2 domain);PF07714(Protein tyrosine kinase)	Tyrosine-protein kinase Fer
OG0000009	BscC010g261	0	0	0.23	0	PF01484(Nematode cuticle collagen N-terminal domain)	Cuticle collagen dpy-5
OG0000009	BscC010g194	7.43	0.18	0.08	0.14	PF01484(Nematode cuticle collagen N-terminal domain)	Cuticle collagen dpy-5
OG0000009	BscC010g144	1.14	0	0.03	0.03	PF01391(Collagen triple helix repeat (20 copies));PF01484(Nematode cuticle collagen N-terminal domain)	Cuticle collagen dpy-5
OG0000009	BscC004g607	85.95	85.39	27082.8	2116.79	PF01391(Collagen triple helix repeat (20 copies));PF01484(Nematode cuticle collagen N-terminal domain)	Cuticle collagen dpy-5
OG0000009	BscC004g610	2.71	0.96	630.28	130.74	PF01391(Collagen triple helix repeat (20 copies));PF01484(Nematode cuticle collagen N-terminal domain)	Cuticle collagen dpy-5
OG0000009	BscC004g612	1.12	0.52	124.02	1.4	PF01391(Collagen triple helix repeat (20 copies));PF01484(Nematode cuticle collagen N-terminal domain)	Cuticle collagen dpy-5
OG0000009	BscC004g657	9.43	47.16	572.79	36	PF01391(Collagen triple helix repeat (20 copies));PF01484(Nematode cuticle collagen N-terminal domain)	Cuticle collagen dpy-5
OG0000009	BscC001g198	0.69	32.8	0.07	0.24	PF01484(Nematode cuticle collagen N-terminal domain)	nematode cuticle collagen domain protein
OG0000009	BscC001g176	0.52	0.79	3.42	0	PF01391(Collagen triple helix repeat (20 copies));PF01484(Nematode cuticle collagen N-terminal domain)	Cuticle collagen dpy-5
OG0000009	BscC005g613	1.13	0.91	1.58	1.1	PF01391(Collagen triple helix repeat (20 copies));PF01484(Nematode cuticle collagen N-terminal domain)	Putative cuticle collagen 90
OG0000009	BscC001g647	1.95	104.54	7935.52	1419.31	PF01391(Collagen triple helix repeat (20 copies));PF01484(Nematode cuticle collagen N-terminal domain)	Cuticle collagen dpy-5
OG0000009	BscC001g646	0.22	1.97	1079.7	1	PF01391(Collagen triple helix repeat (20 copies));PF01484(Nematode cuticle collagen N-terminal domain)	Cuticle collagen dpy-5
OG0000009	BscC001g645	7.02	21.43	1.44	2.21	PF01391(Collagen triple helix repeat (20 copies));PF01484(Nematode cuticle collagen N-terminal domain)	Cuticle collagen dpy-5
OG0000009	BscC001g478	2.27	0.7	0	0.04	PF01391(Collagen triple helix repeat (20 copies));PF01484(Nematode cuticle collagen N-terminal domain)	Cuticle collagen dpy-5
OG0000009	BscC006g655	7.57	0	0.28	2.61	PF01484(Nematode cuticle collagen N-terminal domain)	nematode cuticle collagen domain protein
OG0000009	BscC005g824	2.47	26.9	3.18	21.63	PF01391(Collagen triple helix repeat (20 copies));PF01484(Nematode cuticle collagen N-terminal domain)	nematode cuticle collagen domain protein
OG0000009	BscC003g328	2.19	21.26	18377.5	974.6	PF01484(Nematode cuticle collagen N-terminal domain)	Cuticle collagen dpy-5
OG0000011	BscC006g200	30.39	67.83	1574.23	247.01	PF01391(Collagen triple helix repeat (20 copies));PF01484(Nematode cuticle collagen N-terminal domain)	Expressed Protein
OG0000011	BscC006g150	1.19	0.26	2.58	0.29	PF01391(Collagen triple helix repeat (20 copies));PF01484(Nematode cuticle collagen N-terminal domain)	Collagen alpha-5(IV) chain
OG0000011	BscC006g149	1.4	2.04	1.77	0.24	PF01391(Collagen triple helix repeat (20 copies));PF01484(Nematode cuticle collagen N-terminal domain)	Collagen alpha-5(IV) chain
OG0000011	BscC006g148	4.14	0.06	0.21	1.96	PF01391(Collagen triple helix repeat (20 copies));PF01484(Nematode cuticle collagen N-terminal domain)	Putative cuticle collagen
OG0000011	BscC005g623	0.07	4.99	0.04	0.05	PF01391(Collagen triple helix repeat (20 copies));PF01484(Nematode cuticle collagen N-terminal domain)	Collagen alpha-5(IV) chain
OG0000011	BscC005g621	0.23	0.46	0.04	0.05	PF01391(Collagen triple helix repeat (20 copies));PF01484(Nematode cuticle collagen N-terminal domain)	Collagen alpha-5(IV) chain
OG0000011	BscC004g110	0.31	0.27	47.51	1.88	PF01391(Collagen triple helix repeat (20 copies));PF01484(Nematode cuticle collagen N-terminal domain)	Collagen alpha-5(IV) chain
OG0000011	BscC004g109	13.12	0.18	329.54	78.07	PF01391(Collagen triple helix repeat (20 copies));PF01484(Nematode cuticle collagen N-terminal domain)	Collagen alpha-5(IV) chain
OG0000011	BscC015g083	0.11	0	0	0	PF01391(Collagen triple helix repeat (20 copies));PF01484(Nematode cuticle collagen N-terminal domain)	Collagen alpha-5(IV) chain
OG0000011	BscC015g084	0.14	0	0.65	0	PF01391(Collagen triple helix repeat (20 copies));PF01484(Nematode cuticle collagen N-terminal domain)	collagen triple helix repeat protein
OG0000011	BscC015g086	3.28	2.76	9375.35	1285	PF01391(Collagen triple helix repeat (20 copies));PF01484(Nematode cuticle collagen N-terminal domain)	Collagen alpha-5(IV) chain
OG0000011	BscC015g087	13.65	0.1	0.1	3.38	PF01391(Collagen triple helix repeat (20 copies));PF01484(Nematode cuticle collagen N-terminal domain)	Collagen alpha-5(IV) chain
OG0000011	BscC015g088	0.33	38.57	30.46	0.09	PF01391(Collagen triple helix repeat (20 copies));PF01484(Nematode cuticle collagen N-terminal domain)	Putative cuticle collagen
OG0000011	BscC012g485	2.81	23.77	1270.82	89.54	PF01391(Collagen triple helix repeat (20 copies));PF01484(Nematode cuticle collagen N-terminal domain)	Putative cuticle collagen
OG0000011	BscC012g486	7.04	10.43	0.76	0.24	PF01391(Collagen triple helix repeat (20 copies));PF01484(Nematode cuticle collagen N-terminal domain)	nematode cuticle collagen domain protein
OG0000011	BscC007g648	5.14	1.06	0.78	2.25	PF01391(Collagen triple helix repeat (20 copies));PF01484(Nematode cuticle collagen N-terminal domain)	Putative cuticle collagen
OG0000011	BscC001g673	2.45	9.42	27290.7	1601.23	PF01391(Collagen triple helix repeat (20 copies));PF01484(Nematode cuticle collagen N-terminal domain)	Collagen alpha-5(IV) chain
OG0000011	BscC001g583	0.69	5.6	17316.9	505.05	PF01391(Collagen triple helix repeat (20 copies));PF01484(Nematode cuticle collagen N-terminal domain)	Collagen alpha-5(IV) chain
OG0000011	BscC022g306	1.42	3.14	0.33	1.61	PF01391(Collagen triple helix repeat (20 copies));PF01484(Nematode cuticle collagen N-terminal domain)	Collagen alpha-5(IV) chain
OG0000011	BscC006g393	0.13	104.98	0.81	0	PF01391(Collagen triple helix repeat (20 copies));PF01484(Nematode cuticle collagen N-terminal domain)	Collagen alpha-5(IV) chain
OG0000011	BscC006g002	0.26	0.63	0	0	PF01391(Collagen triple helix repeat (20 copies));PF01484(Nematode cuticle collagen N-terminal domain)	Expressed Protein
OG0000011	BscC009g005	32.78	3.94	0	1.02	PF01391(Collagen triple helix repeat (20 copies));PF01484(Nematode cuticle collagen N-terminal domain)	Collagen alpha-5(IV) chain
OG0000012	BscC006g206	90.72	0.74	12.88	6.22	PF00635(MSP (Major sperm protein) domain)	Sperm-specific class P protein 34
OG0000012	BscC014g676	0	0	20.91	0	PF00635(MSP (Major sperm protein) domain)	MSP-domain protein 3
OG0000012	BscC012g507	15.5	133.43	20.42	67.35	PF00635(MSP (Major sperm protein) domain)	Expressed Protein
OG0000012	BscC019g392	5.36	0	62.35	0	PF00635(MSP (Major sperm protein) domain)	Sperm-specific class P protein 31
OG0000012	BscC012g086	177.85	20.53	2.92	27.02	PF00635(MSP (Major sperm protein) domain)	Sperm-specific class P protein 31
OG0000012	BscC012g149	54.58	0	6.03	12.06	PF00635(MSP (Major sperm protein) domain)	Sperm-specific class P protein 32
OG0000012	BscC004g257	0.73	235.33	0	1.21	PF00635(MSP (Major sperm protein) domain)	Sperm-specific class P protein 34
OG0000012	BscC001g721	0.59	0	61.29	0	PF00635(MSP (Major sperm protein) domain)	Sperm-specific class P protein 32
OG0000012	BscC001g717	1.19	0	0	0	PF00635(MSP (Major sperm protein) domain)	Sperm-specific class P protein 34
OG0000012	BscC001g714	6.82	0	102.14	1.43	PF00635(MSP (Major sperm protein) domain)	Sperm-specific class P protein 34
OG0000012	BscC001g587	0.88	0.97	22.37	0	PF00635(MSP (Major sperm protein) domain)	Expressed Protein
OG0000012	BscC001g377	0.25	0.31	3.24	0.2	PF00635(MSP (Major sperm protein) domain)	Sperm-specific class P protein 34
OG0000012	BscC003g119	27.94	22.52	23.02	1.73	-	Sperm-specific class P protein 34
OG0000012	BscC003g120	22.13	71.27	27.6	7.46	PF00635(MSP (Major sperm protein) domain)	Sperm-specific class P protein 34
OG0000012	BscC018g058	3.19	20.79	243.64	1.68	PF00635(MSP (Major sperm protein) domain)	MFP1-alpha
OG0000012	BscC006g240	5.92	0	2.9	0	PF00635(MSP (Major sperm protein) domain)	Sperm-specific class P protein 31
OG0000012	BscC023g304	0	0	0	0	PF00635(MSP (Major sperm protein) domain)	MSP-domain protein 3
OG0000012	BscC020g568	3.23	9.98	0.88	0.39	PF00635(MSP (Major sperm protein) domain)	MSP domain protein
OG0000013	BscC010g172	1.15	12.41	1.36	0.46	PF01062(Bestrophin, RFP-TM, chloride channel)	Bestrophin-3
OG0000013	BscC010g152	9.65	5.51	2.66	6.19	PF01062(Bestrophin, RFP-TM, chloride channel)	bestrophin-3 domain protein
OG0000013	BscC005g697	124.25	1.45	18.23	24.98	PF01062(Bestrophin, RFP-TM, chloride channel)	Bestrophin-1
OG0000013	BscC012g178	17.6	1.47	6.98	7.63	PF01062(Bestrophin, RFP-TM, chloride channel)	Bestrophin-1
OG0000013	BscC010g731	24.14	34.47	3.35	3.31	PF01062(Bestrophin, RFP-TM, chloride channel)	Expressed Protein
OG0000013	BscC010g732	5.09	34.57	3.89	3.62	PF01062(Bestrophin, RFP-TM, chloride channel)	Expressed Protein
OG0000013	BscC015g110	0.79	1.1	5.34	2.71	PF01062(Bestrophin, RFP-TM, chloride channel)	Bestrophin-1
OG0000013	BscC015g109	26.4	1.03	1.43	12.37	PF01062(Bestrophin, RFP-TM, chloride channel)	Bestrophin-1
OG0000013	BscC021g084	0.47	0.64	0.05	0.02	PF01062(Bestrophin, RFP-TM, chloride channel)	Bestrophin homolog
OG0000013	BscC021g069	0.03	17.79	3.55	0.02	PF01062(Bestrophin, RFP-TM, chloride channel)	Bestrophin-1
OG0000013	BscC022g232	14.53	4.29	17.25	19.88	PF01062(Bestrophin, RFP-TM, chloride channel)	Bestrophin-1
OG0000013	BscC019g220	0	2.18	0	0	PF01062(Bestrophin, RFP-TM, chloride channel)	micu-1
OG0000013	BscC019g230	90.86	25.84	3.9	20.53	PF01062(Bestrophin, RFP-TM, chloride channel)	bestrophin-3
OG0000013	BscC019g231	4.62	5.34	0.91	0.62	PF01062(Bestrophin, RFP-TM, chloride channel)	bestrophin-3
OG0000013	BscC014g094	1.01	16.52	14.57	3.82	PF01062(Bestrophin, RFP-TM, chloride channel)	Expressed Protein
OG0000013	BscC019g294	3.66	0	16.71	6.88	PF01062(Bestrophin, RFP-TM, chloride channel)	Expressed Protein
OG0000013	BscC019g290	2.04	15.43	19.05	29.24	PF01062(Bestrophin, RFP-TM, chloride channel)	Bestrophin family protein
OG0000017	BscC020g246	0.02	0.04	18.97	21.34	PF01204(Trehalase)	Trehalase
OG0000017	BscC020g247	5.01	1.49	14.81	24.14	PF01204(Trehalase)	Trehalase
OG0000017	BscC010g277	33.69	0.31	10.79	4.66	PF01204(Trehalase)	trehalase
OG0000017	BscC010g299	16.17	0.25	5.37	3.74	PF01204(Trehalase)	Trehalase
OG0000017	BscC016g293	58.35	51.65	41.97	12.58	PF00076(RNA recognition motif. (a.k.a. RRM, RBD, or RNP domain))	Heterogeneous nuclear ribonucleoprotein Q
OG0000017	BscC016g270	29.94	42.46	16.65	19.1	PF00076(RNA recognition motif. (a.k.a. RRM, RBD, or RNP domain))	Heterogeneous nuclear ribonucleoprotein Q
OG0000017	BscC014g654	772.45	80.16	163.82	395.31	PF01204(Trehalase)	Trehalase
OG0000017	BscC017g220	17.16	19.91	33.49	22.33	PF00076(RNA recognition motif. (a.k.a. RRM, RBD, or RNP domain))	RNA-binding protein 47
OG0000017	BscC011g159	3.24	0.03	9.59	1.03	PF01204(Trehalase)	trehalase
OG0000017	BscC022g319	14.35	17.84	9.38	10.62	PF01204(Trehalase)	Trehalase
OG0000017	BscC002g147	147.58	251.16	47.86	55.33	PF00076(RNA recognition motif. (a.k.a. RRM, RBD, or RNP domain))	Heterogeneous nuclear ribonucleoprotein Q
OG0000017	BscC023g084	26.12	6.89	9.3	11.9	PF01204(Trehalase)	trehalase
OG0000017	BscC009g316	0.11	0.01	0.82	2.28	PF01204(Trehalase)	trehalase
OG0000017	BscC009g321	0.11	0.01	0.82	2.28	PF01204(Trehalase)	trehalase
OG0000017	BscC008g458	0.69	0.11	1.79	0.06	PF01204(Trehalase)	Trehalase
OG0000017	BscC008g457	0.47	0.12	3.39	0	PF01204(Trehalase)	Trehalase
OG0000017	BscC008g393	53.75	0.29	12.52	4.02	PF01204(Trehalase)	Trehalase
OG0000017	BscC008g392	1.41	0.57	7.82	0.21	PF01204(Trehalase)	Trehalase
OG0000020	BscC008g608	13.76	5.21	35.04	1.66	PF00011(Hsp20/alpha crystallin family)	Small heat shock protein OV25-1
OG0000020	BscC005g344	1166.6	15.39	299.18	1414.14	PF00011(Hsp20/alpha crystallin family)	Small heat shock protein OV25-1
OG0000020	BscC012g516	235.77	462.61	355.07	268.32	PF00011(Hsp20/alpha crystallin family)	Small heat shock protein OV25-1
OG0000020	BscC009g264	99.06	1242.46	1203.16	658.15	PF00011(Hsp20/alpha crystallin family)	Small heat shock protein OV25-1
OG0000020	BscC021g137	56.94	0.66	0	35.7	PF00011(Hsp20/alpha crystallin family)	Small heat shock protein OV25-2
OG0000020	BscC001g565	52.23	498.72	527.1	104.16	PF00011(Hsp20/alpha crystallin family)	Small heat shock protein OV25-1
OG0000020	BscC003g207	0.95	9.43	1.95	0	PF00011(Hsp20/alpha crystallin family)	Small heat shock protein OV25-2
OG0000020	BscC007g261	2.14	0	2.01	0.19	PF00011(Hsp20/alpha crystallin family)	Small heat shock protein OV25-2
OG0000020	BscC005g255	944.45	17.52	342.26	1562.3	PF00011(Hsp20/alpha crystallin family)	Small heat shock protein OV25-1
OG0000020	BscC009g152	80.09	331.15	1971.07	487.55	PF00011(Hsp20/alpha crystallin family)	Small heat shock protein OV25-2
OG0000020	BscC015g275	58.91	892.86	56.77	43.44	PF00011(Hsp20/alpha crystallin family)	Small heat shock protein OV25-1
OG0000021	BscC004g650	0.39	1.92	0	0	PF10328(Serpentine type 7TM GPCR chemoreceptor Srx)	Serpentine receptor class X 45
OG0000021	BscC017g266	1.23	0	0	0.05	PF10328(Serpentine type 7TM GPCR chemoreceptor Srx)	Serpentine receptor class X 45
OG0000021	BscC018g184	0.53	0	0	0	PF10328(Serpentine type 7TM GPCR chemoreceptor Srx)	Serpentine receptor class X 45
OG0000021	BscC021g037	0.47	1.64	0.04	0.04	PF10328(Serpentine type 7TM GPCR chemoreceptor Srx)	Serpentine receptor class X 45
OG0000021	BscC019g296	0.54	0.28	0	0.04	PF10328(Serpentine type 7TM GPCR chemoreceptor Srx)	Serpentine receptor class X 45
OG0000021	BscC018g090	41.07	1.29	0.28	26.04	PF10328(Serpentine type 7TM GPCR chemoreceptor Srx)	Serpentine receptor class X 45
OG0000022	BscC010g567	0.48	0	0	0	PF02798(Glutathione S-transferase, N-terminal domain);PF14497(Glutathione S-transferase, C-terminal domain)	putative glutathione S-transferase gst-36
OG0000022	BscC009g344	3.59	0.36	48.33	34.7	PF02798(Glutathione S-transferase, N-terminal domain);PF14497(Glutathione S-transferase, C-terminal domain)	Glutathione S-transferase 1
OG0000022	BscC009g346	0.1	0	58.08	3.84	PF02798(Glutathione S-transferase, N-terminal domain);PF14497(Glutathione S-transferase, C-terminal domain)	Glutathione S-transferase 1
OG0000022	BscC009g347	62.91	0.46	235.23	202.32	PF02798(Glutathione S-transferase, N-terminal domain);PF14497(Glutathione S-transferase, C-terminal domain)	Glutathione S-transferase 1
OG0000022	BscC009g348	13.42	78.05	12.32	18.26	PF02798(Glutathione S-transferase, N-terminal domain);PF14497(Glutathione S-transferase, C-terminal domain)	Glutathione S-transferase 1
OG0000022	BscC009g364	16.43	6.02	9.27	13.7	PF02798(Glutathione S-transferase, N-terminal domain);PF14497(Glutathione S-transferase, C-terminal domain)	Glutathione S-transferase 1
OG0000022	BscC003g351	7.47	8.29	33.66	10.96	PF14497(Glutathione S-transferase, C-terminal domain)	sigma class glutathione S-transferase
OG0000022	BscC003g352	1639.25	422	2357.27	767.93	PF02798(Glutathione S-transferase, N-terminal domain);PF14497(Glutathione S-transferase, C-terminal domain)	sigma class glutathione S-transferase
OG0000022	BscC020g544	60.65	932.26	38.53	24.4	PF02798(Glutathione S-transferase, N-terminal domain);PF14497(Glutathione S-transferase, C-terminal domain)	Glutathione S-transferase 1
OG0000022	BscC020g486	245.23	27.83	23.6	31.25	PF02798(Glutathione S-transferase, N-terminal domain);PF14497(Glutathione S-transferase, C-terminal domain)	Glutathione S-transferase 1
OG0000023	BscC004g646	110.32	0.73	146.32	30.85	PF00059(Lectin C-type domain)	Low affinity immunoglobulin epsilon Fc receptor
OG0000023	BscC016g274	0.94	1.06	0.07	0.07	PF00059(Lectin C-type domain)	C-type lectin
OG0000023	BscC016g275	0.55	0	0.04	0	PF00059(Lectin C-type domain)	peptidase
OG0000023	BscC016g276	0	0	0	0	PF00059(Lectin C-type domain)	Collectin-12
OG0000023	BscC016g364	0	0	0	0	-	C-type lectin
OG0000023	BscC016g373	6	0.42	0	0.12	PF00059(Lectin C-type domain)	Aggrecan core protein
OG0000023	BscC016g374	18.83	0	0.1	0.46	PF00059(Lectin C-type domain)	C-type lectin
OG0000023	BscC016g377	0.93	0	0.24	0	PF00059(Lectin C-type domain)	Aggrecan core protein
OG0000023	BscC016g402	8	0.57	0.02	14.96	PF00059(Lectin C-type domain)	Aggrecan core protein
OG0000023	BscC011g338	2.66	8.78	0.62	0	-	Collectin-12
OG0000023	BscC011g339	0.39	2.82	0	0	PF00059(Lectin C-type domain)	Collectin-12
OG0000023	BscC011g340	0.58	5.69	1.06	0	-	Collectin-12
OG0000023	BscC016g213	6.39	3.51	0.45	0.28	PF00059(Lectin C-type domain)	Collectin-12
OG0000023	BscC016g251	0.53	0.07	0.23	0	PF00059(Lectin C-type domain)	C-type lectin
OG0000023	BscC016g252	7.75	0	0.13	0	PF00059(Lectin C-type domain)	peptidase
OG0000023	BscC016g253	0	0	0	0	PF00059(Lectin C-type domain)	Collectin-12
OG0000023	BscC014g601	0	0	0	0	PF00059(Lectin C-type domain)	Aggrecan core protein
OG0000023	BscC007g361	0.78	0	3.36	0	PF00059(Lectin C-type domain);PF02866(lactate/malate dehydrogenase, alpha/beta C-terminal domain)	Malate dehydrogenase, cytoplasmic
OG0000023	BscC009g547	0.93	1.34	1.81	0.06	PF00059(Lectin C-type domain)	Collectin-12
OG0000023	BscC009g546	0.64	2.48	0.22	0.24	PF00059(Lectin C-type domain)	Collectin-12
OG0000023	BscC019g344	52.7	0.07	0.37	17.45	-	Collectin-12
OG0000023	BscC003g339	1.11	1.61	12.89	0.53	PF00059(Lectin C-type domain)	C-type lectin domain family 4 member A
OG0000025	BscC020g120	0.29	20.02	0.26	1.61	PF00503(G-protein alpha subunit)	Guanine nucleotide-binding proteinalpha-11 subunit
OG0000025	BscC001g184	11.27	1.6	0.29	3.44	PF00503(G-protein alpha subunit)	Guanine nucleotide-binding proteinalpha-15 subunit
OG0000025	BscC005g576	8.67	52.33	14.49	10.63	PF00503(G-protein alpha subunit)	Guanine nucleotide-binding proteinG(i) subunit alpha
OG0000025	BscC007g046	0.09	1.32	0.1	0.04	PF00503(G-protein alpha subunit)	Guanine nucleotide-binding proteinalpha-3 subunit
OG0000025	BscC007g047	0.78	3.18	0.8	0.41	PF00503(G-protein alpha subunit)	Guanine nucleotide binding protein (G-protein) domain containing protein
OG0000025	BscC027g015	1.32	0.14	0	0.06	PF00503(G-protein alpha subunit)	Guanine nucleotide binding protein (G-protein) domain containing protein
OG0000025	BscC027g038	1.32	0.14	0	0.06	PF00503(G-protein alpha subunit)	Guanine nucleotide binding protein (G-protein) domain containing protein
OG0000025	BscC021g113	1.69	133.64	6.5	3.53	PF00503(G-protein alpha subunit)	Guanine nucleotide-binding protein alpha-7 subunit
OG0000025	BscC001g227	7.05	49.79	3.96	6.71	PF00503(G-protein alpha subunit)	Guanine nucleotide-binding proteinG(o) subunit alpha
OG0000025	BscC009g410	0.05	14.54	0.76	0.29	PF00503(G-protein alpha subunit)	Guanine nucleotide-binding proteinalpha-17 subunit
OG0000025	BscC011g508	0.61	24.12	1.68	0.48	PF00503(G-protein alpha subunit)	Guanine nucleotide-binding proteinalpha-3 subunit
OG0000025	BscC020g569	0	5.74	0.03	0	PF00503(G-protein alpha subunit)	Guanine nucleotide-binding proteinalpha-6 subunit
OG0000027	BscC008g084	0.25	21.92	4.46	0.18	PF01060(Transthyretin-like family)	Transthyretin-like protein 5
OG0000027	BscC014g597	0	0	0	0	PF01060(Transthyretin-like family)	Transthyretin-like protein 5
OG0000027	BscC014g598	3.79	0.49	0.22	0.42	PF01060(Transthyretin-like family)	Transthyretin-like protein 5
OG0000027	BscC014g304	0.97	0	0	0	PF01060(Transthyretin-like family)	Transthyretin-like protein 5
OG0000027	BscC014g116	0	1.06	0.81	0.5	PF01060(Transthyretin-like family)	Transthyretin-like protein 5
OG0000027	BscC014g115	371.28	58.17	855.68	367.6	PF01060(Transthyretin-like family)	Expressed Protein
OG0000027	BscC014g112	729.76	702.6	499.45	1832.89	PF01060(Transthyretin-like family)	Transthyretin-like protein 5
OG0000027	BscC014g111	3.32	9.51	422.9	262.12	PF01060(Transthyretin-like family)	Transthyretin-like protein 5
OG0000027	BscC014g110	229.68	1878.26	218.97	215.84	PF01060(Transthyretin-like family)	Expressed Protein
OG0000027	BscC008g030	110.45	2854.03	806.15	308.79	PF01060(Transthyretin-like family)	Transthyretin-like protein 5
OG0000027	BscC008g031	2.5	89.29	189.91	74.52	PF01060(Transthyretin-like family)	Expressed Protein
OG0000027	BscC003g388	13.03	324.97	560.27	335.73	PF01060(Transthyretin-like family)	Transthyretin-like protein 5
OG0000027	BscC013g368	0.15	414.12	452.56	47.07	PF01060(Transthyretin-like family)	Transthyretin-like protein 5
OG0000027	BscC013g367	0.22	123.02	295.59	91.49	PF01060(Transthyretin-like family)	Transthyretin-like protein 5
OG0000032	BscC024g264	8.22	7.19	0.18	0.47	PF00005(ABC transporter);PF00664(ABC transporter transmembrane region)	Multidrug resistance protein pgp-3
OG0000032	BscC024g267	4.12	0.3	0.02	0.88	PF00005(ABC transporter);PF00664(ABC transporter transmembrane region)	Multidrug resistance protein pgp-3
OG0000032	BscC016g183	27.18	1.11	15.38	26.01	PF00005(ABC transporter);PF00664(ABC transporter transmembrane region)	multidrug resistance protein pgp-1
OG0000032	BscC016g230	5.02	12.85	0.29	0.8	PF00005(ABC transporter);PF00664(ABC transporter transmembrane region)	Multidrug resistance protein pgp-3
OG0000032	BscC013g516	10.84	2.95	5.51	15.45	PF00005(ABC transporter);PF00664(ABC transporter transmembrane region)	Multidrug resistance protein pgp-3
OG0000032	BscC013g517	2.11	0	1.18	8.55	-	ABC transporter
OG0000032	BscC018g278	1.14	2.65	14.43	19.52	PF00005(ABC transporter);PF00664(ABC transporter transmembrane region)	P glycoprotein 16
OG0000032	BscC018g277	1.2	4.25	4.95	23.16	PF00005(ABC transporter);PF00664(ABC transporter transmembrane region)	P glycoprotein 16
OG0000032	BscC018g204	19.82	4.65	3.01	9.51	PF00005(ABC transporter);PF00664(ABC transporter transmembrane region)	Multidrug resistance protein 1A
OG0000032	BscC027g023	0.05	0.04	0.06	0.11	PF00005(ABC transporter);PF00664(ABC transporter transmembrane region)	P glycoprotein 16
OG0000032	BscC027g024	0.61	0.13	3.94	0.12	PF00005(ABC transporter);PF00664(ABC transporter transmembrane region)	Multidrug resistance protein pgp-3
OG0000032	BscC015g269	3.53	2.64	4.72	5.28	PF00005(ABC transporter);PF00664(ABC transporter transmembrane region)	Multidrug resistance protein pgp-3
OG0000032	BscC008g493	14.2	16.74	5.18	7.32	PF00005(ABC transporter);PF00664(ABC transporter transmembrane region)	P glycoprotein 11
OG0000033	BscC005g535	6.78	0.76	4.52	7.69	PF02170(PAZ domain);PF02171(Piwi domain);PF08699(Argonaute linker 1 domain);PF16486(N-terminal domain of argonaute);PF16487(Mid domain of argonaute)	ALG-6
OG0000033	BscC007g160	57.89	2.2	12.17	20.86	PF02170(PAZ domain);PF02171(Piwi domain);PF08699(Argonaute linker 1 domain);PF16486(N-terminal domain of argonaute);PF16488(Argonaute linker 2 domain)	ALG-4
OG0000033	BscC011g055	12.62	8.2	2.1	3.5	PF02171(Piwi domain)	ALG-7
OG0000033	BscC011g054	7.82	9.09	1.73	3.25	PF02170(PAZ domain);PF08699(Argonaute linker 1 domain)	ALG-7
OG0000033	BscC015g185	4.56	24.42	3.64	3.25	PF02170(PAZ domain);PF02171(Piwi domain);PF08699(Argonaute linker 1 domain);PF16486(N-terminal domain of argonaute);PF16487(Mid domain of argonaute);PF16488(Argonaute linker 2 domain)	ALG-1
OG0000033	BscC005g515	5.65	0.17	1.03	6.48	PF02170(PAZ domain);PF02171(Piwi domain);PF08699(Argonaute linker 1 domain);PF16486(N-terminal domain of argonaute);PF16487(Mid domain of argonaute)	ALG-6
OG0000033	BscC018g237	2.18	15.83	2.56	2.03	PF02170(PAZ domain);PF02171(Piwi domain);PF08699(Argonaute linker 1 domain);PF16486(N-terminal domain of argonaute)	ALG-5
OG0000040	BscC004g758	0.04	7.75	74.43	56.03	PF04155(Ground-like domain)	Expressed Protein
OG0000040	BscC006g067	4.21	4.12	1.64	0.3	PF04155(Ground-like domain)	Ground-like domain-containing protein
OG0000040	BscC007g011	14.02	1.09	0.2	1.64	PF04155(Ground-like domain)	ground-like domain protein
OG0000040	BscC014g793	76.9	0	4.94	2.79	PF04155(Ground-like domain)	Expressed Protein
OG0000040	BscC014g840	16.92	0.3	1.82	5.28	PF04155(Ground-like domain)	Expressed Protein
OG0000040	BscC011g252	5.08	0.43	1.67	0.31	PF04155(Ground-like domain)	Ground-like domain-containing protein
OG0000040	BscC006g314	1.65	0	0	0.74	PF04155(Ground-like domain)	Expressed Protein
OG0000040	BscC019g116	2.59	24.22	455.2	172.66	PF04155(Ground-like domain)	grl-4
OG0000040	BscC019g117	0.36	0	0.47	0	PF04155(Ground-like domain)	ground-like domain protein
OG0000040	BscC019g163	0.61	18.97	45.85	36.06	PF04155(Ground-like domain)	GRound-Like (grd related)
OG0000040	BscC019g164	5.67	1.79	83.33	313.7	PF04155(Ground-like domain)	Expressed Protein
OG0000040	BscC019g165	0.66	0.34	36.31	256.85	PF04155(Ground-like domain)	Expressed Protein
OG0000040	BscC019g166	0	3.87	0.26	0.2	PF04155(Ground-like domain)	GRound-Like (grd related)
OG0000040	BscC019g335	0.84	0.03	0.84	0.03	PF04155(Ground-like domain)	Sialin
OG0000040	BscC006g262	18.65	0	4.1	0.41	PF04155(Ground-like domain)	Expressed Protein
OG0000041	BscC017g354	16.9	0.1	0.04	2.81	PF10317(Serpentine type 7TM GPCR chemoreceptor Srd)	7TM chemoreceptor
OG0000041	BscC018g139	0.41	0.2	0.4	2.06	PF10317(Serpentine type 7TM GPCR chemoreceptor Srd)	Serpentine receptor class delta-18
OG0000041	BscC016g129	24.88	0.04	0.04	9.62	PF10317(Serpentine type 7TM GPCR chemoreceptor Srd)	Serpentine receptor class delta-1
OG0000041	BscC018g151	0.41	0.2	0.4	0.54	PF10317(Serpentine type 7TM GPCR chemoreceptor Srd)	Serpentine receptor class delta-18
OG0000046	BscC022g817	3.87	0.9	17.65	43.03	PF00091(Tubulin/FtsZ family, GTPase domain);PF03953(Tubulin C-terminal domain)	Tubulin alpha-2 chain
OG0000046	BscC006g145	102.62	92.42	127.06	188.08	PF00091(Tubulin/FtsZ family, GTPase domain);PF03953(Tubulin C-terminal domain)	Tubulin alpha-3 chain
OG0000046	BscC020g326	49.08	0.08	2.42	2.8	PF00091(Tubulin/FtsZ family, GTPase domain);PF03953(Tubulin C-terminal domain)	Tubulin alpha chain
OG0000046	BscC020g323	49.25	0.08	2.66	3.3	PF00091(Tubulin/FtsZ family, GTPase domain);PF03953(Tubulin C-terminal domain)	Tubulin alpha chain
OG0000046	BscC020g318	211.15	0	17.54	142.19	PF00091(Tubulin/FtsZ family, GTPase domain);PF03953(Tubulin C-terminal domain)	Tubulin alpha-3 chain
OG0000046	BscC001g879	0.03	10.65	0.03	0.07	PF00091(Tubulin/FtsZ family, GTPase domain);PF03953(Tubulin C-terminal domain)	Tubulin alpha-3 chain
OG0000046	BscC001g340	2.59	31.78	0.29	0.49	PF00091(Tubulin/FtsZ family, GTPase domain);PF03953(Tubulin C-terminal domain)	Tubulin alpha-1C chain
OG0000046	BscC004g386	1.96	1.9	42.93	0.89	PF00091(Tubulin/FtsZ family, GTPase domain);PF03953(Tubulin C-terminal domain)	Tubulin alpha chain
OG0000046	BscC005g022	1024.9	1670.22	1084.97	993.11	PF00091(Tubulin/FtsZ family, GTPase domain);PF03953(Tubulin C-terminal domain)	Tubulin alpha chain
OG0000046	BscC003g414	171.39	3978.48	90.15	41.3	PF00091(Tubulin/FtsZ family, GTPase domain);PF03953(Tubulin C-terminal domain)	Detyrosinated tubulin alpha-3 chain
OG0000046	BscC013g272	0.14	2.1	0.27	0	PF00091(Tubulin/FtsZ family, GTPase domain)	Tubulin alpha-3 chain
OG0000051	BscC011g229	0.06	0	0	0	-	Major facilitator superfamily domain-containing protein 8
OG0000051	BscC011g228	0	0	0	0	-	Major facilitator superfamily domain-containing protein 8
OG0000051	BscC021g306	0.43	31.4	1.47	0.48	PF07690(Major Facilitator Superfamily)	Major facilitator superfamily domain-containing protein 8
OG0000051	BscC022g263	186.47	33.47	7.32	30.35	PF07690(Major Facilitator Superfamily)	Major facilitator superfamily domain-containing protein 8
OG0000051	BscC009g345	346.43	0.18	81.78	226.08	PF07690(Major Facilitator Superfamily)	Major facilitator superfamily domain-containing protein 8
OG0000051	BscC014g042	0.89	1.33	0.61	0.41	PF07690(Major Facilitator Superfamily)	Major facilitator superfamily domain-containing protein 8
OG0000051	BscC009g040	3.86	0.25	0.91	0.76	PF07690(Major Facilitator Superfamily)	transporter, major facilitator family protein
OG0000051	BscC005g246	0.5	5.23	0.91	0.57	PF07690(Major Facilitator Superfamily)	Major facilitator superfamily domain-containing protein 8
OG0000051	BscC005g245	0.03	7.76	0.24	0.06	PF07690(Major Facilitator Superfamily)	Major facilitator superfamily domain-containing protein 8
OG0000051	BscC009g193	0.13	0.52	0.09	0.46	PF07690(Major Facilitator Superfamily)	Major facilitator superfamily domain-containing protein 8
OG0000052	BscC005g703	8.52	3.43	4919.49	227.19	PF01484(Nematode cuticle collagen N-terminal domain)	Expressed Protein
OG0000052	BscC005g702	3.86	3.91	528.18	53.76	PF01484(Nematode cuticle collagen N-terminal domain)	Expressed Protein
OG0000052	BscC005g581	8.49	40.88	0.72	0.29	PF01391(Collagen triple helix repeat (20 copies));PF01484(Nematode cuticle collagen N-terminal domain)	Putative cuticle collagen
OG0000052	BscC011g079	2.58	32.75	1.44	1.88	PF01391(Collagen triple helix repeat (20 copies));PF01484(Nematode cuticle collagen N-terminal domain)	COLlagen
OG0000052	BscC005g707	2.59	115.45	16.6	8.61	-	Expressed Protein
OG0000052	BscC005g706	3.1	21.21	2.33	3.2	PF01391(Collagen triple helix repeat (20 copies));PF01484(Nematode cuticle collagen N-terminal domain)	Putative cuticle collagen
OG0000052	BscC011g053	0.25	0	0	0.24	PF01484(Nematode cuticle collagen N-terminal domain)	nematode cuticle collagen domain-containing protein
OG0000052	BscC011g052	2.57	78.07	0	0.1	PF01484(Nematode cuticle collagen N-terminal domain)	Expressed Protein
OG0000052	BscC021g370	0	0	0	0	PF01484(Nematode cuticle collagen N-terminal domain)	Cuticle collagen 10
OG0000052	BscC002g222	0.2	4.72	0.05	0	PF01391(Collagen triple helix repeat (20 copies));PF01484(Nematode cuticle collagen N-terminal domain)	Putative cuticle collagen
OG0000052	BscC004g058	6.42	810.46	9.43	5.53	PF01484(Nematode cuticle collagen N-terminal domain)	Putative cuticle collagen
OG0000053	BscC004g602	4.1	38.18	113.91	42.3	PF01060(Transthyretin-like family)	Expressed Protein
OG0000053	BscC016g439	0	220.69	106.39	191.77	PF01060(Transthyretin-like family)	Transthyretin-like protein 46
OG0000053	BscC021g225	0.22	107.34	38.77	52	PF01060(Transthyretin-like family)	Transthyretin-like protein 46
OG0000053	BscC021g224	0.57	47.61	61.53	97.72	PF01060(Transthyretin-like family)	Transthyretin-like protein 46
OG0000053	BscC007g263	0	0	0	0	PF01060(Transthyretin-like family)	Transthyretin-like protein 46
OG0000053	BscC007g265	0	0	0.41	0	PF01060(Transthyretin-like family)	Transthyretin-like protein 46
OG0000053	BscC009g157	62.41	1006.4	1026.83	281.29	PF01060(Transthyretin-like family)	Transthyretin-like protein 46
OG0000053	BscC009g156	3.7	4949.87	2244.76	778.24	PF01060(Transthyretin-like family)	Transthyretin-like protein 46
OG0000054	BscC016g219	1.25	10.85	38.38	11.07	PF01391(Collagen triple helix repeat (20 copies));PF01484(Nematode cuticle collagen N-terminal domain)	Cuticle collagen 40
OG0000054	BscC016g220	14.92	19.63	2722.86	1.12	PF01391(Collagen triple helix repeat (20 copies));PF01484(Nematode cuticle collagen N-terminal domain)	Cuticle collagen 40
OG0000054	BscC016g221	5.25	0.77	43.51	0.46	PF01391(Collagen triple helix repeat (20 copies));PF01484(Nematode cuticle collagen N-terminal domain)	Cuticle collagen 40
OG0000054	BscC016g222	0.56	19.94	581.51	4.93	PF01484(Nematode cuticle collagen N-terminal domain)	Cuticle collagen 40
OG0000054	BscC016g223	7.91	2.72	8791.76	4110.98	PF01484(Nematode cuticle collagen N-terminal domain)	Cuticle collagen 40
OG0000054	BscC016g224	1.25	5.74	26322.9	235.13	PF01484(Nematode cuticle collagen N-terminal domain)	Cuticle collagen
OG0000054	BscC018g271	0	0.49	0	0.35	PF01391(Collagen triple helix repeat (20 copies))	Expressed Protein
OG0000054	BscC018g270	0	2.72	4.22	6.84	PF01391(Collagen triple helix repeat (20 copies));PF01484(Nematode cuticle collagen N-terminal domain)	Cuticle collagen 13
OG0000054	BscC006g618	0.76	11.33	7386.32	1102.77	PF01391(Collagen triple helix repeat (20 copies));PF01484(Nematode cuticle collagen N-terminal domain)	collagen protein 68
OG0000055	BscC004g744	0.48	10.78	735.16	156.25	PF00022(Actin)	Actin-1
OG0000055	BscC003g494	1701.83	1909.81	2404.07	1486.36	PF00022(Actin)	Actin -like protein
OG0000055	BscC012g454	685.91	1.24	91.96	170.11	PF00022(Actin)	Actin -like protein
OG0000055	BscC017g255	187.76	630.02	14363.2	4240.11	PF00022(Actin)	Actin-2
OG0000055	BscC017g333	68.96	2067.58	7171.28	1616.26	PF00022(Actin)	Actin-2
OG0000055	BscC017g334	25.1	162.66	2218.52	888.71	-	Actin-2
OG0000055	BscC017g335	50.9	279.79	3929.3	1395.54	PF00022(Actin)	Actin-2
OG0000055	BscC017g336	81.06	2603.19	12987.8	4000.68	PF00022(Actin)	Actin-2
OG0000055	BscC017g339	3.47	2.72	605.21	472.09	PF00022(Actin)	Actin, alpha cardiac muscle 1
OG0000055	BscC017g298	101.89	26.21	1619.49	271.6	-	Actin-2
OG0000055	BscC021g328	6.72	0.31	43.71	130.26	PF00022(Actin)	Actin-4
OG0000055	BscC019g156	10.75	40.82	1230.17	364.15	PF00022(Actin)	Actin-2
OG0000056	BscC016g320	3.02	12.36	131.61	119.64	PF15035(Ciliary rootlet component, centrosome cohesion)	Spindle- and centromere-associated protein
OG0000056	BscC016g325	10.93	16.79	45.26	22.21	PF15035(Ciliary rootlet component, centrosome cohesion)	PUMA_PARUN
OG0000056	BscC016g427	52.86	0.7	439.61	397.53	PF15035(Ciliary rootlet component, centrosome cohesion)	Spindle- and centromere-associated protein
OG0000056	BscC016g437	40.81	20.95	30.21	20.54	PF15035(Ciliary rootlet component, centrosome cohesion)	Spindle- and centromere-associated protein
OG0000056	BscC016g441	59.72	24.31	243.14	296.11	PF15035(Ciliary rootlet component, centrosome cohesion)	Spindle- and centromere-associated protein
OG0000056	BscC016g443	2.29	21.64	15.78	22.12	PF15035(Ciliary rootlet component, centrosome cohesion)	Spindle- and centromere-associated protein
OG0000056	BscC016g448	45.02	59.33	127.36	194.96	PF15035(Ciliary rootlet component, centrosome cohesion)	Spindle- and centromere-associated protein
OG0000056	BscC025g089	0.85	1.04	0.45	2.27	-	Spindle- and centromere-associated protein
OG0000056	BscC025g090	1.91	0.98	0.77	1.87	-	Spindle- and centromere-associated protein
OG0000056	BscC018g263	9.52	8.49	89.48	12.13	PF15035(Ciliary rootlet component, centrosome cohesion)	Spindle- and centromere-associated protein
OG0000056	BscC018g192	3.38	5.55	6.05	6.68	PF15035(Ciliary rootlet component, centrosome cohesion)	Major antigen
OG0000056	BscC025g007	0.81	0.06	0.12	0.38	-	Spindle- and centromere-associated protein
OG0000056	BscC017g109	0.16	0	0	0	-	Protein lap1
OG0000056	BscC034g005	22.9	0.28	8.18	6.95	PF15035(Ciliary rootlet component, centrosome cohesion)	Spindle- and centromere-associated protein
OG0000056	BscC034g003	36.58	0	15.69	8.09	PF15035(Ciliary rootlet component, centrosome cohesion)	Spindle- and centromere-associated protein
OG0000056	BscC034g001	6.16	0.14	2.07	1.82	PF15035(Ciliary rootlet component, centrosome cohesion)	Spindle- and centromere-associated protein
OG0000056	BscC021g150	0.6	457.08	0.98	0.32	PF15035(Ciliary rootlet component, centrosome cohesion)	Major antigen
OG0000056	BscC018g140	14.73	0.66	69.97	27.45	PF15035(Ciliary rootlet component, centrosome cohesion)	Spindle- and centromere-associated protein
OG0000056	BscC017g007	16.08	0.35	1.34	5.65	PF15035(Ciliary rootlet component, centrosome cohesion)	Spindle- and centromere-associated protein
OG0000056	BscC017g006	0	0	0	0	-	Pre-mRNA-processing factor 19 -like protein
OG0000056	BscC018g150	19.74	0.93	108.15	65.3	PF15035(Ciliary rootlet component, centrosome cohesion)	Spindle- and centromere-associated protein
OG0000059	BscC020g399	8.47	2.89	3.79	2.03	PF00067(Cytochrome P450)	Cytochrome P450 2B19
OG0000059	BscC013g198	0.07	5.9	0.05	0	PF00067(Cytochrome P450)	Cytochrome P450 2C25
OG0000059	BscC011g449	0	0.13	0	0	PF00067(Cytochrome P450)	Cytochrome P450 1A1
OG0000059	BscC005g488	0.42	0	0.16	0.1	PF00067(Cytochrome P450)	Cytochrome P450 2B19
OG0000059	BscC005g489	3.63	0	0	0	PF00067(Cytochrome P450)	Cytochrome P450 2B19
OG0000059	BscC020g338	1.37	0	0	0	PF00067(Cytochrome P450)	Cytochrome P450 2B19
OG0000059	BscC020g339	6.5	1.08	2.29	0.49	PF00067(Cytochrome P450)	Cytochrome P450 2B19
OG0000061	BscC022g809	11.86	0.54	104.49	850.14	PF00088(Trefoil (P-type) domain);PF01055(Glycosyl hydrolases family 31);PF13802(Galactose mutarotase-like);PF16863(N-terminal barrel of NtMGAM and CtMGAM, maltase-glucoamylase)	Maltase-glucoamylase, intestinal
OG0000061	BscC022g807	0.03	0.05	0.35	0.74	PF01055(Glycosyl hydrolases family 31);PF13802(Galactose mutarotase-like);PF16863(N-terminal barrel of NtMGAM and CtMGAM, maltase-glucoamylase)	Maltase-glucoamylase, intestinal
OG0000061	BscC005g582	41.18	5.88	18.33	26.42	PF00088(Trefoil (P-type) domain);PF01055(Glycosyl hydrolases family 31);PF16863(N-terminal barrel of NtMGAM and CtMGAM, maltase-glucoamylase)	Maltase-glucoamylase, intestinal
OG0000061	BscC014g740	0.25	0.12	0.57	0.1	PF00088(Trefoil (P-type) domain);PF01055(Glycosyl hydrolases family 31);PF13802(Galactose mutarotase-like);PF16863(N-terminal barrel of NtMGAM and CtMGAM, maltase-glucoamylase)	Maltase-glucoamylase, intestinal
OG0000061	BscC029g003	4.09	0.05	0	0.79	PF01055(Glycosyl hydrolases family 31)	Maltase-glucoamylase, intestinal
OG0000061	BscC002g243	1.12	3.74	7.36	0.97	PF01055(Glycosyl hydrolases family 31)	Expressed Protein
OG0000061	BscC006g486	0.23	0.01	10.81	15.86	PF00088(Trefoil (P-type) domain);PF01055(Glycosyl hydrolases family 31);PF13802(Galactose mutarotase-like);PF16863(N-terminal barrel of NtMGAM and CtMGAM, maltase-glucoamylase)	Sucrase-isomaltase, intestinal
OG0000061	BscC006g483	0.28	33.25	78.56	247.45	PF00088(Trefoil (P-type) domain);PF01055(Glycosyl hydrolases family 31);PF16863(N-terminal barrel of NtMGAM and CtMGAM, maltase-glucoamylase)	Sucrase-isomaltase, intestinal
OG0000061	BscC003g221	0.16	0.16	0	0.09	PF01055(Glycosyl hydrolases family 31);PF16863(N-terminal barrel of NtMGAM and CtMGAM, maltase-glucoamylase)	Maltase-glucoamylase, intestinal
OG0000061	BscC003g222	1.53	1.12	0.23	10.03	PF01055(Glycosyl hydrolases family 31);PF16863(N-terminal barrel of NtMGAM and CtMGAM, maltase-glucoamylase)	Maltase-glucoamylase, intestinal
OG0000061	BscC003g225	1.31	0.47	0.82	2.77	PF01055(Glycosyl hydrolases family 31);PF13802(Galactose mutarotase-like)	Maltase-glucoamylase, intestinal
OG0000061	BscC003g226	0.34	0.21	0.02	2.83	PF00088(Trefoil (P-type) domain);PF01055(Glycosyl hydrolases family 31);PF16863(N-terminal barrel of NtMGAM and CtMGAM, maltase-glucoamylase)	Maltase-glucoamylase, intestinal
OG0000061	BscC003g227	7.18	5.49	11.01	13.81	PF00088(Trefoil (P-type) domain);PF01055(Glycosyl hydrolases family 31);PF16863(N-terminal barrel of NtMGAM and CtMGAM, maltase-glucoamylase)	Maltase-glucoamylase, intestinal
OG0000061	BscC003g341	16.67	22.01	60.89	132.15	PF00088(Trefoil (P-type) domain);PF01055(Glycosyl hydrolases family 31);PF13802(Galactose mutarotase-like);PF16863(N-terminal barrel of NtMGAM and CtMGAM, maltase-glucoamylase)	maltase-glucoamylase, intestinal
OG0000063	BscC004g320	3.39	28.65	1.91	0.48	PF00067(Cytochrome P450)	Putative cytochrome P450 CYP13A8
OG0000063	BscC011g226	2.37	0	0	0	-	Cytochrome P450 3A14
OG0000063	BscC011g224	6.61	0	0	0.12	PF00067(Cytochrome P450)	Cytochrome P450 3A14
OG0000063	BscC011g223	1.03	0	0.05	0.06	PF00067(Cytochrome P450)	Cytochrome P450 3A14
OG0000063	BscC002g346	0.48	30.43	7.41	13.68	PF00067(Cytochrome P450)	Putative cytochrome P450 CYP13A8
OG0000067	BscC006g180	0.73	0.31	0.01	0.23	PF01094(Receptor family ligand binding region);PF07714(Protein tyrosine kinase)	ligand-binding protein, receptor family
OG0000067	BscC006g179	1.03	0.69	0.14	0.07	PF00211(Adenylate and Guanylate cyclase catalytic domain);PF07701(Heme NO binding associated)	Guanylate cyclase receptor-type gcy-1
OG0000067	BscC007g044	3.03	3.57	0.15	0.68	PF00211(Adenylate and Guanylate cyclase catalytic domain);PF01094(Receptor family ligand binding region);PF07701(Heme NO binding associated);PF07714(Protein tyrosine kinase)	Guanylate cyclase receptor-type gcy-1
OG0000067	BscC007g053	0.58	0.82	0	0.01	PF00211(Adenylate and Guanylate cyclase catalytic domain);PF01094(Receptor family ligand binding region);PF07701(Heme NO binding associated);PF07714(Protein tyrosine kinase)	Guanylate cyclase receptor-type gcy-1
OG0000067	BscC009g093	3.98	0.22	0	1.64	PF00069(Protein kinase domain);PF00211(Adenylate and Guanylate cyclase catalytic domain);PF01094(Receptor family ligand binding region);PF07701(Heme NO binding associated)	Guanylate cyclase receptor-type gcy-1
OG0000067	BscC027g012	0.12	0.23	0.04	0.14	PF01094(Receptor family ligand binding region);PF07701(Heme NO binding associated);PF07714(Protein tyrosine kinase)	Guanylate cyclase receptor-type gcy-1
OG0000067	BscC027g013	0.35	0.24	0	0	PF00211(Adenylate and Guanylate cyclase catalytic domain)	Guanylate cyclase receptor-type gcy-1
OG0000067	BscC002g469	1.25	0.02	2.14	0.02	PF00211(Adenylate and Guanylate cyclase catalytic domain);PF01094(Receptor family ligand binding region);PF07701(Heme NO binding associated);PF07714(Protein tyrosine kinase)	Guanylate cyclase receptor-type gcy-1
OG0000069	BscC003g635	9.4	6.69	0.25	1.3	PF00001(7 transmembrane receptor (rhodopsin family))	Putative G-protein coupled receptor F59B2.13
OG0000069	BscC007g162	40.65	6.97	1.54	8.33	PF00001(7 transmembrane receptor (rhodopsin family))	Putative G-protein coupled receptor F59B2.13
OG0000069	BscC006g762	25.74	5.55	0.08	10.47	PF00001(7 transmembrane receptor (rhodopsin family))	Putative G-protein coupled receptor F59B2.13
OG0000069	BscC021g135	2.71	1.51	1.31	0.34	PF00001(7 transmembrane receptor (rhodopsin family))	G protein-coupled receptor
OG0000069	BscC003g197	0.31	5.85	0.1	0	PF10324(Serpentine type 7TM GPCR chemoreceptor Srw)	G protein-coupled receptor, rhodopsin-like family and GPCR, rhodopsin-like, 7TM domain and 7TM GPCR, serpentine receptor class w (Srw) family-containing protein
OG0000069	BscC014g164	0.22	3.77	0.03	0	PF00001(7 transmembrane receptor (rhodopsin family))	Putative G-protein coupled receptor F59B2.13
OG0000069	BscC005g059	0.18	1.04	0.03	0.03	PF10324(Serpentine type 7TM GPCR chemoreceptor Srw)	Putative G-protein coupled receptor F59B2.13
OG0000070	BscC022g430	0.05	0.08	0	0	PF00246(Zinc carboxypeptidase);PF02244(Carboxypeptidase activation peptide)	Peptidase M14, carboxypeptidase A domain and Proteinase inhibitor, carboxypeptidase propeptide domain and Proteinase inhibitor, propeptide domain-containing protein
OG0000070	BscC024g086	30.03	51.71	39.99	12.23	PF00246(Zinc carboxypeptidase);PF01549(ShK domain-like);PF02244(Carboxypeptidase activation peptide)	Carboxypeptidase A2
OG0000070	BscC024g087	0.41	3.12	20.8	0.53	PF00246(Zinc carboxypeptidase);PF01549(ShK domain-like);PF02244(Carboxypeptidase activation peptide)	Carboxypeptidase B
OG0000070	BscC024g146	0.56	1.86	9.87	3.62	PF00246(Zinc carboxypeptidase);PF01549(ShK domain-like);PF02244(Carboxypeptidase activation peptide)	Carboxypeptidase A2
OG0000070	BscC024g147	0.35	6.64	0.8	0.08	PF00246(Zinc carboxypeptidase);PF02244(Carboxypeptidase activation peptide)	Carboxypeptidase B
OG0000070	BscC023g075	7.93	8.05	2.16	5.05	PF00246(Zinc carboxypeptidase)	Carboxypeptidase A2
OG0000070	BscC023g032	6.21	0	0.09	2.21	PF00246(Zinc carboxypeptidase);PF02244(Carboxypeptidase activation peptide)	Carboxypeptidase B
OG0000070	BscC023g033	18.98	0	0.53	3.02	PF00246(Zinc carboxypeptidase);PF01549(ShK domain-like)	Carboxypeptidase B
OG0000073	BscC007g431	0.07	1.7	0.38	0	PF01490(Transmembrane amino acid transporter protein)	Lysine histidine transporter 1
OG0000073	BscC007g430	0.69	0.91	16.54	2.95	PF01490(Transmembrane amino acid transporter protein)	Lysine histidine transporter-like 3
OG0000073	BscC007g429	2.13	2.03	0.04	0.05	PF01490(Transmembrane amino acid transporter protein)	Lysine histidine transporter 1
OG0000073	BscC017g234	20.83	9.73	3.58	10.65	PF01490(Transmembrane amino acid transporter protein)	Lysine histidine transporter-like 4
OG0000073	BscC023g263	0	0.06	0.02	0	PF01490(Transmembrane amino acid transporter protein)	Lysine histidine transporter 1
OG0000073	BscC018g221	0	0.95	1.86	0	PF01490(Transmembrane amino acid transporter protein)	Lysine histidine transporter 1
OG0000073	BscC022g320	141.7	9.06	24.82	36.22	PF01490(Transmembrane amino acid transporter protein)	Amino acid transporter, transmembrane family-containing protein
OG0000073	BscC018g133	5.04	1.55	25.45	236.49	PF01490(Transmembrane amino acid transporter protein)	Lysine histidine transporter 1
OG0000073	BscC018g222	28.2	2.84	24.27	13.81	PF01490(Transmembrane amino acid transporter protein)	Lysine histidine transporter 1
OG0000073	BscC018g224	0	2.21	1.18	2.6	PF01490(Transmembrane amino acid transporter protein)	Lysine histidine transporter 1
OG0000075	BscC007g476	0.43	1.23	0.16	0.11	PF00501(AMP-binding enzyme)	Long-chain-fatty-acid--CoA ligase 5
OG0000075	BscC009g095	34.17	22.29	16.18	16.26	PF00501(AMP-binding enzyme)	Long-chain-fatty-acid--CoA ligase 5
OG0000075	BscC009g096	72.37	47.44	56.75	26.16	PF00501(AMP-binding enzyme);PF13193(AMP-binding enzyme C-terminal domain)	Long-chain-fatty-acid--CoA ligase 5
OG0000075	BscC009g556	1.62	0.05	1.64	0.28	PF00501(AMP-binding enzyme)	Long-chain-fatty-acid--CoA ligase 1
OG0000075	BscC012g060	134.65	13.17	1.97	23.69	PF00501(AMP-binding enzyme)	Long-chain-fatty-acid--CoA ligase 5
OG0000075	BscC012g104	38.87	0.65	30.84	23.09	PF00501(AMP-binding enzyme)	Long-chain-fatty-acid--CoA ligase 5
OG0000075	BscC012g105	0.29	0.04	4.14	3.37	PF00501(AMP-binding enzyme)	Long-chain-fatty-acid--CoA ligase 5
OG0000075	BscC012g035	45.39	24.83	9.38	10.46	PF00501(AMP-binding enzyme)	Long-chain-fatty-acid--CoA ligase 5
OG0000075	BscC012g036	31.81	13.79	5.23	11.55	PF00501(AMP-binding enzyme)	Long-chain-fatty-acid--CoA ligase 5
OG0000075	BscC007g389	1.95	0.14	1.74	8.39	PF00501(AMP-binding enzyme)	Long-chain-fatty-acid--CoA ligase 5
OG0000075	BscC003g318	7.52	16.97	3	1.84	PF00501(AMP-binding enzyme)	Long-chain-fatty-acid--CoA ligase 1
OG0000078	BscC004g752	2.48	0.93	1.89	0	PF00069(Protein kinase domain)	Tau-tubulin kinase 2
OG0000078	BscC007g427	0.86	0	4.24	0	PF00069(Protein kinase domain)	Tau-tubulin kinase 1
OG0000078	BscC019g050	4.19	6.79	53.46	0.91	PF00069(Protein kinase domain)	P34
OG0000078	BscC002g600	22.81	33.78	24.25	17.72	PF00069(Protein kinase domain)	Tau-tubulin kinase 2
OG0000078	BscC002g618	7.82	0	7.62	2.06	PF00069(Protein kinase domain)	Tau-tubulin kinase 1
OG0000078	BscC016g163	23.44	24.19	16.35	7.35	PF00069(Protein kinase domain)	CK1/WORM6 protein kinase
OG0000078	BscC055g004	1.27	0.08	0.59	1.46	-	Tau-tubulin kinase 1
OG0000078	BscC055g002	32.6	19.39	6.55	13.39	PF00069(Protein kinase domain);PF10312(Conserved mid region of cactin)	CK1/WORM6 protein kinase
OG0000079	BscC010g175	3.89	4.68	0.24	0.25	PF00067(Cytochrome P450)	Putative serine protease K12H4.7
OG0000079	BscC011g245	7.4	0	2.53	3.11	PF00067(Cytochrome P450)	Cytochrome P450 4C1
OG0000079	BscC011g047	20.03	8.48	1.2	4.31	PF00067(Cytochrome P450)	Cytochrome P450 4C1
OG0000079	BscC011g195	3.36	0.63	0.4	0.51	PF00067(Cytochrome P450)	Cytochrome P450 4C1
OG0000079	BscC021g119	0	13.49	0	0	PF00067(Cytochrome P450)	Cytochrome P450 4V2
OG0000079	BscC019g209	0.54	3.21	3.79	5.96	PF00067(Cytochrome P450)	Cytochrome P450 4V2
OG0000081	BscC020g244	7.77	0.93	2.92	2.85	PF00571(CBS domain);PF00654(Voltage gated chloride channel)	Chloride channel protein 2
OG0000081	BscC020g245	1.04	14.25	6.17	10.16	PF00571(CBS domain);PF00654(Voltage gated chloride channel)	Chloride channel protein 2
OG0000081	BscC016g384	7.56	6.65	0.4	2.57	PF00571(CBS domain);PF00654(Voltage gated chloride channel)	Voltage gated chloride channel family protein
OG0000081	BscC013g149	4.02	0.9	0.75	1.16	-	Chloride channel protein 1
OG0000081	BscC013g148	0.97	0.56	0.14	0.53	PF00654(Voltage gated chloride channel)	Chloride channel protein 1
OG0000081	BscC005g849	2.32	5.29	2.88	2.01	PF00571(CBS domain);PF00654(Voltage gated chloride channel)	Chloride channel protein 1
OG0000081	BscC023g340	0	0	0	0	-	Chloride channel protein 1
OG0000082	BscC008g104	46.67	4.29	0.42	1.18	PF01391(Collagen triple helix repeat (20 copies));PF01484(Nematode cuticle collagen N-terminal domain)	Cuticle collagen 13
OG0000082	BscC008g223	0.1	0.65	1687.11	133.93	PF01391(Collagen triple helix repeat (20 copies));PF01484(Nematode cuticle collagen N-terminal domain)	Cuticle collagen 40
OG0000082	BscC018g272	0.18	5.32	0.88	0.15	PF01391(Collagen triple helix repeat (20 copies));PF01484(Nematode cuticle collagen N-terminal domain)	nematode cuticle collagen domain protein
OG0000082	BscC018g269	0.41	0.05	0.26	0.08	PF01391(Collagen triple helix repeat (20 copies));PF01484(Nematode cuticle collagen N-terminal domain)	Cuticle collagen 13
OG0000082	BscC002g206	12.04	285.85	21.56	0.23	PF01391(Collagen triple helix repeat (20 copies));PF01484(Nematode cuticle collagen N-terminal domain)	Cuticle collagen 13
OG0000082	BscC019g334	10.02	2.93	1.92	0.7	PF01391(Collagen triple helix repeat (20 copies))	Nematode cuticle collagen N-terminal domain containing protein
OG0000082	BscC020g689	0.53	0.4	0.3	0	PF01391(Collagen triple helix repeat (20 copies));PF01484(Nematode cuticle collagen N-terminal domain)	Collagen alpha-5(VI) chain
OG0000087	BscC003g599	1.38	0.51	5.38	2.6	PF00135(Carboxylesterase family)	Esterase CM06B1
OG0000087	BscC005g571	31.46	65.54	20.15	41.19	PF00135(Carboxylesterase family)	Esterase CM06B1
OG0000087	BscC005g570	3.97	0.43	40.31	70.85	PF00135(Carboxylesterase family)	Esterase CM06B1
OG0000087	BscC005g561	18.35	4	0.05	1.14	PF00135(Carboxylesterase family)	Esterase CM06B1
OG0000087	BscC005g560	1.11	0	2.8	18.38	PF00135(Carboxylesterase family)	Esterase CM06B1
OG0000087	BscC019g007	29.16	118.54	7.41	19.27	PF00135(Carboxylesterase family)	Esterase CM06B1
OG0000087	BscC002g235	2.9	1.57	8.99	17.6	PF00135(Carboxylesterase family)	Esterase CM06B1
OG0000087	BscC002g142	0.84	5.49	5.73	7.45	PF00135(Carboxylesterase family)	Esterase CM06B1
OG0000092	BscC022g408	2582.05	2598.54	1279.71	1211.14	PF00091(Tubulin/FtsZ family, GTPase domain);PF03953(Tubulin C-terminal domain)	beta-tubulin isotype 1
OG0000092	BscC005g644	76.77	345.25	475.57	254.31	PF00091(Tubulin/FtsZ family, GTPase domain);PF03953(Tubulin C-terminal domain)	Tubulin beta-1 chain
OG0000092	BscC005g538	387.98	0.92	12.68	77.87	PF00091(Tubulin/FtsZ family, GTPase domain);PF03953(Tubulin C-terminal domain)	beta-tubulin isotype 2
OG0000092	BscC005g461	751.33	1.43	21.55	184	PF00091(Tubulin/FtsZ family, GTPase domain);PF03953(Tubulin C-terminal domain)	beta-tubulin isotype 2
OG0000092	BscC006g714	50.59	11.53	0.67	6.06	PF00091(Tubulin/FtsZ family, GTPase domain);PF03953(Tubulin C-terminal domain)	Tubulin beta-4 chain
OG0000092	BscC014g095	8.62	1.82	13.68	0.78	PF00091(Tubulin/FtsZ family, GTPase domain);PF03953(Tubulin C-terminal domain)	beta-tubulin isotype 1
OG0000092	BscC005g519	387.98	0.92	12.68	77.87	PF00091(Tubulin/FtsZ family, GTPase domain);PF03953(Tubulin C-terminal domain)	beta-tubulin isotype 2
OG0000092	BscC008g501	4.92	235.21	7.26	1.88	PF00091(Tubulin/FtsZ family, GTPase domain);PF03953(Tubulin C-terminal domain)	Tubulin beta chain
OG0000092	BscC008g500	15.49	51.69	0.3	0.48	PF00091(Tubulin/FtsZ family, GTPase domain);PF03953(Tubulin C-terminal domain)	Tubulin beta-4 chain
OG0000093	BscC008g197	0.62	0.87	7.54	2.35	PF00013(KH domain);PF16544(Homodimerisation region of STAR domain protein)	Female germline-specific tumor suppressor gld-1
OG0000093	BscC010g310	14.37	0.05	7.37	2.85	PF16544(Homodimerisation region of STAR domain protein)	tumor suppressor
OG0000093	BscC014g715	17.8	0.59	16.36	4.27	PF00013(KH domain);PF16544(Homodimerisation region of STAR domain protein)	Female germline-specific tumor suppressor gld-1
OG0000093	BscC014g622	22.14	8.04	51.17	33.86	PF00013(KH domain)	Expressed Protein
OG0000093	BscC012g455	97.51	0.13	4.6	102.62	PF00013(KH domain);PF16544(Homodimerisation region of STAR domain protein)	Female germline-specific tumor suppressor gld-1
OG0000093	BscC003g320	2.77	0.46	11.4	0.14	PF00013(KH domain)	Expressed Protein
OG0000093	BscC023g085	5.5	31.11	3.08	11.09	PF00013(KH domain);PF16544(Homodimerisation region of STAR domain protein)	Expressed Protein
OG0000093	BscC005g501	0	0	0	0	-	Female germline-specific tumor suppressor gld-1
OG0000093	BscC012g373	0.19	0	0.11	0	-	tumor suppressor.
OG0000094	BscC022g647	0	8.28	3.39	5.6	PF13499(EF-hand domain pair)	Calmodulin-like protein
OG0000094	BscC019g261	20.78	89.8	10.96	18.8	PF13499(EF-hand domain pair)	Calmodulin-like protein
OG0000094	BscC017g263	0.37	0.74	0.21	0	PF13499(EF-hand domain pair)	calmodulin-2
OG0000094	BscC007g285	2.15	7.93	0.44	0.3	PF13499(EF-hand domain pair)	Calmodulin-like protein
OG0000094	BscC006g622	0.81	24.22	2.32	0.36	PF13499(EF-hand domain pair)	Calmodulin-like protein
OG0000094	BscC013g076	37.1	23.37	1.68	2.79	PF13499(EF-hand domain pair)	Calmodulin-like protein
OG0000094	BscC013g264	0	0.9	0	0	PF13499(EF-hand domain pair)	Calmodulin-like protein
OG0000094	BscC013g262	13.58	1260.29	48.28	34.65	PF13499(EF-hand domain pair)	Calmodulin-like protein
OG0000095	BscC020g137	263.87	598.79	511.1	489.26	PF00230(Major intrinsic protein)	aquaporin-1
OG0000095	BscC024g154	0.87	67.25	4.04	0.85	PF00230(Major intrinsic protein)	Aquaporin-9
OG0000095	BscC016g207	7.96	208.31	0.49	3.21	PF00230(Major intrinsic protein)	Aquaporin-9
OG0000095	BscC002g650	1.16	16.32	49.47	28.86	PF00230(Major intrinsic protein)	Aquaporin-10
OG0000095	BscC023g230	0	0	0	0.29	PF00230(Major intrinsic protein)	Aquaporin-10
OG0000095	BscC023g232	0	0	0	0.29	PF00230(Major intrinsic protein)	Aquaporin-10
OG0000095	BscC017g079	1.08	1.45	0.16	0.04	PF00230(Major intrinsic protein)	Aquaporin-10
OG0000096	BscC007g573	25.64	6.1	12	8.34	PF00300(Histidine phosphatase superfamily (branch 1))	Protein UBASH3A -like protein
OG0000096	BscC010g749	1.73	0	5.35	0.25	PF00300(Histidine phosphatase superfamily (branch 1))	Ubiquitin-associated and SH3 domain-containing protein A
OG0000096	BscC021g106	26.75	7.57	6.05	17.56	PF00300(Histidine phosphatase superfamily (branch 1))	Ubiquitin-associated and SH3 domain-containing protein B
OG0000096	BscC021g104	23.05	42.47	34.65	22.41	PF00300(Histidine phosphatase superfamily (branch 1))	Protein UBASH3A -like protein
OG0000096	BscC005g386	7.29	0.1	12.24	0.04	PF00300(Histidine phosphatase superfamily (branch 1))	Protein UBASH3A -like protein
OG0000096	BscC005g476	1.83	0	9.98	0.03	PF00300(Histidine phosphatase superfamily (branch 1))	Protein UBASH3A -like protein
OG0000098	BscC001g206	3.25	4.75	0.97	0.54	PF01391(Collagen triple helix repeat (20 copies));PF01484(Nematode cuticle collagen N-terminal domain)	Collagen alpha-5(VI) chain
OG0000098	BscC023g405	3.78	2.47	0.07	3.05	PF01391(Collagen triple helix repeat (20 copies));PF01484(Nematode cuticle collagen N-terminal domain)	Cuticle collagen 6
OG0000098	BscC023g406	92.81	0.05	0.13	9.61	PF01391(Collagen triple helix repeat (20 copies));PF01484(Nematode cuticle collagen N-terminal domain)	Cuticle collagen 6
OG0000098	BscC002g427	1.69	0.42	0.79	0	PF01391(Collagen triple helix repeat (20 copies));PF01484(Nematode cuticle collagen N-terminal domain)	Cuticle collagen 6
OG0000098	BscC006g667	0	0	0	0	PF01484(Nematode cuticle collagen N-terminal domain)	Cuticle collagen 6
OG0000098	BscC022g283	3.32	1.68	0.31	0.2	PF01391(Collagen triple helix repeat (20 copies));PF01484(Nematode cuticle collagen N-terminal domain)	Cuticle collagen 36
OG0000098	BscC007g374	0.75	0	0	0	PF01484(Nematode cuticle collagen N-terminal domain)	Alkaline ceramidase
OG0000098	BscC013g245	15.25	6.02	2.94	7.54	PF01391(Collagen triple helix repeat (20 copies));PF01484(Nematode cuticle collagen N-terminal domain)	Alkaline ceramidase
OG0000105	BscC007g602	3.27	10.96	4.84	13.37	PF03982(Diacylglycerol acyltransferase)	2-acylglycerol O-acyltransferase 1
OG0000105	BscC007g504	12.43	22.6	3.17	7.02	PF03982(Diacylglycerol acyltransferase)	2-acylglycerol O-acyltransferase 1
OG0000105	BscC007g417	2.14	3.46	7.49	6.17	PF03982(Diacylglycerol acyltransferase)	2-acylglycerol O-acyltransferase 1
OG0000105	BscC017g198	0.73	0.02	0.72	1.59	PF03982(Diacylglycerol acyltransferase)	2-acylglycerol O-acyltransferase 1
OG0000105	BscC016g170	5.79	1.03	32.54	21.79	PF03982(Diacylglycerol acyltransferase)	2-acylglycerol O-acyltransferase 1
OG0000105	BscC012g416	0.46	0	0.04	0.08	PF03982(Diacylglycerol acyltransferase)	2-acylglycerol O-acyltransferase 1
OG0000105	BscC012g286	0	0	0	0	PF03982(Diacylglycerol acyltransferase)	2-acylglycerol O-acyltransferase 1
OG0000105	BscC012g285	0	0.19	0	0.03	PF03982(Diacylglycerol acyltransferase)	2-acylglycerol O-acyltransferase 1
OG0000109	BscC022g394	2.19	95.48	11.04	10.68	PF00144(Beta-lactamase)	Beta-lactamase domain-containing protein 2
OG0000109	BscC011g237	0.92	0.34	1.59	1.06	PF00144(Beta-lactamase)	Beta-lactamase domain-containing protein 2
OG0000109	BscC012g696	1.7	0.12	0.1	1.3	PF00144(Beta-lactamase)	Beta-lactamase domain-containing protein 2
OG0000109	BscC001g676	39.31	7.39	5.25	16.94	PF00144(Beta-lactamase)	Beta-lactamase domain-containing protein 2
OG0000109	BscC002g479	5.25	10.79	9.5	8.85	PF00144(Beta-lactamase)	Beta-lactamase domain-containing protein 2
OG0000109	BscC005g107	109.61	2.19	0.43	17.53	PF00144(Beta-lactamase)	Beta-lactamase domain-containing protein 2
OG0000109	BscC009g187	27.15	0.37	1.28	7.22	PF00144(Beta-lactamase)	Beta-lactamase domain-containing protein 2
OG0000111	BscC023g261	0	0	0	0	-	putative GH family 25 lysozyme 4
OG0000111	BscC023g260	0.32	1.26	33.05	70.03	-	putative GH family 25 lysozyme 4
OG0000111	BscC018g228	5.54	5.88	607.59	1642.42	PF01183(Glycosyl hydrolases family 25)	putative GH family 25 lysozyme 4
OG0000112	BscC024g158	1.82	4.96	1.01	1.64	PF01757(Acyltransferase family)	Nose resistant to fluoxetine protein 6
OG0000112	BscC024g160	6.57	3.48	0.09	10.92	PF01757(Acyltransferase family)	Nose resistant to fluoxetine protein 6
OG0000112	BscC008g108	38.11	0.76	1.79	19.61	PF01757(Acyltransferase family)	O-ACyltransferase homolog
OG0000112	BscC008g293	1.2	0.17	0.3	0.69	PF01757(Acyltransferase family)	Nose resistant to fluoxetine protein 6
OG0000112	BscC004g806	3.59	0.09	3.15	5.29	PF01757(Acyltransferase family)	Nose resistant to fluoxetine protein 6
OG0000112	BscC014g734	31.94	1.68	10.23	15.45	PF01757(Acyltransferase family)	Nose resistant to fluoxetine protein 6
OG0000112	BscC016g192	4.9	7.39	0.6	3.92	PF01757(Acyltransferase family)	Nose resistant to fluoxetine protein 6
OG0000112	BscC007g353	106.19	0.14	4.2	41.59	PF01757(Acyltransferase family)	Nose resistant to fluoxetine protein 6
OG0000112	BscC006g606	0.11	0.18	0.61	0	PF01757(Acyltransferase family)	Nose resistant to fluoxetine protein 6
OG0000112	BscC005g411	0.89	0	0.06	0.63	-	Nose resistant to fluoxetine protein 6
OG0000112	BscC005g479	10.11	0.05	0.77	5.5	PF01757(Acyltransferase family)	Nose resistant to fluoxetine protein 6
OG0000112	BscC007g321	19.25	0.03	0.12	6.87	-	Nose resistant to fluoxetine protein 6
OG0000114	BscC014g781	2.54	12.66	0.66	1.55	PF00520(Ion transport protein);PF02214(BTB/POZ domain)	Expressed Protein
OG0000114	BscC014g828	2.54	11.5	0.59	1.18	PF00520(Ion transport protein);PF02214(BTB/POZ domain)	Expressed Protein
OG0000114	BscC007g736	114.06	8.67	2.65	16.05	PF00520(Ion transport protein);PF02214(BTB/POZ domain)	Expressed Protein
OG0000114	BscC007g737	27.25	3.21	0.41	5.17	PF00520(Ion transport protein);PF02214(BTB/POZ domain)	Potassium voltage-gated channel subfamily B member 1
OG0000114	BscC009g016	6.68	3.89	6.14	4.91	PF00520(Ion transport protein);PF02214(BTB/POZ domain)	potassium voltage-gated channel subfamily B member 2
OG0000114	BscC009g018	4.05	0	0	0.3	PF00520(Ion transport protein);PF02214(BTB/POZ domain)	potassium voltage-gated channel subfamily B member 2
OG0000114	BscC005g193	1.74	2.87	10.33	1.91	PF00520(Ion transport protein);PF02214(BTB/POZ domain)	Potassium voltage-gated channel subfamily B member 2
OG0000115	BscC016g424	97.38	1841.37	18.58	5.4	-	troponin T
OG0000115	BscC016g425	1.54	2.34	158.81	9.12	-	Troponin T
OG0000115	BscC016g426	83.11	405.35	315.59	102.18	-	troponin T
OG0000115	BscC014g620	408.61	130.64	8.76	56.41	PF00992(Troponin)	Expressed Protein
OG0000115	BscC014g621	103.95	87.49	2054.77	365.15	-	Troponin T
OG0000115	BscC003g074	1.39	0.22	1.23	1	PF00992(Troponin)	Troponin T
OG0000115	BscC003g075	285.38	1.33	4134.36	777.92	PF00992(Troponin)	Troponin T
OG0000115	BscC011g182	0	0	0	0	-	troponin t protein 2
OG0000120	BscC005g718	14.25	2.68	0.38	5.45	PF00375(Sodium:dicarboxylate symporter family)	Putative sodium-dependent excitatory amino acid transporter glt-3
OG0000120	BscC023g393	1.67	16.13	1.94	1.42	PF00375(Sodium:dicarboxylate symporter family)	Excitatory amino acid transporter
OG0000120	BscC023g394	2.31	17.1	2.29	1.38	PF00375(Sodium:dicarboxylate symporter family)	excitatory amino acid transporter
OG0000120	BscC006g644	0.23	9.37	2.04	3.9	PF00375(Sodium:dicarboxylate symporter family)	Putative sodium-dependent excitatory amino acid transporter glt-6
OG0000120	BscC012g234	0	0	0	0	PF00375(Sodium:dicarboxylate symporter family)	Excitatory amino acid transporter
OG0000120	BscC012g235	0.4	0.04	5.2	0	PF00375(Sodium:dicarboxylate symporter family)	Excitatory amino acid transporter
OG0000120	BscC012g245	0	0	0.74	0	PF00375(Sodium:dicarboxylate symporter family)	Excitatory amino acid transporter
OG0000120	BscC012g246	0.7	0	5.36	0	PF00375(Sodium:dicarboxylate symporter family)	glutamate transporter 2A
OG0000120	BscC014g416	0.05	0	0.06	0	PF00375(Sodium:dicarboxylate symporter family)	Excitatory amino acid transporter
OG0000120	BscC012g426	0.94	0	1.95	0.04	PF00375(Sodium:dicarboxylate symporter family)	excitatory amino acid transporter
OG0000120	BscC012g423	0.12	0	0.62	0.07	PF00375(Sodium:dicarboxylate symporter family)	Excitatory amino acid transporter
OG0000124	BscC007g577	4.64	10.9	4.19	23.21	PF00852(Glycosyltransferase family 10 (fucosyltransferase) C-term);PF17039(Fucosyltransferase, N-terminal)	Alpha-(1,3)-fucosyltransferase C
OG0000124	BscC007g576	1.06	1.05	0.44	0.04	PF00852(Glycosyltransferase family 10 (fucosyltransferase) C-term);PF17039(Fucosyltransferase, N-terminal)	Alpha-(1,3)-fucosyltransferase C
OG0000124	BscC007g574	8.64	44.42	21.33	5.39	PF00852(Glycosyltransferase family 10 (fucosyltransferase) C-term);PF17039(Fucosyltransferase, N-terminal)	Alpha-(1,3)-fucosyltransferase C
OG0000124	BscC028g011	31.95	0.1	1.15	3.31	PF00852(Glycosyltransferase family 10 (fucosyltransferase) C-term);PF17039(Fucosyltransferase, N-terminal)	Alpha-(1,3)-fucosyltransferase C
OG0000124	BscC018g037	9.03	9.38	7.51	6.02	PF00852(Glycosyltransferase family 10 (fucosyltransferase) C-term);PF17039(Fucosyltransferase, N-terminal)	Alpha-(1,3)-fucosyltransferase C
OG0000125	BscC013g144	2.69	2.27	34.74	46.57	PF00328(Histidine phosphatase superfamily (branch 2))	Prostatic acid phosphatase
OG0000125	BscC013g290	0.37	0.28	2.27	1.67	PF00328(Histidine phosphatase superfamily (branch 2))	Lysosomal acid phosphatase
OG0000125	BscC013g233	0.27	0.21	24.51	1.49	PF00328(Histidine phosphatase superfamily (branch 2))	Putative acid phosphatase F26C11.1
OG0000125	BscC013g232	0.2	0.21	7.88	9.95	PF00328(Histidine phosphatase superfamily (branch 2))	Putative acid phosphatase F26C11.1
OG0000125	BscC013g353	418.66	0.07	3.4	75.88	PF00328(Histidine phosphatase superfamily (branch 2))	Lysosomal acid phosphatase
OG0000125	BscC013g319	0.84	0.8	13.55	4.1	PF00328(Histidine phosphatase superfamily (branch 2))	Lysosomal acid phosphatase
OG0000127	BscC016g340	0	0	0	0	PF12150(Cytosolic motility protein)	MFP2c
OG0000127	BscC003g610	1.9	5.9	177.53	1.78	PF12150(Cytosolic motility protein)	MFP2b
OG0000127	BscC008g442	4.52	1.01	73.55	0.03	PF12150(Cytosolic motility protein)	P40 protein
OG0000127	BscC002g648	0	0.12	0	0	PF12150(Cytosolic motility protein)	Expressed Protein
OG0000127	BscC001g606	0.47	0.4	97.93	0	PF12150(Cytosolic motility protein)	MFP2c
OG0000127	BscC004g520	0.07	0	1.79	0	PF12150(Cytosolic motility protein)	Expressed Protein
OG0000127	BscC004g538	0.37	0	4.65	0.05	PF12150(Cytosolic motility protein)	Expressed Protein
OG0000127	BscC019g206	38.12	0.57	38.37	1.5	PF12150(Cytosolic motility protein)	MFP2
OG0000131	BscC016g321	0	0	0	0	PF10317(Serpentine type 7TM GPCR chemoreceptor Srd)	Expressed Protein
OG0000131	BscC016g322	0	0	0	0	-	Expressed Protein
OG0000131	BscC014g773	28.29	0	0	6.24	PF10317(Serpentine type 7TM GPCR chemoreceptor Srd)	Expressed Protein
OG0000131	BscC014g795	0	0	0.44	0	PF10317(Serpentine type 7TM GPCR chemoreceptor Srd)	Expressed Protein
OG0000131	BscC016g218	0.94	1.03	0	0	PF10326(Serpentine type 7TM GPCR chemoreceptor Str)	Expressed Protein
OG0000131	BscC018g287	4.05	0	0	0.08	PF10326(Serpentine type 7TM GPCR chemoreceptor Str)	Expressed Protein
OG0000131	BscC018g286	0	1.13	0.03	0	PF10326(Serpentine type 7TM GPCR chemoreceptor Str)	Expressed Protein
OG0000131	BscC018g285	0.16	0	0	0.04	PF10326(Serpentine type 7TM GPCR chemoreceptor Str)	Expressed Protein
OG0000131	BscC014g821	13.82	0.15	0	0	PF10317(Serpentine type 7TM GPCR chemoreceptor Srd)	Expressed Protein
OG0000131	BscC014g842	45.41	3.4	0.99	20.07	PF10317(Serpentine type 7TM GPCR chemoreceptor Srd)	Expressed Protein
OG0000131	BscC006g316	1.37	0	0	0	PF10317(Serpentine type 7TM GPCR chemoreceptor Srd)	Expressed Protein
OG0000131	BscC002g210	1.57	0	0	0.54	PF10317(Serpentine type 7TM GPCR chemoreceptor Srd)	Expressed Protein
OG0000131	BscC018g057	106.69	9.38	5.68	26.89	PF10326(Serpentine type 7TM GPCR chemoreceptor Str)	Expressed Protein
OG0000131	BscC016g095	126.87	0	0	34.77	PF10326(Serpentine type 7TM GPCR chemoreceptor Str)	Expressed Protein
OG0000131	BscC016g096	881.63	15.72	20.62	244.56	PF10326(Serpentine type 7TM GPCR chemoreceptor Str)	Expressed Protein
OG0000131	BscC016g102	7.71	0.87	3.75	9.34	PF10317(Serpentine type 7TM GPCR chemoreceptor Srd)	Expressed Protein
OG0000132	BscC019g010	17.97	11.2	18.99	40.34	-	Expressed Protein
OG0000132	BscC005g765	4.7	36.9	2.06	26.22	-	Expressed Protein
OG0000132	BscC019g139	25.92	202.58	87.56	81.34	PF00583(Acetyltransferase (GNAT) family)	Expressed Protein
OG0000132	BscC019g140	2.07	41.39	12.92	9.54	-	Expressed Protein
OG0000132	BscC017g075	5.05	0	0.69	1.8	-	Expressed Protein
OG0000132	BscC013g008	2.25	0	0	0.93	-	Expressed Protein
OG0000132	BscC016g166	0.68	16.05	1.06	1.1	-	Expressed Protein
OG0000133	BscC020g131	3.14	5.53	14.07	7.36	PF07801(Protein of unknown function (DUF1647))	Expressed Protein
OG0000133	BscC021g232	1.22	2.29	3.12	3.92	PF07801(Protein of unknown function (DUF1647))	Expressed Protein
OG0000133	BscC008g673	11.67	16.33	9.22	4.85	PF07801(Protein of unknown function (DUF1647))	Warthog protein 4
OG0000133	BscC005g145	41.4	0.91	4.39	11.98	PF07801(Protein of unknown function (DUF1647))	Expressed Protein
OG0000133	BscC012g437	10.81	0.38	0.81	1.77	-	Warthog protein 4
OG0000134	BscC016g361	8.32	50.7	54.95	84.75	PF00450(Serine carboxypeptidase)	putative serine carboxypeptidase F41C3.5
OG0000134	BscC009g215	0.4	0.45	48.95	9.19	PF00450(Serine carboxypeptidase)	Peptidase S10 domain containing protein
OG0000134	BscC023g435	0	0.04	0	0.03	PF00450(Serine carboxypeptidase)	Peptidase S10 domain containing protein
OG0000134	BscC009g411	0.55	0.98	9.29	5.31	PF00450(Serine carboxypeptidase)	Peptidase S10 domain containing protein
OG0000136	BscC022g644	0.31	20.54	0.19	0.08	PF02931(Neurotransmitter-gated ion-channel ligand binding domain);PF02932(Neurotransmitter-gated ion-channel transmembrane region)	Ligand-Gated ion Channel
OG0000136	BscC011g068	123.2	14.34	4.91	19.32	PF02931(Neurotransmitter-gated ion-channel ligand binding domain);PF02932(Neurotransmitter-gated ion-channel transmembrane region)	Ligand-gated ion channel 50
OG0000136	BscC009g260	7.16	1.02	0.04	0.65	PF02931(Neurotransmitter-gated ion-channel ligand binding domain);PF02932(Neurotransmitter-gated ion-channel transmembrane region)	Ligand-gated ion channel 50
OG0000136	BscC021g130	13.5	2.19	0.66	2.19	PF02931(Neurotransmitter-gated ion-channel ligand binding domain);PF02932(Neurotransmitter-gated ion-channel transmembrane region)	Ligand-gated ion channel 50
OG0000136	BscC021g128	11.58	5.09	0.44	1.2	PF02931(Neurotransmitter-gated ion-channel ligand binding domain);PF02932(Neurotransmitter-gated ion-channel transmembrane region)	Ligand-gated ion channel 50
OG0000136	BscC002g462	0.43	8.63	0.23	0.13	PF02931(Neurotransmitter-gated ion-channel ligand binding domain);PF02932(Neurotransmitter-gated ion-channel transmembrane region)	Ligand-gated ion channel 50
OG0000137	BscC011g016	77.63	43.08	40.59	46.56	PF00270(DEAD/DEAH box helicase);PF00271(Helicase conserved C-terminal domain)	putative ATP-dependent RNA helicase DDX4
OG0000137	BscC008g461	13.21	136.04	23.96	45.84	PF00270(DEAD/DEAH box helicase);PF00271(Helicase conserved C-terminal domain)	ATP-dependent RNA helicase An3
OG0000137	BscC008g390	6.75	12.99	4.68	4.38	PF00270(DEAD/DEAH box helicase);PF00271(Helicase conserved C-terminal domain)	ATP-dependent RNA helicase An3
OG0000137	BscC015g018	14.5	11.87	8.96	13.38	PF00270(DEAD/DEAH box helicase);PF00271(Helicase conserved C-terminal domain)	ATP-dependent RNA helicase DDX3Y
OG0000138	BscC016g359	0.6	238.17	1.74	10.14	PF00178(Ets-domain)	DNA-binding protein D-ETS-3
OG0000138	BscC021g287	1.18	2.75	0	0	-	DNA-binding protein D-ETS-3
OG0000138	BscC021g197	2.01	7.3	6.95	4.95	PF00178(Ets-domain);PF02198(Sterile alpha motif (SAM)/Pointed domain)	Protein c-ets-1-A
OG0000138	BscC006g512	7.22	20.73	9.92	8.14	PF00178(Ets-domain)	ETS domain-containing protein Elk-1
OG0000138	BscC006g511	0.53	0.57	0	0	-	ETS domain-containing protein Elk-1
OG0000138	BscC006g488	18.22	0	3.23	10.7	PF00178(Ets-domain)	ETS domain-containing protein Elk-1
OG0000140	BscC001g427	0.76	0.54	0	0.09	PF07690(Major Facilitator Superfamily)	Sodium-dependent phosphate transport protein 1
OG0000140	BscC001g429	1.02	65	0.81	0.84	PF07690(Major Facilitator Superfamily)	Sodium-dependent phosphate transport protein 1
OG0000140	BscC001g430	0	4.04	0.63	0.43	PF07690(Major Facilitator Superfamily)	Vesicular glutamate transporter 2
OG0000140	BscC006g347	0	0	0	0	PF07690(Major Facilitator Superfamily)	Vesicular glutamate transporter 2
OG0000142	BscC010g086	20.79	0.04	2.63	12.63	PF16366(Cytoplasmic polyadenylation element-binding protein ZZ domain);PF16367(RNA recognition motif)	Cytoplasmic polyadenylation element-binding protein 1
OG0000142	BscC010g085	0.11	0	0.62	0	PF16367(RNA recognition motif)	Cytoplasmic polyadenylation element-binding protein 1
OG0000142	BscC010g084	0.14	0.18	0.99	0	PF16366(Cytoplasmic polyadenylation element-binding protein ZZ domain)	Cytoplasmic polyadenylation element-binding protein 1
OG0000142	BscC018g365	0.73	4	0	0	PF16367(RNA recognition motif)	putative RNA-binding protein orb2
OG0000142	BscC014g285	7.08	0.02	11.71	9.87	PF16366(Cytoplasmic polyadenylation element-binding protein ZZ domain);PF16367(RNA recognition motif)	Expressed Protein
OG0000142	BscC009g097	37.53	0.06	7.75	2.03	PF16366(Cytoplasmic polyadenylation element-binding protein ZZ domain);PF16367(RNA recognition motif)	Cytoplasmic polyadenylation element binding protein 1
OG0000142	BscC014g536	2.24	0	2.09	7	PF16366(Cytoplasmic polyadenylation element-binding protein ZZ domain);PF16367(RNA recognition motif)	cytoplasmic polyadenylation element binding protein 4
OG0000142	BscC002g624	15.04	0.55	4.71	3.02	PF00076(RNA recognition motif. (a.k.a. RRM, RBD, or RNP domain));PF16366(Cytoplasmic polyadenylation element-binding protein ZZ domain);PF16367(RNA recognition motif)	Expressed Protein
OG0000142	BscC009g332	1.71	4.12	5.87	2.04	PF00076(RNA recognition motif. (a.k.a. RRM, RBD, or RNP domain));PF16366(Cytoplasmic polyadenylation element-binding protein ZZ domain);PF16367(RNA recognition motif)	Cytoplasmic polyadenylation element-binding protein 1
OG0000143	BscC032g002	0	0.09	0.06	0.07	-	Expressed Protein
OG0000143	BscC061g001	0	0	0	0	-	Expressed Protein
OG0000143	BscC061g002	1.1	1.18	0.81	0.54	-	Expressed Protein
OG0000143	BscC041g006	0	0.09	0.06	0.07	-	Expressed Protein
OG0000143	BscC037g001	0	0.09	0.06	0.07	-	Expressed Protein
OG0000143	BscC052g001	0	0	0	0	-	Expressed Protein
OG0000143	BscC076g001	0	0	0	0	-	Expressed Protein
OG0000143	BscC056g001	1.1	1.18	0.81	0.54	-	Expressed Protein
OG0000143	BscC046g001	0	0.09	0.06	0.07	-	Expressed Protein
OG0000143	BscC043g001	0	0.09	0.06	0.07	-	Expressed Protein
OG0000143	BscC035g001	0	0.09	0.06	0.07	-	Expressed Protein
OG0000143	BscC035g002	0	0	0	0	-	Expressed Protein
OG0000143	BscC042g001	547.84	942.08	742.02	989.98	-	Expressed Protein
OG0000143	BscC042g006	200.79	6303.84	3172.7	4022.89	-	Expressed Protein
OG0000143	BscC054g002	1.1	1.18	0.81	0.54	-	Expressed Protein
OG0000143	BscC036g006	4.09	64.29	43.51	27.46	-	Expressed Protein
OG0000143	BscC031g002	0.41	19.66	9.99	4.59	-	Expressed Protein
OG0000143	BscC053g001	0	0.09	0.06	0.07	-	Expressed Protein
OG0000143	BscC053g006	0	0	0	0	-	Expressed Protein
OG0000143	BscC044g002	0	0	0	0	-	Expressed Protein
OG0000143	BscC050g002	0	0	0	0	-	Expressed Protein
OG0000143	BscC072g001	0	0	0	0	-	Expressed Protein
OG0000143	BscC064g001	0	0	0	0	-	Expressed Protein
OG0000143	BscC062g001	0	0	0	0	-	Expressed Protein
OG0000145	BscC002g428	3.03	0.61	2.48	0.39	PF00104(Ligand-binding domain of nuclear hormone receptor);PF00105(Zinc finger, C4 type (two domains))	Nuclear hormone receptor family member
OG0000145	BscC002g429	3.45	8.96	4.47	0.86	-	Nuclear hormone receptor family member
OG0000145	BscC002g430	0.12	1	11.85	2.16	PF00104(Ligand-binding domain of nuclear hormone receptor);PF00105(Zinc finger, C4 type (two domains))	Nuclear hormone receptor family member
OG0000146	BscC020g134	18.74	0.14	27.68	160.57	PF00083(Sugar (and other) transporter)	Proton myo-inositol cotransporter
OG0000146	BscC005g695	52.09	13.26	2.95	8.96	PF00083(Sugar (and other) transporter)	Proton myo-inositol cotransporter
OG0000146	BscC002g313	8.53	0.05	0.44	42.39	PF00083(Sugar (and other) transporter)	Proton myo-inositol cotransporter
OG0000146	BscC002g511	0.42	2.55	1.83	4.1	PF00083(Sugar (and other) transporter)	Proton myo-inositol cotransporter
OG0000146	BscC005g049	27.49	3.03	4.06	38.58	PF00083(Sugar (and other) transporter)	Proton myo-inositol cotransporter
OG0000146	BscC005g050	214.61	0.07	10.9	191.24	PF00083(Sugar (and other) transporter)	Proton myo-inositol cotransporter
OG0000146	BscC005g072	2.47	0	0	1.29	PF00083(Sugar (and other) transporter)	Proton myo-inositol cotransporter
OG0000146	BscC005g071	214.61	0.07	9.44	113.24	PF00083(Sugar (and other) transporter)	Proton myo-inositol cotransporter
OG0000150	BscC016g372	6.21	5.93	0.65	0.55	PF00100(Zona pellucida-like domain)	Expressed Protein
OG0000150	BscC017g177	11.13	0.54	0.17	4.6	PF00100(Zona pellucida-like domain)	Cuticlin-1
OG0000150	BscC006g331	8.39	0	0	0	-	Cuticlin-1
OG0000150	BscC002g249	0.21	1.54	6.23	4.24	PF01060(Transthyretin-like family)	Cuticlin-1
OG0000150	BscC002g034	0.2	0.07	0	0	-	Cuticlin-1
OG0000150	BscC002g035	0.06	0.22	0.04	0	-	Cuticlin-1
OG0000156	BscC004g849	0	0.07	10.49	0	PF03114(BAR domain)	Expressed Protein
OG0000156	BscC005g546	0.51	0	3.93	0	PF03114(BAR domain)	Expressed Protein
OG0000156	BscC014g346	9.94	0	4.7	0	-	Expressed Protein
OG0000156	BscC014g344	0	0	5.98	0	PF03114(BAR domain)	Expressed Protein
OG0000156	BscC014g320	0	0	0	0	-	Expressed Protein
OG0000156	BscC014g276	3.97	0	1.25	0.25	PF03114(BAR domain)	Expressed Protein
OG0000156	BscC014g260	1.02	0	4.56	0	PF03114(BAR domain)	Expressed Protein
OG0000156	BscC017g098	0.07	0	0.24	0	PF03114(BAR domain)	Expressed Protein
OG0000156	BscC002g051	0	1.53	15.67	0	PF03114(BAR domain)	Expressed Protein
OG0000156	BscC005g526	0.51	0	3.93	0	-	Expressed Protein
OG0000156	BscC006g290	0	0	5.36	0	-	Expressed Protein
OG0000158	BscC022g650	11.1	15.58	0.6	2.24	PF01484(Nematode cuticle collagen N-terminal domain)	Cuticle collagen lon-3
OG0000158	BscC006g111	23.01	0.68	0.08	11.88	PF01391(Collagen triple helix repeat (20 copies));PF01484(Nematode cuticle collagen N-terminal domain)	Cuticle collagen sqt-1
OG0000158	BscC017g471	68.63	7.39	0.02	10.21	PF01391(Collagen triple helix repeat (20 copies));PF01484(Nematode cuticle collagen N-terminal domain)	Cuticle collagen sqt-1
OG0000158	BscC009g113	0.49	0.36	0.19	0.13	PF01391(Collagen triple helix repeat (20 copies))	Cuticle collagen lon-3
OG0000158	BscC019g240	0.87	0.21	0.3	0.07	PF01391(Collagen triple helix repeat (20 copies))	Cuticle collagen lon-3
OG0000158	BscC004g003	24.77	72.05	18.72	18.36	PF01391(Collagen triple helix repeat (20 copies));PF01484(Nematode cuticle collagen N-terminal domain)	Cuticle collagen lon-3
OG0000158	BscC023g288	27.07	0.05	0.09	1.38	PF01391(Collagen triple helix repeat (20 copies));PF01484(Nematode cuticle collagen N-terminal domain)	Cuticle collagen sqt-1
OG0000159	BscC010g240	0.27	0.42	3.15	317.52	PF01607(Chitin binding Peritrophin-A domain)	Chondroitin proteoglycan 2
OG0000159	BscC009g480	0.6	3.03	0.5	0.6	PF01607(Chitin binding Peritrophin-A domain)	Chondroitin proteoglycan 2
OG0000159	BscC009g481	3.13	14.21	3.28	1.83	PF01607(Chitin binding Peritrophin-A domain)	Chondroitin proteoglycan 2
OG0000159	BscC009g482	0.6	2.94	1.21	0.32	PF01607(Chitin binding Peritrophin-A domain)	Chondroitin proteoglycan 2
OG0000159	BscC009g492	0.48	2.81	1.06	0.26	PF01607(Chitin binding Peritrophin-A domain)	Chondroitin proteoglycan 2
OG0000159	BscC009g504	0.23	0.31	0.16	0.06	PF01607(Chitin binding Peritrophin-A domain)	Chondroitin proteoglycan 2
OG0000159	BscC021g307	7.33	12.77	2.23	31.13	PF01607(Chitin binding Peritrophin-A domain)	Chondroitin proteoglycan 2
OG0000159	BscC033g010	2.06	0.19	0.12	0.21	-	Twitchin
OG0000161	BscC008g072	0.5	0	0.82	0	PF02520(Domain of unknown function DUF148)	Expressed Protein
OG0000161	BscC008g073	0.68	0	1.09	0	PF02520(Domain of unknown function DUF148)	Expressed Protein
OG0000161	BscC008g079	0	0.88	6.5	0.13	PF02520(Domain of unknown function DUF148)	Expressed Protein
OG0000161	BscC008g080	0	0	0.27	0	PF02520(Domain of unknown function DUF148)	Expressed Protein
OG0000161	BscC008g099	0.31	0	0.3	0.34	PF02520(Domain of unknown function DUF148)	Domain of unknown function DUF148 domain-containing protein
OG0000161	BscC008g186	0.16	4.36	0.24	0.14	PF02520(Domain of unknown function DUF148)	Expressed Protein
OG0000161	BscC008g335	0.48	0	4.37	0.24	PF02520(Domain of unknown function DUF148)	Expressed Protein
OG0000161	BscC008g337	2.42	0	8.8	9.32	PF02520(Domain of unknown function DUF148)	Expressed Protein
OG0000161	BscC008g338	0.07	0	1.18	0.56	PF02520(Domain of unknown function DUF148)	Expressed Protein
OG0000161	BscC008g339	0.07	0	1.12	0	PF02520(Domain of unknown function DUF148)	Expressed Protein
OG0000161	BscC008g340	0.07	0	1.18	0.56	-	Expressed Protein
OG0000161	BscC008g341	1.92	0	6.4	6.98	PF02520(Domain of unknown function DUF148)	Expressed Protein
OG0000161	BscC008g564	12.13	5.94	1.31	2.37	PF02520(Domain of unknown function DUF148)	Expressed Protein
OG0000161	BscC012g108	0.81	0.34	1.74	0.15	PF02520(Domain of unknown function DUF148)	Expressed Protein
OG0000161	BscC008g505	1.51	0.18	1.19	22.84	PF02520(Domain of unknown function DUF148)	Domain of unknown function DUF148 domain-containing protein
OG0000161	BscC006g279	11.41	0	0	0.28	-	Expressed Protein
OG0000161	BscC012g299	0.97	0	0	0	PF02520(Domain of unknown function DUF148)	Expressed Protein
OG0000161	BscC012g297	0.97	0	0	0	PF02520(Domain of unknown function DUF148)	Expressed Protein
OG0000162	BscC009g445	38.01	9.73	151.25	4.36	PF02520(Domain of unknown function DUF148)	Expressed Protein
OG0000162	BscC009g228	1.46	0.28	1.2	0	PF02520(Domain of unknown function DUF148)	Expressed Protein
OG0000162	BscC009g227	1.46	0	18.15	1.02	PF02520(Domain of unknown function DUF148)	Expressed Protein
OG0000162	BscC009g224	0.97	0	4.34	0.05	PF02520(Domain of unknown function DUF148)	Expressed Protein
OG0000162	BscC009g223	0.84	0.09	4.06	0.34	PF02520(Domain of unknown function DUF148)	Expressed Protein
OG0000162	BscC009g222	7.81	150.59	27.79	78.75	PF02520(Domain of unknown function DUF148)	Expressed Protein
OG0000162	BscC011g278	0	0	0	0	-	Expressed Protein
OG0000162	BscC009g292	3.86	5.13	11.8	0.17	PF02520(Domain of unknown function DUF148)	Expressed Protein
OG0000162	BscC009g293	5.42	24.32	3.41	0.31	PF02520(Domain of unknown function DUF148)	Expressed Protein
OG0000162	BscC009g294	10.61	78.21	53.1	11.42	PF02520(Domain of unknown function DUF148)	Expressed Protein
OG0000171	BscC007g113	44.76	19.49	1.59	7.22	PF02888(Calmodulin binding domain);PF03530(Calcium-activated SK potassium channel);PF07885(Ion channel)	KCNN (potassium K ChaNNel, calcium activated)-Like
OG0000171	BscC009g520	15.61	20.16	5.29	10.99	PF02888(Calmodulin binding domain);PF03530(Calcium-activated SK potassium channel);PF07885(Ion channel)	KCNN (potassium K ChaNNel, calcium activated)-Like
OG0000171	BscC002g254	46.43	3.94	1.42	13.73	PF02888(Calmodulin binding domain);PF03530(Calcium-activated SK potassium channel);PF07885(Ion channel)	Calmodulin-binding domain and Two pore domain potassium channel domain and Potassium channel, calcium-activated, SK family-containing protein
OG0000171	BscC059g005	44.94	9.61	3.28	2.74	PF02888(Calmodulin binding domain)	Small conductance calcium-activated potassium channel protein
OG0000171	BscC049g001	0	0	0	0	-	Expressed Protein
OG0000172	BscC032g001	2.5	0	0	0.03	-	S60004
OG0000172	BscC041g002	0	0	0	1.16	-	S60004
OG0000172	BscC057g002	0.95	7.03	4.4	46.16	PF00078(Reverse transcriptase (RNA-dependent DNA polymerase))	S60004
OG0000172	BscC036g007	28.86	34.87	29.09	44.19	-	S60004
OG0000172	BscC003g310	1.22	0.86	8.9	0.98	-	S60004
OG0000172	BscC050g004	0.69	1.47	1.74	14.48	PF00078(Reverse transcriptase (RNA-dependent DNA polymerase))	S60004
OG0000172	BscC062g002	28.86	34.87	29.09	44.19	-	S60004
OG0000173	BscC008g589	129.61	9.86	4.5	7.44	PF00106(short chain dehydrogenase)	Expressed Protein
OG0000173	BscC008g590	0.1	1.73	0	0	PF00106(short chain dehydrogenase)	Retinol dehydrogenase 16
OG0000173	BscC009g250	134.93	158.31	162.74	125.6	PF00106(short chain dehydrogenase)	DHS-16
OG0000173	BscC009g249	169.93	27.8	0.5	16.27	PF00106(short chain dehydrogenase)	Short-chain dehydrogenase/reductase family 9C member 7
OG0000173	BscC005g751	48.03	282.72	20.41	12.11	PF00106(short chain dehydrogenase)	17-beta-hydroxysteroid dehydrogenase type 6
OG0000173	BscC013g049	46.16	9.85	2.45	12.75	PF00106(short chain dehydrogenase)	17-beta-hydroxysteroid dehydrogenase type 6
OG0000173	BscC009g363	987.01	65.96	0.48	130.05	PF00106(short chain dehydrogenase)	Retinol dehydrogenase 7
OG0000174	BscC008g273	1.25	0.16	53.12	0.16	PF00635(MSP (Major sperm protein) domain)	MSP domain containing protein
OG0000174	BscC007g098	21.16	0	31.75	0	PF00635(MSP (Major sperm protein) domain)	Expressed Protein
OG0000174	BscC010g402	0.23	0	1.6	0	-	Expressed Protein
OG0000174	BscC010g465	0.13	0	6.69	0	-	MSP domain containing protein
OG0000174	BscC017g242	2.29	0.26	103.79	0.18	PF00635(MSP (Major sperm protein) domain)	Expressed Protein
OG0000174	BscC017g243	5.32	0.08	94.67	0.06	PF00635(MSP (Major sperm protein) domain)	Expressed Protein
OG0000174	BscC017g368	0.9	0	42.13	0	PF00635(MSP (Major sperm protein) domain)	Expressed Protein
OG0000175	BscC005g544	0.55	0	12.82	0	PF00069(Protein kinase domain)	putative serine/threonine-protein kinase
OG0000175	BscC017g149	0.15	0	0	0.03	-	Tau-tubulin kinase 1
OG0000175	BscC008g432	0.42	0	0.23	0	-	Tau-tubulin kinase 1
OG0000175	BscC004g342	0.05	0	2.41	0	PF00069(Protein kinase domain)	putative serine/threonine-protein kinase
OG0000175	BscC004g335	1.23	0	6.56	0.22	PF00069(Protein kinase domain)	CK1/WORM6 protein kinase
OG0000175	BscC004g328	1.96	0.73	27.76	0.41	PF00069(Protein kinase domain)	CK1/WORM6 protein kinase
OG0000175	BscC011g257	0	0	0.07	0	-	putative serine/threonine-protein kinase
OG0000175	BscC005g764	0.7	0.33	15.12	0.03	PF00069(Protein kinase domain)	CK1/WORM6 protein kinase
OG0000175	BscC004g414	0.06	0.11	1.42	0.46	PF00069(Protein kinase domain)	putative serine/threonine-protein kinase
OG0000175	BscC004g425	0.85	0	3.78	0.03	PF00069(Protein kinase domain)	putative serine/threonine-protein kinase
OG0000175	BscC004g466	0.31	0.06	0.39	0.18	PF00069(Protein kinase domain)	putative serine/threonine-protein kinase
OG0000175	BscC004g473	1.47	0	1.22	0.07	PF00069(Protein kinase domain)	putative serine/threonine-protein kinase
OG0000175	BscC005g524	0	0	0	0	PF00069(Protein kinase domain)	putative serine/threonine-protein kinase
OG0000175	BscC008g378	0	0.07	3.18	0	-	Tau-tubulin kinase 1
OG0000176	BscC017g182	0.67	0.15	0.4	0.29	PF03098(Animal haem peroxidase)	Peroxidase mlt-7
OG0000176	BscC017g183	41.49	18.31	20.47	9.66	PF01549(ShK domain-like);PF03098(Animal haem peroxidase)	Peroxidase mlt-7
OG0000176	BscC017g324	0.29	2.8	0.17	0.01	PF01549(ShK domain-like);PF03098(Animal haem peroxidase)	Peroxidase mlt-7
OG0000176	BscC017g323	0.04	20.76	1.18	0.17	PF01549(ShK domain-like);PF03098(Animal haem peroxidase)	Peroxidase mlt-7
OG0000176	BscC023g247	0	0.15	0	0.05	PF03098(Animal haem peroxidase)	Peroxidase mlt-7
OG0000183	BscC010g292	0.24	0	6.05	0	-	DNA-directed RNA polymerase III subunit RPC8
OG0000183	BscC010g284	0	0	0.38	0	-	DNA-directed RNA polymerase III subunit RPC8
OG0000183	BscC007g510	1.17	0.96	20.23	0.39	-	DNA-directed RNA polymerase III subunit RPC8
OG0000183	BscC011g236	0.8	0	0	1.3	-	Expressed Protein
OG0000183	BscC006g248	2.59	0.06	24.22	0	-	DNA-directed RNA polymerase III subunit RPC8
OG0000183	BscC009g189	66.52	2.99	5.65	39.64	-	Expressed Protein
OG0000183	BscC009g188	89.72	3.43	1.95	72.5	-	Expressed Protein
OG0000183	BscC009g186	6.1	12.83	34.54	8.95	-	Regulator of microtubule dynamics protein 1
OG0000185	BscC020g025	35.17	4.44	16.13	43.8	PF00105(Zinc finger, C4 type (two domains))	Nuclear hormone receptor family member
OG0000185	BscC020g026	54.89	17.91	53	75.09	PF00104(Ligand-binding domain of nuclear hormone receptor)	Nuclear hormone receptor family member
OG0000189	BscC022g491	0.05	1.46	0	0	PF02931(Neurotransmitter-gated ion-channel ligand binding domain)	ivermectin-sensitive glutamate-gated chloride channel subunit 5
OG0000189	BscC007g669	142.01	9.21	3.06	23.69	PF02931(Neurotransmitter-gated ion-channel ligand binding domain);PF02932(Neurotransmitter-gated ion-channel transmembrane region)	Glutamate-gated chloride channel
OG0000189	BscC001g244	0.48	122.18	0.14	0.56	PF02931(Neurotransmitter-gated ion-channel ligand binding domain)	glutamate-gated chloride channel
OG0000189	BscC001g245	0.65	45.07	0.91	0.24	PF02931(Neurotransmitter-gated ion-channel ligand binding domain);PF02932(Neurotransmitter-gated ion-channel transmembrane region)	Glutamate-gated chloride channel
OG0000189	BscC001g246	5.57	133.8	24.75	6.57	PF02932(Neurotransmitter-gated ion-channel transmembrane region)	GBR-2 protein
OG0000191	BscC011g233	0.14	0.07	0	0	PF00704(Glycosyl hydrolases family 18)	Expressed Protein
OG0000191	BscC011g232	0	0	0	0	PF00704(Glycosyl hydrolases family 18)	glycosyl hydrolase, family 18
OG0000191	BscC011g231	0	0	0.07	0	PF00704(Glycosyl hydrolases family 18)	Expressed Protein
OG0000191	BscC011g230	0	0	0	0	PF00704(Glycosyl hydrolases family 18)	putative endochitinase
OG0000191	BscC009g192	0.06	0.27	0	0	PF00704(Glycosyl hydrolases family 18)	chitin binding Peritrophin-A domain protein
OG0000191	BscC009g191	0	1.09	0.28	0	PF00704(Glycosyl hydrolases family 18);PF01607(Chitin binding Peritrophin-A domain)	chitin binding Peritrophin-A domain protein
OG0000191	BscC009g190	0.03	1.06	0	0	PF00704(Glycosyl hydrolases family 18);PF01607(Chitin binding Peritrophin-A domain)	chitin binding Peritrophin-A domain protein
OG0000194	BscC002g449	0.21	0.08	0.05	0.25	-	Warthog protein 8
OG0000194	BscC002g448	0.85	2.31	0.36	0	-	Warthog protein 8
OG0000194	BscC002g438	1.81	5.82	1.11	1.42	-	Warthog protein 8
OG0000194	BscC002g439	0.55	0.08	0.05	0	-	Warthog protein 8
OG0000194	BscC008g672	14.07	29.86	12.17	6.44	PF01079(Hint module);PF08241(Methyltransferase domain)	Warthog protein 4
OG0000196	BscC023g378	2.36	0.93	0.07	6.18	PF00753(Metallo-beta-lactamase superfamily);PF14625(Lustrin, cysteine-rich repeated domain)	Expressed Protein
OG0000196	BscC023g379	0.07	1.75	0	0.05	-	Expressed Protein
OG0000196	BscC023g384	0	0	0	0	-	Expressed Protein
OG0000196	BscC023g385	0.07	1.75	0	0.05	-	Expressed Protein
OG0000196	BscC023g386	0.24	7.67	0	0.27	PF00753(Metallo-beta-lactamase superfamily)	T25561
OG0000196	BscC006g623	28.4	97.28	74.53	35.14	PF00753(Metallo-beta-lactamase superfamily)	Metallo-beta-lactamase domain-containing protein 1
OG0000196	BscC002g558	1.05	0.43	0.53	0.32	PF00753(Metallo-beta-lactamase superfamily)	metallo-beta-lactamase domain protein
OG0000201	BscC001g226	35.74	8.64	2.09	156.15	PF00782(Dual specificity phosphatase, catalytic domain)	Dual specificity protein phosphatase 18
OG0000201	BscC001g229	204.42	67.68	123.6	300.99	PF00782(Dual specificity phosphatase, catalytic domain)	Dual specificity protein phosphatase 21
OG0000201	BscC001g317	50.67	355.06	91.29	44.52	PF00782(Dual specificity phosphatase, catalytic domain)	Dual specificity protein phosphatase 14
OG0000201	BscC001g318	32.69	30.57	495.11	29.06	PF00782(Dual specificity phosphatase, catalytic domain)	Dual specificity protein phosphatase 14
OG0000201	BscC001g342	24.83	2.64	27.46	58.62	PF00782(Dual specificity phosphatase, catalytic domain)	Dual specificity protein phosphatase 14
OG0000201	BscC001g343	2.08	71.3	7.91	8.47	PF00782(Dual specificity phosphatase, catalytic domain)	Dual specificity protein phosphatase 14
OG0000201	BscC008g456	62.46	4.16	160.01	96.94	PF00782(Dual specificity phosphatase, catalytic domain)	Dual specificity protein phosphatase 21
OG0000204	BscC010g119	4.55	3.08	1.8	2.12	PF00520(Ion transport protein);PF02214(BTB/POZ domain)	Expressed Protein
OG0000204	BscC011g029	0.71	0.55	0	0	PF00520(Ion transport protein);PF02214(BTB/POZ domain)	Potassium voltage-gated channel protein Shaw
OG0000204	BscC020g762	0	1	0.17	0.06	PF00520(Ion transport protein)	Potassium voltage-gated channel protein Shaw
OG0000204	BscC020g761	1.07	6.2	7.12	27.98	PF02214(BTB/POZ domain)	SHaW family of potassium channels
OG0000204	BscC011g023	42.82	22.55	1.8	5.56	PF00520(Ion transport protein);PF02214(BTB/POZ domain)	Potassium voltage-gated channel protein Shaw
OG0000208	BscC014g636	4.02	0.17	0	0.32	PF07714(Protein tyrosine kinase)	Putative tyrosine-protein kinase F09A5.2
OG0000208	BscC014g650	19.16	0.57	3.52	6.96	PF07714(Protein tyrosine kinase)	Putative tyrosine-protein kinase F09A5.2
OG0000208	BscC015g030	27.7	25.44	6.29	16.27	PF07714(Protein tyrosine kinase)	DNA-directed RNA polymerase II subunit RPB1
OG0000208	BscC015g048	25.07	45.93	17.57	6.89	PF07714(Protein tyrosine kinase)	DNA-directed RNA polymerase II subunit RPB1
OG0000208	BscC007g287	10.83	0.41	1.9	9.63	PF00162(Phosphoglycerate kinase)	DNA-directed RNA polymerase II subunit RPB1
OG0000208	BscC019g138	29.75	7.23	41.38	9.2	PF07714(Protein tyrosine kinase)	Hypothetical protein CBG09377
OG0000211	BscC018g141	3.96	7.13	1.82	1.82	PF02214(BTB/POZ domain)	BTB/POZ domain-containing adapter for CUL3-mediated RhoA degradation protein 3
OG0000211	BscC018g149	7.08	11.54	1.93	4.16	PF02214(BTB/POZ domain)	BTB/POZ domain-containing adapter for CUL3-mediated RhoA degradation protein 3
OG0000212	BscC016g228	7.21	1.1	13.37	3.67	PF00014(Kunitz/Bovine pancreatic trypsin inhibitor domain)	Major allergen Ani s 1
OG0000212	BscC016g229	5.88	0.65	11.94	2.31	PF00014(Kunitz/Bovine pancreatic trypsin inhibitor domain);PF14625(Lustrin, cysteine-rich repeated domain)	Major allergen Ani s 1
OG0000212	BscC014g308	5.93	0.07	0.59	0.67	PF00014(Kunitz/Bovine pancreatic trypsin inhibitor domain);PF14625(Lustrin, cysteine-rich repeated domain)	Major allergen Ani s 1
OG0000212	BscC014g307	7.66	0	0	2.34	PF00014(Kunitz/Bovine pancreatic trypsin inhibitor domain)	Major allergen Ani s 1
OG0000212	BscC009g572	629.93	63.31	53.94	113.72	PF00014(Kunitz/Bovine pancreatic trypsin inhibitor domain)	Major allergen Ani s 1
OG0000215	BscC022g371	2.78	139.16	5.68	5.99	PF01496(V-type ATPase 116kDa subunit family)	putative V-type proton ATPase subunit
OG0000215	BscC004g296	14.11	35.11	10.7	13.12	PF01496(V-type ATPase 116kDa subunit family)	V-type proton ATPase subunit A
OG0000215	BscC020g351	0.11	0.11	0	0.09	PF01496(V-type ATPase 116kDa subunit family)	putative V-type proton ATPase subunit
OG0000215	BscC016g133	19.87	1.2	17.47	37.42	PF01496(V-type ATPase 116kDa subunit family)	putative V-type proton ATPase subunit
OG0000217	BscC020g266	119.88	41.93	8.63	16.35	PF00270(DEAD/DEAH box helicase);PF00271(Helicase conserved C-terminal domain)	ATP-dependent RNA helicase DDX19A
OG0000217	BscC007g449	211.55	243.94	123.45	99.16	PF00270(DEAD/DEAH box helicase);PF00271(Helicase conserved C-terminal domain)	Eukaryotic initiation factor 4A-III
OG0000217	BscC015g189	69.71	366.36	142.69	147.23	PF00270(DEAD/DEAH box helicase);PF00271(Helicase conserved C-terminal domain)	Eukaryotic initiation factor 4A
OG0000217	BscC047g004	120.06	0.29	8.9	27.79	PF00270(DEAD/DEAH box helicase);PF00271(Helicase conserved C-terminal domain)	ATP-dependent RNA helicase DDX19A
OG0000221	BscC002g257	0	3.89	0.2	0	-	Fatty acid-binding -like protein
OG0000221	BscC002g258	14.02	3.11	315.49	79.63	-	FABH_ASCSU
OG0000221	BscC002g259	1044.39	701.81	483.85	184.99	-	FABH_ASCSU
OG0000221	BscC002g260	32.02	306.68	125.6	25.35	-	Fatty acid-binding -like protein 3
OG0000223	BscC005g590	3.92	0.09	0.31	3.28	PF13598(Domain of unknown function (DUF4139));PF13600(N-terminal domain of unknown function (DUF4140))	Protein F37C4.5
OG0000223	BscC005g589	44.72	18.78	29.41	44.44	PF13598(Domain of unknown function (DUF4139));PF13600(N-terminal domain of unknown function (DUF4140))	Protein F37C4.5
OG0000223	BscC005g588	68.49	8	5.78	18.07	PF13598(Domain of unknown function (DUF4139));PF13600(N-terminal domain of unknown function (DUF4140))	Protein F37C4.5
OG0000223	BscC004g498	0	0	0	0	-	Protein F37C4.5
OG0000223	BscC009g063	31.95	48.37	23.8	17.61	PF13598(Domain of unknown function (DUF4139));PF13600(N-terminal domain of unknown function (DUF4140))	Protein F37C4.5
OG0000229	BscC012g094	310.81	0.22	0.08	3792.26	PF01607(Chitin binding Peritrophin-A domain)	Expressed Protein
OG0000229	BscC012g095	93.17	0.08	2.21	4477.41	PF01607(Chitin binding Peritrophin-A domain)	Herpes-BLLF1 multi-domain protein
OG0000229	BscC012g096	11.81	0	0.55	285.82	PF01607(Chitin binding Peritrophin-A domain)	retention module-containing protein
OG0000229	BscC012g097	559.65	0.12	0.2	4640.09	PF01607(Chitin binding Peritrophin-A domain)	Expressed Protein
OG0000229	BscC012g041	65.05	7.91	1.17	28.55	PF01607(Chitin binding Peritrophin-A domain)	chondroitin proteoglycan 2
OG0000229	BscC003g150	6704.86	0.76	1.77	8220.57	PF01607(Chitin binding Peritrophin-A domain)	immunosuppressive ovarian message protein
OG0000229	BscC013g125	39.79	3.29	1.45	881.63	PF01607(Chitin binding Peritrophin-A domain)	immunosuppressive ovarian message protein
OG0000229	BscC012g217	88.12	0.18	1.2	54.66	PF01607(Chitin binding Peritrophin-A domain)	immunosuppressive ovarian message protein
OG0000229	BscC020g652	113.77	0	0.19	130.61	PF01607(Chitin binding Peritrophin-A domain)	Chondroitin proteoglycan 2
OG0000232	BscC014g774	0.22	0.38	0.33	0.43	PF00005(ABC transporter);PF01061(ABC-2 type transporter)	Protein white
OG0000232	BscC014g822	2.15	1.14	0.41	3.04	PF00005(ABC transporter);PF01061(ABC-2 type transporter)	Protein white
OG0000232	BscC005g763	10.96	250.57	53.79	21.92	PF00005(ABC transporter);PF01061(ABC-2 type transporter)	ABC transporter ATP-binding protein/permease wht-1
OG0000232	BscC014g236	0.26	21.31	1.01	0.13	PF00005(ABC transporter);PF01061(ABC-2 type transporter)	ABC transporter ATP-binding protein/permease wht-1
OG0000237	BscC006g731	9.55	36.11	6.01	13.99	PF00013(KH domain);PF00023(Ankyrin repeat);PF12796(Ankyrin repeats (3 copies))	Ankyrin repeat domain-containing protein 17
OG0000237	BscC007g766	2.03	0.17	0.35	0.78	PF00013(KH domain);PF00630(Filamin/ABP280 repeat)	Ankyrin repeat domain-containing protein 17
OG0000237	BscC006g640	0.1	0.11	6.07	0.19	PF01593(Flavin containing amine oxidoreductase)	Ankyrin repeat domain-containing protein 17
OG0000237	BscC006g639	1.11	0.5	0	0	PF01593(Flavin containing amine oxidoreductase)	Ankyrin repeat domain-containing protein 17
OG0000237	BscC011g534	0.49	2.82	2.61	1.19	PF01593(Flavin containing amine oxidoreductase)	Expressed Protein
OG0000243	BscC002g454	11.62	15.6	63.5	131.72	PF01545(Cation efflux family);PF16916(Dimerisation domain of Zinc Transporter)	Metal tolerance protein 10
OG0000243	BscC003g080	4.2	31.59	3.58	2.68	PF01545(Cation efflux family);PF16916(Dimerisation domain of Zinc Transporter)	Metal tolerance protein 7
OG0000243	BscC023g333	0.17	0.15	0	0.56	PF01545(Cation efflux family);PF16916(Dimerisation domain of Zinc Transporter)	Metal tolerance protein 4
OG0000243	BscC005g192	18.92	24.45	10.47	14.42	PF01545(Cation efflux family);PF16916(Dimerisation domain of Zinc Transporter)	Metal tolerance protein 4
OG0000244	BscC010g269	7.05	0	25.3	0.28	PF00635(MSP (Major sperm protein) domain)	Expressed Protein
OG0000244	BscC004g196	1.34	0	36.93	0.07	PF00635(MSP (Major sperm protein) domain)	Ribosome-binding protein 1
OG0000244	BscC012g548	13.6	11.03	59.85	5.01	PF00635(MSP (Major sperm protein) domain)	MSP-domain protein 5
OG0000244	BscC016g488	21.68	2.54	28.88	4.82	PF00635(MSP (Major sperm protein) domain)	MSP-domain protein 4
OG0000244	BscC006g326	79.37	0.23	11.03	7.04	PF00635(MSP (Major sperm protein) domain)	Expressed Protein
OG0000244	BscC006g467	2.86	0.37	14.25	1.5	PF00635(MSP (Major sperm protein) domain)	Expressed Protein
OG0000244	BscC002g153	394.94	0.77	46.06	107.76	PF00635(MSP (Major sperm protein) domain)	MSP-domain protein 4
OG0000244	BscC009g055	17.49	82.22	23.88	14.11	PF00635(MSP (Major sperm protein) domain)	Sperm-specific class P protein 19
OG0000244	BscC013g266	2.68	0.07	7.65	0.13	PF00635(MSP (Major sperm protein) domain)	Expressed Protein
OG0000250	BscC021g380	92.67	399.46	76.38	95	PF00071(Ras family)	Rab-10
OG0000250	BscC007g158	151.89	497.76	259.45	281.62	PF00071(Ras family)	ras-related protein rab-1a
OG0000250	BscC022g004	65.17	20.94	17.29	22.45	PF00071(Ras family)	Ras-related protein Rab-8B
OG0000250	BscC012g311	16.84	0.81	20.81	5.85	PF00071(Ras family)	Rab-10
OG0000253	BscC024g336	81.51	251.75	185.58	72.16	PF10541(Nuclear envelope localisation domain)	Nuclear anchorage protein 1
OG0000253	BscC024g337	13.87	259.09	74.37	115.21	-	Nuclear anchorage protein 1
OG0000253	BscC024g339	0	0	0	0.22	-	Nuclear anchorage protein 1
OG0000253	BscC024g340	0.84	0	0	0.26	-	Nuclear anchorage protein 1
OG0000253	BscC024g342	6.9	117.02	26.37	44.03	-	Nuclear anchorage protein 1
OG0000253	BscC024g343	2.6	5.17	1.58	1.61	PF00307(Calponin homology (CH) domain)	Nuclear anchorage protein 1
OG0000255	BscC008g103	2.08	60.14	4.11	1.36	PF00297(Ribosomal protein L3)	60S ribosomal protein L3
OG0000255	BscC008g170	90.41	1028.13	533.89	364.07	PF00297(Ribosomal protein L3)	60S ribosomal protein L3
OG0000255	BscC008g174	0	1062.47	96.25	6.65	PF00297(Ribosomal protein L3)	ribosomal protein L3
OG0000263	BscC004g832	15.44	3.29	1.05	4.82	-	Expressed Protein
OG0000263	BscC004g833	8.53	1.83	1.09	8.78	-	Expressed Protein
OG0000263	BscC025g034	2.43	0	0	0.13	-	Expressed Protein
OG0000263	BscC025g035	5.23	0	0	1.82	-	Expressed Protein
OG0000263	BscC005g280	1.98	0.04	2.24	0.11	-	Expressed Protein
OG0000264	BscC006g481	22.1	1.16	37	28.04	-	Expressed Protein
OG0000264	BscC006g479	6.15	0.46	12.01	25.11	PF03782(AMOP domain)	Expressed Protein
OG0000264	BscC006g478	14.57	13.58	3.73	6.32	PF03782(AMOP domain)	AMOP domain-containing protein
OG0000264	BscC003g317	2.04	1.33	23.05	5.75	PF03782(AMOP domain)	Nidogen and AMOP domain containing protein
OG0000264	BscC004g272	0.64	5.16	0.06	0.07	PF03782(AMOP domain)	AMOP domain-containing protein
OG0000264	BscC004g273	1.36	0.8	0.07	0.54	PF03782(AMOP domain)	Expressed Protein
OG0000265	BscC009g101	1869.63	136.93	8.9	370.67	PF00965(Tissue inhibitor of metalloproteinase)	Putative metalloproteinase inhibitor
OG0000265	BscC011g038	35.18	23.99	31.16	14.72	PF00965(Tissue inhibitor of metalloproteinase)	Putative metalloproteinase inhibitor
OG0000265	BscC023g267	3.92	0	0	6.45	-	Putative metalloproteinase inhibitor
OG0000265	BscC023g266	1321.66	0.25	6.38	456.88	PF00965(Tissue inhibitor of metalloproteinase)	Putative metalloproteinase inhibitor
OG0000265	BscC009g381	2139.05	0	4.12	336.94	PF00965(Tissue inhibitor of metalloproteinase)	Putative metalloproteinase inhibitor
OG0000265	BscC009g382	680.87	1.34	3.2	346.67	PF00965(Tissue inhibitor of metalloproteinase)	Putative metalloproteinase inhibitor
OG0000269	BscC016g078	39.12	26.82	28.42	25.09	PF01569(PAP2 superfamily)	Putative phosphatidate phosphatase
OG0000269	BscC016g079	14.62	13.37	10.79	5.08	PF01569(PAP2 superfamily)	Lipid phosphate phosphohydrolase 2
OG0000269	BscC016g080	154.94	2.46	3.87	24.98	PF01569(PAP2 superfamily)	Expressed Protein
OG0000269	BscC016g081	36.46	1.9	9.04	15.51	PF01569(PAP2 superfamily)	Expressed Protein
OG0000269	BscC016g082	16.31	6.18	7.22	7.46	PF01569(PAP2 superfamily)	Lipid phosphate phosphohydrolase 1
OG0000272	BscC010g166	309.36	54.51	108.57	201.47	PF00076(RNA recognition motif. (a.k.a. RRM, RBD, or RNP domain))	Cleavage stimulation factor subunit 2
OG0000272	BscC005g670	421.94	640.35	32.23	52.86	PF00076(RNA recognition motif. (a.k.a. RRM, RBD, or RNP domain))	Cleavage stimulation factor subunit 2
OG0000272	BscC023g089	330.24	1006.29	184.04	169.06	PF00076(RNA recognition motif. (a.k.a. RRM, RBD, or RNP domain))	Cleavage stimulation factor subunit 2 tau variant
OG0000280	BscC008g568	2.83	2.02	39.39	250.51	PF00208(Glutamate/Leucine/Phenylalanine/Valine dehydrogenase);PF02812(Glu/Leu/Phe/Val dehydrogenase, dimerisation domain)	Glutamate dehydrogenase, mitochondrial
OG0000280	BscC004g150	0.37	0.73	15.14	0.13	PF00208(Glutamate/Leucine/Phenylalanine/Valine dehydrogenase);PF02812(Glu/Leu/Phe/Val dehydrogenase, dimerisation domain)	Glutamate dehydrogenase 2, mitochondrial
OG0000280	BscC016g225	42.73	0.04	102.82	546.44	PF00208(Glutamate/Leucine/Phenylalanine/Valine dehydrogenase);PF02812(Glu/Leu/Phe/Val dehydrogenase, dimerisation domain)	Glutamate dehydrogenase, mitochondrial
OG0000280	BscC004g250	13.6	136.18	5.64	5.51	PF00208(Glutamate/Leucine/Phenylalanine/Valine dehydrogenase);PF02812(Glu/Leu/Phe/Val dehydrogenase, dimerisation domain)	Glutamate dehydrogenase, mitochondrial
OG0000280	BscC009g355	73.09	146.28	6.63	15.81	PF00208(Glutamate/Leucine/Phenylalanine/Valine dehydrogenase);PF02812(Glu/Leu/Phe/Val dehydrogenase, dimerisation domain)	Glutamate dehydrogenase, mitochondrial
OG0000280	BscC019g340	0.61	6.43	18.69	0	PF00208(Glutamate/Leucine/Phenylalanine/Valine dehydrogenase);PF02812(Glu/Leu/Phe/Val dehydrogenase, dimerisation domain)	Glutamate dehydrogenase, mitochondrial
OG0000280	BscC012g261	0.53	0	8.9	0	PF00208(Glutamate/Leucine/Phenylalanine/Valine dehydrogenase);PF02812(Glu/Leu/Phe/Val dehydrogenase, dimerisation domain)	Glutamate dehydrogenase 2, mitochondrial
OG0000281	BscC004g152	7.94	9.6	4.7	9.56	PF01697(Glycosyltransferase family 92)	Expressed Protein
OG0000281	BscC018g247	0.59	0	2.8	1.22	PF01697(Glycosyltransferase family 92)	UPF0392 protein F13G3.3
OG0000281	BscC018g246	0.47	0.12	0.1	0.6	PF01697(Glycosyltransferase family 92)	UPF0392 protein F13G3.3
OG0000281	BscC012g239	0	0	0	0	-	Expressed Protein
OG0000281	BscC012g240	0.15	0	0.06	0	-	Expressed Protein
OG0000281	BscC012g241	0.64	0.03	8.06	0.02	PF01697(Glycosyltransferase family 92)	Expressed Protein
OG0000281	BscC012g262	0.5	0	0.35	0	PF01697(Glycosyltransferase family 92)	Expressed Protein
OG0000281	BscC012g263	0	0	0.09	0	-	Expressed Protein
OG0000281	BscC012g346	0	0	0	0	PF01697(Glycosyltransferase family 92)	Expressed Protein
OG0000282	BscC008g267	25.73	9.6	6.66	6.51	PF00153(Mitochondrial carrier protein)	ADP/ATP translocase 4
OG0000282	BscC017g208	981.45	2650.42	1190.25	896.09	PF00153(Mitochondrial carrier protein)	ADP,ATP carrier protein
OG0000282	BscC005g425	1.15	0	23.34	0.19	PF00153(Mitochondrial carrier protein)	ADP,ATP carrier protein
OG0000282	BscC012g307	47.36	0.06	33.46	5.86	PF00153(Mitochondrial carrier protein)	ADP,ATP carrier protein
OG0000282	BscC005g351	2.25	0	50.84	0.67	PF00153(Mitochondrial carrier protein)	ADP,ATP carrier protein
OG0000289	BscC008g322	3873.25	2074.91	1215.27	2818.46	PF00240(Ubiquitin family)	polyubiquitin isoform X1
OG0000289	BscC008g346	94.92	41.76	17.09	6.87	PF00240(Ubiquitin family)	polyubiquitin-A isoform X3
OG0000289	BscC016g489	6.81	0	3.53	298.09	PF00240(Ubiquitin family)	polyubiquitin-C isoform X1
OG0000289	BscC009g054	1167.79	29.28	504.56	1068.04	PF00240(Ubiquitin family)	polyubiquitin-C isoform X1
OG0000290	BscC023g325	31.27	0.36	1.41	3.78	-	Expressed Protein
OG0000290	BscC001g762	117.84	20.21	16.57	25.49	-	Expressed Protein
OG0000290	BscC015g312	0.78	1.2	2.99	4.21	-	Acyl-CoA N-acyltransferase domain-containing protein
OG0000292	BscC008g473	14.69	2.35	4.1	17.1	PF00135(Carboxylesterase family)	Cholinesterase
OG0000292	BscC008g472	3.85	2.52	4.84	10.87	PF00135(Carboxylesterase family)	Cocaine esterase
OG0000292	BscC008g471	30.99	7.22	0.51	2.99	-	Expressed Protein
OG0000292	BscC008g465	10.91	0.11	0.12	0.87	-	Expressed Protein
OG0000292	BscC008g386	2.55	0	0	0	-	Expressed Protein
OG0000292	BscC008g384	0	0	0	0	-	Expressed Protein
OG0000292	BscC008g383	3.87	0	0	0	-	Expressed Protein
OG0000292	BscC008g382	0.04	0	0	0	PF00135(Carboxylesterase family)	Cocaine esterase
OG0000292	BscC008g381	4.98	0	0	0.19	-	Cocaine esterase
OG0000293	BscC007g050	0.32	23.1	0.15	0	PF00520(Ion transport protein);PF13606(Ankyrin repeat)	Transient receptor potential cation channel subfamily V member 6
OG0000293	BscC027g018	0.28	7.13	0.03	0	PF00135(Carboxylesterase family);PF13606(Ankyrin repeat)	Transient receptor potential cation channel subfamily V member 6
OG0000293	BscC027g019	0.12	1.45	0	0	-	Transient receptor potential cation channel subfamily V member 6
OG0000293	BscC023g221	0	1.64	0	0	PF12796(Ankyrin repeats (3 copies))	Transient receptor potential cation channel subfamily V member 6
OG0000293	BscC023g222	0.15	1.31	0.03	0	PF00520(Ion transport protein)	Transient receptor potential cation channel subfamily V member 6
OG0000297	BscC007g090	0.65	0	4.25	0.25	PF00642(Zinc finger C-x8-C-x5-C-x3-H type (and similar))	Tristetraprolin
OG0000297	BscC007g197	104.34	1.77	16.27	51.34	PF00642(Zinc finger C-x8-C-x5-C-x3-H type (and similar))	Expressed Protein
OG0000297	BscC011g272	25.06	0.08	0.22	24.5	PF00642(Zinc finger C-x8-C-x5-C-x3-H type (and similar))	transcription factor pos-1
OG0000297	BscC030g013	35.53	0.49	20.72	7.85	PF00642(Zinc finger C-x8-C-x5-C-x3-H type (and similar))	Tristetraprolin
OG0000297	BscC005g381	41.1	0.16	0.73	24.79	PF00642(Zinc finger C-x8-C-x5-C-x3-H type (and similar))	Expressed Protein
OG0000297	BscC020g347	0	0	0	0	-	Expressed Protein
OG0000301	BscC016g312	1.17	10.64	0.05	0.12	PF10321(Serpentine type 7TM GPCR chemoreceptor Srt)	Expressed Protein
OG0000301	BscC005g657	0.46	32.08	0	0.03	PF10321(Serpentine type 7TM GPCR chemoreceptor Srt)	Expressed Protein
OG0000301	BscC005g656	88.43	0.21	0.3	14.02	PF10321(Serpentine type 7TM GPCR chemoreceptor Srt)	Expressed Protein
OG0000301	BscC016g193	21.36	1.33	0	14.41	PF10321(Serpentine type 7TM GPCR chemoreceptor Srt)	Expressed Protein
OG0000301	BscC009g116	0.12	0	0	0	PF10321(Serpentine type 7TM GPCR chemoreceptor Srt)	Expressed Protein
OG0000301	BscC009g115	0.38	0.78	0	0.18	PF10321(Serpentine type 7TM GPCR chemoreceptor Srt)	Expressed Protein
OG0000301	BscC019g190	0.41	0.7	0	0.11	PF10328(Serpentine type 7TM GPCR chemoreceptor Srx)	Expressed Protein
OG0000301	BscC005g175	140.33	1.07	0.25	12.37	PF10321(Serpentine type 7TM GPCR chemoreceptor Srt)	Expressed Protein
OG0000301	BscC005g173	2.9	4.38	1.69	3.61	PF10321(Serpentine type 7TM GPCR chemoreceptor Srt)	Expressed Protein
OG0000302	BscC010g199	6.21	9.57	18.96	2.69	PF00042(Globin)	Myoglobin
OG0000302	BscC010g198	4.69	4.71	14102.8	2810.08	PF00042(Globin)	GLB2_ASCSU
OG0000302	BscC007g147	354.36	663.77	434.42	90.63	PF00042(Globin)	Globin-like protein
OG0000302	BscC020g361	0.18	0	0	0.19	PF00042(Globin)	Myoglobin
OG0000304	BscC005g737	0.12	0.12	88.77	100.99	-	Expressed Protein
OG0000304	BscC004g315	0.25	1.48	0	0.11	-	24 kDa protein of As22
OG0000304	BscC021g044	0	2.01	843.88	41.84	-	Expressed Protein
OG0000304	BscC014g168	0	104.63	132.21	35.08	-	24 kDa protein
OG0000307	BscC011g096	2.7	0.2	0.04	0.17	PF04870(Moulting cycle)	Serum response factor-binding protein 1
OG0000307	BscC016g069	1.45	8.02	1.5	0.53	PF04870(Moulting cycle)	Serum response factor-binding protein 1
OG0000307	BscC016g521	1.81	2.88	0.1	0.24	PF04870(Moulting cycle)	Serum response factor-binding protein 1
OG0000311	BscC001g134	1.64	24.61	3.11	1.09	PF00076(RNA recognition motif. (a.k.a. RRM, RBD, or RNP domain));PF00642(Zinc finger C-x8-C-x5-C-x3-H type (and similar))	Expressed Protein
OG0000311	BscC018g347	28.11	119.03	23.97	10.46	PF00076(RNA recognition motif. (a.k.a. RRM, RBD, or RNP domain));PF00642(Zinc finger C-x8-C-x5-C-x3-H type (and similar))	Splicing factor U2AF 35 kDa subunit
OG0000311	BscC014g538	14.44	0	0.14	5.32	-	Splicing factor U2AF 35 kDa subunit
OG0000311	BscC001g408	10.82	19.19	8.59	6.07	PF00076(RNA recognition motif. (a.k.a. RRM, RBD, or RNP domain));PF00642(Zinc finger C-x8-C-x5-C-x3-H type (and similar))	Splicing factor U2AF 35 kDa subunit
OG0000311	BscC013g433	26.86	6.07	6.38	10.41	PF00076(RNA recognition motif. (a.k.a. RRM, RBD, or RNP domain));PF00642(Zinc finger C-x8-C-x5-C-x3-H type (and similar))	Splicing factor U2AF 35 kDa subunit
OG0000316	BscC019g056	6.4	4.24	1.3	2.82	PF00581(Rhodanese-like domain)	M-phase inducer phosphatase cdc-25.1
OG0000316	BscC017g320	7.54	0.92	0.55	2.72	PF00581(Rhodanese-like domain)	M-phase inducer phosphatase cdc-25.1
OG0000316	BscC019g058	2.89	0.52	0.33	2.37	PF00581(Rhodanese-like domain)	M-phase inducer phosphatase cdc-25.1
OG0000316	BscC019g175	42.44	0.92	0.57	7.35	PF00581(Rhodanese-like domain)	M-phase inducer phosphatase cdc-25.1
OG0000317	BscC021g233	15.46	26.54	7.09	16.7	PF01733(Nucleoside transporter)	Equilibrative nucleoside transporter 3
OG0000317	BscC007g227	0.96	0.06	4.16	0.02	PF01733(Nucleoside transporter)	Equilibrative nucleoside transporter 3
OG0000317	BscC007g315	1.2	0	3.69	0.12	PF01733(Nucleoside transporter)	Equilibrative nucleoside transporter 3
OG0000321	BscC001g061	63.17	28.91	3.55	9.44	PF00042(Globin)	Expressed Protein
OG0000321	BscC019g381	2.92	14.71	0.5	0.98	PF00042(Globin)	Globin family and Globin-like domain and Globin, structural domain-containing protein
OG0000321	BscC006g637	0.96	31.02	0.19	0	PF00042(Globin)	Globin-like protein 9
OG0000321	BscC019g173	5.81	4.32	0.42	0.41	PF00042(Globin)	Globin family and Globin-like domain and Globin, structural domain-containing protein
OG0000323	BscC001g881	0.09	9.2	2.88	1.96	PF02931(Neurotransmitter-gated ion-channel ligand binding domain);PF02932(Neurotransmitter-gated ion-channel transmembrane region)	nicotinic acetylcholine receptor non-alpha subunit
OG0000323	BscC001g232	0.55	11.45	0.19	0.15	PF02931(Neurotransmitter-gated ion-channel ligand binding domain);PF02932(Neurotransmitter-gated ion-channel transmembrane region)	Acetylcholine receptor subunit beta-type acr-3
OG0000323	BscC001g233	0.66	10.52	0	0.02	PF02931(Neurotransmitter-gated ion-channel ligand binding domain);PF02932(Neurotransmitter-gated ion-channel transmembrane region)	Acetylcholine receptor subunit beta-type acr-2
OG0000323	BscC007g223	0.19	0	0	0.12	PF02931(Neurotransmitter-gated ion-channel ligand binding domain);PF02932(Neurotransmitter-gated ion-channel transmembrane region)	Acetylcholine receptor subunit beta-type acr-2
OG0000328	BscC001g254	13.6	42.15	8.53	10.09	PF00071(Ras family)	Ras-related protein Rab-2
OG0000328	BscC001g253	0	0	0	0	PF00071(Ras family)	Ras-related protein Rab-2
OG0000328	BscC001g251	14.62	25.53	6.34	10.33	PF00071(Ras family)	ras-related protein Rab-2A isoform X2
OG0000328	BscC001g252	13.6	42.15	8.53	10.09	PF00071(Ras family)	Ras-related protein Rab-2
OG0000328	BscC002g166	47.3	23.11	12.42	17.71	PF00071(Ras family)	Ras-related protein Rab-14
OG0000328	BscC009g148	4.93	34.32	4.27	7.95	PF00071(Ras family)	Ras-related protein Rab-4B
OG0000332	BscC004g772	69.23	47.17	39.15	58.43	-	putative F-box/LRR-repeat protein C02F5.7
OG0000332	BscC004g773	5.88	12	7.32	20.51	PF12937(F-box-like)	putative F-box/LRR-repeat protein C02F5.7
OG0000332	BscC005g672	41.11	34.3	8.67	12.14	PF12937(F-box-like)	F-box/LRR-repeat protein 7
OG0000332	BscC009g210	19.76	14.51	10.97	10.8	-	putative F-box/LRR-repeat protein C02F5.7
OG0000332	BscC009g211	2.61	1.41	0.86	2.13	PF12937(F-box-like)	Expressed Protein
OG0000332	BscC009g212	43.34	14.73	6.16	17.98	PF12937(F-box-like)	putative F-box/LRR-repeat protein C02F5.7
OG0000338	BscC007g527	9.31	10.26	4.21	6.76	PF08719(Domain of unknown function (DUF1768))	Expressed Protein
OG0000338	BscC014g061	56.34	14.2	10.5	18.76	PF08719(Domain of unknown function (DUF1768))	Expressed Protein
OG0000338	BscC014g060	56.86	25.06	16.58	18.78	PF08719(Domain of unknown function (DUF1768))	Expressed Protein
OG0000338	BscC020g722	4.68	19.61	0.59	2.34	PF08719(Domain of unknown function (DUF1768))	Expressed Protein
OG0000339	BscC020g204	16.74	19.12	19.25	21.55	PF00071(Ras family)	Ras family protein
OG0000339	BscC022g280	129.11	522.54	156.23	115.29	PF00071(Ras family)	Cell division control protein 42 -like protein
OG0000339	BscC014g581	10.72	0	3.31	0.42	PF00071(Ras family)	Ras family protein
OG0000339	BscC015g254	20.04	23.11	24.15	14.33	PF00071(Ras family)	small GTPase
OG0000340	BscC014g547	1.59	0	4.84	0.02	-	Expressed Protein
OG0000340	BscC014g441	5.3	0	6.19	0	-	Expressed Protein
OG0000345	BscC014g315	87.85	0.12	3.48	47.45	PF02170(PAZ domain);PF02171(Piwi domain);PF16488(Argonaute linker 2 domain)	WAGO-2
OG0000345	BscC006g747	137.49	0.84	5.06	46.3	PF02170(PAZ domain);PF02171(Piwi domain);PF16488(Argonaute linker 2 domain)	WAGO-2
OG0000345	BscC001g593	27.08	12.51	29.89	49.63	PF02170(PAZ domain);PF02171(Piwi domain)	WAGO-1
OG0000345	BscC014g452	15.34	0.6	0.06	4.72	-	WAGO-2
OG0000345	BscC014g453	18.89	0.91	1	5.25	-	WAGO-2
OG0000353	BscC021g215	0.06	49.86	2.55	2.09	PF00571(CBS domain);PF01595(Domain of unknown function DUF21)	Metal transporter CNNM4
OG0000353	BscC006g522	1.5	11.25	1.59	0.99	PF00571(CBS domain);PF01595(Domain of unknown function DUF21)	Metal transporter CNNM4
OG0000353	BscC002g542	2.53	16.88	3.03	3.66	PF00571(CBS domain);PF01595(Domain of unknown function DUF21)	ancient conserved domain protein 4
OG0000353	BscC002g543	1.65	2.64	0.54	1.56	-	Metal transporter CNNM3
OG0000354	BscC011g039	439.04	471.52	293.81	165.42	PF00031(Cystatin domain)	Onchocystatin
OG0000354	BscC023g229	12	6.03	20.23	6.51	PF00031(Cystatin domain)	CPI
OG0000354	BscC009g340	0.95	1.26	1.22	0	PF00031(Cystatin domain)	CPI
OG0000354	BscC009g341	0.35	2.75	0.3	0	PF00031(Cystatin domain)	CPI
OG0000354	BscC009g342	14.96	226.76	723.47	223.35	PF00031(Cystatin domain)	CPI
OG0000356	BscC024g089	43.07	90.58	27.42	19.54	PF00349(Hexokinase);PF03727(Hexokinase)	Hexokinase-2
OG0000356	BscC004g808	121.98	0.78	2.19	79.69	PF00349(Hexokinase);PF03727(Hexokinase)	Hexokinase-2
OG0000356	BscC003g575	34.1	0.88	10.98	4.96	PF00349(Hexokinase);PF03727(Hexokinase)	Hexokinase-2
OG0000356	BscC032g003	0.23	0.06	6.97	0.07	PF00349(Hexokinase);PF03727(Hexokinase)	Hexokinase-2
OG0000356	BscC003g309	0	0	0.25	0	PF00349(Hexokinase);PF03727(Hexokinase)	Hexokinase-2
OG0000356	BscC036g005	0	0	0.18	0	PF00349(Hexokinase);PF03727(Hexokinase)	Hexokinase-2
OG0000359	BscC008g422	0.28	0	3.7	0	-	Expressed Protein
OG0000359	BscC012g264	0	0	0.28	0	-	Expressed Protein
OG0000359	BscC012g272	1.45	0	13.74	0.17	-	Expressed Protein
OG0000359	BscC016g169	0.09	0	13.05	0	-	Expressed Protein
OG0000359	BscC012g364	1.14	0	5.56	0.05	-	Expressed Protein
OG0000359	BscC012g357	0	0	2.43	0	-	Expressed Protein
OG0000362	BscC008g011	62.32	2.65	0.98	10.12	PF02931(Neurotransmitter-gated ion-channel ligand binding domain);PF02932(Neurotransmitter-gated ion-channel transmembrane region)	Acetylcholine receptor subunit alpha-type unc-38
OG0000362	BscC015g242	31.94	15.23	4.74	9.02	PF02931(Neurotransmitter-gated ion-channel ligand binding domain);PF02932(Neurotransmitter-gated ion-channel transmembrane region)	nicotinic acetylcholine receptor alpha subunit 8
OG0000362	BscC020g575	2.6	9.76	0.03	0.32	PF02931(Neurotransmitter-gated ion-channel ligand binding domain);PF02932(Neurotransmitter-gated ion-channel transmembrane region)	acetylcholine receptor protein, alpha-like chain
OG0000362	BscC020g574	0.86	3.07	0	0	PF02931(Neurotransmitter-gated ion-channel ligand binding domain)	Nicotinic acetylcholine receptor family and Neurotransmitter-gated ion-channel transmembrane domain and Neurotransmitter-gated ion-channel family and Neurotransmitter-gated ion-channel ligand-binding domain and Nicotinic acetylcholine-gated receptor, transmembrane domain-containing protein
OG0000365	BscC016g440	0.47	0.47	7.24	3.64	PF03360(Glycosyltransferase family 43)	Galactosylgalactosylxylosylprotein 3-beta-glucuronosyltransferase 1
OG0000365	BscC018g337	0.26	0	1.47	0	PF03360(Glycosyltransferase family 43)	Galactosylgalactosylxylosylprotein 3-beta-glucuronosyltransferase 1
OG0000365	BscC018g334	6.25	2.57	6.14	13.17	PF03360(Glycosyltransferase family 43)	Galactosylgalactosylxylosylprotein 3-beta-glucuronosyltransferase 2
OG0000365	BscC022g217	0.71	3.1	19.33	71.65	PF03360(Glycosyltransferase family 43)	putative glucuronosyltransferase sqv-8
OG0000366	BscC007g440	11	7.27	11.63	1.71	PF00069(Protein kinase domain)	Putative serine/threonine-protein kinase K06H7.1
OG0000366	BscC007g755	0.51	0.04	8.11	0.16	PF00069(Protein kinase domain)	Putative serine/threonine-protein kinase K06H7.1
OG0000366	BscC004g446	0.11	0	2.08	0	PF00069(Protein kinase domain)	Putative serine/threonine-protein kinase K06H7.1
OG0000366	BscC004g460	0.05	0	4.82	0	PF00069(Protein kinase domain)	Putative serine/threonine-protein kinase K06H7.1
OG0000366	BscC004g506	0	0	4.85	0	PF00069(Protein kinase domain)	Putative serine/threonine-protein kinase K06H7.1
OG0000370	BscC007g586	0.38	2.12	7.56	260.09	PF05535(Chromadorea ALT protein)	Expressed Protein
OG0000370	BscC001g882	0	0	0	0	PF05535(Chromadorea ALT protein)	Expressed Protein
OG0000370	BscC001g838	6.33	3.89	296.81	98.44	PF05535(Chromadorea ALT protein)	Expressed Protein
OG0000370	BscC001g835	1.72	0	30.43	2.21	PF05535(Chromadorea ALT protein)	Expressed Protein
OG0000373	BscC003g608	1.16	0.95	13.15	0	PF00069(Protein kinase domain)	Tau-tubulin kinase 2
OG0000373	BscC007g084	1	1.19	5.81	0.13	PF00069(Protein kinase domain)	Tau-tubulin kinase 1
OG0000373	BscC007g133	0.54	0.12	3.57	0.79	PF00069(Protein kinase domain)	Tau-tubulin kinase 1
OG0000373	BscC007g135	4.94	3.6	17.31	6.86	PF00069(Protein kinase domain)	Tau-tubulin kinase 1
OG0000373	BscC006g283	37.93	0.17	8.07	6.28	PF00069(Protein kinase domain)	Tau-tubulin kinase 1
OG0000373	BscC006g281	2.3	0	10.91	1.89	PF00069(Protein kinase domain)	Tau-tubulin kinase 1
OG0000375	BscC020g179	92.2	3.34	0.85	36.61	PF00400(WD domain, G-beta repeat)	WD repeat-containing protein 62
OG0000375	BscC020g180	8.05	25.7	3.45	7.1	PF09733(VEFS-Box of polycomb protein)	Polycomb protein Su(z)12
OG0000375	BscC019g034	114.06	91.06	33.87	48.21	PF00400(WD domain, G-beta repeat)	WD repeat-containing protein 62
OG0000375	BscC004g543	16.8	0.09	1.44	4.51	PF09733(VEFS-Box of polycomb protein)	Polycomb protein Su(z)12
OG0000375	BscC013g009	0.63	0	0.42	0.85	-	WD repeat-containing protein 62
OG0000375	BscC016g510	0.87	0.05	0.76	2.28	-	WD repeat-containing protein 62
OG0000380	BscC017g093	4.17	0.09	0.01	0.33	PF08409(Domain of unknown function (DUF1736));PF13181(Tetratricopeptide repeat)	Transmembrane and TPR repeat-containing protein F38B6.6
OG0000380	BscC017g092	15.54	0	0.22	0.44	PF13181(Tetratricopeptide repeat);PF13431(Tetratricopeptide repeat)	Transmembrane and TPR repeat-containing protein F38B6.6
OG0000380	BscC017g121	4.71	0.21	0.02	0.7	PF08409(Domain of unknown function (DUF1736));PF13181(Tetratricopeptide repeat);PF13431(Tetratricopeptide repeat)	Transmembrane and TPR repeat-containing protein F38B6.6
OG0000380	BscC017g122	15.54	0	0.22	0.44	PF13181(Tetratricopeptide repeat);PF13431(Tetratricopeptide repeat)	Transmembrane and TPR repeat-containing protein F38B6.6
OG0000380	BscC006g434	14.97	30.93	1.69	1.23	PF00515(Tetratricopeptide repeat);PF13181(Tetratricopeptide repeat);PF13424(Tetratricopeptide repeat);PF13432(Tetratricopeptide repeat)	transmembrane and TPR repeat-containing protein 2-like
OG0000380	BscC002g055	39.87	5.5	2.3	7.37	PF08409(Domain of unknown function (DUF1736));PF13181(Tetratricopeptide repeat);PF13374(Tetratricopeptide repeat)	Transmembrane and TPR repeat-containing protein F38B6.6
OG0000381	BscC001g115	25.7	5.95	4.99	8.05	PF04916(Phospholipase B)	lysophospholipase
OG0000381	BscC012g693	10.86	5.4	9.81	13.5	PF04916(Phospholipase B)	Putative phospholipase B-like 3
OG0000381	BscC002g196	0.79	0.1	7.69	11.8	PF04916(Phospholipase B)	Putative phospholipase B-like 2
OG0000381	BscC002g121	1.36	0.22	9.8	7.73	PF04916(Phospholipase B)	Putative phospholipase B-like 2
OG0000386	BscC004g864	3.58	0.93	2.23	4	PF16507(Proteasome-substrate-size regulator, mid region)	Expressed Protein
OG0000386	BscC004g866	21.1	0.63	5.22	2.43	-	Expressed Protein
OG0000386	BscC011g163	5.35	0.08	15.22	0.47	PF11919(Domain of unknown function (DUF3437));PF16507(Proteasome-substrate-size regulator, mid region)	Expressed Protein
OG0000386	BscC007g667	1.62	14.66	2.62	2.44	PF16507(Proteasome-substrate-size regulator, mid region)	Proteasome activator complex subunit 4
OG0000386	BscC015g310	5.58	3.72	4.12	1.43	PF11919(Domain of unknown function (DUF3437));PF16507(Proteasome-substrate-size regulator, mid region)	Proteasome activator complex subunit 4
OG0000386	BscC006g242	3.96	0	2.54	0.16	PF11919(Domain of unknown function (DUF3437));PF16507(Proteasome-substrate-size regulator, mid region)	Expressed Protein
OG0000390	BscC010g081	0.14	1.52	3.9	0.12	-	Immunoglobulin-like domain and Immunoglobulin-like fold domain-containing protein
OG0000390	BscC024g345	0	0	0	0	-	Expressed Protein
OG0000390	BscC024g346	0	0	0	0	PF02338(OTU-like cysteine protease)	Expressed Protein
OG0000390	BscC008g125	0.9	14.5	0.15	0.02	PF02338(OTU-like cysteine protease)	Expressed Protein
OG0000390	BscC010g318	0	1.22	0.03	0	PF02338(OTU-like cysteine protease)	ATP-dependent DNA helicase PIF1
OG0000390	BscC004g861	0.04	1.48	0.08	0.07	PF02338(OTU-like cysteine protease)	Expressed Protein
OG0000390	BscC012g453	0	0.14	0	0	PF02338(OTU-like cysteine protease)	Expressed Protein
OG0000390	BscC010g437	0.9	15.53	0.15	0.02	PF02338(OTU-like cysteine protease)	Expressed Protein
OG0000390	BscC010g423	1.54	1.59	0.43	0.02	PF02338(OTU-like cysteine protease)	Hypothetical protein SRAE_2000007700
OG0000390	BscC010g421	0	0	0	0	PF02338(OTU-like cysteine protease)	Expressed Protein
OG0000390	BscC017g117	0.17	3.04	0.15	0	-	Hypothetical protein SRAE_2000007700
OG0000390	BscC017g116	0	0	0	0	PF02338(OTU-like cysteine protease)	Expressed Protein
OG0000390	BscC002g310	0	0.18	0	0	-	Expressed Protein
OG0000390	BscC004g464	0	0	0	0	-	Expressed Protein
OG0000390	BscC014g549	0.45	1.69	0.75	0	PF02338(OTU-like cysteine protease)	Hypothetical protein SRAE_2000007700
OG0000390	BscC003g458	0.13	0.08	0	0	PF02338(OTU-like cysteine protease)	Expressed Protein
OG0000390	BscC015g006	0	1.56	0.1	0.14	PF02338(OTU-like cysteine protease)	Expressed Protein
OG0000390	BscC020g649	0	0	0.06	0.12	PF02338(OTU-like cysteine protease)	Expressed Protein
OG0000390	BscC020g648	0.04	1.48	0.08	0.07	PF02338(OTU-like cysteine protease)	Expressed Protein
OG0000390	BscC020g645	0	0	0.15	0.12	PF02338(OTU-like cysteine protease)	Expressed Protein
OG0000390	BscC018g012	1.79	1.65	4.02	1.64	-	Expressed Protein
OG0000392	BscC004g070	0	2.55	2.83	3.94	PF14670(Coagulation Factor Xa inhibitory site)	Mesocentin
OG0000392	BscC004g068	0.46	10.79	9.71	10.97	PF00092(von Willebrand factor type A domain)	Mesocentin
OG0000392	BscC004g069	0.25	3.1	1.22	3.12	PF00041(Fibronectin type III domain);PF07679(Immunoglobulin I-set domain)	Mesocentin
OG0000394	BscC007g515	6.2	10.67	6.82	5.78	PF05958(tRNA (Uracil-5-)-methyltransferase)	tRNA (uracil-5-)-methyltransferase -like protein A
OG0000394	BscC007g514	8.06	10.63	3.77	3.22	-	tRNA (uracil-5-)-methyltransferase -like protein A
OG0000394	BscC007g513	113.02	46.32	35.94	20.93	PF00107(Zinc-binding dehydrogenase);PF08240(Alcohol dehydrogenase GroES-like domain)	Alcohol dehydrogenase class-3
OG0000407	BscC014g348	67.37	0	9.69	10.64	PF00083(Sugar (and other) transporter)	solute carrier family facilitated glucose transporter member 1
OG0000407	BscC014g261	10.18	0	9.71	1.09	PF00083(Sugar (and other) transporter)	solute carrier family facilitated glucose transporter member 1
OG0000407	BscC003g237	3.4	43.05	0.14	0.57	PF00083(Sugar (and other) transporter)	Solute carrier family 2, facilitated glucose transporter member 5
OG0000407	BscC013g252	7.63	68.98	6.25	11.15	PF00083(Sugar (and other) transporter)	Solute carrier family 2, facilitated glucose transporter member 1
OG0000407	BscC014g446	5.2	0	0.74	0.28	PF00083(Sugar (and other) transporter)	Solute carrier family 2, facilitated glucose transporter member 1
OG0000410	BscC004g787	23.61	51.22	34.24	21.24	PF00076(RNA recognition motif. (a.k.a. RRM, RBD, or RNP domain))	arginine/serine-rich splicing factor 1B
OG0000410	BscC004g841	43.71	14.32	12.96	18.45	PF00076(RNA recognition motif. (a.k.a. RRM, RBD, or RNP domain))	arginine/serine-rich splicing factor 1B
OG0000410	BscC019g004	40.91	356.18	58.35	26.96	PF00076(RNA recognition motif. (a.k.a. RRM, RBD, or RNP domain))	Serine/arginine-rich splicing factor 9
OG0000410	BscC025g117	0	2.34	0.66	0	PF00076(RNA recognition motif. (a.k.a. RRM, RBD, or RNP domain))	Serine/arginine-rich splicing factor 9
OG0000410	BscC006g656	43.32	42.3	14.4	6.95	PF00076(RNA recognition motif. (a.k.a. RRM, RBD, or RNP domain))	Serine/arginine-rich splicing factor 1
OG0000411	BscC001g432	0	45.25	78.14	85.47	-	Expressed Protein
OG0000411	BscC022g051	0.33	0.65	16.94	14.88	-	Expressed Protein
OG0000411	BscC022g052	11.74	0.47	15.34	18.96	PF01064(Activin types I and II receptor domain)	Expressed Protein
OG0000411	BscC022g053	0.61	95.66	7.51	10.42	PF01064(Activin types I and II receptor domain)	Expressed Protein
OG0000413	BscC020g003	11.87	0.25	4.54	4.43	PF07690(Major Facilitator Superfamily)	putative transporter C38C10.2
OG0000413	BscC011g558	0	11.7	1.85	0.24	PF07690(Major Facilitator Superfamily)	Sialin
OG0000413	BscC011g554	0.98	47.46	50.41	2.03	PF07690(Major Facilitator Superfamily)	Sialin
OG0000413	BscC015g217	6.33	0	0.94	1.21	PF07690(Major Facilitator Superfamily)	Sialin
OG0000414	BscC024g100	1427.87	430.74	418.78	294.12	PF00505(HMG (high mobility group) box)	HMG box
OG0000414	BscC020g330	455.52	1.45	41.56	152.16	PF00505(HMG (high mobility group) box)	HMG box
OG0000414	BscC023g518	1014.54	3946.24	1033.15	1010.56	PF00505(HMG (high mobility group) box)	FACT complex subunit SSRP1
OG0000414	BscC005g429	219.59	0	66.12	117.38	PF00505(HMG (high mobility group) box)	HMG box
OG0000414	BscC020g610	12.37	288.24	70.13	17.49	PF00505(HMG (high mobility group) box)	FACT complex subunit SSRP1
OG0000419	BscC010g634	8.78	1.28	4.35	1.08	PF01223(DNA/RNA non-specific endonuclease);PF01663(Type I phosphodiesterase / nucleotide pyrophosphatase)	Ectonucleotide pyrophosphatase/phosphodiesterase family member 3
OG0000419	BscC026g016	0	0	0	0	PF01663(Type I phosphodiesterase / nucleotide pyrophosphatase)	Ectonucleotide pyrophosphatase/phosphodiesterase C27A7.1
OG0000419	BscC007g153	0.11	0.66	0.02	0	PF01663(Type I phosphodiesterase / nucleotide pyrophosphatase)	Ectonucleotide pyrophosphatase/phosphodiesterase C27A7.1
OG0000419	BscC019g226	9.91	13.54	1.59	3.27	PF01663(Type I phosphodiesterase / nucleotide pyrophosphatase)	Ectonucleotide pyrophosphatase/phosphodiesterase C27A7.1
OG0000421	BscC014g338	5.78	0.07	2.25	5.38	PF00443(Ubiquitin carboxyl-terminal hydrolase)	Expressed Protein
OG0000421	BscC014g255	3.89	0.12	2.84	4.69	PF00443(Ubiquitin carboxyl-terminal hydrolase)	Expressed Protein
OG0000421	BscC003g176	5.43	1.63	0.24	1.97	-	Ubiquitin carboxyl-terminal hydrolase 37
OG0000421	BscC003g177	4.98	11.25	3.25	3.67	PF00443(Ubiquitin carboxyl-terminal hydrolase)	Ubiquitin carboxyl-terminal hydrolase 37
OG0000422	BscC020g209	59.51	78.56	25.1	39.67	PF00069(Protein kinase domain)	kinase domain protein
OG0000422	BscC022g549	27.87	69.22	37.14	45.11	PF00069(Protein kinase domain)	Glycogen synthase kinase-3 beta
OG0000422	BscC005g569	1.9	0	1.74	0.25	PF00069(Protein kinase domain)	Glycogen synthase kinase-3 beta
OG0000422	BscC005g558	0.54	0	0.27	0.1	PF00069(Protein kinase domain);PF01163(RIO1 family)	Glycogen synthase kinase-3 beta
OG0000422	BscC012g465	4.2	0	7.25	1.03	PF00069(Protein kinase domain)	Glycogen synthase kinase-3 beta
OG0000422	BscC005g393	10.76	0	3.51	0.82	PF00069(Protein kinase domain)	Glycogen synthase kinase-3 beta
OG0000422	BscC005g502	0.85	0	0.08	0	PF00069(Protein kinase domain)	Glycogen synthase kinase-3 beta
OG0000422	BscC012g372	0.06	0	0.04	0	PF00069(Protein kinase domain)	Glycogen synthase kinase-3 beta
OG0000422	BscC012g294	0.58	0	0.11	0.04	PF00069(Protein kinase domain)	Glycogen synthase kinase-3 beta
OG0000427	BscC013g189	0	0	0	0	PF10316(Serpentine type 7TM GPCR chemoreceptor Srbc)	7TM GPCR domain containing protein
OG0000427	BscC019g141	3.34	0.17	0.14	0	-	Expressed Protein
OG0000427	BscC013g183	0.05	0.04	0	0	PF10316(Serpentine type 7TM GPCR chemoreceptor Srbc)	Expressed Protein
OG0000427	BscC013g182	0	2.69	0	0	PF10316(Serpentine type 7TM GPCR chemoreceptor Srbc)	Expressed Protein
OG0000430	BscC020g159	13.17	21.71	5.29	9.22	PF03299(Transcription factor AP-2)	Transcription factor AP-2-epsilon
OG0000430	BscC001g543	5.52	2.22	0.29	2.49	PF03299(Transcription factor AP-2)	Transcription factor AP-2-epsilon
OG0000430	BscC001g545	5.85	1.43	0.18	2.03	PF03299(Transcription factor AP-2)	Transcription factor AP-2-epsilon
OG0000430	BscC023g212	11.29	19.88	3.4	3.22	PF03299(Transcription factor AP-2)	Transcription factor AP-2-beta
OG0000435	BscC011g308	3.57	7.93	36.85	12.69	-	Legumain
OG0000435	BscC011g309	0	0.91	17.71	12.23	PF01650(Peptidase C13 family)	Legumain
OG0000435	BscC011g313	2.41	10.85	10.89	18.7	PF01650(Peptidase C13 family)	Legumain
OG0000435	BscC011g314	0.44	16.26	44.8	32.32	PF01650(Peptidase C13 family)	Legumain
OG0000435	BscC011g220	0	0	0	0	PF01650(Peptidase C13 family)	peptidase C13 family protein
OG0000435	BscC011g219	1.1	21.18	86.22	42.9	-	Legumain
OG0000448	BscC024g313	184.59	1414.36	504.54	205.26	PF00412(LIM domain)	AvL3-1
OG0000448	BscC011g258	0.47	0	11.1	0	PF00412(LIM domain)	Lipoma-preferred partner -like protein
OG0000448	BscC011g185	0.61	0	1.32	0	PF00412(LIM domain)	Lipoma-preferred partner -like protein
OG0000448	BscC001g360	5.92	52.7	12.16	19.49	PF00412(LIM domain)	Wilms tumor protein 1-interacting -like protein
OG0000449	BscC021g321	0.04	10.17	1.09	0.32	PF00999(Sodium/hydrogen exchanger family)	Mitochondrial sodium/hydrogen exchanger 9B2
OG0000449	BscC021g320	0.75	13.74	46.91	20.25	PF00999(Sodium/hydrogen exchanger family)	Sodium/hydrogen exchanger 9B1
OG0000449	BscC009g318	189.39	8.94	0.75	24.51	PF00999(Sodium/hydrogen exchanger family)	Sodium/hydrogen exchanger 9B1
OG0000449	BscC009g323	236.8	10.31	1.04	27.1	PF00999(Sodium/hydrogen exchanger family)	Sodium/hydrogen exchanger 9B1
OG0000450	BscC004g606	0.48	8.08	0.1	0.09	PF00060(Ligand-gated ion channel);PF01094(Receptor family ligand binding region);PF10613(Ligated ion channel L-glutamate- and glycine-binding site)	glutamate receptor 1
OG0000450	BscC012g682	46.41	14.24	0.38	11.06	PF00060(Ligand-gated ion channel);PF10613(Ligated ion channel L-glutamate- and glycine-binding site)	Glutamate receptor 2
OG0000450	BscC008g398	0.09	0.49	0.3	0	PF01094(Receptor family ligand binding region);PF10613(Ligated ion channel L-glutamate- and glycine-binding site)	Glutamate receptor 1
OG0000455	BscC015g063	2.05	0.24	46.6	1.61	PF05884(Interactor of ZYG-11)	Expressed Protein
OG0000455	BscC009g248	0.83	4.28	74.25	0	PF05884(Interactor of ZYG-11)	Expressed Protein
OG0000455	BscC009g271	9.88	0.2	8.16	2.72	PF05884(Interactor of ZYG-11)	Expressed Protein
OG0000455	BscC014g188	6.11	0.57	53.56	0.05	PF05884(Interactor of ZYG-11)	Expressed Protein
OG0000456	BscC024g085	4.29	5.76	1.93	1.58	PF01273(LBP / BPI / CETP family, N-terminal domain);PF02886(LBP / BPI / CETP family, C-terminal domain)	Bactericidal permeability-increasing protein
OG0000456	BscC008g627	0.35	0.54	0.24	0.19	PF01273(LBP / BPI / CETP family, N-terminal domain);PF02886(LBP / BPI / CETP family, C-terminal domain)	Expressed Protein
OG0000456	BscC014g748	9.45	0.27	0.13	2.75	PF01273(LBP / BPI / CETP family, N-terminal domain);PF02886(LBP / BPI / CETP family, C-terminal domain)	Bactericidal permeability-increasing protein
OG0000456	BscC016g528	0.49	0.59	0.21	0.04	PF01273(LBP / BPI / CETP family, N-terminal domain)	Expressed Protein
OG0000459	BscC023g331	0.05	0	0	0	PF12796(Ankyrin repeats (3 copies))	L-asparaginase
OG0000459	BscC023g330	3.21	0.39	1.58	4.36	PF00710(Asparaginase, N-terminal)	L-asparaginase
OG0000459	BscC011g512	10.55	3.75	1	2.35	PF00710(Asparaginase, N-terminal);PF12796(Ankyrin repeats (3 copies))	L-asparaginase
OG0000459	BscC011g511	0.59	0.08	0.54	0.35	PF00710(Asparaginase, N-terminal);PF12796(Ankyrin repeats (3 copies))	L-asparaginase
OG0000459	BscC005g223	10.49	1.19	5.79	8.74	PF00710(Asparaginase, N-terminal);PF12796(Ankyrin repeats (3 copies))	L-asparaginase
OG0000461	BscC001g023	7.5	0	2.07	3.15	-	Activin receptor type-2A
OG0000461	BscC003g549	15.01	63.34	6.96	11.45	PF00069(Protein kinase domain);PF01064(Activin types I and II receptor domain)	Activin receptor type-2A
OG0000461	BscC012g598	5.54	9.5	2.54	2.07	PF07714(Protein tyrosine kinase);PF08515(Transforming growth factor beta type I GS-motif)	TGF-beta receptor type-1
OG0000461	BscC016g011	5.25	0.57	0.49	3.03	-	Activin receptor type-2A
OG0000462	BscC020g366	0	0.11	0	0	PF00992(Troponin)	Troponin I 2
OG0000462	BscC020g314	0	0	0	0	PF00992(Troponin)	Troponin I 2
OG0000462	BscC022g869	11.19	872.77	2339.12	565.28	PF00992(Troponin)	Troponin I 2
OG0000462	BscC021g285	0.23	68.64	6.12	1.38	PF00992(Troponin)	Troponin I 4
OG0000463	BscC007g459	8.99	20.53	1.11	1.94	PF00250(Forkhead domain)	Defective pharyngeal development protein 4
OG0000463	BscC017g469	5.14	6.07	0	0.19	PF00250(Forkhead domain)	Protein lin-31
OG0000463	BscC001g387	8.13	7.83	0.1	1.5	PF00250(Forkhead domain)	Fork head domain-containing protein FD4
OG0000463	BscC023g278	8.26	9.17	2.86	2.02	PF00250(Forkhead domain)	Defective pharyngeal development protein 4
OG0000465	BscC018g426	2.38	0.19	0.99	0.79	PF00069(Protein kinase domain)	Testis-specific serine/threonine-protein kinase 1
OG0000465	BscC007g205	1.99	0	14.85	0.04	PF00069(Protein kinase domain)	Testis-specific serine/threonine-protein kinase 2
OG0000465	BscC009g426	2.14	0.31	3.48	0.67	PF00069(Protein kinase domain)	Testis-specific serine/threonine-protein kinase 2
OG0000465	BscC014g074	35.52	1.11	9.95	10.62	PF00069(Protein kinase domain)	Testis-specific serine/threonine-protein kinase 2
OG0000465	BscC011g497	0.18	1.55	4.68	0.06	PF00069(Protein kinase domain)	Testis-specific serine/threonine-protein kinase 1
OG0000466	BscC005g540	0.71	0	2.93	0.33	-	putative tRNA threonylcarbamoyladenosine biosynthesis protein osgep
OG0000466	BscC005g343	1.17	0	12.62	0	-	putative tRNA threonylcarbamoyladenosine biosynthesis protein osgep
OG0000466	BscC005g463	0	0	0	0	-	importin-beta domain-containing protein
OG0000466	BscC005g521	0	0	0.13	0	-	Exportin-1
OG0000466	BscC014g459	0	0	0	0	-	Expressed Protein
OG0000471	BscC004g135	0.57	1.12	0.34	0.17	PF13927(Immunoglobulin domain)	Hemicentin-2
OG0000471	BscC029g017	7.41	2.12	0.67	3.49	PF07679(Immunoglobulin I-set domain)	Hemicentin-2
OG0000471	BscC017g312	33.23	4.02	2.57	7.8	PF04884(Vitamin B6 photo-protection and homoeostasis)	UPF0420 protein C16orf58 -like protein
OG0000471	BscC022g279	10.95	62.74	46.47	21.07	PF07679(Immunoglobulin I-set domain)	Muscle M-line assembly protein unc-89
OG0000471	BscC012g256	14.8	0	0	2.26	PF07679(Immunoglobulin I-set domain)	Hemicentin-2
OG0000473	BscC005g051	0	0	0	0	PF00128(Alpha amylase, catalytic domain);PF16028(Solute carrier family 3 member 2 N-terminus)	Neutral and basic amino acid transport protein rBAT
OG0000473	BscC005g070	29.81	38.19	116.07	223.59	PF00128(Alpha amylase, catalytic domain);PF16028(Solute carrier family 3 member 2 N-terminus)	Neutral and basic amino acid transport protein rBAT
OG0000473	BscC013g280	12.29	42.15	21.21	15.08	PF00128(Alpha amylase, catalytic domain);PF16028(Solute carrier family 3 member 2 N-terminus)	Neutral and basic amino acid transport protein rBAT
OG0000476	BscC020g304	0.09	0	0	0.04	-	Protein arginine N-methyltransferase 1
OG0000476	BscC020g308	0.09	0	0	0.04	-	Protein arginine N-methyltransferase 1
OG0000476	BscC004g430	0.39	0	0.18	0	-	Protein arginine N-methyltransferase 1
OG0000476	BscC009g064	43.6	21.35	26.2	28.42	PF06325(Ribosomal protein L11 methyltransferase (PrmA))	Protein arginine N-methyltransferase 1
OG0000477	BscC020g306	0.05	0	0	0.02	PF03189(Otopetrin)	Otopetrin-1
OG0000477	BscC020g310	0.05	0	0	0.02	PF03189(Otopetrin)	Otopetrin-1
OG0000477	BscC002g662	2.29	3.99	3.46	0.98	PF03189(Otopetrin)	Otopetrin-1
OG0000477	BscC020g534	79.16	10.16	28.12	63.79	PF03189(Otopetrin)	Otopetrin-1
OG0000490	BscC020g391	0	6.65	0.18	1.35	PF10316(Serpentine type 7TM GPCR chemoreceptor Srbc)	G protein-coupled receptor
OG0000490	BscC004g202	0.19	0.77	0.11	0	-	Expressed Protein
OG0000490	BscC005g289	0.15	0.24	1.94	0.11	-	Expressed Protein
OG0000490	BscC012g099	384.48	1.05	0.04	69.77	-	Expressed Protein
OG0000490	BscC004g351	0.21	0.21	0.16	0	-	Expressed Protein
OG0000490	BscC012g219	1.96	0.38	0.04	0.23	-	Expressed Protein
OG0000490	BscC004g268	0.35	5.44	0.93	0	-	Expressed Protein
OG0000490	BscC005g362	0	0	0	0	PF10320(Serpentine type 7TM GPCR chemoreceptor Srsx)	Expressed Protein
OG0000491	BscC004g645	201.86	99.48	39.46	47.2	PF01466(Skp1 family, dimerisation domain);PF03931(Skp1 family, tetramerisation domain)	S-phase kinase-associated protein 1
OG0000491	BscC012g184	148.72	364.09	243.47	180.22	PF01466(Skp1 family, dimerisation domain);PF03931(Skp1 family, tetramerisation domain)	E3 ubiquitin ligase complex SCF subunit sconC
OG0000491	BscC004g560	190.05	521.68	99.68	114.55	PF01466(Skp1 family, dimerisation domain);PF03931(Skp1 family, tetramerisation domain)	S-phase kinase-associated protein 1
OG0000491	BscC014g370	251.41	0.74	26.49	39.4	PF01466(Skp1 family, dimerisation domain);PF03931(Skp1 family, tetramerisation domain)	S-phase kinase-associated protein 1
OG0000491	BscC016g157	445.18	9.53	27.36	102.83	PF01466(Skp1 family, dimerisation domain);PF03931(Skp1 family, tetramerisation domain)	S-phase kinase-associated protein 1
OG0000494	BscC017g347	89.73	0.64	0	22.19	PF10320(Serpentine type 7TM GPCR chemoreceptor Srsx)	Beta-2 adrenergic receptor
OG0000494	BscC017g496	2.78	5.64	2.49	1.11	PF10320(Serpentine type 7TM GPCR chemoreceptor Srsx)	Beta-2 adrenergic receptor
OG0000494	BscC017g429	11.21	0.76	0.77	2.98	PF10320(Serpentine type 7TM GPCR chemoreceptor Srsx)	Expressed Protein
OG0000494	BscC021g006	12.95	0	0.29	5.73	PF10320(Serpentine type 7TM GPCR chemoreceptor Srsx)	Expressed Protein
OG0000494	BscC021g003	2.26	0	0	0	PF10320(Serpentine type 7TM GPCR chemoreceptor Srsx)	Expressed Protein
OG0000496	BscC004g438	0.79	0	0.18	0.07	PF00676(Dehydrogenase E1 component)	2-oxoisovalerate dehydrogenase subunit alpha, mitochondrial
OG0000496	BscC004g439	0	0.08	0	0	PF00676(Dehydrogenase E1 component)	2-oxoisovalerate dehydrogenase subunit alpha, mitochondrial
OG0000496	BscC004g548	41.72	0.46	28.43	0.64	PF00676(Dehydrogenase E1 component)	2-oxoisovalerate dehydrogenase subunit alpha, mitochondrial
OG0000496	BscC004g549	3.83	0.05	0.03	0.16	PF00676(Dehydrogenase E1 component)	2-oxoisovalerate dehydrogenase subunit alpha, mitochondrial
OG0000496	BscC004g551	0.09	0.47	0.06	0.13	PF00676(Dehydrogenase E1 component)	2-oxoisovalerate dehydrogenase subunit alpha, mitochondrial
OG0000496	BscC004g562	10.94	0.08	4.34	0.68	PF00676(Dehydrogenase E1 component)	2-oxoisovalerate dehydrogenase subunit alpha, mitochondrial
OG0000496	BscC004g563	1.53	1.36	7.77	3.22	PF00676(Dehydrogenase E1 component)	2-oxoisovalerate dehydrogenase subunit alpha, mitochondrial
OG0000496	BscC004g564	9.77	33.31	8.91	9.69	PF00676(Dehydrogenase E1 component)	2-oxoisovalerate dehydrogenase subunit alpha, mitochondrial
OG0000497	BscC005g547	0.06	0	0	0	-	Proteasome/cyclosome repeat protein
OG0000497	BscC006g450	26.65	16.83	18.14	20.65	PF01851(Proteasome/cyclosome repeat)	proteasome regulatory particle
OG0000497	BscC004g447	0.52	0	0.3	0.03	-	26S proteasome regulatory complex subunit p97
OG0000497	BscC004g512	2.95	0.04	7.85	0.31	PF01851(Proteasome/cyclosome repeat)	proteasome regulatory particle
OG0000497	BscC004g545	0	0	0.55	0	-	26S proteasome non-ATPase regulatory subunit 2
OG0000497	BscC004g556	0.51	0	2.14	0.06	-	26S proteasome non-ATPase regulatory subunit 2
OG0000497	BscC005g408	1.01	0	0.04	0.1	-	26S proteasome non-ATPase regulatory subunit 2
OG0000497	BscC005g409	0.59	0	0	0	-	26S proteasome non-ATPase regulatory subunit 2
OG0000497	BscC005g527	0	0	0.03	0	-	Proteasome/cyclosome repeat protein
OG0000499	BscC008g204	2.4	85.72	4.76	5.31	PF00520(Ion transport protein);PF03520(KCNQ voltage-gated potassium channel)	KCNQ potassium channel
OG0000499	BscC023g422	9.67	5.12	0.21	1.1	PF03520(KCNQ voltage-gated potassium channel);PF07885(Ion channel)	Potassium voltage-gated channel subfamily KQT member 1
OG0000499	BscC023g423	0.1	3.7	0	0.18	PF00520(Ion transport protein)	Potassium voltage-gated channel subfamily KQT member 1
OG0000505	BscC028g016	0.34	0	6.53	0.12	PF04153(NOT2 / NOT3 / NOT5 family)	CCR4-NOT transcription complex subunit 2
OG0000505	BscC004g455	8.04	0	0.92	0.89	PF04153(NOT2 / NOT3 / NOT5 family)	CCR4-NOT transcription complex subunit 2
OG0000505	BscC004g517	131.62	0.05	6.96	18.88	PF04153(NOT2 / NOT3 / NOT5 family)	CCR4-NOT transcription complex subunit 2
OG0000505	BscC004g555	260.72	0	13.45	50.96	PF04153(NOT2 / NOT3 / NOT5 family)	CCR4-NOT transcription complex subunit 2
OG0000505	BscC013g132	374.14	244.4	83.66	132.22	PF04153(NOT2 / NOT3 / NOT5 family)	CCR4-NOT transcription complex subunit 2
OG0000510	BscC014g761	2.89	1.42	0.41	3.84	PF08768(Domain of unknown function (DUF1794))	Expressed Protein
OG0000510	BscC014g807	1.11	1.46	0.26	0	PF08768(Domain of unknown function (DUF1794))	Expressed Protein
OG0000510	BscC006g430	2.64	4.13	32.46	9.45	PF01549(ShK domain-like);PF08768(Domain of unknown function (DUF1794))	Expressed Protein
OG0000510	BscC013g427	604.88	12.35	12.17	66.63	PF08768(Domain of unknown function (DUF1794))	Metridin ShK toxin and Domain of unknown function DUF1794 domain containing protein
OG0000512	BscC007g100	40.8	9.67	3.3	12.96	PF01545(Cation efflux family)	Zinc transporter 2
OG0000512	BscC002g573	33	5.84	9.93	38.15	PF01545(Cation efflux family)	Zinc transporter 2
OG0000512	BscC004g014	13.03	25.17	6.14	3.34	PF01545(Cation efflux family)	Zinc transporter 2
OG0000512	BscC004g015	23.4	72.6	14.65	7.91	PF01545(Cation efflux family)	Zinc transporter 2
OG0000518	BscC017g398	3.7	12.31	4.98	7.51	PF00076(RNA recognition motif. (a.k.a. RRM, RBD, or RNP domain))	CUGBP Elav-like family member 1-A
OG0000518	BscC017g397	3.87	7.88	2.83	9.64	PF00076(RNA recognition motif. (a.k.a. RRM, RBD, or RNP domain))	CUGBP Elav-like family member 1-A
OG0000518	BscC021g473	5.76	158.02	0.04	2.74	PF00076(RNA recognition motif. (a.k.a. RRM, RBD, or RNP domain))	HrETR-1 protein
OG0000519	BscC007g212	0	0	0	0	-	Expressed Protein
OG0000519	BscC019g151	1.87	0.88	1.71	0.78	PF00069(Protein kinase domain)	CK1/WORM6 protein kinase
OG0000519	BscC014g205	1.25	0	6.77	0.13	-	Tau-tubulin kinase 1
OG0000519	BscC014g203	1	0.07	4.36	0	PF00069(Protein kinase domain)	Tau-tubulin kinase 1
OG0000521	BscC015g047	18.01	34.37	4.61	6.01	PF07679(Immunoglobulin I-set domain)	Titin
OG0000521	BscC009g010	7.41	68.54	154.41	146.19	PF06582(Repeat of unknown function (DUF1136));PF07679(Immunoglobulin I-set domain)	Expressed Protein
OG0000521	BscC017g040	0.88	0	0	0.23	PF07679(Immunoglobulin I-set domain)	Titin
OG0000521	BscC017g039	0	0	0	0	-	Titin
OG0000521	BscC017g038	1.48	0.09	0	1.05	PF07679(Immunoglobulin I-set domain)	Titin
OG0000521	BscC009g009	1.32	21.57	19.69	74.63	PF06582(Repeat of unknown function (DUF1136));PF07679(Immunoglobulin I-set domain);PF13927(Immunoglobulin domain)	Expressed Protein
OG0000531	BscC005g584	0.05	0.02	2.94	0	PF08344(Transient receptor ion channel II)	Transient-receptor-potential-like protein
OG0000531	BscC023g093	191.24	10.04	12.16	51.49	PF08344(Transient receptor ion channel II);PF13606(Ankyrin repeat)	Short transient receptor potential channel 4
OG0000531	BscC007g320	0.14	0	1.03	0	PF08344(Transient receptor ion channel II)	Transient-receptor-potential-like protein
OG0000531	BscC014g439	0	0	0	0	-	Short transient receptor potential channel 4
OG0000537	BscC024g004	172.93	253.81	745.27	278.9	PF00676(Dehydrogenase E1 component)	ODPT_ASCSU
OG0000537	BscC025g096	8.29	0	0	0	PF00676(Dehydrogenase E1 component)	ODPT_ASCSU
OG0000537	BscC025g097	71.15	0	0.72	16.25	PF00676(Dehydrogenase E1 component)	ODPT_ASCSU
OG0000537	BscC018g193	158.1	2213.21	942.41	732.02	PF00676(Dehydrogenase E1 component)	ODPA_ASCSU
OG0000537	BscC004g440	0.03	0	0	0	PF00676(Dehydrogenase E1 component)	2-oxoisovalerate dehydrogenase subunit alpha, mitochondrial
OG0000537	BscC004g550	11.22	1.29	3.81	0	PF00676(Dehydrogenase E1 component)	2-oxoisovalerate dehydrogenase subunit alpha, mitochondrial
OG0000537	BscC007g241	8.24	0.03	58.21	0.16	PF00676(Dehydrogenase E1 component)	ODPT_ASCSU
OG0000537	BscC007g313	14.29	0.23	5.32	0.26	PF00676(Dehydrogenase E1 component)	ODPA_ASCSU
OG0000537	BscC007g383	26.4	0.13	104.78	0.69	PF00676(Dehydrogenase E1 component)	ODPT_ASCSU
OG0000538	BscC003g147	2.54	1.8	0.09	0.6	PF01400(Astacin (Peptidase family M12A))	zinc metalloproteinase nas-8 family protein
OG0000538	BscC003g670	0	0.18	0	0	PF01400(Astacin (Peptidase family M12A))	Zinc metalloproteinase nas-1
OG0000538	BscC020g624	0.27	11.82	0.12	0.22	PF01400(Astacin (Peptidase family M12A));PF01549(ShK domain-like)	NAS8_STECR
OG0000543	BscC014g513	17.52	0	2.99	3.16	PF01697(Glycosyltransferase family 92)	UPF0392 protein F13G3.3
OG0000543	BscC011g564	0.08	25.32	2.09	0.13	PF01697(Glycosyltransferase family 92)	UPF0392 protein F13G3.3
OG0000543	BscC014g354	2.25	0	1.17	0.22	PF01697(Glycosyltransferase family 92)	UPF0392 protein F13G3.3
OG0000543	BscC012g402	0.9	0.08	0.22	0	PF01697(Glycosyltransferase family 92)	UPF0392 protein F13G3.3
OG0000545	BscC015g325	11.76	15.66	10	6.72	PF00069(Protein kinase domain)	Expressed Protein
OG0000545	BscC005g186	0.98	0.08	8.48	0.06	PF00069(Protein kinase domain)	Expressed Protein
OG0000545	BscC005g348	1.64	0	12.3	0.03	PF00069(Protein kinase domain)	CK1/TTBKL protein kinase
OG0000546	BscC004g847	11.07	0.31	7.92	5.47	PF00168(C2 domain);PF16165(Ferlin C-terminus)	C2 domain containing protein
OG0000546	BscC004g848	3.89	0.03	3.05	3.98	PF08150(FerB (NUC096) domain)	C2 domain containing protein
OG0000546	BscC014g408	5.46	0.34	6.5	3.76	PF00168(C2 domain);PF06398(Integral peroxisomal membrane peroxin);PF08150(FerB (NUC096) domain)	C2 domain-containing protein
OG0000546	BscC014g409	7.78	0.45	4.81	1.86	PF00168(C2 domain)	Sperm vesicle fusion protein fer-1
OG0000547	BscC001g090	58.1	51.41	14.36	15.29	PF00028(Cadherin domain);PF01049(Cadherin cytoplasmic region);PF02210(Laminin G domain)	Cadherin-related hmr-1
OG0000547	BscC001g089	32.87	15.22	0.47	11.58	PF00028(Cadherin domain)	Cadherin-related hmr-1
OG0000547	BscC017g021	3.38	0	0.51	0.27	-	Cadherin-related hmr-1
OG0000547	BscC017g023	4.3	0.3	2.93	2.27	PF00028(Cadherin domain)	Cadherin-related hmr-1
OG0000547	BscC016g492	72.46	0.09	3.43	8.29	-	Cadherin-related hmr-1
OG0000548	BscC026g010	5.05	0	0	1.59	PF00333(Ribosomal protein S5, N-terminal domain)	40S ribosomal protein S2
OG0000548	BscC006g304	2.02	0.68	0	0	PF00333(Ribosomal protein S5, N-terminal domain)	40S ribosomal protein S2
OG0000548	BscC006g297	1.53	0	0.98	0.66	PF00333(Ribosomal protein S5, N-terminal domain)	40S ribosomal protein S2
OG0000548	BscC018g419	157.39	5.93	45.55	7.28	PF00333(Ribosomal protein S5, N-terminal domain);PF03719(Ribosomal protein S5, C-terminal domain)	ribosomal protein S5
OG0000548	BscC020g671	20.87	111.45	8.18	6.37	PF00333(Ribosomal protein S5, N-terminal domain);PF03719(Ribosomal protein S5, C-terminal domain)	40S ribosomal protein S2
OG0000548	BscC020g489	256.17	1406.29	512.88	225.08	PF00333(Ribosomal protein S5, N-terminal domain);PF03719(Ribosomal protein S5, C-terminal domain)	40S ribosomal protein S2
OG0000550	BscC041g003	0	0	0	0	-	Expressed Protein
OG0000550	BscC041g004	22.24	112.94	68.11	74.33	-	Glutamate dehydrogenase 2, mitochondrial
OG0000550	BscC041g005	22.24	112.94	68.11	74.33	-	Glutamate dehydrogenase 2, mitochondrial
OG0000550	BscC041g007	22.24	112.94	68.11	74.33	-	Glutamate dehydrogenase 2, mitochondrial
OG0000550	BscC037g002	22.24	112.94	68.11	74.33	-	Glutamate dehydrogenase 2, mitochondrial
OG0000550	BscC037g003	22.24	112.94	68.11	74.33	-	Glutamate dehydrogenase 2, mitochondrial
OG0000550	BscC037g004	22.24	112.94	68.11	74.33	-	Glutamate dehydrogenase 2, mitochondrial
OG0000550	BscC037g005	22.24	112.94	68.11	74.33	-	Glutamate dehydrogenase 2, mitochondrial
OG0000550	BscC037g006	22.24	112.94	68.11	74.33	-	Glutamate dehydrogenase 2, mitochondrial
OG0000550	BscC042g002	0	0	0	0	-	Expressed Protein
OG0000550	BscC042g003	22.24	112.94	68.11	74.33	-	Glutamate dehydrogenase 2, mitochondrial
OG0000550	BscC042g004	22.24	112.94	68.11	74.33	-	Glutamate dehydrogenase 2, mitochondrial
OG0000550	BscC042g005	22.24	112.94	68.11	74.33	-	Glutamate dehydrogenase 2, mitochondrial
OG0000550	BscC057g001	0	0	0	0	-	Expressed Protein
OG0000550	BscC031g003	0	13.43	14.21	0	-	Glutamate dehydrogenase 2, mitochondrial
OG0000550	BscC031g001	0.15	0	0.17	0	-	Expressed Protein
OG0000550	BscC053g002	22.24	112.94	68.11	74.33	-	Glutamate dehydrogenase 2, mitochondrial
OG0000550	BscC053g003	22.24	112.94	68.11	74.33	-	Glutamate dehydrogenase 2, mitochondrial
OG0000550	BscC053g004	22.24	112.94	68.11	74.33	-	Glutamate dehydrogenase 2, mitochondrial
OG0000550	BscC053g005	22.24	112.94	68.11	74.33	-	Glutamate dehydrogenase 2, mitochondrial
OG0000550	BscC044g001	22.24	112.94	68.11	74.33	-	Glutamate dehydrogenase 2, mitochondrial
OG0000550	BscC050g001	0	0	0	0	-	Expressed Protein
OG0000550	BscC064g002	21.5	79.66	29.41	38.16	-	Glutamate dehydrogenase 2, mitochondrial
OG0000551	BscC010g362	2.9	0	0	0	-	Expressed Protein
OG0000551	BscC016g085	416.41	61.86	59.41	161.35	PF00307(Calponin homology (CH) domain)	Expressed Protein
OG0000551	BscC016g086	20.85	40.83	9.95	15.89	-	Adapter protein unc-53
OG0000554	BscC013g383	3.58	2033.67	3222.48	4866.2	PF02520(Domain of unknown function DUF148)	Ag1
OG0000554	BscC013g382	1.24	0.68	0	0	PF02520(Domain of unknown function DUF148)	Ag2
OG0000554	BscC013g381	2.22	77.64	3749.23	1086.38	PF02520(Domain of unknown function DUF148)	OV-17 antigen
OG0000554	BscC013g407	0	98.76	0	0	PF02520(Domain of unknown function DUF148)	Ag1
OG0000554	BscC013g406	0.44	396.92	4041.2	1772.46	PF02520(Domain of unknown function DUF148)	Ag2
OG0000554	BscC013g405	0.7	64.35	2879.09	1181.47	PF02520(Domain of unknown function DUF148)	OV-17 antigen
OG0000560	BscC013g029	4.63	2.04	1.99	0.95	-	Expressed Protein
OG0000560	BscC013g028	0.17	0.14	0.15	0.99	PF09268(Clathrin, heavy-chain linker);PF10347(RNA pol II promoter Fmp27 protein domain);PF13838(Clathrin-H-link)	Probable clathrin heavy chain
OG0000560	BscC003g403	34.1	43.56	33.39	53.97	PF00637(Region in Clathrin and VPS);PF01394(Clathrin propeller repeat);PF09268(Clathrin, heavy-chain linker);PF13838(Clathrin-H-link)	clathrin heavy chain 1
OG0000560	BscC016g508	138.12	2.3	5.64	10.94	PF01394(Clathrin propeller repeat)	Probable clathrin heavy chain
OG0000560	BscC016g507	2.18	0.21	0.11	0.06	PF09268(Clathrin, heavy-chain linker);PF13838(Clathrin-H-link)	Expressed Protein
OG0000560	BscC016g506	3.1	0	0.29	0.1	PF00637(Region in Clathrin and VPS)	putative clathrin heavy chain 1
OG0000565	BscC014g757	26.29	20.06	2.77	11.65	PF00476(DNA polymerase family A)	DNA polymerase I, thermostable
OG0000565	BscC014g758	5.8	5.36	0.67	3.79	PF00476(DNA polymerase family A)	DNA polymerase I, thermostable
OG0000565	BscC014g803	2.82	4.3	0.6	1.96	PF00476(DNA polymerase family A)	DNA polymerase I, thermostable
OG0000565	BscC014g805	1.02	0.03	0.16	0.88	PF00270(DEAD/DEAH box helicase);PF00271(Helicase conserved C-terminal domain)	DNA polymerase theta
OG0000566	BscC025g111	7.36	0	0	0	PF00241(Cofilin/tropomyosin-type actin-binding protein)	Actin-depolymerizing factor 1, isoforms a/b
OG0000566	BscC026g030	1.22	0	0	0	PF00241(Cofilin/tropomyosin-type actin-binding protein)	Actin-depolymerizing factor 1, isoforms a/b
OG0000566	BscC009g453	9.65	119.1	163.27	173.29	PF00241(Cofilin/tropomyosin-type actin-binding protein)	Actin-depolymerizing factor 1, isoforms a/b
OG0000566	BscC009g001	191.81	441.25	203.89	150.13	PF00241(Cofilin/tropomyosin-type actin-binding protein)	Actin-depolymerizing factor 2, isoform c
OG0000566	BscC009g003	72.03	100.4	22.5	26	PF00241(Cofilin/tropomyosin-type actin-binding protein)	Actin-depolymerizing factor 1, isoforms a/b
OG0000576	BscC011g040	19.85	39.01	10.5	12.57	PF00031(Cystatin domain);PF00112(Papain family cysteine protease);PF08246(Cathepsin propeptide inhibitor domain (I29))	Cathepsin L
OG0000576	BscC021g002	23.34	7.04	0.58	0.36	PF00031(Cystatin domain)	Cathepsin L
OG0000576	BscC030g001	38.78	8.28	1.36	1.1	PF00031(Cystatin domain);PF08246(Cathepsin propeptide inhibitor domain (I29))	Cathepsin L
OG0000578	BscC022g524	0	0	0.41	0	-	Expressed Protein
OG0000578	BscC022g372	0.47	0.31	0	0	PF00042(Globin)	glb-14
OG0000578	BscC024g102	0.59	1.27	0	0	PF00042(Globin)	Cytoglobin-1
OG0000578	BscC020g352	0	1.54	0	0	-	glb-14
OG0000579	BscC003g507	780.73	497.47	314.56	217.65	PF11976(Ubiquitin-2 like Rad60 SUMO-like)	Small ubiquitin-related modifier
OG0000579	BscC004g452	2.4	0	0.53	0.35	PF11976(Ubiquitin-2 like Rad60 SUMO-like)	ubiquitin family protein
OG0000579	BscC004g544	0.31	0	0	0.43	-	Expressed Protein
OG0000580	BscC016g179	0.79	3.45	0	0.77	PF02460(Patched family)	Patched domain-containing protein 3
OG0000580	BscC016g180	174.97	8.7	0.39	44.58	PF02460(Patched family)	Patched domain-containing protein 3
OG0000580	BscC016g235	13.93	11.33	11.15	15.44	PF02460(Patched family)	Patched domain-containing protein 3
OG0000580	BscC014g519	0	0	0	0.04	PF02460(Patched family)	Patched domain-containing protein 3
OG0000581	BscC005g593	1.37	7.56	6.62	0.52	PF01048(Phosphorylase superfamily)	Purine nucleoside phosphorylase
OG0000581	BscC003g086	0	0	0	0	PF01048(Phosphorylase superfamily)	Purine nucleoside phosphorylase
OG0000581	BscC003g087	1.11	66.78	9.77	0.05	PF01048(Phosphorylase superfamily)	Purine nucleoside phosphorylase
OG0000581	BscC011g172	0	0	0	0	PF01048(Phosphorylase superfamily)	Purine nucleoside phosphorylase
OG0000581	BscC023g332	0	0.07	0	0	PF01048(Phosphorylase superfamily)	Purine nucleoside phosphorylase
OG0000581	BscC005g222	37.15	78.04	35.84	42.05	PF01048(Phosphorylase superfamily)	Purine nucleoside phosphorylase
OG0000584	BscC005g337	0.44	4.68	0.18	1.5	-	Expressed Protein
OG0000584	BscC007g171	16.16	0.31	2.82	5.05	-	Expressed Protein
OG0000584	BscC001g230	0.29	0.41	8.29	0.04	-	Expressed Protein
OG0000584	BscC002g264	17.26	82.26	8.24	8.59	-	Expressed Protein
OG0000584	BscC014g463	0	0	1.92	0	-	Expressed Protein
OG0000585	BscC005g491	0.88	0	12.91	0	PF00621(RhoGEF domain)	Expressed Protein
OG0000585	BscC012g379	0.77	0	0	0	-	Expressed Protein
OG0000585	BscC012g378	1.28	0	1.07	0	-	Expressed Protein
OG0000587	BscC009g241	35.47	8.2	16.63	10.27	PF01699(Sodium/calcium exchanger protein);PF03160(Calx-beta domain);PF16494(C-terminal extension of sodium/calcium exchanger domain)	Sodium/calcium exchanger 3
OG0000587	BscC009g094	36.05	13.36	4.61	14.8	PF01699(Sodium/calcium exchanger protein);PF03160(Calx-beta domain);PF16494(C-terminal extension of sodium/calcium exchanger domain)	Sodium/calcium exchanger 1
OG0000587	BscC011g266	0.25	0	0.03	0	PF01699(Sodium/calcium exchanger protein);PF03160(Calx-beta domain);PF14857(TMEM151 family)	Sodium/calcium exchanger 3
OG0000589	BscC007g545	9.41	0.79	0	1.71	PF00068(Phospholipase A2)	Phospholipase A(2)
OG0000589	BscC007g069	1.72	0.73	0.15	0	PF00068(Phospholipase A2)	Hypothetical protein CBG02732
OG0000589	BscC007g183	0.65	0.18	31.79	1.65	PF00068(Phospholipase A2)	Phospholipase A2
OG0000589	BscC007g185	68.05	91.44	3.21	12.68	PF00068(Phospholipase A2)	Hypothetical protein CBG02732
OG0000589	BscC023g375	3.02	0.68	6.88	4.12	PF00068(Phospholipase A2)	Phospholipase A(2)
OG0000591	BscC001g876	3.23	0.84	8.4	2.55	PF00201(UDP-glucoronosyl and UDP-glucosyl transferase)	Putative UDP-glucuronosyltransferase ugt-50
OG0000591	BscC001g875	0.03	0	5.3	0.4	PF00201(UDP-glucoronosyl and UDP-glucosyl transferase)	Putative UDP-glucuronosyltransferase ugt-47
OG0000591	BscC013g088	0	2.66	0.11	0	PF00201(UDP-glucoronosyl and UDP-glucosyl transferase)	Putative UDP-glucuronosyltransferase ugt-50
OG0000591	BscC013g087	0.48	12.61	0.5	0.17	PF00201(UDP-glucoronosyl and UDP-glucosyl transferase)	Putative UDP-glucuronosyltransferase ugt-50
OG0000594	BscC014g058	11.23	0.71	1.3	0.3	PF00010(Helix-loop-helix DNA-binding domain)	Pancreas transcription factor 1 subunit alpha
OG0000594	BscC013g378	64.54	0	0.26	8.29	PF00010(Helix-loop-helix DNA-binding domain)	Achaete-scute -like protein 5
OG0000594	BscC013g402	2.63	0	0.26	10.17	PF00010(Helix-loop-helix DNA-binding domain)	Achaete-scute -like protein 5
OG0000594	BscC013g400	24.58	0	0.12	0.33	PF00010(Helix-loop-helix DNA-binding domain)	Achaete-scute -like protein 5
OG0000596	BscC021g375	63.58	20.92	19.42	28.32	PF01214(Casein kinase II regulatory subunit)	Casein kinase II subunit beta
OG0000596	BscC017g179	64.1	10.99	20.61	21.48	PF01214(Casein kinase II regulatory subunit)	Casein kinase II subunit beta
OG0000596	BscC021g010	1.76	0	3.59	0.47	PF01214(Casein kinase II regulatory subunit)	Casein kinase II subunit beta
OG0000596	BscC021g009	2.55	0	4.54	0.47	PF01214(Casein kinase II regulatory subunit)	Casein kinase II subunit beta
OG0000597	BscC010g117	0.13	0.48	9.5	0	PF00069(Protein kinase domain)	Glycogen synthase kinase-3
OG0000597	BscC014g388	0.74	0	2.22	0	PF00069(Protein kinase domain)	CMGC/GSK protein kinase
OG0000597	BscC014g431	8.62	0	3.36	0.04	PF00069(Protein kinase domain)	CMGC/GSK protein kinase
OG0000597	BscC014g475	0.89	0	3	0.04	PF00069(Protein kinase domain)	CMGC/GSK protein kinase
OG0000604	BscC006g058	13.8	1.08	0.88	8.41	PF08336(Prolyl 4-Hydroxylase alpha-subunit, N-terminal region)	tetratricopeptide repeat protein
OG0000604	BscC003g211	65.21	50	60.66	40.85	PF08336(Prolyl 4-Hydroxylase alpha-subunit, N-terminal region);PF13640(2OG-Fe(II) oxygenase superfamily)	Prolyl 4-hydroxylase subunit alpha-1
OG0000604	BscC003g212	0.03	1.97	0.06	0.16	PF08336(Prolyl 4-Hydroxylase alpha-subunit, N-terminal region);PF13640(2OG-Fe(II) oxygenase superfamily)	Prolyl 4-hydroxylase subunit alpha-1
OG0000608	BscC011g322	8.07	16.01	27.37	8.14	PF00071(Ras family)	Ras-related protein Rap-2b
OG0000608	BscC006g419	12.23	21.14	29.82	13.01	PF00071(Ras family)	rap-1
OG0000608	BscC006g411	26.02	5	0.39	0	PF00071(Ras family)	rap-1
OG0000615	BscC005g284	25.9	8.81	4.62	4.43	PF09468(Ydr279p protein family (RNase H2 complex component))	Expressed Protein
OG0000615	BscC005g283	221.45	232.04	108.82	99.09	PF08293(Mitochondrial ribosomal subunit S27)	Mitochondrial Ribosomal Protein, Small
OG0000615	BscC005g282	10.2	14.29	3.59	12.13	PF08645(Polynucleotide kinase 3 phosphatase);PF13671(AAA domain)	DNA 3'-phosphatase family protein
OG0000616	BscC025g040	6.96	0.23	0.08	3.12	PF01193(RNA polymerase Rpb3/Rpb11 dimerisation domain)	Filamin-A
OG0000616	BscC025g041	6.19	0	0.04	0.89	-	Expressed Protein
OG0000616	BscC010g702	11.21	104.62	38.17	3.47	PF00307(Calponin homology (CH) domain);PF00630(Filamin/ABP280 repeat)	Filamin-A
OG0000616	BscC001g003	1.67	12.65	8.31	0.91	PF00630(Filamin/ABP280 repeat)	Filamin-A
OG0000617	BscC022g127	93.19	79.86	48.69	38.23	PF00076(RNA recognition motif. (a.k.a. RRM, RBD, or RNP domain))	putative splicing factor, arginine/serine-rich 6
OG0000617	BscC019g321	34.89	8.25	6.55	10.58	PF00076(RNA recognition motif. (a.k.a. RRM, RBD, or RNP domain))	putative splicing factor, arginine/serine-rich 6
OG0000617	BscC019g320	2.3	10.36	6.3	1.61	PF00076(RNA recognition motif. (a.k.a. RRM, RBD, or RNP domain))	Sr protein
OG0000617	BscC019g319	14.21	58.44	16.25	4.98	PF00076(RNA recognition motif. (a.k.a. RRM, RBD, or RNP domain))	putative splicing factor, arginine/serine-rich 6
OG0000630	BscC004g680	0	0	0.24	0.2	-	Beta-1,3-galactosyl-O-glycosyl-glycoprotein beta-1,6-N-acetylglucosaminyltransferase 3
OG0000630	BscC012g175	0	0	0.05	0	PF02485(Core-2/I-Branching enzyme)	Beta-1,3-galactosyl-O-glycosyl-glycoprotein beta-1,6-N-acetylglucosaminyltransferase
OG0000630	BscC019g282	0.28	0.2	1.67	0.08	PF02485(Core-2/I-Branching enzyme)	Beta-1,3-galactosyl-O-glycosyl-glycoprotein beta-1,6-N-acetylglucosaminyltransferase 3
OG0000632	BscC011g323	3.36	14.23	14.54	0.84	PF00595(PDZ domain (Also known as DHR or GLGF))	Conserved protein
OG0000632	BscC011g178	1.72	3.18	6.41	1.2	PF00595(PDZ domain (Also known as DHR or GLGF))	Conserved protein
OG0000632	BscC011g215	0	0	0.43	0	-	Conserved protein
OG0000632	BscC011g214	0	0	0	0	-	Conserved protein
OG0000632	BscC002g146	37.94	0.2	3.53	7.64	-	Expressed Protein
OG0000634	BscC014g765	3.16	6	2.18	2.39	PF03828(Cid1 family poly A polymerase)	Terminal uridylyltransferase 7
OG0000634	BscC014g814	5.34	10.24	4.21	1.33	PF03828(Cid1 family poly A polymerase)	Terminal uridylyltransferase 7
OG0000634	BscC002g220	12.6	11.1	2.51	6.5	PF03828(Cid1 family poly A polymerase)	Protein HIRA -like protein
OG0000638	BscC003g073	104.38	268.24	310.14	384.64	PF01642(Methylmalonyl-CoA mutase);PF02310(B12 binding domain)	Methylmalonyl-CoA mutase and Cobalamin (vitamin B12)-binding domain containing protein
OG0000638	BscC004g424	4.15	0.18	15.28	0.52	PF01642(Methylmalonyl-CoA mutase);PF02310(B12 binding domain)	methylmalonyl-CoA mutase large subunit
OG0000638	BscC020g359	0.36	0	0	0	PF01642(Methylmalonyl-CoA mutase)	putative methylmalonyl-CoA mutase, mitochondrial
OG0000638	BscC020g363	0.36	0	0	0	PF01642(Methylmalonyl-CoA mutase)	putative methylmalonyl-CoA mutase, mitochondrial
OG0000638	BscC014g423	3.07	0.4	4.24	2.57	-	putative methylmalonyl-CoA mutase, mitochondrial
OG0000638	BscC005g353	0	0	0	0	PF01642(Methylmalonyl-CoA mutase)	putative methylmalonyl-CoA mutase, mitochondrial
OG0000638	BscC005g355	0	0	4.37	0	PF01642(Methylmalonyl-CoA mutase)	putative methylmalonyl-CoA mutase, mitochondrial
OG0000638	BscC005g356	3.01	0	3.27	0	PF01642(Methylmalonyl-CoA mutase)	putative methylmalonyl-CoA mutase, mitochondrial
OG0000638	BscC005g357	0	0	3.37	0	PF01642(Methylmalonyl-CoA mutase)	putative methylmalonyl-CoA mutase, mitochondrial
OG0000646	BscC015g094	48.39	505.49	95.18	80.31	PF00076(RNA recognition motif. (a.k.a. RRM, RBD, or RNP domain));PF00658(Poly-adenylate binding protein, unique domain)	Polyadenylate-binding protein 1
OG0000646	BscC014g504	5.54	0	0	0	PF00658(Poly-adenylate binding protein, unique domain)	Polyadenylate-binding protein 1
OG0000646	BscC014g253	0.73	0.02	15.16	0.02	PF00076(RNA recognition motif. (a.k.a. RRM, RBD, or RNP domain));PF00658(Poly-adenylate binding protein, unique domain)	Polyadenylate-binding protein 1
OG0000646	BscC014g565	0	0	0	0	PF00658(Poly-adenylate binding protein, unique domain)	Polyadenylate-binding protein 1
OG0000646	BscC014g364	0.61	0	0.12	0	PF00658(Poly-adenylate binding protein, unique domain)	polyadenylate-binding protein 4
OG0000646	BscC014g365	0.17	0	0.03	0	PF00076(RNA recognition motif. (a.k.a. RRM, RBD, or RNP domain))	polyadenylate-binding protein 1
OG0000649	BscC007g422	6.06	0.3	1.84	0.6	PF01773(Na+ dependent nucleoside transporter N-terminus);PF07662(Na+ dependent nucleoside transporter C-terminus)	Expressed Protein
OG0000649	BscC014g785	10.43	1.24	3.49	5.39	PF01773(Na+ dependent nucleoside transporter N-terminus);PF07662(Na+ dependent nucleoside transporter C-terminus)	Solute carrier family 28 member 3
OG0000649	BscC014g832	3.06	0.96	0.54	11.15	PF01773(Na+ dependent nucleoside transporter N-terminus);PF07662(Na+ dependent nucleoside transporter C-terminus)	Solute carrier family 28 member 3
OG0000649	BscC013g168	9.06	2.33	3.06	6.79	PF01773(Na+ dependent nucleoside transporter N-terminus);PF07662(Na+ dependent nucleoside transporter C-terminus)	Solute carrier family 28 member 3
OG0000651	BscC008g410	0.18	0	0	0.02	PF00135(Carboxylesterase family);PF07534(TLD)	Carboxylesterase 5A
OG0000651	BscC018g265	0.83	0.2	1.33	0.82	PF00135(Carboxylesterase family)	Gut esterase 1
OG0000651	BscC001g548	0.76	2.79	5.3	3.15	PF00135(Carboxylesterase family)	Carboxylesterase 5A
OG0000652	BscC021g245	46.08	30.87	7.8	5.82	PF00628(PHD-finger);PF07524(Bromodomain associated)	Transcription initiation factor TFIID subunit 3
OG0000652	BscC007g240	0.25	0	0	0.07	PF07524(Bromodomain associated)	Transcription initiation factor TFIID subunit 3
OG0000652	BscC007g314	99.85	0.16	11.93	24.41	PF07524(Bromodomain associated)	Transcription initiation factor TFIID subunit 3
OG0000652	BscC007g384	0.15	0	0.11	0	-	Expressed Protein
OG0000653	BscC012g489	0.21	0	1.53	1.17	PF01151(GNS1/SUR4 family)	Putative fatty acid elongation protein 4
OG0000653	BscC012g666	1.55	0.06	1.71	3.82	PF01151(GNS1/SUR4 family)	Putative fatty acid elongation protein 4
OG0000653	BscC012g667	0.75	0.23	5.39	1.5	PF01151(GNS1/SUR4 family)	Putative fatty acid elongation protein 4
OG0000653	BscC012g538	0.79	0.15	0.51	1.01	PF01151(GNS1/SUR4 family)	Putative fatty acid elongation protein 4
OG0000653	BscC001g579	1.21	0.86	3.43	0.25	PF01151(GNS1/SUR4 family)	Putative fatty acid elongation protein 4
OG0000655	BscC004g143	5.3	3.3	6.05	3.99	PF03165(MH1 domain);PF03166(MH2 domain)	Dwarfin sma-4
OG0000655	BscC021g231	34.95	37.3	2.92	11.1	PF03165(MH1 domain);PF03166(MH2 domain)	Mothers against decapentaplegic -like protein 4
OG0000655	BscC012g258	2.8	0	0.14	1.11	PF03165(MH1 domain)	Dwarfin sma-4
OG0000655	BscC012g259	2.3	0	0.38	0	PF03166(MH2 domain)	Dwarfin sma-4
OG0000657	BscC010g289	7.38	0.04	1.73	8.84	PF00806(Pumilio-family RNA binding repeat)	Fem-3 mRNA-binding factor 1
OG0000657	BscC010g393	190.56	0	0.98	26.26	-	Expressed Protein
OG0000657	BscC010g392	0	0	0.31	0.25	PF00806(Pumilio-family RNA binding repeat)	Fem-3 mRNA-binding factor 1
OG0000657	BscC010g391	0	0	0	0	-	Fem-3 mRNA-binding factor 1
OG0000657	BscC010g365	0	0	0	0	-	Fem-3 mRNA-binding factor 1
OG0000657	BscC010g488	15.59	0.19	2.07	12.17	PF00806(Pumilio-family RNA binding repeat)	Fem-3 mRNA-binding factor 1
OG0000657	BscC007g380	50.32	0.04	4.13	8.54	PF00806(Pumilio-family RNA binding repeat)	Fem-3 mRNA-binding factor 1
OG0000658	BscC021g052	49.81	41.1	12.32	55.87	PF00097(Zinc finger, C3HC4 type (RING finger));PF01485(IBR domain, a half RING-finger domain)	E3 ubiquitin-protein ligase ARIH1
OG0000658	BscC007g232	0.15	0.03	3.32	0.03	PF01485(IBR domain, a half RING-finger domain)	ubiquitin-conjugating enzyme E2-binding protein 1
OG0000658	BscC007g278	0.34	0.06	3.72	0.5	PF01485(IBR domain, a half RING-finger domain)	ubiquitin-conjugating enzyme E2-binding protein 1
OG0000667	BscC022g551	9.22	92.82	17.58	20.72	PF06650(SHR-binding domain of vacuolar-sorting associated protein 13);PF09333(Autophagy-related protein C terminal domain);PF12624(N-terminal region of Chorein or VPS13);PF16908(Vacuolar sorting-associated protein 13, N-terminal);PF16909(Vacuolar-sorting-associated 13 protein C-terminal);PF16910(Repeating coiled region of VPS13)	Expressed Protein
OG0000667	BscC012g458	1.04	0	0.33	0.82	PF12624(N-terminal region of Chorein or VPS13);PF16908(Vacuolar sorting-associated protein 13, N-terminal);PF16910(Repeating coiled region of VPS13)	Vacuolar protein sorting-associated protein domain containing protein
OG0000667	BscC012g460	2.4	0.19	2.15	0.93	PF06650(SHR-binding domain of vacuolar-sorting associated protein 13);PF09333(Autophagy-related protein C terminal domain);PF16909(Vacuolar-sorting-associated 13 protein C-terminal)	Expressed Protein
OG0000667	BscC033g004	3.01	1.06	0.52	0.98	PF12624(N-terminal region of Chorein or VPS13);PF16908(Vacuolar sorting-associated protein 13, N-terminal)	Vacuolar protein sorting-associated protein domain containing protein
OG0000667	BscC016g038	4.27	0.54	1.34	2.46	PF12624(N-terminal region of Chorein or VPS13);PF16908(Vacuolar sorting-associated protein 13, N-terminal);PF16910(Repeating coiled region of VPS13)	Expressed Protein
OG0000667	BscC025g021	0.9	0.06	0	0.43	PF12624(N-terminal region of Chorein or VPS13);PF16908(Vacuolar sorting-associated protein 13, N-terminal)	Vacuolar protein sorting-associated protein domain containing protein
OG0000668	BscC016g444	8.83	33	3.27	2.01	-	Nipped-B-like protein pqn-85
OG0000668	BscC016g446	3.34	34.5	4.63	4.52	PF12765(HEAT repeat associated with sister chromatid cohesion);PF12830(Sister chromatid cohesion C-terminus)	Prion-like-
OG0000668	BscC026g024	0	0	0	0	-	Nipped-B-like protein pqn-85
OG0000668	BscC006g353	0	0	0	0	-	Nipped-B-like protein pqn-85
OG0000668	BscC006g356	0	0	0	0	-	Nipped-B-like protein pqn-85
OG0000672	BscC002g335	1.35	71.23	11.28	0.36	PF00626(Gelsolin repeat)	Gelsolin-like protein 1
OG0000672	BscC002g336	0.04	377.73	69.97	0.32	PF00626(Gelsolin repeat)	Gelsolin-like protein 1
OG0000672	BscC002g337	0.96	0	63.97	32.29	PF00626(Gelsolin repeat)	Gelsolin-like protein 1
OG0000672	BscC002g338	2.91	0.41	61.48	77.78	PF00626(Gelsolin repeat)	Gelsolin-like protein 1
OG0000672	BscC020g542	38.06	1.7	45.33	29.8	PF00626(Gelsolin repeat)	Gelsolin-like protein 1
OG0000676	BscC014g752	7.99	1.87	0.05	0.35	PF13855(Leucine rich repeat)	Leucine-rich repeat-containing protein 15
OG0000676	BscC014g753	20.5	1.83	2.93	18.61	PF00560(Leucine Rich Repeat);PF13855(Leucine rich repeat)	Leucine-rich repeat-containing G-protein coupled receptor 5
OG0000676	BscC014g798	20.87	1.63	0.23	0.4	PF00560(Leucine Rich Repeat);PF13855(Leucine rich repeat)	Leucine-rich repeat-containing protein 15
OG0000676	BscC014g799	38.48	1.16	2.76	10.89	PF00560(Leucine Rich Repeat);PF13855(Leucine rich repeat)	Leucine-rich repeat-containing G-protein coupled receptor 5
OG0000677	BscC004g418	3.92	1561.51	4676	3209.08	PF05823(Nematode fatty acid retinoid binding protein (Gp-FAR-1))	Fatty-acid and retinol-binding protein 1
OG0000677	BscC008g374	0	0	0	0	PF05823(Nematode fatty acid retinoid binding protein (Gp-FAR-1))	Fatty-acid and retinol-binding protein 1
OG0000685	BscC016g073	29.14	17	3.17	8.07	PF02902(Ulp1 protease family, C-terminal catalytic domain)	Putative thiol protease ulp-4
OG0000685	BscC013g301	2.4	9.09	4.23	0.73	PF02902(Ulp1 protease family, C-terminal catalytic domain)	putative ubiquitin-like-specific protease 2A
OG0000685	BscC013g331	3.17	6.65	2.4	2.33	PF02902(Ulp1 protease family, C-terminal catalytic domain)	putative ubiquitin-like-specific protease 2A
OG0000687	BscC008g540	31.61	151.77	122.06	74.41	PF00076(RNA recognition motif. (a.k.a. RRM, RBD, or RNP domain))	Heterogeneous nuclear ribonucleoprotein A1
OG0000687	BscC008g541	101.12	225.01	60.95	33.82	PF00076(RNA recognition motif. (a.k.a. RRM, RBD, or RNP domain))	Heterogeneous nuclear ribonucleoprotein A1
OG0000687	BscC008g638	610.41	101.18	42.13	150.53	PF00076(RNA recognition motif. (a.k.a. RRM, RBD, or RNP domain))	Heterogeneous nuclear ribonucleoprotein A1
OG0000688	BscC009g288	0.97	0.25	6.82	0.24	-	Expressed Protein
OG0000688	BscC004g428	0	0	0	0	-	Expressed Protein
OG0000688	BscC008g498	2.58	0.63	12.49	0.06	-	Expressed Protein
OG0000688	BscC008g497	2.61	6.17	15.79	0.4	-	Expressed Protein
OG0000688	BscC008g496	4.03	0	0.39	2.48	-	Expressed Protein
OG0000691	BscC007g163	9.52	13.09	3.07	5.96	PF00005(ABC transporter);PF06472(ABC transporter transmembrane region 2)	Expressed Protein
OG0000691	BscC017g119	7.02	4.45	2.81	5.55	PF00005(ABC transporter)	ATP-binding cassette sub-family D member 4
OG0000691	BscC017g118	2.14	0	0.99	2.14	PF06472(ABC transporter transmembrane region 2)	ATP-binding cassette sub-family D member 4
OG0000691	BscC002g192	0.84	1.21	1.8	0	PF00005(ABC transporter);PF06472(ABC transporter transmembrane region 2)	ATP-binding cassette sub-family D member 4
OG0000691	BscC002g186	8.58	4.63	0.77	3.66	PF00005(ABC transporter);PF06472(ABC transporter transmembrane region 2)	ATP-binding cassette sub-family D member 4
OG0000693	BscC011g106	3.43	0.13	0.26	5.69	PF14781(Ciliary BBSome complex subunit 2, N-terminal);PF15481(Chondroitin proteoglycan 4)	Chondroitin proteoglycan 4
OG0000693	BscC011g107	3.07	0	0.18	12.17	PF15481(Chondroitin proteoglycan 4)	Chondroitin proteoglycan 4
OG0000693	BscC017g159	78.1	3.52	1.81	21.9	PF15481(Chondroitin proteoglycan 4)	cpg-4
OG0000693	BscC020g346	23.55	0	1.69	5.99	PF15481(Chondroitin proteoglycan 4)	Expressed Protein
OG0000695	BscC010g296	0	0	0	0	PF00307(Calponin homology (CH) domain)	Spectrin beta chain, non-erythrocytic 5
OG0000695	BscC010g280	0	0	0	0	PF00307(Calponin homology (CH) domain)	Spectrin beta chain, non-erythrocytic 5
OG0000695	BscC014g528	0.15	0.42	0.45	0.09	PF00307(Calponin homology (CH) domain)	Spectrin beta chain, non-erythrocytic 5
OG0000695	BscC009g182	11.7	52.42	141.92	62.32	PF00307(Calponin homology (CH) domain);PF00435(Spectrin repeat);PF08726(Ca2+ insensitive EF hand)	alpha-actinin
OG0000699	BscC014g686	0.51	0.18	6.46	2.36	PF01694(Rhomboid family);PF13499(EF-hand domain pair)	Rhomboid-related protein 1
OG0000699	BscC004g597	2.91	8.55	1.6	0.93	PF01694(Rhomboid family);PF13499(EF-hand domain pair)	Rhomboid-related protein 2
OG0000699	BscC023g298	0.44	0	3.4	0	PF01694(Rhomboid family);PF13499(EF-hand domain pair)	Rhomboid-related protein 1
OG0000703	BscC018g315	0.16	0.25	0.04	0	-	Expressed Protein
OG0000703	BscC018g194	1.08	1.16	0.11	0	PF10320(Serpentine type 7TM GPCR chemoreceptor Srsx)	Expressed Protein
OG0000703	BscC006g473	12.06	0.63	0.25	0.04	-	Expressed Protein
OG0000703	BscC013g278	1.72	1.35	0.09	0.15	-	Expressed Protein
OG0000703	BscC013g277	1.7	0.45	0	0.09	PF00001(7 transmembrane receptor (rhodopsin family))	Expressed Protein
OG0000704	BscC014g688	11.57	48.47	10.21	6.13	-	Cyclic AMP-dependent transcription factor ATF-7
OG0000704	BscC014g689	35.6	196.41	116.91	81.04	PF00118(TCP-1/cpn60 chaperonin family)	T-complex protein 1 subunit epsilon
OG0000704	BscC023g296	8.57	7.15	2.48	2.47	-	Cyclic AMP-dependent transcription factor ATF-7
OG0000704	BscC023g295	10.69	29.25	11.4	16.22	PF00118(TCP-1/cpn60 chaperonin family)	T-complex protein 1 subunit epsilon
OG0000705	BscC024g104	0.64	1.42	88.81	64.88	-	Expressed Protein
OG0000705	BscC006g213	0.78	788.11	0.35	0	-	Expressed Protein
OG0000705	BscC005g651	55.62	2.51	1.56	0.75	-	Expressed Protein
OG0000708	BscC006g319	8	0.06	0.96	1.42	PF14634(zinc-RING finger domain)	RING finger protein
OG0000708	BscC006g317	25.28	0.07	2.6	3.03	PF14634(zinc-RING finger domain)	RING finger protein
OG0000708	BscC023g390	144.82	10.26	21.75	42.92	PF14634(zinc-RING finger domain)	RING finger protein
OG0000708	BscC006g266	53.78	0.13	3.13	10.45	PF14634(zinc-RING finger domain)	RING finger protein
OG0000708	BscC006g264	12.33	0.11	3.1	5.11	PF14634(zinc-RING finger domain)	RING finger protein
OG0000709	BscC004g233	1.22	1.37	0.67	1.19	PF00104(Ligand-binding domain of nuclear hormone receptor);PF00105(Zinc finger, C4 type (two domains))	Nuclear hormone receptor family member nhr-10
OG0000709	BscC004g244	8.12	14.46	3.89	5.04	PF00104(Ligand-binding domain of nuclear hormone receptor);PF00105(Zinc finger, C4 type (two domains))	Nuclear hormone receptor family member nhr-10
OG0000709	BscC020g754	3.72	41.97	7.67	15.25	PF00105(Zinc finger, C4 type (two domains))	Nuclear hormone receptor family member nhr-1
OG0000709	BscC020g753	5.6	73.58	11.55	18.6	PF00104(Ligand-binding domain of nuclear hormone receptor)	Nuclear hormone receptor family member nhr-1
OG0000710	BscC004g107	32.7	1.09	0.13	10.97	PF04116(Fatty acid hydroxylase superfamily)	Fatty acid hydroxylase domain containing protein
OG0000710	BscC013g197	2.46	15.89	0.07	1.8	PF04116(Fatty acid hydroxylase superfamily)	Alkylglycerol monooxygenase -like protein
OG0000710	BscC012g248	0.31	0	0.2	0	-	Alkylglycerol monooxygenase -like protein
OG0000710	BscC012g251	0.4	0	0	0	-	Alkylglycerol monooxygenase -like protein
OG0000716	BscC008g414	0	0	0.03	0	-	Expressed Protein
OG0000716	BscC014g030	0.64	0	4.51	0.17	PF00097(Zinc finger, C3HC4 type (RING finger))	Expressed Protein
OG0000716	BscC008g361	1.48	0	3.41	0	-	Expressed Protein
OG0000716	BscC008g354	1.77	0	10.16	0.11	-	Expressed Protein
OG0000718	BscC011g569	32.73	2.58	5.13	7.07	PF08423(Rad51);PF14520(Helix-hairpin-helix domain)	Expressed Protein
OG0000718	BscC003g683	70.44	0.48	9.21	23.21	PF08423(Rad51)	Expressed Protein
OG0000718	BscC003g684	0	0.07	0	0	PF08423(Rad51)	Meiotic recombination protein DMC1/LIM15 -like protein
OG0000718	BscC003g685	5.64	0.54	0.39	4.31	PF08423(Rad51)	Expressed Protein
OG0000719	BscC005g552	15.78	0	2.09	3.47	PF16366(Cytoplasmic polyadenylation element-binding protein ZZ domain);PF16367(RNA recognition motif)	cytoplasmic polyadenylation element binding protein 3
OG0000719	BscC008g436	9.71	0.09	3.9	5.31	PF16366(Cytoplasmic polyadenylation element-binding protein ZZ domain);PF16367(RNA recognition motif)	Cytoplasmic polyadenylation element-binding protein 3
OG0000719	BscC014g252	10.28	0.2	1.47	3.07	PF16366(Cytoplasmic polyadenylation element-binding protein ZZ domain);PF16367(RNA recognition motif)	Cytoplasmic polyadenylation element-binding protein 3
OG0000719	BscC008g404	6.61	0.14	4.15	1.87	PF16366(Cytoplasmic polyadenylation element-binding protein ZZ domain);PF16367(RNA recognition motif)	Cytoplasmic polyadenylation element-binding protein 3
OG0000719	BscC004g456	3.8	0	0.05	0.05	PF16367(RNA recognition motif)	cytoplasmic polyadenylation element binding protein 3
OG0000719	BscC004g518	0.35	0	0.16	0.03	PF16367(RNA recognition motif)	Expressed Protein
OG0000719	BscC004g541	0.34	0	0	0	PF16367(RNA recognition motif)	cytoplasmic polyadenylation element binding protein 3
OG0000719	BscC014g366	33.72	0.19	1.23	8.16	PF16366(Cytoplasmic polyadenylation element-binding protein ZZ domain);PF16367(RNA recognition motif)	Cytoplasmic polyadenylation element-binding protein 3
OG0000720	BscC021g032	10.85	28.36	4.9	3.73	PF10479(Fragile site-associated protein C-terminus)	lipid depleted protein 3
OG0000720	BscC004g525	1.2	0.33	0.58	0.14	-	Expressed Protein
OG0000720	BscC004g527	2.05	0.39	1.15	0.06	PF10479(Fragile site-associated protein C-terminus)	lipid depleted protein 3
OG0000724	BscC015g135	104.19	240.06	36.03	40.23	PF00069(Protein kinase domain)	KAPC_ASCSU
OG0000724	BscC013g298	3.9	66.91	26.57	10.71	PF00069(Protein kinase domain)	Expressed Protein
OG0000724	BscC013g328	1.79	23.83	1.74	4.92	PF00069(Protein kinase domain)	Expressed Protein
OG0000737	BscC020g005	44.7	27.29	23.85	24.85	PF01145(SPFH domain / Band 7 family)	Erlin-1
OG0000737	BscC022g291	2.43	0.44	0	0.37	PF00153(Mitochondrial carrier protein)	Mitochondrial thiamine pyrophosphate carrier
OG0000737	BscC022g287	14.64	11.6	5.28	7.05	PF00153(Mitochondrial carrier protein)	Mitochondrial thiamine pyrophosphate carrier
OG0000746	BscC024g288	7.33	40.27	134.38	275.4	PF00059(Lectin C-type domain);PF00454(Phosphatidylinositol 3- and 4-kinase);PF02259(FAT domain)	Transformation/transcription domain-associated protein
OG0000746	BscC026g023	0.46	0	0	0	-	Transformation/transcription domain-associated protein
OG0000746	BscC006g361	0.02	0	0	0	-	Transformation/transcription domain-associated protein
OG0000746	BscC006g362	0.02	0	0	0	-	Transformation/transcription domain-associated protein
OG0000746	BscC006g365	0.02	0	0	0	-	Transformation/transcription domain-associated protein
OG0000746	BscC006g366	0.02	0	0	0	-	Transformation/transcription domain-associated protein
OG0000746	BscC006g352	0.13	0	0.12	0	-	Transformation/transcription domain-associated protein
OG0000758	BscC022g463	76.56	50.38	105.79	63.98	PF00462(Glutaredoxin)	Glutaredoxin-1
OG0000758	BscC002g061	76.78	83.21	18.87	25.37	PF00462(Glutaredoxin);PF06936(Selenoprotein S (SelS))	glutaredoxin 2
OG0000758	BscC018g014	11.14	6.28	0.18	0.76	PF00462(Glutaredoxin)	Expressed Protein
OG0000760	BscC011g026	16.41	5.51	11.11	9.73	PF03098(Animal haem peroxidase);PF07679(Immunoglobulin I-set domain);PF13855(Leucine rich repeat)	Peroxidasin -like protein
OG0000760	BscC006g672	11.63	61.72	76.42	44.37	PF03098(Animal haem peroxidase);PF07679(Immunoglobulin I-set domain);PF13927(Immunoglobulin domain)	animal heme peroxidase
OG0000760	BscC011g020	9.94	3.52	6.6	9.88	PF03098(Animal haem peroxidase);PF07679(Immunoglobulin I-set domain);PF13855(Leucine rich repeat)	Peroxidasin -like protein
OG0000761	BscC007g002	1.19	0.08	6.33	1.74	PF00623(RNA polymerase Rpb1, domain 2);PF04983(RNA polymerase Rpb1, domain 3);PF04990(RNA polymerase Rpb1, domain 7);PF04992(RNA polymerase Rpb1, domain 6);PF04997(RNA polymerase Rpb1, domain 1);PF04998(RNA polymerase Rpb1, domain 5);PF05000(RNA polymerase Rpb1, domain 4)	DNA-directed RNA polymerase II largest subunit
OG0000761	BscC015g031	15.01	60.5	12.83	16.54	PF00623(RNA polymerase Rpb1, domain 2);PF04983(RNA polymerase Rpb1, domain 3);PF04990(RNA polymerase Rpb1, domain 7);PF04992(RNA polymerase Rpb1, domain 6);PF04997(RNA polymerase Rpb1, domain 1);PF04998(RNA polymerase Rpb1, domain 5);PF05000(RNA polymerase Rpb1, domain 4);PF05001(RNA polymerase Rpb1 C-terminal repeat)	DNA-directed RNA polymerase II subunit RPB1
OG0000761	BscC007g288	10.79	0.79	3.36	4.71	PF04990(RNA polymerase Rpb1, domain 7);PF04992(RNA polymerase Rpb1, domain 6);PF04998(RNA polymerase Rpb1, domain 5)	DNA-directed RNA polymerase II subunit RPB1
OG0000761	BscC007g289	1.68	1.3	0.8	2.89	PF04997(RNA polymerase Rpb1, domain 1)	DNA-directed RNA polymerase II subunit RPB1
OG0000775	BscC020g438	3.96	1.04	1.78	2.48	PF00010(Helix-loop-helix DNA-binding domain)	Protein deadpan
OG0000775	BscC006g417	11.72	9.47	2.36	2.71	PF00010(Helix-loop-helix DNA-binding domain)	Protein deadpan
OG0000775	BscC006g408	1.52	1.17	0	0	PF00010(Helix-loop-helix DNA-binding domain)	Protein deadpan
OG0000777	BscC006g689	0.56	0.11	0.08	0.25	PF01762(Galactosyltransferase)	UDP-GlcNAc:betaGal beta-1,3-N-acetylglucosaminyltransferase 7
OG0000777	BscC006g587	0.16	0	0	0	PF01762(Galactosyltransferase)	Beta-1,3-galactosyltransferase 1
OG0000777	BscC006g580	0.26	29.39	3.36	0.21	PF01762(Galactosyltransferase)	UDP-GlcNAc:betaGal beta-1,3-N-acetylglucosaminyltransferase 7
OG0000777	BscC005g009	0.09	0.24	4.18	0.67	PF01762(Galactosyltransferase)	Beta-1,3-galactosyltransferase 1
OG0000777	BscC005g044	28.53	0.07	0.16	6.66	PF01762(Galactosyltransferase)	Beta-1,3-galactosyltransferase 1
OG0000777	BscC069g001	0.05	0.11	0.08	0.25	PF01762(Galactosyltransferase)	UDP-GlcNAc:betaGal beta-1,3-N-acetylglucosaminyltransferase 7
OG0000778	BscC005g441	1.21	0.07	0.25	0.65	PF00454(Phosphatidylinositol 3- and 4-kinase);PF01549(ShK domain-like);PF02259(FAT domain)	Serine/threonine-protein kinase ATR
OG0000778	BscC005g440	0.18	0.12	0.14	0.09	PF08064(UME (NUC010) domain)	Expressed Protein
OG0000778	BscC014g708	8.51	24.87	2.39	8.25	PF00454(Phosphatidylinositol 3- and 4-kinase);PF02259(FAT domain);PF02260(FATC domain);PF08064(UME (NUC010) domain)	Expressed Protein
OG0000779	BscC014g690	2.43	0.35	2.85	1.54	PF12874(Zinc-finger of C2H2 type)	Zinc finger protein
OG0000779	BscC014g691	3.17	5.61	2.7	2.17	PF13894(C2H2-type zinc finger)	Zinc finger and SCAN domain-containing protein 10
OG0000779	BscC023g294	2.39	0.43	0.15	1.31	PF13894(C2H2-type zinc finger)	Zinc finger and SCAN domain-containing protein 10
OG0000780	BscC024g044	185.65	55.77	32.75	61.9	PF16690(Methylmalonic aciduria and homocystinuria type C family)	MMACHC-like protein
OG0000780	BscC024g060	99.23	20.17	89.05	42.4	PF16690(Methylmalonic aciduria and homocystinuria type C family)	MMACHC-like protein
OG0000780	BscC016g479	10.54	0.9	3.88	2.59	PF16690(Methylmalonic aciduria and homocystinuria type C family)	MMACHC-like protein
OG0000780	BscC003g191	23.96	38.29	39.34	24.1	PF16690(Methylmalonic aciduria and homocystinuria type C family)	MMACHC-like protein
OG0000780	BscC003g192	23.08	4.07	5.12	4.13	PF16690(Methylmalonic aciduria and homocystinuria type C family)	MMACHC-like protein
OG0000781	BscC024g183	23.09	3.81	0.07	11.57	-	7 transmembrane receptor
OG0000781	BscC019g098	2.12	0.17	0.3	1.08	-	Expressed Protein
OG0000781	BscC019g107	2.12	0.17	0.3	1.08	-	Expressed Protein
OG0000790	BscC005g542	2.5	0	6.36	0.14	PF00102(Protein-tyrosine phosphatase)	Tyrosine-protein phosphatase non-receptor type 5
OG0000790	BscC005g464	0	0	2.4	0	PF00102(Protein-tyrosine phosphatase)	Tyrosine-protein phosphatase non-receptor type 5
OG0000790	BscC005g522	3.14	0	5.87	0.03	PF00102(Protein-tyrosine phosphatase)	Tyrosine-protein phosphatase non-receptor type 5
OG0000790	BscC019g315	0.87	0.31	2.75	0.18	PF00102(Protein-tyrosine phosphatase)	Receptor-type tyrosine-protein phosphatase epsilon
OG0000790	BscC014g429	0	0	0.25	0	-	Tyrosine-protein phosphatase non-receptor type 5
OG0000791	BscC025g064	0.3	0.32	0.16	0.26	-	Tenascin
OG0000791	BscC013g057	0.54	2.9	0.62	0.81	PF01833(IPT/TIG domain);PF07974(EGF-like domain)	Tenascin
OG0000791	BscC011g648	1.07	49.18	4.88	2.2	-	Tenascin
OG0000791	BscC011g647	4.23	42.09	7.58	5.98	-	Tenascin
OG0000791	BscC033g001	0.25	0	0	0	-	Tenascin
OG0000793	BscC010g498	0.32	0	0	0	PF01144(Coenzyme A transferase)	putative succinyl-CoA:3-ketoacid coenzyme A transferase, mitochondrial
OG0000793	BscC017g203	51.1	9.6	2.81	5.59	PF01144(Coenzyme A transferase)	putative succinyl-CoA:3-ketoacid coenzyme A transferase, mitochondrial
OG0000793	BscC008g425	80	0	0.59	52.34	PF01144(Coenzyme A transferase)	putative succinyl-CoA:3-ketoacid coenzyme A transferase, mitochondrial
OG0000793	BscC010g417	0.46	0	0	0.13	PF01144(Coenzyme A transferase)	putative succinyl-CoA:3-ketoacid coenzyme A transferase, mitochondrial
OG0000793	BscC007g366	0	0	0	0.05	PF01144(Coenzyme A transferase)	succinyl-CoA:3-ketoacid-coenzyme A transferase 1, mitochondrial
OG0000793	BscC022g338	29.26	62.31	24.8	26.63	PF01144(Coenzyme A transferase)	putative succinyl-CoA:3-ketoacid coenzyme A transferase, mitochondrial
OG0000793	BscC007g394	0.92	0	0	0	PF01144(Coenzyme A transferase)	putative succinyl-CoA:3-ketoacid coenzyme A transferase, mitochondrial
OG0000795	BscC007g359	4.14	0	0.6	0	-	Expressed Protein
OG0000795	BscC007g358	5.4	0	0.14	0	-	Expressed Protein
OG0000795	BscC007g329	0.41	0	0.12	0	-	Expressed Protein
OG0000795	BscC007g331	0.41	0	0.12	0	-	Expressed Protein
OG0000795	BscC007g343	0.43	0	0	0	-	Expressed Protein
OG0000795	BscC007g345	0	0	0	0	-	Expressed Protein
OG0000795	BscC007g378	0	0	0.77	0	-	Expressed Protein
OG0000795	BscC012g421	0.07	0	4.09	0	PF00083(Sugar (and other) transporter)	Solute carrier family 2, facilitated glucose transporter member 5
OG0000795	BscC012g281	0.16	0	0.36	0.05	PF00083(Sugar (and other) transporter)	Solute carrier family 2, facilitated glucose transporter member 5
OG0000796	BscC024g248	19.57	19.67	12.03	23.55	PF00038(Intermediate filament protein)	Lamin-1
OG0000796	BscC024g249	113.67	116.85	61.99	60.48	PF00038(Intermediate filament protein);PF00932(Lamin Tail Domain)	intermediate filament tail domain-containing protein
OG0000796	BscC010g484	1.56	0	0.97	1.54	PF00038(Intermediate filament protein)	Lamin-1
OG0000796	BscC012g410	68.06	0.18	4.07	12.99	PF00038(Intermediate filament protein);PF00932(Lamin Tail Domain)	intermediate filament tail domain-containing protein
OG0000797	BscC010g291	0.08	0.05	93.29	0	PF01063(Amino-transferase class IV)	Branched-chain-amino-acid aminotransferase, cytosolic
OG0000797	BscC010g285	0.08	0	9.04	0	PF01063(Amino-transferase class IV)	Branched-chain-amino-acid aminotransferase, cytosolic
OG0000797	BscC022g855	52.19	25.14	47.23	161.27	PF01063(Amino-transferase class IV)	Branched-chain-amino-acid aminotransferase, cytosolic
OG0000801	BscC022g554	30.69	52.54	13.07	16.35	PF00009(Elongation factor Tu GTP binding domain);PF03144(Elongation factor Tu domain 2)	mitochondrial elongation factor Tu2 precursor
OG0000801	BscC004g309	12.54	42.09	30.88	19.71	PF00009(Elongation factor Tu GTP binding domain);PF03143(Elongation factor Tu C-terminal domain);PF03144(Elongation factor Tu domain 2)	mitochonrial elongation factor Tu1 precursor
OG0000801	BscC004g302	12.54	40.65	30.69	19.51	-	mitochonrial elongation factor Tu1 precursor
OG0000817	BscC018g444	0.15	0.17	0.01	0.08	-	Expressed Protein
OG0000817	BscC018g445	1.52	2.77	0	1.19	-	Expressed Protein
OG0000817	BscC005g248	4.31	112.86	6.91	5.17	PF00168(C2 domain)	Protein piccolo
OG0000825	BscC004g145	75.13	12.31	15.11	16.72	PF03061(Thioesterase superfamily)	Putative esterase F42H10.6
OG0000825	BscC012g260	0.24	0	0.21	0	-	Putative esterase F42H10.6
OG0000839	BscC021g143	98.24	509.09	92.06	60.36	PF00137(ATP synthase subunit C)	VATL_ASCSU
OG0000839	BscC003g439	162.38	622.86	457.31	412.75	PF00137(ATP synthase subunit C)	V-type proton ATPase 16 kDa proteolipid subunit
OG0000839	BscC003g440	7.7	80.05	35.41	61.04	PF00137(ATP synthase subunit C)	V-type proton ATPase 16 kDa proteolipid subunit
OG0000842	BscC001g053	52.83	17.36	6.42	53.39	PF02460(Patched family)	Patched domain-containing protein 3
OG0000842	BscC001g033	3.29	2.13	0.95	9.95	PF02460(Patched family)	Patched domain-containing protein 3
OG0000842	BscC005g092	0.73	0.29	0.1	0.05	PF02460(Patched family)	Patched-related protein 9
OG0000842	BscC005g091	119.97	0.34	0.08	128.76	PF02460(Patched family)	Patched domain-containing protein 3
OG0000842	BscC005g090	43.73	0.44	0.07	32.3	PF02460(Patched family)	Patched domain-containing protein 3
OG0000842	BscC018g400	0.36	0.07	0.22	0.95	PF02460(Patched family)	Patched domain-containing protein 3
OG0000849	BscC020g401	17.29	840.09	1642.46	552.54	PF00402(Calponin family repeat)	Calponin -like protein OV9M
OG0000849	BscC022g521	5.04	532.17	697.51	152.68	PF00402(Calponin family repeat)	Calponin -like protein OV9M
OG0000849	BscC005g567	2.59	0.88	0	0	-	Expressed Protein
OG0000849	BscC005g486	6.96	68.13	85.72	52.63	-	calponin OV9M
OG0000849	BscC020g336	0.59	13.74	16.29	5.42	PF00402(Calponin family repeat)	Calponin -like protein OV9M
OG0000850	BscC020g141	2.69	7.28	0.02	0.43	PF01391(Collagen triple helix repeat (20 copies));PF01484(Nematode cuticle collagen N-terminal domain)	Expressed Protein
OG0000850	BscC017g256	15.02	2.94	0.49	5.13	PF01484(Nematode cuticle collagen N-terminal domain)	nematode cuticle collagen domain protein
OG0000850	BscC017g343	5.73	0.67	0.43	2.34	PF01391(Collagen triple helix repeat (20 copies));PF01484(Nematode cuticle collagen N-terminal domain)	nematode cuticle collagen domain protein
OG0000850	BscC006g485	0.25	0.39	0.27	0	PF01391(Collagen triple helix repeat (20 copies));PF01484(Nematode cuticle collagen N-terminal domain)	Nematode cuticle collagen N-terminal domain containing protein
OG0000850	BscC006g484	1.84	0.13	9.71	2.29	PF01391(Collagen triple helix repeat (20 copies))	Cuticle collagen sqt-1
OG0000853	BscC011g598	2.93	2.08	6.13	4.18	-	dcar-1
OG0000853	BscC011g633	3.15	32.01	11.16	8.2	PF10328(Serpentine type 7TM GPCR chemoreceptor Srx)	Expressed Protein
OG0000853	BscC011g634	1.51	54.82	10.09	1.24	-	dcar-1
OG0000853	BscC011g635	0	3.98	6.9	2.08	-	Expressed Protein
OG0000856	BscC014g322	1.24	0.39	0	0.96	PF00076(RNA recognition motif. (a.k.a. RRM, RBD, or RNP domain))	Heterogeneous nuclear ribonucleoprotein F
OG0000856	BscC014g321	4.24	12.09	2.25	5.05	PF00076(RNA recognition motif. (a.k.a. RRM, RBD, or RNP domain))	Heterogeneous nuclear ribonucleoprotein F
OG0000856	BscC010g733	138.22	150.07	88.23	65.41	PF00076(RNA recognition motif. (a.k.a. RRM, RBD, or RNP domain))	Heterogeneous nuclear ribonucleoprotein F
OG0000856	BscC006g291	116.72	2.16	26.65	20.33	PF00076(RNA recognition motif. (a.k.a. RRM, RBD, or RNP domain))	Heterogeneous nuclear ribonucleoprotein F
OG0000865	BscC007g457	13.94	56.14	10.96	18.7	-	Expressed Protein
OG0000865	BscC023g276	0.7	2.77	8.65	2.31	-	Expressed Protein
OG0000865	BscC023g275	0.18	0	0	0	-	Expressed Protein
OG0000865	BscC023g274	3.34	0	0.13	1.14	-	Expressed Protein
OG0000867	BscC014g341	4.78	0.06	1.87	2.97	PF00567(Tudor domain)	Expressed Protein
OG0000867	BscC028g009	5.13	0.17	1.56	3.66	PF00567(Tudor domain)	Expressed Protein
OG0000867	BscC028g008	8.9	0.34	3.01	8.53	PF00567(Tudor domain)	Expressed Protein
OG0000867	BscC015g318	1.5	3.08	5.35	0.39	-	Expressed Protein
OG0000867	BscC015g317	5.6	13.18	22.65	1.8	-	Expressed Protein
OG0000867	BscC015g315	4.49	2.76	7.54	2.22	PF00567(Tudor domain)	Expressed Protein
OG0000867	BscC014g399	10.69	0.09	5.11	8.15	PF00567(Tudor domain)	Expressed Protein
OG0000868	BscC017g274	27.87	10.45	10.77	9.08	PF02274(Amidinotransferase)	Amidinotransferase
OG0000868	BscC017g279	7.49	3.45	1.45	0.36	PF02274(Amidinotransferase)	Amidinotransferase
OG0000868	BscC021g291	8.01	19.2	17.35	4.15	PF02274(Amidinotransferase)	Amidinotransferase domain containing protein
OG0000882	BscC016g286	0.14	1.12	2072.62	0	PF14534(Domain of unknown function (DUF4440))	Expressed Protein
OG0000882	BscC016g287	0	0	133.98	82.29	PF14534(Domain of unknown function (DUF4440))	Expressed Protein
OG0000882	BscC016g288	6.24	0	106.53	49.49	PF14534(Domain of unknown function (DUF4440))	Expressed Protein
OG0000882	BscC016g289	10.25	0	639.56	315.75	PF14534(Domain of unknown function (DUF4440))	Expressed Protein
OG0000882	BscC016g263	2.31	40.37	3010.02	4083.49	PF14534(Domain of unknown function (DUF4440))	Expressed Protein
OG0000882	BscC016g264	0	0	133.98	82.29	PF14534(Domain of unknown function (DUF4440))	Expressed Protein
OG0000882	BscC016g265	0.12	0	3.08	3.59	PF14534(Domain of unknown function (DUF4440))	Expressed Protein
OG0000882	BscC016g266	0.37	0	15.86	19.36	PF14534(Domain of unknown function (DUF4440))	Expressed Protein
OG0000885	BscC010g118	669.36	1.7	47.68	332.23	PF00244(14-3-3 protein)	14-3-3 zeta
OG0000885	BscC002g667	712.7	3455.26	1782.45	1317.15	PF00244(14-3-3 protein)	14-3-3-like protein 2
OG0000885	BscC006g454	138.76	1.26	62.3	82.09	PF00244(14-3-3 protein)	14-3-3 protein
OG0000885	BscC006g271	239.18	0.15	35.53	102.03	PF00244(14-3-3 protein)	14-3-3 protein
OG0000902	BscC010g300	0.93	0	3.78	0	PF00069(Protein kinase domain)	Tau-tubulin kinase 1
OG0000902	BscC011g161	0.42	0	0.26	0	PF00069(Protein kinase domain)	Tau-tubulin kinase 1
OG0000902	BscC001g553	51.68	24.6	10.36	17.4	PF00069(Protein kinase domain)	Tau-tubulin kinase 2
OG0000906	BscC010g313	0.71	0	1.13	0.26	PF03761(Chymotrypsin family Peptidase-S1)	Coagulation factor IX
OG0000906	BscC010g527	1.84	1.06	6.18	0	PF00089(Trypsin)	Coagulation factor IX
OG0000906	BscC010g525	0	0	0	0	-	Coagulation factor IX
OG0000906	BscC010g523	0	0	0	0	-	Coagulation factor IX
OG0000906	BscC010g521	0.53	0.32	0.63	0	-	Coagulation factor IX
OG0000906	BscC010g519	0	0	0.01	0	-	Coagulation factor IX
OG0000906	BscC012g436	0.12	0	2.14	0	PF03761(Chymotrypsin family Peptidase-S1)	Plasma kallikrein
OG0000922	BscC019g003	27.26	6.54	11.05	11.59	PF00378(Enoyl-CoA hydratase/isomerase)	putative enoyl-CoA hydratase, mitochondrial
OG0000922	BscC025g116	27.26	6.54	11.38	11.59	PF00378(Enoyl-CoA hydratase/isomerase)	putative enoyl-CoA hydratase, mitochondrial
OG0000922	BscC029g020	27.26	6.54	11.05	11.59	PF00378(Enoyl-CoA hydratase/isomerase)	putative enoyl-CoA hydratase, mitochondrial
OG0000922	BscC002g643	42.87	45.37	127.76	41.77	PF00378(Enoyl-CoA hydratase/isomerase)	enoyl-CoA hydratase/isomerase family protein
OG0000922	BscC012g290	0.79	0	0.11	0.65	PF00378(Enoyl-CoA hydratase/isomerase)	enoyl-CoA hydratase/isomerase family protein
OG0000926	BscC012g122	66.85	132.02	131.55	8.8	PF00262(Calreticulin family)	calreticulin
OG0000926	BscC012g134	15.33	144.92	131.62	83.44	PF00262(Calreticulin family)	calreticulin
OG0000926	BscC027g044	80.89	134.29	215.85	55.79	PF00262(Calreticulin family)	calreticulin
OG0000933	BscC011g025	50.22	28.75	37	21.46	PF00435(Spectrin repeat);PF15410(Pleckstrin homology domain)	probable spectrin beta chain
OG0000933	BscC014g529	0.01	0	0.03	0	PF00435(Spectrin repeat)	Spectrin beta chain, non-erythrocytic 5
OG0000933	BscC014g527	0.03	0.01	0	0.05	PF00018(SH3 domain);PF00435(Spectrin repeat)	Spectrin beta chain, non-erythrocytic 5
OG0000933	BscC011g197	0.01	0.09	0.13	0.11	PF00018(SH3 domain);PF00435(Spectrin repeat)	Spectrin beta chain, non-erythrocytic 5
OG0000933	BscC011g019	6.47	17.36	10.43	17.54	PF00018(SH3 domain);PF00307(Calponin homology (CH) domain);PF00435(Spectrin repeat);PF15410(Pleckstrin homology domain)	Spectrin beta chain, non-erythrocytic 5
OG0000938	BscC001g445	22.85	55.24	17.63	26.45	PF05127(Helicase);PF08351(Domain of unknown function (DUF1726));PF13718(GNAT acetyltransferase 2);PF13725(Possible tRNA binding domain)	UPF0202 protein F55A12.8
OG0000938	BscC022g001	11.35	0	2.62	2.8	-	UPF0202 protein F55A12.8
OG0000938	BscC022g002	11.35	0	2.62	2.8	-	UPF0202 protein F55A12.8
OG0000939	BscC001g065	2.79	8.52	2.3	3.57	PF00567(Tudor domain)	Expressed Protein
OG0000939	BscC013g060	2.29	2.1	1.66	1.98	PF00567(Tudor domain)	Expressed Protein
OG0000939	BscC015g298	12.37	8.61	4.04	5.62	PF00567(Tudor domain)	Expressed Protein
OG0000942	BscC020g437	37.22	30.38	11.16	16.67	PF06046(Exocyst complex component Sec6)	Exocyst complex component 3
OG0000942	BscC020g436	12.65	2.2	3.19	7.03	-	Exocyst complex component 3
OG0000942	BscC018g021	7.21	4.67	14.8	4.95	PF06046(Exocyst complex component Sec6)	Exocyst complex component 3
OG0000946	BscC005g446	9.43	0	5.41	2.42	PF13656(RNA polymerase Rpb3/Rpb11 dimerisation domain)	putative DNA-directed RNA polymerases I and III subunit RPAC2
OG0000946	BscC014g694	21.78	8.73	14.08	6.42	PF13656(RNA polymerase Rpb3/Rpb11 dimerisation domain)	DNA-directed RNA polymerase II subunit RPB11
OG0000946	BscC014g703	20.68	8.16	6.92	6.35	PF13656(RNA polymerase Rpb3/Rpb11 dimerisation domain)	putative DNA-directed RNA polymerases I and III subunit RPAC2
OG0000953	BscC001g022	0	0.33	0	0	-	Low-density lipoprotein receptor-related protein
OG0000953	BscC003g554	8.53	44.44	7.5	8.7	PF00069(Protein kinase domain);PF10373(Est1 DNA/RNA binding domain);PF10374(Telomerase activating protein Est1);PF13638(PIN domain)	Telomerase-binding protein EST1A
OG0000953	BscC003g553	0	0	0	0	PF13638(PIN domain)	Telomerase-binding protein EST1A
OG0000953	BscC016g010	0.55	0	0	0.22	-	Low-density lipoprotein receptor-related protein
OG0000953	BscC012g442	9.49	6.93	2.49	2.32	PF10373(Est1 DNA/RNA binding domain);PF10374(Telomerase activating protein Est1);PF13638(PIN domain)	Telomerase-binding protein EST1A
OG0000955	BscC009g512	8.93	8	7.72	10.43	PF01585(G-patch domain);PF12509(Protein of unknown function (DUF3715))	G patch domain-containing protein 3
OG0000955	BscC009g521	2.28	3.74	2.93	2.53	PF12509(Protein of unknown function (DUF3715))	Expressed Protein
OG0000955	BscC002g691	0.47	0.06	0.49	0.26	PF12509(Protein of unknown function (DUF3715))	Expressed Protein
OG0000955	BscC103g001	1.18	0	0	0.74	-	Expressed Protein
OG0000956	BscC017g346	0.17	0.85	4.9	0.59	PF02535(ZIP Zinc transporter)	Zinc transporter ZIP14
OG0000956	BscC014g554	0.55	0	0.97	0	PF02535(ZIP Zinc transporter)	Zinc transporter ZIP14
OG0000956	BscC014g551	0.55	0	0.97	0	PF02535(ZIP Zinc transporter)	Zinc transporter ZIP14
OG0000958	BscC004g138	11.97	8.85	3.51	10.97	PF00533(BRCA1 C Terminus (BRCT) domain);PF12738(twin BRCT domain)	DNA topoisomerase 2-binding protein 1
OG0000958	BscC022g072	14.37	42	16.54	12.35	PF14956(Domain of unknown function (DUF4505))	UPF0598 protein C8orf82
OG0000958	BscC012g257	0.32	0.14	0.03	0.1	PF00533(BRCA1 C Terminus (BRCT) domain)	DNA topoisomerase 2-binding protein 1
OG0000959	BscC006g301	122.77	0.45	9.22	25.07	PF06963(Ferroportin1 (FPN1))	Solute carrier family 40 member 1
OG0000959	BscC014g362	4.47	0.22	1.08	2.28	PF06963(Ferroportin1 (FPN1))	Expressed Protein
OG0000959	BscC006g300	123.9	0.72	9.87	25.54	PF06963(Ferroportin1 (FPN1))	Solute carrier family 40 member 1
OG0000964	BscC007g398	3.67	0.08	2.77	5.39	PF03828(Cid1 family poly A polymerase)	Poly(A) RNA polymerase gld-2
OG0000964	BscC021g475	9.43	148.53	24	14.42	PF03828(Cid1 family poly A polymerase)	Poly(A) RNA polymerase gld-2
OG0000964	BscC013g030	17.68	0.04	1.88	5.42	-	Poly(A) RNA polymerase gld-2
OG0000966	BscC010g052	4.08	23.89	2.11	1.85	PF00293(NUDIX domain)	Putative nudix hydrolase 2
OG0000966	BscC010g051	47.64	88.17	76.34	64.49	PF00293(NUDIX domain)	Putative nudix hydrolase 2
OG0000966	BscC013g435	77.93	13.2	9.57	8.09	PF00293(NUDIX domain)	Putative nudix hydrolase 2
OG0000974	BscC003g482	20.39	18.65	4	4.93	PF17120(Zinc-ribbon, C4HC2 type)	WD repeat-containing protein 24
OG0000974	BscC003g478	9.46	9.65	1.18	3.24	-	WD repeat-containing protein 24
OG0000982	BscC022g168	12.34	26.67	9.68	9.9	PF00657(GDSL-like Lipase/Acylhydrolase)	GDSL-like Lipase/Acylhydrolase family protein
OG0000982	BscC013g374	19.45	3.32	5.21	1.65	-	Phospholipase B1, membrane-associated
OG0000982	BscC013g397	5.36	2.41	1.9	2.28	-	Phospholipase B1, membrane-associated
OG0000983	BscC025g106	4.66	2	0	0	-	Nucleoprotein TPR
OG0000983	BscC025g107	2.43	1	0	0.08	-	Nucleoprotein TPR
OG0000983	BscC026g034	2.33	1	0	0	-	Nucleoprotein TPR
OG0000983	BscC026g035	0.1	0	0	0.08	-	Nucleoprotein TPR
OG0000983	BscC013g340	4.34	75.01	6.79	6.47	-	Nucleoprotein TPR
OG0000985	BscC020g170	172.33	134.12	126.08	80.8	PF00294(pfkB family carbohydrate kinase)	Ribokinase
OG0000985	BscC001g806	3.61	109.89	15.49	60.39	PF00294(pfkB family carbohydrate kinase)	Ribokinase
OG0000985	BscC001g805	2.56	69.72	9.14	32.06	PF00294(pfkB family carbohydrate kinase)	Ribokinase
OG0000985	BscC001g804	96.21	13.13	25.98	76.86	PF00294(pfkB family carbohydrate kinase)	Ribokinase
OG0000987	BscC007g772	2.19	2.56	0.61	1.96	-	Insulin receptor substrate 1
OG0000987	BscC002g577	17.29	37.66	59.23	70.76	PF02174(PTB domain (IRS-1 type))	Insulin receptor substrate 1-B
OG0000987	BscC010g010	11.14	14.13	15.92	8.6	-	Insulin receptor substrate 1
OG0000988	BscC005g622	2.24	1.25	0.18	0.74	PF10277(Frag1/DRAM/Sfk1 family)	Expressed Protein
OG0000988	BscC023g268	0	0.23	0	0	PF10277(Frag1/DRAM/Sfk1 family)	Post-GPI attachment to proteins factor 2-like
OG0000988	BscC009g380	0.44	10.42	2.14	0.19	PF10277(Frag1/DRAM/Sfk1 family)	Post-GPI attachment to proteins factor 2-like
OG0000996	BscC025g024	7.39	0.65	0.09	1.34	PF01094(Receptor family ligand binding region)	RGC/RGC protein kinase
OG0000996	BscC025g028	0.47	0.21	0	0	-	Expressed Protein
OG0000996	BscC023g155	8.97	57.91	16.7	29.19	PF00211(Adenylate and Guanylate cyclase catalytic domain);PF01094(Receptor family ligand binding region);PF07714(Protein tyrosine kinase)	RGC/RGC protein kinase
OG0000998	BscC025g059	36.61	0	0	1.4	-	eIF4G
OG0000998	BscC025g060	39.16	0.42	0.72	11.55	PF02854(MIF4G domain)	eIF4G
OG0000998	BscC013g064	2.25	0	0	0.83	-	eIF4G
OG0000998	BscC018g208	4.72	16.54	10.66	7.78	PF02854(MIF4G domain)	eIF4G
OG0001001	BscC007g642	88.3	15.13	6.87	17.18	PF04685(Glycosyl-hydrolase family 116, catalytic region);PF12215(beta-glucosidase 2, glycosyl-hydrolase family 116 N-term)	Non-lysosomal glucosylceramidase
OG0001001	BscC022g191	10.31	6.02	2.66	5.97	PF04685(Glycosyl-hydrolase family 116, catalytic region);PF12215(beta-glucosidase 2, glycosyl-hydrolase family 116 N-term)	Non-lysosomal glucosylceramidase
OG0001001	BscC022g197	29.95	14.92	24.64	26.57	PF04685(Glycosyl-hydrolase family 116, catalytic region);PF12215(beta-glucosidase 2, glycosyl-hydrolase family 116 N-term)	Non-lysosomal glucosylceramidase
OG0001010	BscC023g324	2.53	28.27	69.3	19.17	PF06482(Collagenase NC10 and Endostatin)	Collagen alpha-1(XVIII) chain
OG0001010	BscC023g323	0	0	0	0	-	Collagen alpha-1(XVIII) chain
OG0001010	BscC023g322	0.6	2.03	11.1	20.73	PF01391(Collagen triple helix repeat (20 copies))	Collagen alpha-1(XVIII) chain
OG0001010	BscC001g761	3.95	33.98	19.32	15.39	PF01391(Collagen triple helix repeat (20 copies))	Collagen alpha-1(XV) chain
OG0001011	BscC014g756	0.26	33.21	0.44	0.57	-	CBN-INS-17 protein
OG0001011	BscC014g802	0.26	33.21	0.44	0.57	-	CBN-INS-17 protein
OG0001011	BscC019g161	48.7	12.69	0	4.1	-	Expressed Protein
OG0001030	BscC002g447	219.94	14.78	0	0	PF01039(Carboxyl transferase domain)	Propionyl-CoA carboxylase beta chain, mitochondrial
OG0001030	BscC002g437	447.93	291.89	473.51	415.09	PF01039(Carboxyl transferase domain)	Propionyl-CoA carboxylase beta chain, mitochondrial
OG0001030	BscC005g499	175.81	0.31	40.07	28.55	PF01039(Carboxyl transferase domain)	Propionyl-CoA carboxylase beta chain, mitochondrial
OG0001030	BscC012g375	355.63	0.68	66.8	40.33	PF01039(Carboxyl transferase domain)	Propionyl-CoA carboxylase beta chain, mitochondrial
OG0001037	BscC005g333	7.36	47.86	21.94	18.77	PF00501(AMP-binding enzyme)	Long-chain fatty acid transport protein 4
OG0001037	BscC002g189	2.6	19.36	2.57	1.57	PF00501(AMP-binding enzyme);PF13193(AMP-binding enzyme C-terminal domain)	Long-chain fatty acid transport protein 4
OG0001037	BscC002g183	0.89	16.34	1.88	1.64	PF00501(AMP-binding enzyme);PF13193(AMP-binding enzyme C-terminal domain)	Long-chain fatty acid transport protein 4
OG0001044	BscC011g084	0.88	11.89	39.11	8.22	PF01227(GTP cyclohydrolase I)	GTP cyclohydrolase 1
OG0001044	BscC011g085	0.39	2	168.61	44.39	PF01227(GTP cyclohydrolase I)	GTP cyclohydrolase 1
OG0001044	BscC029g011	0	0	0	0	PF01227(GTP cyclohydrolase I)	GTP cyclohydrolase 1
OG0001044	BscC029g010	0.31	0	0.68	0	PF01227(GTP cyclohydrolase I)	GTP cyclohydrolase 1
OG0001044	BscC029g005	0.31	0	0.68	0	PF01227(GTP cyclohydrolase I)	GTP cyclohydrolase 1
OG0001044	BscC029g004	0.19	0	0	0	PF01227(GTP cyclohydrolase I)	GTP cyclohydrolase 1
OG0001045	BscC011g285	7.04	0	0	2.35	-	Transforming acidic coiled-coil-containing protein 2
OG0001045	BscC011g273	1.36	0	0	0	-	Transforming acidic coiled-coil-containing protein 2
OG0001045	BscC011g255	7.04	0	0	2.35	-	Transforming acidic coiled-coil-containing protein 2
OG0001045	BscC026g007	0	0	0	0	-	Expressed Protein
OG0001045	BscC011g002	39.82	73.3	54.32	30.8	PF05010(Transforming acidic coiled-coil-containing protein (TACC))	Transforming acidic coiled-coil-containing protein 3
OG0001045	BscC012g266	1.78	0	1.37	0	-	Expressed Protein
OG0001045	BscC012g393	0.12	0.15	0.1	0.13	-	Expressed Protein
OG0001051	BscC021g046	25.82	25	7.09	14.59	PF13328(HD domain)	Guanosine-3',5'-bis(diphosphate) 3'-pyrophosphohydrolase MESH1
OG0001051	BscC019g213	89.98	204.26	10.24	39.73	PF13328(HD domain)	Guanosine-3',5'-bis(diphosphate) 3'-pyrophosphohydrolase MESH1
OG0001051	BscC019g214	56.33	1.1	4.1	25.49	PF13328(HD domain)	Guanosine-3',5'-bis(diphosphate) 3'-pyrophosphohydrolase MESH1
OG0001063	BscC011g523	0.77	134.78	24.18	9.21	PF00435(Spectrin repeat);PF07679(Immunoglobulin I-set domain)	Muscle M-line assembly protein unc-89
OG0001063	BscC009g023	5.07	26.47	3.12	3.31	PF07679(Immunoglobulin I-set domain)	Muscle M-line assembly protein unc-89
OG0001064	BscC020g046	36.05	37.96	23.75	33.11	PF00076(RNA recognition motif. (a.k.a. RRM, RBD, or RNP domain));PF13865(C-terminal duplication domain of Friend of PRMT1)	THO complex subunit 4-B
OG0001064	BscC020g370	0.1	0	0	0	-	THO complex subunit 4-B
OG0001064	BscC020g343	0	0	0	0	-	THO complex subunit 4-B
OG0001069	BscC006g234	5.54	8.52	1.33	2.24	PF00028(Cadherin domain)	Protocadherin-16
OG0001069	BscC006g233	0.22	3.31	0.17	0.03	-	Protocadherin-16
OG0001069	BscC013g188	0	0	0.22	0	-	Protocadherin-16
OG0001069	BscC066g001	0	0	0.03	0.06	-	Protocadherin-16
OG0001069	BscC004g372	0.05	0.32	0.07	0.04	PF00028(Cadherin domain)	Protocadherin-16
OG0001069	BscC004g599	0.67	20.11	0.88	0	-	Protocadherin-16
OG0001069	BscC004g260	0.19	10.05	0.07	0	-	Protocadherin-16
OG0001074	BscC014g496	0.5	0	16.26	0	PF00412(LIM domain)	Paxillin
OG0001074	BscC010g684	2.67	0.84	4.64	0	PF00412(LIM domain)	LIM domain-binding protein 3
OG0001074	BscC026g001	2.29	0	21.07	0	PF00412(LIM domain)	Paxillin
OG0001080	BscC011g571	0	0	0	0	-	Reticulocyte-binding protein 2 -like protein a
OG0001080	BscC011g572	1.48	18.64	6.17	1.91	-	Periaxin
OG0001082	BscC020g097	51.68	8.54	6.05	10.13	PF01490(Transmembrane amino acid transporter protein)	Transmembrane protein -like protein
OG0001082	BscC014g770	0.59	0.93	5.12	7.92	PF01490(Transmembrane amino acid transporter protein)	Transmembrane protein -like protein
OG0001082	BscC014g771	22.62	4.75	2.88	3.07	PF01490(Transmembrane amino acid transporter protein)	Transmembrane protein -like protein
OG0001082	BscC014g818	0.07	0.51	4.31	55.04	PF01490(Transmembrane amino acid transporter protein)	Transmembrane protein -like protein
OG0001082	BscC014g819	22.63	4.79	2.03	5.12	PF01490(Transmembrane amino acid transporter protein)	Transmembrane protein -like protein
OG0001083	BscC004g830	181.76	75.53	84.61	102.38	PF00179(Ubiquitin-conjugating enzyme)	Ubiquitin-conjugating enzyme E2 L3
OG0001083	BscC025g036	4.39	0	0	0	PF00179(Ubiquitin-conjugating enzyme)	Ubiquitin-conjugating enzyme E2 L3
OG0001083	BscC018g187	0.83	0	3.21	0	PF00179(Ubiquitin-conjugating enzyme)	ubiquitin-conjugating enzyme
OG0001083	BscC005g420	0.2	0	0.73	0	PF00179(Ubiquitin-conjugating enzyme)	ubiquitin-conjugating enzyme
OG0001083	BscC006g243	0	0	7.87	0	PF00179(Ubiquitin-conjugating enzyme)	ubiquitin-conjugating enzyme
OG0001084	BscC008g181	37.29	17.23	28.4	11.07	PF00034(Cytochrome c)	CYC2_ASCSU
OG0001084	BscC006g204	250.09	404.52	511.32	390.14	PF00034(Cytochrome c)	type-1 cytochrome c (mitochondrion)
OG0001084	BscC011g472	0	6.31	14.23	0	PF00034(Cytochrome c)	Cytochrome c type-1
OG0001096	BscC009g464	1.16	2.35	1.73	3.35	PF12842(Domain of unknown function (DUF3819));PF16415(CCR4-NOT transcription complex subunit 1 CAF1-binding domain);PF16417(CCR4-NOT transcription complex subunit 1 TTP binding domain);PF16418(CCR4-NOT transcription complex subunit 1 HEAT repeat)	CCR4-Not complex component
OG0001096	BscC009g465	4.5	4.73	4.06	3.83	PF04054(CCR4-Not complex component, Not1);PF12842(Domain of unknown function (DUF3819))	CCR4-NOT transcription complex subunit 1
OG0001096	BscC009g467	9.27	11.22	7.58	5.65	PF04054(CCR4-Not complex component, Not1);PF12842(Domain of unknown function (DUF3819));PF16415(CCR4-NOT transcription complex subunit 1 CAF1-binding domain);PF16417(CCR4-NOT transcription complex subunit 1 TTP binding domain);PF16418(CCR4-NOT transcription complex subunit 1 HEAT repeat)	CCR4-NOT transcription complex subunit 1
OG0001096	BscC004g397	43.64	36.63	12.83	20.49	PF04054(CCR4-Not complex component, Not1);PF12842(Domain of unknown function (DUF3819));PF16415(CCR4-NOT transcription complex subunit 1 CAF1-binding domain);PF16417(CCR4-NOT transcription complex subunit 1 TTP binding domain);PF16418(CCR4-NOT transcription complex subunit 1 HEAT repeat)	CCR4-Not complex component
OG0001096	BscC017g003	1.71	0.26	1.86	0.68	PF12842(Domain of unknown function (DUF3819))	CCR4-NOT transcription complex subunit 1
OG0001096	BscC007g342	24.96	0	2.04	2.64	PF16418(CCR4-NOT transcription complex subunit 1 HEAT repeat)	CCR4-NOT transcription complex subunit 1
OG0001097	BscC017g146	0.09	0	0.23	0.21	PF12110(Nuclear protein 96)	Nuclear pore complex protein Nup98-Nup96
OG0001097	BscC017g147	0.44	0	0	0	PF12110(Nuclear protein 96)	Nuclear pore complex protein Nup98-Nup96
OG0001097	BscC017g148	0	0	0	0.2	-	Nuclear pore complex protein Nup98-Nup96
OG0001097	BscC004g334	6.72	14.32	5.02	5.49	PF04096(Nucleoporin autopeptidase);PF12110(Nuclear protein 96);PF13634(Nucleoporin FG repeat region)	Nuclear pore complex protein Nup98-Nup96
OG0001099	BscC012g004	3.19	28.45	4.74	4.71	PF00400(WD domain, G-beta repeat);PF02138(Beige/BEACH domain);PF06469(Domain of Unknown Function (DUF1088));PF13385(Concanavalin A-like lectin/glucanases superfamily);PF14844(PH domain associated with Beige/BEACH);PF15787(Domain of unknown function (DUF4704))	Putative neurobeachin -like protein
OG0001099	BscC012g003	7.37	71.43	11.87	5.31	PF00400(WD domain, G-beta repeat);PF02138(Beige/BEACH domain)	Putative neurobeachin -like protein
OG0001103	BscC001g044	241.73	78.49	59.74	82.76	-	Dynactin subunit 6
OG0001103	BscC025g053	20.53	3.76	1.46	0.36	-	Dynactin subunit 6
OG0001104	BscC021g015	0.81	16.4	2.32	3.08	PF00060(Ligand-gated ion channel);PF01094(Receptor family ligand binding region);PF10613(Ligated ion channel L-glutamate- and glycine-binding site)	Glutamate receptor ionotropic, kainate 3
OG0001104	BscC013g384	0.09	2.54	0.17	0.3	PF00060(Ligand-gated ion channel);PF10613(Ligated ion channel L-glutamate- and glycine-binding site)	Glutamate receptor 2
OG0001104	BscC013g408	0.02	1.9	0.52	0.6	PF00060(Ligand-gated ion channel);PF10613(Ligated ion channel L-glutamate- and glycine-binding site)	Glutamate receptor 2
OG0001105	BscC007g367	1.68	0	0	0	PF10469(AKAP7 2'5' RNA ligase-like domain)	Activating signal cointegrator 1 complex subunit 1
OG0001105	BscC013g111	60.15	42.77	20.8	25.12	PF10469(AKAP7 2'5' RNA ligase-like domain)	Activating signal cointegrator 1 complex subunit 1
OG0001105	BscC013g110	21.76	8.88	1.54	3.07	PF00013(KH domain)	Activating signal cointegrator 1 complex subunit 1
OG0001105	BscC007g376	5.49	0.19	2.43	1.05	PF00013(KH domain);PF10469(AKAP7 2'5' RNA ligase-like domain)	Activating signal cointegrator 1 complex subunit 1
OG0001105	BscC007g377	17.27	0.22	6.43	0.98	PF10469(AKAP7 2'5' RNA ligase-like domain)	Activating signal cointegrator 1 complex subunit 1
OG0001105	BscC013g247	56.05	58.73	29.09	35.16	PF00013(KH domain);PF10469(AKAP7 2'5' RNA ligase-like domain)	Activating signal cointegrator 1 complex subunit 1
OG0001113	BscC009g402	0.16	0.72	1.34	0.33	PF00755(Choline/Carnitine o-acyltransferase)	AAA protein
OG0001113	BscC011g484	16.9	28.36	7.53	4.7	PF00004(ATPase family associated with various cellular activities (AAA))	putative spastin -like protein
OG0001113	BscC012g348	1.03	0	0	0	PF00755(Choline/Carnitine o-acyltransferase)	Choline/Carnitine O-acyltransferase
OG0001116	BscC020g117	38.65	219.79	29.11	7.28	PF00076(RNA recognition motif. (a.k.a. RRM, RBD, or RNP domain))	Expressed Protein
OG0001116	BscC003g488	6.51	3.73	2.54	4.2	-	Expressed Protein
OG0001116	BscC017g008	0.32	0	0	0	-	Expressed Protein
OG0001116	BscC018g380	0	0	0.36	0	-	Expressed Protein
[truncated: 2,837 more rows]
