# Supplementary material for: Genome of the Giant Panda Roundworm Illuminates Its Host Shift and Parasitic Adaptation
Source: Genomics Proteomics Bioinformatics. 2021 Sep 3;20(2):366–81. doi: 10.1016/j.gpb.2021.08.002 (PMC9684166; doi:10.1016/j.gpb.2021.08.002)
Supplement: Supplementary Table S17 [file mmc18.xlsx]

## Sheet: Sheet1
Table S17 GO enrichment of genes from expanded gene families of B. schroederi
Ontology	GO term	Description	GeneRatio	BgRatio	p value	Gene ID	Count
Biological process	GO:0006470	protein dephosphorylation	62/1441	104/4634	1.2e-09	BscC014g495/BscC012g247/BscC022g728/BscC014g493/BscC003g123/BscC007g335/BscC005g522/BscC007g337/BscC016g465/BscC003g644/BscC007g251/BscC018g180/BscC001g317/BscC001g318/BscC012g249/BscC016g308/BscC019g315/BscC017g101/BscC004g311/BscC004g031/BscC002g329/BscC007g189/BscC012g254/BscC012g252/BscC008g456/BscC007g182/BscC002g320/BscC002g049/BscC004g159/BscC017g320/BscC019g175/BscC029g015/BscC005g542/Bsc…	62
Biological process	GO:0006464	cellular protein modification process	282/1441	693/4634	4.06e-09	BscC009g385/BscC012g324/BscC022g728/BscC012g202/BscC005g009/BscC016g465/BscC003g644/BscC008g347/BscC020g209/BscC008g225/BscC018g180/BscC004g328/BscC004g446/BscC019g315/BscC017g275/BscC004g311/BscC007g427/BscC002g600/BscC009g374/BscC006g065/BscC017g270/BscC016g470/BscC020g313/BscC006g180/BscC014g289/BscC001g002/BscC014g600/BscC008g456/BscC016g118/BscC023g307/BscC010g703/BscC014g849/BscC002g049/Bsc…	282
Biological process	GO:0036211	protein modification process	282/1441	693/4634	4.06e-09	BscC009g385/BscC012g324/BscC022g728/BscC012g202/BscC005g009/BscC016g465/BscC003g644/BscC008g347/BscC020g209/BscC008g225/BscC018g180/BscC004g328/BscC004g446/BscC019g315/BscC017g275/BscC004g311/BscC007g427/BscC002g600/BscC009g374/BscC006g065/BscC017g270/BscC016g470/BscC020g313/BscC006g180/BscC014g289/BscC001g002/BscC014g600/BscC008g456/BscC016g118/BscC023g307/BscC010g703/BscC014g849/BscC002g049/Bsc…	282
Biological process	GO:0043412	macromolecule modification	290/1441	730/4634	4.29e-08	BscC009g385/BscC006g053/BscC012g324/BscC022g728/BscC012g202/BscC005g009/BscC016g465/BscC003g644/BscC008g347/BscC020g209/BscC008g225/BscC018g180/BscC004g328/BscC004g446/BscC019g315/BscC017g275/BscC004g311/BscC007g427/BscC002g600/BscC009g374/BscC006g065/BscC017g270/BscC016g470/BscC020g313/BscC006g180/BscC014g289/BscC001g002/BscC014g600/BscC008g456/BscC016g118/BscC012g338/BscC023g307/BscC010g703/Bsc…	290
Biological process	GO:0016311	dephosphorylation	63/1441	115/4634	8.3e-08	BscC014g495/BscC012g247/BscC022g728/BscC014g493/BscC003g123/BscC007g335/BscC005g522/BscC007g337/BscC016g465/BscC003g644/BscC007g251/BscC018g180/BscC001g317/BscC001g318/BscC012g249/BscC016g308/BscC011g151/BscC019g315/BscC017g101/BscC004g311/BscC004g031/BscC002g329/BscC007g189/BscC012g254/BscC012g252/BscC008g456/BscC007g182/BscC002g320/BscC002g049/BscC004g159/BscC017g320/BscC019g175/BscC029g015/Bsc…	63
Biological process	GO:0006468	protein phosphorylation	180/1441	428/4634	3.27e-07	BscC009g421/BscC015g139/BscC010g435/BscC019g151/BscC004g160/BscC018g225/BscC005g524/BscC007g133/BscC012g324/BscC012g202/BscC007g135/BscC009g426/BscC005g764/BscC008g347/BscC020g209/BscC008g225/BscC022g200/BscC008g509/BscC004g328/BscC010g317/BscC004g446/BscC015g135/BscC006g337/BscC015g005/BscC010g300/BscC015g004/BscC007g427/BscC012g294/BscC002g600/BscC006g065/BscC027g042/BscC014g680/BscC016g470/Bsc…	180
Biological process	GO:0005984	disaccharide metabolic process	14/1441	16/4634	4.6e-06	BscC010g277/BscC010g299/BscC009g321/BscC008g393/BscC020g246/BscC008g392/BscC020g247/BscC009g316/BscC022g319/BscC023g084/BscC008g458/BscC008g457/BscC014g654/BscC011g159	14
Biological process	GO:0005991	trehalose metabolic process	14/1441	16/4634	4.6e-06	BscC010g277/BscC010g299/BscC009g321/BscC008g393/BscC020g246/BscC008g392/BscC020g247/BscC009g316/BscC022g319/BscC023g084/BscC008g458/BscC008g457/BscC014g654/BscC011g159	14
Biological process	GO:0016310	phosphorylation	187/1441	464/4634	5.95e-06	BscC009g421/BscC015g139/BscC010g435/BscC019g151/BscC004g160/BscC018g225/BscC005g524/BscC007g133/BscC012g324/BscC012g202/BscC007g135/BscC009g426/BscC005g764/BscC008g347/BscC020g209/BscC008g225/BscC022g200/BscC008g509/BscC004g328/BscC010g317/BscC004g446/BscC015g135/BscC006g337/BscC015g005/BscC010g300/BscC015g004/BscC007g427/BscC012g294/BscC002g600/BscC006g065/BscC027g042/BscC014g680/BscC016g470/Bsc…	187
Biological process	GO:0006796	phosphate-containing compound metabolic process	269/1441	703/4634	6.74e-06	BscC020g320/BscC012g324/BscC022g728/BscC012g202/BscC016g465/BscC003g644/BscC008g347/BscC020g209/BscC008g225/BscC018g180/BscC004g328/BscC006g179/BscC004g446/BscC019g315/BscC004g311/BscC007g427/BscC002g600/BscC006g065/BscC016g470/BscC020g313/BscC006g180/BscC007g545/BscC014g289/BscC001g002/BscC014g600/BscC008g456/BscC016g118/BscC023g307/BscC010g703/BscC014g849/BscC002g049/BscC023g308/BscC004g312/Bsc…	269
Biological process	GO:0006793	phosphorus metabolic process	269/1441	705/4634	8.78e-06	BscC020g320/BscC012g324/BscC022g728/BscC012g202/BscC016g465/BscC003g644/BscC008g347/BscC020g209/BscC008g225/BscC018g180/BscC004g328/BscC006g179/BscC004g446/BscC019g315/BscC004g311/BscC007g427/BscC002g600/BscC006g065/BscC016g470/BscC020g313/BscC006g180/BscC007g545/BscC014g289/BscC001g002/BscC014g600/BscC008g456/BscC016g118/BscC023g307/BscC010g703/BscC014g849/BscC002g049/BscC023g308/BscC004g312/Bsc…	269
Biological process	GO:0005975	carbohydrate metabolic process	83/1441	179/4634	9e-06	BscC010g277/BscC022g809/BscC020g246/BscC022g807/BscC018g228/BscC020g247/BscC055g001/BscC055g003/BscC011g232/BscC013g280/BscC011g231/BscC014g654/BscC004g808/BscC011g233/BscC011g159/BscC013g322/BscC002g232/BscC011g230/BscC019g356/BscC010g189/BscC005g315/BscC014g681/BscC023g261/BscC005g510/BscC029g003/BscC005g314/BscC005g313/BscC023g260/BscC022g319/BscC008g458/BscC008g457/BscC001g804/BscC001g806/Bsc…	83
Biological process	GO:0009311	oligosaccharide metabolic process	14/1441	17/4634	1.86e-05	BscC010g277/BscC010g299/BscC009g321/BscC008g393/BscC020g246/BscC008g392/BscC020g247/BscC009g316/BscC022g319/BscC023g084/BscC008g458/BscC008g457/BscC014g654/BscC011g159	14
Biological process	GO:1901071	glucosamine-containing compound metabolic process	24/1441	38/4634	4.32e-05	BscC012g097/BscC012g041/BscC012g096/BscC012g095/BscC012g094/BscC003g150/BscC020g652/BscC010g240/BscC005g445/BscC009g504/BscC011g232/BscC011g233/BscC012g217/BscC009g480/BscC009g482/BscC009g492/BscC009g481/BscC013g125/BscC014g706/BscC009g190/BscC006g767/BscC009g192/BscC021g307/BscC009g191	24
Biological process	GO:0006040	amino sugar metabolic process	24/1441	38/4634	4.32e-05	BscC012g097/BscC012g041/BscC012g096/BscC012g095/BscC012g094/BscC003g150/BscC020g652/BscC010g240/BscC005g445/BscC009g504/BscC011g232/BscC011g233/BscC012g217/BscC009g480/BscC009g482/BscC009g492/BscC009g481/BscC013g125/BscC014g706/BscC009g190/BscC006g767/BscC009g192/BscC021g307/BscC009g191	24
Biological process	GO:0044267	cellular protein metabolic process	340/1441	936/4634	7.45e-05	BscC010g399/BscC009g385/BscC004g560/BscC006g297/BscC012g324/BscC022g728/BscC012g202/BscC005g009/BscC016g465/BscC003g644/BscC008g347/BscC020g209/BscC008g225/BscC008g103/BscC025g029/BscC018g180/BscC004g328/BscC004g446/BscC019g315/BscC017g275/BscC004g311/BscC007g427/BscC002g600/BscC009g374/BscC006g065/BscC020g671/BscC017g270/BscC016g470/BscC020g313/BscC006g180/BscC014g289/BscC001g002/BscC014g600/Bsc…	340
Biological process	GO:0006030	chitin metabolic process	22/1441	35/4634	0.000101	BscC012g097/BscC012g041/BscC012g096/BscC012g095/BscC012g094/BscC003g150/BscC020g652/BscC010g240/BscC009g504/BscC011g232/BscC011g233/BscC012g217/BscC009g480/BscC009g482/BscC009g492/BscC009g481/BscC013g125/BscC009g190/BscC006g767/BscC009g192/BscC021g307/BscC009g191	22
Biological process	GO:0007017	microtubule-based process	36/1441	69/4634	0.000195	BscC077g001/BscC004g386/BscC017g042/BscC014g095/BscC019g350/BscC009g287/BscC022g408/BscC005g447/BscC020g323/BscC020g326/BscC005g168/BscC005g644/BscC005g022/BscC005g461/BscC008g501/BscC008g500/BscC008g202/BscC006g714/BscC001g879/BscC006g334/BscC004g303/BscC004g310/BscC005g519/BscC020g331/BscC005g538/BscC022g817/BscC001g340/BscC014g702/BscC020g318/BscC013g272/BscC016g435/BscC003g414/BscC005g075/Bsc…	36
Biological process	GO:0008152	metabolic process	862/1441	2594/4634	0.000221	BscC010g399/BscC016g465/BscC008g225/BscC016g225/BscC025g029/BscC011g195/BscC002g399/BscC017g275/BscC007g427/BscC017g270/BscC010g148/BscC008g450/BscC016g470/BscC008g458/BscC008g457/BscC014g600/BscC008g456/BscC008g213/BscC008g212/BscC008g454/BscC008g211/BscC009g492/BscC014g849/BscC017g036/BscC025g040/BscC001g371/BscC023g435/BscC016g484/BscC010g175/BscC016g486/BscC001g134/BscC016g487/BscC014g836/Bsc…	862
Biological process	GO:0006351	transcription, DNA-templated	39/1441	79/4634	0.000476	BscC025g040/BscC021g008/BscC017g064/BscC023g198/BscC009g225/BscC010g316/BscC017g063/BscC004g480/BscC027g031/BscC022g409/BscC012g189/BscC023g151/BscC011g617/BscC005g446/BscC014g694/BscC007g352/BscC030g008/BscC023g458/BscC015g031/BscC004g226/BscC023g265/BscC017g133/BscC020g194/BscC009g374/BscC021g057/BscC007g002/BscC008g450/BscC007g288/BscC007g289/BscC010g263/BscC007g348/BscC014g404/BscC005g231/Bsc…	39
Biological process	GO:0097659	nucleic acid-templated transcription	39/1441	79/4634	0.000476	BscC025g040/BscC021g008/BscC017g064/BscC023g198/BscC009g225/BscC010g316/BscC017g063/BscC004g480/BscC027g031/BscC022g409/BscC012g189/BscC023g151/BscC011g617/BscC005g446/BscC014g694/BscC007g352/BscC030g008/BscC023g458/BscC015g031/BscC004g226/BscC023g265/BscC017g133/BscC020g194/BscC009g374/BscC021g057/BscC007g002/BscC008g450/BscC007g288/BscC007g289/BscC010g263/BscC007g348/BscC014g404/BscC005g231/Bsc…	39
Biological process	GO:0044262	cellular carbohydrate metabolic process	20/1441	34/4634	0.000728	BscC010g277/BscC010g299/BscC009g321/BscC008g393/BscC020g246/BscC008g392/BscC020g247/BscC009g316/BscC022g319/BscC023g084/BscC003g575/BscC008g458/BscC008g457/BscC014g654/BscC024g089/BscC004g808/BscC011g159/BscC003g309/BscC036g005/BscC032g003	20
Biological process	GO:0044260	cellular macromolecule metabolic process	402/1441	1151/4634	0.000733	BscC010g399/BscC009g385/BscC022g728/BscC016g465/BscC008g347/BscC008g225/BscC008g103/BscC025g029/BscC018g180/BscC002g399/BscC017g275/BscC007g427/BscC009g374/BscC017g270/BscC008g450/BscC016g470/BscC010g263/BscC001g002/BscC014g600/BscC008g456/BscC008g454/BscC016g118/BscC023g306/BscC023g307/BscC014g849/BscC002g049/BscC025g040/BscC007g755/BscC016g486/BscC016g487/BscC014g836/BscC008g321/BscC017g052/Bsc…	402
Biological process	GO:1901564	organonitrogen compound metabolic process	482/1441	1400/4634	0.000748	BscC010g399/BscC009g385/BscC009g384/BscC003g086/BscC022g728/BscC003g087/BscC010g272/BscC016g465/BscC016g344/BscC008g347/BscC008g225/BscC016g225/BscC016g346/BscC008g103/BscC025g029/BscC018g180/BscC017g275/BscC007g427/BscC009g374/BscC017g270/BscC016g470/BscC001g002/BscC014g600/BscC008g456/BscC016g118/BscC023g306/BscC023g307/BscC009g492/BscC014g849/BscC002g048/BscC002g049/BscC023g435/BscC010g291/Bsc…	482
Biological process	GO:0006022	aminoglycan metabolic process	23/1441	41/4634	0.000748	BscC012g097/BscC012g041/BscC012g096/BscC012g095/BscC012g094/BscC003g150/BscC020g652/BscC018g228/BscC010g240/BscC009g504/BscC011g232/BscC011g233/BscC012g217/BscC009g480/BscC009g482/BscC009g492/BscC009g481/BscC013g125/BscC009g190/BscC006g767/BscC009g192/BscC021g307/BscC009g191	23
Biological process	GO:0032774	RNA biosynthetic process	39/1441	81/4634	0.000891	BscC025g040/BscC021g008/BscC017g064/BscC023g198/BscC009g225/BscC010g316/BscC017g063/BscC004g480/BscC027g031/BscC022g409/BscC012g189/BscC023g151/BscC011g617/BscC005g446/BscC014g694/BscC007g352/BscC030g008/BscC023g458/BscC015g031/BscC004g226/BscC023g265/BscC017g133/BscC020g194/BscC009g374/BscC021g057/BscC007g002/BscC008g450/BscC007g288/BscC007g289/BscC010g263/BscC007g348/BscC014g404/BscC005g231/Bsc…	39
Biological process	GO:0098609	cell-cell adhesion	18/1441	30/4634	0.00097	BscC066g001/BscC017g023/BscC017g021/BscC001g090/BscC004g372/BscC004g260/BscC011g647/BscC016g492/BscC014g762/BscC016g493/BscC001g089/BscC013g299/BscC006g234/BscC006g233/BscC006g019/BscC013g188/BscC004g599/BscC014g808	18
Biological process	GO:0098742	cell-cell adhesion via plasma-membrane adhesion molecules	18/1441	30/4634	0.00097	BscC066g001/BscC017g023/BscC017g021/BscC001g090/BscC004g372/BscC004g260/BscC011g647/BscC016g492/BscC014g762/BscC016g493/BscC001g089/BscC013g299/BscC006g234/BscC006g233/BscC006g019/BscC013g188/BscC004g599/BscC014g808	18
Biological process	GO:0007156	homophilic cell adhesion via plasma membrane adhesion molecules	18/1441	30/4634	0.00097	BscC066g001/BscC017g023/BscC017g021/BscC001g090/BscC004g372/BscC004g260/BscC011g647/BscC016g492/BscC014g762/BscC016g493/BscC001g089/BscC013g299/BscC006g234/BscC006g233/BscC006g019/BscC013g188/BscC004g599/BscC014g808	18
Biological process	GO:1901657	glycosyl compound metabolic process	18/1441	31/4634	0.00165	BscC023g332/BscC009g069/BscC012g370/BscC023g226/BscC005g503/BscC003g086/BscC018g138/BscC003g087/BscC003g299/BscC020g028/BscC005g479/BscC005g556/BscC005g593/BscC018g152/BscC003g216/BscC005g222/BscC006g532/BscC011g172	18
Biological process	GO:0009116	nucleoside metabolic process	18/1441	31/4634	0.00165	BscC023g332/BscC009g069/BscC012g370/BscC023g226/BscC005g503/BscC003g086/BscC018g138/BscC003g087/BscC003g299/BscC020g028/BscC005g479/BscC005g556/BscC005g593/BscC018g152/BscC003g216/BscC005g222/BscC006g532/BscC011g172	18
Biological process	GO:0016042	lipid catabolic process	10/1441	14/4634	0.00223	BscC023g375/BscC007g183/BscC007g185/BscC015g161/BscC007g642/BscC022g197/BscC007g069/BscC015g162/BscC007g545/BscC022g191	10
Biological process	GO:0044238	primary metabolic process	649/1441	1946/4634	0.00268	BscC010g399/BscC010g277/BscC009g385/BscC009g384/BscC003g086/BscC022g728/BscC003g087/BscC010g272/BscC016g465/BscC016g344/BscC008g347/BscC008g225/BscC016g225/BscC016g346/BscC008g103/BscC025g029/BscC018g180/BscC002g399/BscC017g275/BscC007g427/BscC010g265/BscC009g374/BscC017g270/BscC008g450/BscC016g470/BscC007g545/BscC010g263/BscC001g002/BscC008g458/BscC008g457/BscC014g600/BscC008g456/BscC008g454/Bsc…	649
Biological process	GO:0006672	ceramide metabolic process	5/1441	5/4634	0.00289	BscC007g373/BscC013g244/BscC007g642/BscC022g197/BscC022g191	5
Biological process	GO:0022610	biological adhesion	25/1441	50/4634	0.00387	BscC017g023/BscC017g021/BscC001g090/BscC004g260/BscC006g478/BscC006g234/BscC009g163/BscC006g233/BscC006g019/BscC013g188/BscC006g479/BscC066g001/BscC023g324/BscC004g273/BscC004g372/BscC004g272/BscC011g647/BscC016g492/BscC014g762/BscC016g493/BscC001g089/BscC003g317/BscC013g299/BscC004g599/BscC014g808	25
Biological process	GO:0007155	cell adhesion	25/1441	50/4634	0.00387	BscC017g023/BscC017g021/BscC001g090/BscC004g260/BscC006g478/BscC006g234/BscC009g163/BscC006g233/BscC006g019/BscC013g188/BscC006g479/BscC066g001/BscC023g324/BscC004g273/BscC004g372/BscC004g272/BscC011g647/BscC016g492/BscC014g762/BscC016g493/BscC001g089/BscC003g317/BscC013g299/BscC004g599/BscC014g808	25
Biological process	GO:0071704	organic substance metabolic process	685/1441	2067/4634	0.00388	BscC010g399/BscC010g277/BscC009g385/BscC009g384/BscC003g086/BscC022g728/BscC003g087/BscC010g272/BscC016g465/BscC016g344/BscC008g347/BscC008g225/BscC016g225/BscC016g346/BscC008g103/BscC025g029/BscC018g180/BscC002g399/BscC017g275/BscC007g427/BscC010g265/BscC009g374/BscC017g270/BscC008g450/BscC016g470/BscC007g545/BscC010g263/BscC001g002/BscC008g458/BscC008g457/BscC014g600/BscC008g456/BscC008g454/Bsc…	685
Biological process	GO:0007187	G protein-coupled receptor signaling pathway, coupled to cyclic nucleotide second messenger	6/1441	7/4634	0.00461	BscC009g410/BscC001g227/BscC021g113/BscC007g047/BscC011g508/BscC005g576	6
Biological process	GO:0007188	adenylate cyclase-modulating G protein-coupled receptor signaling pathway	6/1441	7/4634	0.00461	BscC009g410/BscC001g227/BscC021g113/BscC007g047/BscC011g508/BscC005g576	6
Biological process	GO:0006182	cGMP biosynthetic process	6/1441	7/4634	0.00461	BscC002g469/BscC007g053/BscC007g044/BscC006g179/BscC027g012/BscC009g093	6
Biological process	GO:0046068	cGMP metabolic process	6/1441	7/4634	0.00461	BscC002g469/BscC007g053/BscC007g044/BscC006g179/BscC027g012/BscC009g093	6
Biological process	GO:0006665	sphingolipid metabolic process	7/1441	9/4634	0.00533	BscC022g214/BscC022g215/BscC007g373/BscC013g244/BscC007g642/BscC022g197/BscC022g191	7
Biological process	GO:0019538	protein metabolic process	390/1441	1146/4634	0.00762	BscC010g399/BscC009g385/BscC009g384/BscC022g728/BscC016g465/BscC016g344/BscC008g347/BscC008g225/BscC016g346/BscC008g103/BscC025g029/BscC018g180/BscC017g275/BscC007g427/BscC009g374/BscC017g270/BscC016g470/BscC001g002/BscC014g600/BscC008g456/BscC016g118/BscC023g306/BscC023g307/BscC014g849/BscC002g048/BscC002g049/BscC023g435/BscC016g361/BscC007g755/BscC016g486/BscC016g487/BscC014g836/BscC008g321/Bsc…	390
Biological process	GO:0007606	sensory perception of chemical stimulus	10/1441	16/4634	0.00931	BscC008g102/BscC016g306/BscC023g367/BscC008g494/BscC023g318/BscC013g255/BscC008g075/BscC008g074/BscC008g207/BscC008g206	10
Biological process	GO:1901136	carbohydrate derivative catabolic process	10/1441	16/4634	0.00931	BscC011g232/BscC011g233/BscC014g681/BscC007g642/BscC022g197/BscC018g228/BscC009g190/BscC022g191/BscC023g308/BscC009g192	10
Biological process	GO:0000087	mitotic M phase	4/1441	4/4634	0.00932	BscC017g320/BscC019g175/BscC019g058/BscC019g056	4
Biological process	GO:0000279	M phase	4/1441	4/4634	0.00932	BscC017g320/BscC019g175/BscC019g058/BscC019g056	4
Biological process	GO:0098763	mitotic cell cycle phase	4/1441	4/4634	0.00932	BscC017g320/BscC019g175/BscC019g058/BscC019g056	4
Biological process	GO:0046654	tetrahydrofolate biosynthetic process	4/1441	4/4634	0.00932	BscC029g011/BscC029g004/BscC011g085/BscC011g084	4
Biological process	GO:0044848	biological phase	4/1441	4/4634	0.00932	BscC017g320/BscC019g175/BscC019g058/BscC019g056	4
Biological process	GO:0022403	cell cycle phase	4/1441	4/4634	0.00932	BscC017g320/BscC019g175/BscC019g058/BscC019g056	4
Biological process	GO:0006807	nitrogen compound metabolic process	581/1441	1752/4634	0.00985	BscC010g399/BscC009g385/BscC009g384/BscC003g086/BscC022g728/BscC003g087/BscC010g272/BscC016g465/BscC016g344/BscC008g347/BscC008g225/BscC016g225/BscC016g346/BscC008g103/BscC025g029/BscC018g180/BscC002g399/BscC017g275/BscC007g427/BscC010g265/BscC009g374/BscC017g270/BscC008g450/BscC016g470/BscC010g263/BscC001g002/BscC014g600/BscC008g456/BscC008g454/BscC016g118/BscC023g306/BscC023g307/BscC009g492/Bsc…	581
Biological process	GO:0044237	cellular metabolic process	577/1441	1740/4634	0.0102	BscC010g399/BscC010g277/BscC009g385/BscC003g086/BscC022g728/BscC003g087/BscC010g272/BscC016g465/BscC008g347/BscC008g225/BscC016g225/BscC008g103/BscC025g029/BscC018g180/BscC002g399/BscC017g275/BscC007g427/BscC010g265/BscC009g374/BscC017g270/BscC008g450/BscC016g470/BscC007g545/BscC010g263/BscC001g002/BscC008g458/BscC008g457/BscC014g600/BscC008g456/BscC008g454/BscC016g118/BscC023g306/BscC023g307/Bsc…	577
Biological process	GO:0043170	macromolecule metabolic process	511/1441	1533/4634	0.0115	BscC010g399/BscC009g385/BscC009g384/BscC022g728/BscC016g465/BscC016g344/BscC008g347/BscC008g225/BscC016g346/BscC008g103/BscC025g029/BscC018g180/BscC002g399/BscC017g275/BscC007g427/BscC010g265/BscC009g374/BscC017g270/BscC008g450/BscC016g470/BscC010g263/BscC001g002/BscC014g600/BscC008g456/BscC008g454/BscC016g118/BscC023g306/BscC023g307/BscC009g492/BscC014g849/BscC002g048/BscC002g049/BscC023g309/Bsc…	511
Biological process	GO:0042493	response to drug	5/1441	6/4634	0.0129	BscC010g199/BscC017g150/BscC014g754/BscC014g800/BscC010g198	5
Biological process	GO:0032784	regulation of DNA-templated transcription, elongation	6/1441	8/4634	0.0136	BscC017g133/BscC021g008/BscC021g057/BscC012g621/BscC012g642/BscC007g348	6
Biological process	GO:0052652	cyclic purine nucleotide metabolic process	6/1441	8/4634	0.0136	BscC002g469/BscC007g053/BscC007g044/BscC006g179/BscC027g012/BscC009g093	6
Biological process	GO:0042593	glucose homeostasis	6/1441	8/4634	0.0136	BscC024g089/BscC004g808/BscC003g309/BscC036g005/BscC032g003/BscC003g575	6
Biological process	GO:0001678	cellular glucose homeostasis	6/1441	8/4634	0.0136	BscC024g089/BscC004g808/BscC003g309/BscC036g005/BscC032g003/BscC003g575	6
Biological process	GO:0033500	carbohydrate homeostasis	6/1441	8/4634	0.0136	BscC024g089/BscC004g808/BscC003g309/BscC036g005/BscC032g003/BscC003g575	6
Biological process	GO:0031589	cell-substrate adhesion	6/1441	8/4634	0.0136	BscC004g273/BscC003g317/BscC004g272/BscC006g478/BscC009g163/BscC006g479	6
Biological process	GO:0007160	cell-matrix adhesion	6/1441	8/4634	0.0136	BscC004g273/BscC003g317/BscC004g272/BscC006g478/BscC009g163/BscC006g479	6
Biological process	GO:0007600	sensory perception	10/1441	17/4634	0.0164	BscC008g102/BscC016g306/BscC023g367/BscC008g494/BscC023g318/BscC013g255/BscC008g075/BscC008g074/BscC008g207/BscC008g206	10
Biological process	GO:0050877	nervous system process	10/1441	17/4634	0.0164	BscC008g102/BscC016g306/BscC023g367/BscC008g494/BscC023g318/BscC013g255/BscC008g075/BscC008g074/BscC008g207/BscC008g206	10
Biological process	GO:0003008	system process	10/1441	17/4634	0.0164	BscC008g102/BscC016g306/BscC023g367/BscC008g494/BscC023g318/BscC013g255/BscC008g075/BscC008g074/BscC008g207/BscC008g206	10
Biological process	GO:0051260	protein homooligomerization	13/1441	25/4634	0.0233	BscC007g736/BscC007g737/BscC009g016/BscC020g761/BscC018g149/BscC009g018/BscC014g781/BscC011g023/BscC018g141/BscC005g193/BscC011g029/BscC010g119/BscC014g828	13
Biological process	GO:0006366	transcription by RNA polymerase II	12/1441	23/4634	0.0281	BscC023g265/BscC005g231/BscC017g133/BscC020g194/BscC023g198/BscC009g374/BscC007g352/BscC007g002/BscC007g288/BscC023g458/BscC015g031/BscC007g348	12
Biological process	GO:0006397	mRNA processing	22/1441	49/4634	0.0285	BscC010g265/BscC004g130/BscC004g282/BscC002g308/BscC018g347/BscC018g403/BscC016g272/BscC001g049/BscC016g295/BscC011g318/BscC012g341/BscC001g134/BscC001g035/BscC001g408/BscC013g184/BscC014g538/BscC012g624/BscC012g645/BscC017g229/BscC006g069/BscC013g433/BscC011g250	22
Biological process	GO:0051261	protein depolymerization	3/1441	3/4634	0.03	BscC009g003/BscC009g453/BscC009g001	3
Biological process	GO:0019722	calcium-mediated signaling	3/1441	3/4634	0.03	BscC012g137/BscC027g041/BscC012g125	3
Biological process	GO:0008535	respiratory chain complex IV assembly	3/1441	3/4634	0.03	BscC011g167/BscC011g203/BscC016g052	3
Biological process	GO:0030042	actin filament depolymerization	3/1441	3/4634	0.03	BscC009g003/BscC009g453/BscC009g001	3
Biological process	GO:0046466	membrane lipid catabolic process	3/1441	3/4634	0.03	BscC007g642/BscC022g197/BscC022g191	3
Biological process	GO:0046477	glycosylceramide catabolic process	3/1441	3/4634	0.03	BscC007g642/BscC022g197/BscC022g191	3
Biological process	GO:0046479	glycosphingolipid catabolic process	3/1441	3/4634	0.03	BscC007g642/BscC022g197/BscC022g191	3
Biological process	GO:0046514	ceramide catabolic process	3/1441	3/4634	0.03	BscC007g642/BscC022g197/BscC022g191	3
Biological process	GO:0030149	sphingolipid catabolic process	3/1441	3/4634	0.03	BscC007g642/BscC022g197/BscC022g191	3
Biological process	GO:0019932	second-messenger-mediated signaling	3/1441	3/4634	0.03	BscC012g137/BscC027g041/BscC012g125	3
Biological process	GO:0006677	glycosylceramide metabolic process	3/1441	3/4634	0.03	BscC007g642/BscC022g197/BscC022g191	3
Biological process	GO:0006678	glucosylceramide metabolic process	3/1441	3/4634	0.03	BscC007g642/BscC022g197/BscC022g191	3
Biological process	GO:0006680	glucosylceramide catabolic process	3/1441	3/4634	0.03	BscC007g642/BscC022g197/BscC022g191	3
Biological process	GO:0006687	glycosphingolipid metabolic process	3/1441	3/4634	0.03	BscC007g642/BscC022g197/BscC022g191	3
Biological process	GO:0017004	cytochrome complex assembly	3/1441	3/4634	0.03	BscC011g167/BscC011g203/BscC016g052	3
Biological process	GO:0033617	mitochondrial respiratory chain complex IV assembly	3/1441	3/4634	0.03	BscC011g167/BscC011g203/BscC016g052	3
Biological process	GO:0009081	branched-chain amino acid metabolic process	3/1441	3/4634	0.03	BscC010g291/BscC022g855/BscC010g285	3
Biological process	GO:0019321	pentose metabolic process	3/1441	3/4634	0.03	BscC020g170/BscC001g804/BscC001g806	3
Biological process	GO:0006014	D-ribose metabolic process	3/1441	3/4634	0.03	BscC020g170/BscC001g804/BscC001g806	3
Biological process	GO:0019377	glycolipid catabolic process	3/1441	3/4634	0.03	BscC007g642/BscC022g197/BscC022g191	3
Biological process	GO:0015718	monocarboxylic acid transport	9/1441	16/4634	0.0321	BscC023g375/BscC007g183/BscC007g185/BscC001g256/BscC001g257/BscC012g467/BscC007g069/BscC007g545/BscC001g255	9
Biological process	GO:0043933	protein-containing complex subunit organization	29/1441	69/4634	0.0348	BscC007g736/BscC009g003/BscC007g737/BscC009g001/BscC020g761/BscC005g745/BscC005g447/BscC018g149/BscC016g267/BscC018g141/BscC012g008/BscC017g229/BscC010g119/BscC013g044/BscC010g265/BscC009g016/BscC009g453/BscC016g290/BscC002g308/BscC016g052/BscC009g018/BscC014g781/BscC014g702/BscC011g023/BscC011g167/BscC011g203/BscC005g193/BscC011g029/BscC014g828	29
Biological process	GO:0015893	drug transport	4/1441	5/4634	0.035	BscC010g199/BscC014g754/BscC014g800/BscC010g198	4
Biological process	GO:0046653	tetrahydrofolate metabolic process	4/1441	5/4634	0.035	BscC029g011/BscC029g004/BscC011g085/BscC011g084	4
Biological process	GO:1901135	carbohydrate derivative metabolic process	76/1441	205/4634	0.0362	BscC023g332/BscC012g041/BscC009g069/BscC007g574/BscC003g086/BscC003g087/BscC007g576/BscC005g009/BscC018g228/BscC007g577/BscC005g445/BscC009g504/BscC005g044/BscC011g232/BscC004g808/BscC011g233/BscC007g053/BscC007g253/BscC006g532/BscC006g179/BscC013g125/BscC006g580/BscC012g097/BscC012g096/BscC012g095/BscC012g370/BscC012g094/BscC023g226/BscC003g150/BscC014g681/BscC005g479/BscC005g556/BscC018g037/Bsc…	76
Biological process	GO:0055082	cellular chemical homeostasis	8/1441	14/4634	0.0386	BscC024g089/BscC004g808/BscC011g158/BscC003g309/BscC036g005/BscC032g003/BscC015g143/BscC003g575	8
Biological process	GO:0051259	protein complex oligomerization	13/1441	27/4634	0.0469	BscC007g736/BscC007g737/BscC009g016/BscC020g761/BscC018g149/BscC009g018/BscC014g781/BscC011g023/BscC018g141/BscC005g193/BscC011g029/BscC010g119/BscC014g828	13
Cellular component	GO:0099512	supramolecular fiber	36/818	48/2727	1.11e-10	BscC004g386/BscC014g095/BscC021g285/BscC022g408/BscC005g447/BscC020g366/BscC020g323/BscC005g543/BscC005g465/BscC020g326/BscC005g644/BscC005g523/BscC022g869/BscC005g022/BscC005g461/BscC008g501/BscC008g500/BscC006g714/BscC001g879/BscC005g519/BscC003g074/BscC024g248/BscC003g075/BscC024g249/BscC005g538/BscC022g817/BscC012g410/BscC001g340/BscC014g620/BscC010g484/BscC020g314/BscC014g702/BscC020g318/Bsc…	36
Cellular component	GO:0099081	supramolecular polymer	36/818	48/2727	1.11e-10	BscC004g386/BscC014g095/BscC021g285/BscC022g408/BscC005g447/BscC020g366/BscC020g323/BscC005g543/BscC005g465/BscC020g326/BscC005g644/BscC005g523/BscC022g869/BscC005g022/BscC005g461/BscC008g501/BscC008g500/BscC006g714/BscC001g879/BscC005g519/BscC003g074/BscC024g248/BscC003g075/BscC024g249/BscC005g538/BscC022g817/BscC012g410/BscC001g340/BscC014g620/BscC010g484/BscC020g314/BscC014g702/BscC020g318/Bsc…	36
Cellular component	GO:0099080	supramolecular complex	36/818	49/2727	3.01e-10	BscC004g386/BscC014g095/BscC021g285/BscC022g408/BscC005g447/BscC020g366/BscC020g323/BscC005g543/BscC005g465/BscC020g326/BscC005g644/BscC005g523/BscC022g869/BscC005g022/BscC005g461/BscC008g501/BscC008g500/BscC006g714/BscC001g879/BscC005g519/BscC003g074/BscC024g248/BscC003g075/BscC024g249/BscC005g538/BscC022g817/BscC012g410/BscC001g340/BscC014g620/BscC010g484/BscC020g314/BscC014g702/BscC020g318/Bsc…	36
Cellular component	GO:0005874	microtubule	22/818	27/2727	3.97e-08	BscC004g386/BscC014g095/BscC005g519/BscC022g408/BscC005g447/BscC005g538/BscC022g817/BscC020g323/BscC001g340/BscC020g326/BscC005g644/BscC005g022/BscC014g702/BscC020g318/BscC005g461/BscC008g501/BscC008g500/BscC013g272/BscC006g714/BscC003g414/BscC001g879/BscC006g145	22
Cellular component	GO:0099513	polymeric cytoskeletal fiber	29/818	41/2727	7.07e-08	BscC004g386/BscC014g095/BscC022g408/BscC005g447/BscC020g323/BscC005g543/BscC005g465/BscC020g326/BscC005g644/BscC005g523/BscC005g022/BscC005g461/BscC008g501/BscC008g500/BscC006g714/BscC001g879/BscC005g519/BscC024g248/BscC024g249/BscC005g538/BscC022g817/BscC012g410/BscC001g340/BscC010g484/BscC014g702/BscC020g318/BscC013g272/BscC003g414/BscC006g145	29
Cellular component	GO:0015630	microtubule cytoskeleton	30/818	49/2727	4.84e-06	BscC077g001/BscC004g386/BscC017g042/BscC014g095/BscC019g350/BscC009g287/BscC022g408/BscC005g447/BscC020g323/BscC020g326/BscC005g168/BscC005g644/BscC005g022/BscC005g461/BscC008g501/BscC008g500/BscC006g714/BscC001g879/BscC005g519/BscC005g538/BscC022g817/BscC001g340/BscC014g702/BscC020g318/BscC013g272/BscC016g435/BscC003g414/BscC005g075/BscC019g363/BscC006g145	30
Cellular component	GO:0008076	voltage-gated potassium channel complex	14/818	19/2727	0.000102	BscC007g736/BscC007g737/BscC009g016/BscC023g422/BscC020g761/BscC020g762/BscC009g018/BscC014g781/BscC011g023/BscC008g204/BscC005g193/BscC011g029/BscC010g119/BscC014g828	14
Cellular component	GO:0034705	potassium channel complex	14/818	19/2727	0.000102	BscC007g736/BscC007g737/BscC009g016/BscC023g422/BscC020g761/BscC020g762/BscC009g018/BscC014g781/BscC011g023/BscC008g204/BscC005g193/BscC011g029/BscC010g119/BscC014g828	14
Cellular component	GO:0036379	myofilament	7/818	7/2727	0.000215	BscC003g074/BscC021g285/BscC003g075/BscC020g366/BscC014g620/BscC020g314/BscC022g869	7
Cellular component	GO:0005861	troponin complex	7/818	7/2727	0.000215	BscC003g074/BscC021g285/BscC003g075/BscC020g366/BscC014g620/BscC020g314/BscC022g869	7
Cellular component	GO:0005865	striated muscle thin filament	7/818	7/2727	0.000215	BscC003g074/BscC021g285/BscC003g075/BscC020g366/BscC014g620/BscC020g314/BscC022g869	7
Cellular component	GO:0043292	contractile fiber	7/818	7/2727	0.000215	BscC003g074/BscC021g285/BscC003g075/BscC020g366/BscC014g620/BscC020g314/BscC022g869	7
Cellular component	GO:0030016	myofibril	7/818	7/2727	0.000215	BscC003g074/BscC021g285/BscC003g075/BscC020g366/BscC014g620/BscC020g314/BscC022g869	7
Cellular component	GO:0030017	sarcomere	7/818	7/2727	0.000215	BscC003g074/BscC021g285/BscC003g075/BscC020g366/BscC014g620/BscC020g314/BscC022g869	7
Cellular component	GO:0005856	cytoskeleton	57/818	133/2727	0.000856	BscC014g095/BscC019g350/BscC021g285/BscC022g408/BscC005g447/BscC020g366/BscC020g323/BscC020g326/BscC005g168/BscC005g644/BscC005g523/BscC008g501/BscC008g500/BscC024g132/BscC001g557/BscC001g879/BscC009g453/BscC005g519/BscC003g074/BscC003g075/BscC012g410/BscC005g834/BscC020g314/BscC005g798/BscC012g450/BscC020g318/BscC016g435/BscC005g075/BscC006g145/BscC009g003/BscC077g001/BscC004g386/BscC017g042/Bsc…	57
Cellular component	GO:0089701	U2AF	5/818	5/2727	0.00241	BscC001g408/BscC014g538/BscC018g347/BscC013g433/BscC001g134	5
Cellular component	GO:0034703	cation channel complex	14/818	25/2727	0.00578	BscC007g736/BscC007g737/BscC009g016/BscC023g422/BscC020g761/BscC020g762/BscC009g018/BscC014g781/BscC011g023/BscC008g204/BscC005g193/BscC011g029/BscC010g119/BscC014g828	14
Cellular component	GO:0005615	extracellular space	25/818	53/2727	0.00582	BscC021g225/BscC021g224/BscC014g110/BscC008g084/BscC014g598/BscC014g597/BscC014g113/BscC014g112/BscC003g388/BscC014g111/BscC014g116/BscC014g599/BscC014g115/BscC013g368/BscC013g367/BscC004g602/BscC009g157/BscC002g249/BscC009g156/BscC007g265/BscC008g031/BscC008g030/BscC014g304/BscC007g263/BscC016g439	25
Cellular component	GO:0098805	whole membrane	18/818	35/2727	0.00611	BscC026g008/BscC023g189/BscC014g480/BscC013g029/BscC013g028/BscC006g295/BscC010g385/BscC020g218/BscC003g403/BscC013g300/BscC016g507/BscC016g508/BscC006g306/BscC011g150/BscC015g058/BscC010g718/BscC013g330/BscC010g717	18
Cellular component	GO:0005956	protein kinase CK2 complex	4/818	4/2727	0.00805	BscC021g375/BscC021g010/BscC021g009/BscC017g179	4
Cellular component	GO:0005886	plasma membrane	40/818	96/2727	0.00884	BscC007g736/BscC007g737/BscC013g029/BscC001g090/BscC013g028/BscC020g761/BscC020g762/BscC001g232/BscC001g233/BscC012g509/BscC008g204/BscC003g403/BscC014g754/BscC004g505/BscC016g507/BscC006g234/BscC016g508/BscC010g119/BscC009g016/BscC004g372/BscC023g422/BscC016g492/BscC014g762/BscC007g223/BscC016g493/BscC009g018/BscC005g157/BscC001g881/BscC001g089/BscC014g781/BscC011g023/BscC005g193/BscC011g029/Bsc…	40
Cellular component	GO:0071944	cell periphery	42/818	102/2727	0.0094	BscC007g736/BscC007g737/BscC013g029/BscC001g090/BscC013g028/BscC020g761/BscC020g762/BscC001g232/BscC001g233/BscC012g509/BscC008g204/BscC018g021/BscC003g403/BscC014g754/BscC004g505/BscC016g507/BscC006g234/BscC016g508/BscC010g119/BscC009g016/BscC004g372/BscC023g422/BscC016g492/BscC014g762/BscC007g223/BscC016g493/BscC009g018/BscC005g157/BscC020g437/BscC001g881/BscC001g089/BscC014g781/BscC011g023/Bsc…	42
Cellular component	GO:0033179	proton-transporting V-type ATPase, V0 domain	7/818	10/2727	0.0105	BscC004g296/BscC003g439/BscC020g351/BscC021g143/BscC022g371/BscC003g440/BscC016g133	7
Cellular component	GO:0005773	vacuole	5/818	6/2727	0.0109	BscC009g126/BscC004g296/BscC012g559/BscC022g371/BscC016g133	5
Cellular component	GO:0012510	trans-Golgi network transport vesicle membrane	5/818	6/2727	0.0109	BscC003g403/BscC013g029/BscC013g028/BscC016g507/BscC016g508	5
Cellular component	GO:0005905	clathrin-coated pit	5/818	6/2727	0.0109	BscC003g403/BscC013g029/BscC013g028/BscC016g507/BscC016g508	5
Cellular component	GO:0030125	clathrin vesicle coat	5/818	6/2727	0.0109	BscC003g403/BscC013g029/BscC013g028/BscC016g507/BscC016g508	5
Cellular component	GO:0030130	clathrin coat of trans-Golgi network vesicle	5/818	6/2727	0.0109	BscC003g403/BscC013g029/BscC013g028/BscC016g507/BscC016g508	5
Cellular component	GO:0030132	clathrin coat of coated pit	5/818	6/2727	0.0109	BscC003g403/BscC013g029/BscC013g028/BscC016g507/BscC016g508	5
Cellular component	GO:0030140	trans-Golgi network transport vesicle	5/818	6/2727	0.0109	BscC003g403/BscC013g029/BscC013g028/BscC016g507/BscC016g508	5
Cellular component	GO:0030665	clathrin-coated vesicle membrane	5/818	6/2727	0.0109	BscC003g403/BscC013g029/BscC013g028/BscC016g507/BscC016g508	5
Cellular component	GO:0110165	cellular anatomical entity	782/818	2563/2727	0.0113	BscC017g023/BscC017g021/BscC025g024/BscC009g260/BscC017g028/BscC017g266/BscC007g669/BscC009g016/BscC023g423/BscC003g193/BscC023g422/BscC003g197/BscC010g385/BscC016g230/BscC009g018/BscC016g235/BscC008g453/BscC008g452/BscC009g492/BscC017g286/BscC009g003/BscC017g042/BscC009g241/BscC009g001/BscC005g821/BscC024g239/BscC005g820/BscC016g486/BscC001g134/BscC016g487/BscC008g204/BscC016g009/BscC009g480/Bsc…	782
Cellular component	GO:0016021	integral component of membrane	315/818	964/2727	0.0136	BscC021g128/BscC021g249/BscC017g142/BscC003g080/BscC021g006/BscC004g682/BscC021g003/BscC024g336/BscC011g635/BscC025g024/BscC005g367/BscC005g246/BscC005g245/BscC001g232/BscC001g233/BscC008g102/BscC012g329/BscC011g634/BscC011g633/BscC009g260/BscC013g244/BscC017g266/BscC004g202/BscC007g669/BscC009g016/BscC023g422/BscC021g233/BscC001g245/BscC001g246/BscC014g164/BscC003g197/BscC014g042/BscC016g230/Bsc…	315
Cellular component	GO:0031224	intrinsic component of membrane	315/818	964/2727	0.0136	BscC021g128/BscC021g249/BscC017g142/BscC003g080/BscC021g006/BscC004g682/BscC021g003/BscC024g336/BscC011g635/BscC025g024/BscC005g367/BscC005g246/BscC005g245/BscC001g232/BscC001g233/BscC008g102/BscC012g329/BscC011g634/BscC011g633/BscC009g260/BscC013g244/BscC017g266/BscC004g202/BscC007g669/BscC009g016/BscC023g422/BscC021g233/BscC001g245/BscC001g246/BscC014g164/BscC003g197/BscC014g042/BscC016g230/Bsc…	315
Cellular component	GO:0005635	nuclear envelope	6/818	9/2727	0.0251	BscC005g242/BscC005g241/BscC022g353/BscC022g354/BscC005g020/BscC004g334	6
Cellular component	GO:0005643	nuclear pore	6/818	9/2727	0.0251	BscC005g242/BscC005g241/BscC022g353/BscC022g354/BscC005g020/BscC004g334	6
Cellular component	GO:0000220	vacuolar proton-transporting V-type ATPase, V0 domain	3/818	3/2727	0.0269	BscC004g296/BscC022g371/BscC016g133	3
Cellular component	GO:0030136	clathrin-coated vesicle	5/818	7/2727	0.0286	BscC003g403/BscC013g029/BscC013g028/BscC016g507/BscC016g508	5
Cellular component	GO:0008023	transcription elongation factor complex	4/818	5/2727	0.0306	BscC023g265/BscC005g231/BscC009g374/BscC017g321	4
Cellular component	GO:0005576	extracellular region	50/818	133/2727	0.033	BscC012g041/BscC009g504/BscC013g368/BscC013g125/BscC013g367/BscC004g602/BscC011g271/BscC012g097/BscC012g096/BscC012g095/BscC012g094/BscC002g249/BscC003g150/BscC007g265/BscC012g217/BscC007g263/BscC016g439/BscC009g492/BscC045g006/BscC021g225/BscC021g224/BscC014g110/BscC008g084/BscC014g598/BscC014g597/BscC014g113/BscC014g112/BscC003g388/BscC014g111/BscC014g116/BscC014g599/BscC014g115/BscC014g756/Bsc…	50
Cellular component	GO:0005887	integral component of plasma membrane	17/818	38/2727	0.0377	BscC007g736/BscC007g737/BscC009g016/BscC023g422/BscC020g761/BscC020g762/BscC009g018/BscC014g781/BscC011g023/BscC008g204/BscC014g754/BscC005g193/BscC011g029/BscC014g800/BscC004g505/BscC010g119/BscC014g828	17
Cellular component	GO:0031226	intrinsic component of plasma membrane	17/818	38/2727	0.0377	BscC007g736/BscC007g737/BscC009g016/BscC023g422/BscC020g761/BscC020g762/BscC009g018/BscC014g781/BscC011g023/BscC008g204/BscC014g754/BscC005g193/BscC011g029/BscC014g800/BscC004g505/BscC010g119/BscC014g828	17
Cellular component	GO:0031967	organelle envelope	23/818	55/2727	0.0399	BscC026g008/BscC017g196/BscC014g480/BscC006g295/BscC001g256/BscC005g425/BscC001g257/BscC020g212/BscC010g385/BscC001g255/BscC020g218/BscC005g242/BscC005g351/BscC005g241/BscC008g267/BscC012g307/BscC022g353/BscC017g208/BscC022g354/BscC005g020/BscC006g306/BscC011g150/BscC004g334	23
Cellular component	GO:0031975	envelope	23/818	55/2727	0.0399	BscC026g008/BscC017g196/BscC014g480/BscC006g295/BscC001g256/BscC005g425/BscC001g257/BscC020g212/BscC010g385/BscC001g255/BscC020g218/BscC005g242/BscC005g351/BscC005g241/BscC008g267/BscC012g307/BscC022g353/BscC017g208/BscC022g354/BscC005g020/BscC006g306/BscC011g150/BscC004g334	23
Molecular function	GO:0042302	structural constituent of cuticle	90/2325	125/7309	1.72e-20	BscC004g003/BscC021g168/BscC010g194/BscC018g269/BscC001g478/BscC005g048/BscC012g486/BscC016g220/BscC020g689/BscC001g198/BscC012g485/BscC016g221/BscC016g222/BscC001g673/BscC006g618/BscC016g223/BscC016g224/BscC008g104/BscC011g079/BscC008g223/BscC003g328/BscC004g607/BscC007g374/BscC013g245/BscC022g283/BscC017g343/BscC006g655/BscC002g206/BscC023g387/BscC017g471/BscC004g110/BscC010g144/BscC023g380/Bsc…	90
Molecular function	GO:0005198	structural molecule activity	159/2325	314/7309	1.13e-12	BscC006g297/BscC001g478/BscC020g323/BscC016g220/BscC020g689/BscC001g198/BscC020g326/BscC016g221/BscC005g644/BscC005g523/BscC016g222/BscC006g618/BscC016g223/BscC016g224/BscC008g501/BscC008g104/BscC008g500/BscC008g103/BscC003g403/BscC011g079/BscC008g223/BscC004g607/BscC007g374/BscC001g879/BscC013g245/BscC022g283/BscC016g507/BscC016g508/BscC002g206/BscC023g387/BscC010g144/BscC020g671/BscC005g519/Bsc…	159
Molecular function	GO:0046906	tetrapyrrole binding	68/2325	117/7309	3.07e-09	BscC004g320/BscC010g199/BscC017g183/BscC020g361/BscC020g363/BscC017g182/BscC005g488/BscC010g198/BscC008g181/BscC005g489/BscC007g458/BscC008g101/BscC006g533/BscC011g195/BscC013g482/BscC011g472/BscC023g388/BscC019g381/BscC003g073/BscC020g399/BscC007g147/BscC005g356/BscC005g355/BscC020g359/BscC005g357/BscC023g381/BscC011g223/BscC008g213/BscC005g353/BscC008g212/BscC008g211/BscC011g026/BscC024g102/Bsc…	68
Molecular function	GO:0004725	protein tyrosine phosphatase activity	59/2325	98/7309	5.45e-09	BscC014g495/BscC012g247/BscC022g728/BscC014g493/BscC003g123/BscC007g335/BscC005g522/BscC007g337/BscC016g465/BscC003g644/BscC007g251/BscC018g180/BscC001g317/BscC001g318/BscC012g249/BscC016g308/BscC019g315/BscC017g101/BscC004g311/BscC004g031/BscC002g329/BscC007g189/BscC012g254/BscC012g252/BscC008g456/BscC007g182/BscC002g320/BscC002g049/BscC004g159/BscC017g320/BscC019g175/BscC029g015/BscC005g542/Bsc…	59
Molecular function	GO:0004553	hydrolase activity, hydrolyzing O-glycosyl compounds	52/2325	85/7309	2.05e-08	BscC010g277/BscC022g809/BscC020g246/BscC022g807/BscC018g228/BscC020g247/BscC055g001/BscC055g003/BscC011g232/BscC011g231/BscC014g654/BscC011g233/BscC011g159/BscC011g230/BscC010g189/BscC005g510/BscC029g003/BscC022g319/BscC008g458/BscC008g457/BscC010g190/BscC010g704/BscC002g243/BscC022g197/BscC022g191/BscC010g299/BscC009g321/BscC007g551/BscC003g341/BscC003g221/BscC012g343/BscC003g222/BscC012g342/Bsc…	52
Molecular function	GO:0005506	iron ion binding	38/2325	56/7309	3.01e-08	BscC013g409/BscC004g320/BscC010g199/BscC005g488/BscC010g198/BscC010g175/BscC005g489/BscC024g110/BscC024g111/BscC008g101/BscC011g158/BscC004g107/BscC011g195/BscC013g386/BscC013g385/BscC023g522/BscC011g449/BscC020g399/BscC003g210/BscC003g211/BscC003g212/BscC020g338/BscC020g339/BscC019g209/BscC011g047/BscC011g223/BscC011g245/BscC008g213/BscC008g212/BscC008g211/BscC011g224/BscC011g226/BscC013g410/Bsc…	38
Molecular function	GO:0016798	hydrolase activity, acting on glycosyl bonds	55/2325	93/7309	4.33e-08	BscC010g277/BscC017g062/BscC022g809/BscC020g246/BscC022g807/BscC018g228/BscC020g247/BscC055g001/BscC055g003/BscC011g232/BscC011g231/BscC014g654/BscC011g233/BscC011g159/BscC011g230/BscC010g189/BscC005g510/BscC029g003/BscC022g319/BscC008g458/BscC008g457/BscC010g190/BscC010g704/BscC002g243/BscC022g197/BscC022g191/BscC008g615/BscC010g299/BscC009g321/BscC007g551/BscC003g341/BscC003g221/BscC012g343/Bsc…	55
Molecular function	GO:0004721	phosphoprotein phosphatase activity	62/2325	110/7309	7.45e-08	BscC014g495/BscC012g247/BscC022g728/BscC014g493/BscC003g123/BscC007g335/BscC005g522/BscC007g337/BscC016g465/BscC003g644/BscC007g251/BscC018g180/BscC001g317/BscC001g318/BscC012g249/BscC016g308/BscC019g315/BscC017g101/BscC004g311/BscC004g031/BscC002g329/BscC007g189/BscC012g254/BscC012g252/BscC008g456/BscC007g182/BscC002g320/BscC002g049/BscC004g159/BscC017g320/BscC019g175/BscC029g015/BscC005g542/Bsc…	62
Molecular function	GO:0004555	alpha,alpha-trehalase activity	14/2325	14/7309	1.06e-07	BscC010g277/BscC010g299/BscC009g321/BscC008g393/BscC020g246/BscC008g392/BscC020g247/BscC009g316/BscC022g319/BscC023g084/BscC008g458/BscC008g457/BscC014g654/BscC011g159	14
Molecular function	GO:0015927	trehalase activity	14/2325	14/7309	1.06e-07	BscC010g277/BscC010g299/BscC009g321/BscC008g393/BscC020g246/BscC008g392/BscC020g247/BscC009g316/BscC022g319/BscC023g084/BscC008g458/BscC008g457/BscC014g654/BscC011g159	14
Molecular function	GO:0020037	heme binding	59/2325	105/7309	1.78e-07	BscC004g320/BscC010g199/BscC017g183/BscC020g361/BscC017g182/BscC005g488/BscC010g198/BscC008g181/BscC005g489/BscC007g458/BscC008g101/BscC006g533/BscC011g195/BscC013g482/BscC011g472/BscC023g388/BscC019g381/BscC020g399/BscC007g147/BscC023g381/BscC011g223/BscC008g213/BscC008g212/BscC008g211/BscC011g026/BscC024g102/BscC011g224/BscC011g226/BscC011g180/BscC021g119/BscC011g020/BscC023g277/BscC006g672/Bsc…	59
Molecular function	GO:0005200	structural constituent of cytoskeleton	20/2325	24/7309	2.7e-07	BscC004g386/BscC014g095/BscC005g519/BscC022g408/BscC005g538/BscC022g817/BscC020g323/BscC001g340/BscC020g326/BscC005g644/BscC005g022/BscC020g318/BscC005g461/BscC008g501/BscC008g500/BscC013g272/BscC006g714/BscC003g414/BscC001g879/BscC006g145	20
Molecular function	GO:0016791	phosphatase activity	72/2325	137/7309	3.07e-07	BscC014g495/BscC012g247/BscC022g728/BscC014g493/BscC003g123/BscC007g335/BscC005g522/BscC007g337/BscC016g465/BscC003g644/BscC007g251/BscC018g180/BscC001g317/BscC001g318/BscC012g249/BscC016g308/BscC011g151/BscC019g315/BscC017g101/BscC004g311/BscC004g031/BscC002g329/BscC007g189/BscC012g254/BscC012g252/BscC008g456/BscC007g182/BscC013g290/BscC002g320/BscC010g505/BscC010g427/BscC002g049/BscC004g159/Bsc…	72
Molecular function	GO:0004672	protein kinase activity	188/2325	439/7309	3.76e-07	BscC009g421/BscC015g139/BscC010g435/BscC019g151/BscC004g160/BscC018g225/BscC005g524/BscC007g133/BscC012g324/BscC012g202/BscC007g135/BscC009g426/BscC005g764/BscC008g347/BscC020g209/BscC008g225/BscC022g200/BscC008g509/BscC004g328/BscC010g317/BscC004g446/BscC015g135/BscC006g337/BscC015g005/BscC010g300/BscC015g004/BscC007g427/BscC012g294/BscC002g600/BscC006g065/BscC027g042/BscC014g680/BscC016g470/Bsc…	188
Molecular function	GO:0016624	oxidoreductase activity, acting on the aldehyde or oxo group of donors, disulfide as acceptor	17/2325	21/7309	4.87e-06	BscC004g564/BscC004g563/BscC004g562/BscC004g551/BscC004g440/BscC004g550/BscC007g313/BscC025g096/BscC025g097/BscC007g383/BscC024g004/BscC018g193/BscC007g241/BscC004g439/BscC004g549/BscC004g438/BscC004g548	17
Molecular function	GO:0003924	GTPase activity	45/2325	80/7309	4.9e-06	BscC023g255/BscC004g386/BscC014g095/BscC020g120/BscC022g408/BscC005g447/BscC020g323/BscC020g326/BscC020g569/BscC005g644/BscC005g022/BscC005g461/BscC008g501/BscC027g038/BscC008g500/BscC027g015/BscC006g714/BscC024g278/BscC004g309/BscC001g879/BscC019g037/BscC009g410/BscC023g101/BscC001g184/BscC021g113/BscC006g385/BscC005g519/BscC007g046/BscC005g538/BscC012g356/BscC022g817/BscC007g047/BscC001g340/Bsc…	45
Molecular function	GO:0016773	phosphotransferase activity, alcohol group as acceptor	199/2325	492/7309	1.77e-05	BscC012g324/BscC012g202/BscC008g347/BscC020g209/BscC008g225/BscC004g328/BscC004g446/BscC007g427/BscC002g600/BscC006g065/BscC016g470/BscC020g313/BscC005g598/BscC006g180/BscC014g289/BscC001g002/BscC001g804/BscC014g600/BscC001g806/BscC016g118/BscC023g307/BscC010g703/BscC014g849/BscC004g312/BscC004g342/BscC006g270/BscC002g618/BscC004g460/BscC020g302/BscC003g420/BscC001g131/BscC007g755/BscC014g155/Bsc…	199
Molecular function	GO:0030246	carbohydrate binding	35/2325	61/7309	3.1e-05	BscC013g409/BscC022g809/BscC003g341/BscC022g807/BscC003g221/BscC012g343/BscC003g222/BscC003g225/BscC003g226/BscC005g582/BscC003g227/BscC004g808/BscC014g775/BscC003g309/BscC019g110/BscC013g386/BscC013g385/BscC010g189/BscC023g522/BscC004g131/BscC006g483/BscC014g740/BscC003g211/BscC029g003/BscC016g473/BscC003g212/BscC003g575/BscC014g823/BscC019g109/BscC024g089/BscC013g410/BscC036g005/BscC002g243/Bsc…	35
Molecular function	GO:0004713	protein tyrosine kinase activity	38/2325	69/7309	5.02e-05	BscC010g235/BscC015g139/BscC010g435/BscC012g324/BscC012g202/BscC003g420/BscC014g650/BscC014g155/BscC014g415/BscC003g423/BscC008g225/BscC003g426/BscC011g552/BscC007g292/BscC008g002/BscC014g636/BscC015g030/BscC010g516/BscC010g317/BscC006g255/BscC004g767/BscC019g138/BscC006g337/BscC015g048/BscC015g304/BscC010g760/BscC010g469/BscC003g371/BscC007g622/BscC005g553/BscC003g432/BscC014g600/BscC014g309/Bsc…	38
Molecular function	GO:0016301	kinase activity	204/2325	517/7309	8.33e-05	BscC012g324/BscC012g202/BscC008g347/BscC020g209/BscC008g225/BscC004g328/BscC004g446/BscC007g427/BscC002g600/BscC006g065/BscC016g470/BscC020g313/BscC005g598/BscC006g180/BscC014g289/BscC001g002/BscC001g804/BscC014g600/BscC001g806/BscC016g118/BscC023g307/BscC010g703/BscC014g849/BscC004g312/BscC004g342/BscC006g270/BscC002g618/BscC004g460/BscC020g302/BscC003g420/BscC001g131/BscC007g755/BscC014g155/Bsc…	204
Molecular function	GO:0004869	cysteine-type endopeptidase inhibitor activity	8/2325	8/7309	0.000104	BscC030g001/BscC009g341/BscC009g340/BscC009g342/BscC021g002/BscC011g039/BscC023g229/BscC011g040	8
Molecular function	GO:0042578	phosphoric ester hydrolase activity	75/2325	165/7309	0.000144	BscC014g495/BscC012g247/BscC022g728/BscC014g493/BscC003g123/BscC007g335/BscC005g522/BscC007g337/BscC016g465/BscC003g644/BscC007g251/BscC018g180/BscC001g317/BscC001g318/BscC012g249/BscC016g308/BscC011g151/BscC019g315/BscC017g101/BscC004g311/BscC004g031/BscC002g329/BscC007g189/BscC012g254/BscC012g252/BscC008g456/BscC005g277/BscC007g182/BscC013g290/BscC002g320/BscC010g505/BscC010g427/BscC004g314/Bsc…	75
Molecular function	GO:0016705	oxidoreductase activity, acting on paired donors, with incorporation or reduction of molecular oxygen	33/2325	60/7309	0.000161	BscC013g409/BscC004g320/BscC005g488/BscC010g175/BscC005g489/BscC024g110/BscC024g111/BscC008g101/BscC006g058/BscC011g195/BscC013g386/BscC013g385/BscC023g522/BscC011g449/BscC020g399/BscC003g210/BscC003g211/BscC003g212/BscC020g338/BscC020g339/BscC019g209/BscC011g047/BscC011g223/BscC011g245/BscC008g213/BscC008g212/BscC008g211/BscC011g224/BscC011g226/BscC013g410/BscC002g346/BscC021g119/BscC013g198	33
Molecular function	GO:0016758	transferase activity, transferring hexosyl groups	53/2325	109/7309	0.00017	BscC007g574/BscC014g373/BscC007g576/BscC005g009/BscC001g875/BscC005g685/BscC007g577/BscC005g044/BscC008g105/BscC014g656/BscC014g655/BscC001g876/BscC007g253/BscC001g438/BscC001g439/BscC017g107/BscC002g232/BscC017g106/BscC013g087/BscC013g088/BscC006g580/BscC008g252/BscC001g443/BscC001g444/BscC001g440/BscC014g245/BscC012g175/BscC001g442/BscC018g037/BscC014g646/BscC014g645/BscC006g587/BscC008g415/Bsc…	53
Molecular function	GO:0008061	chitin binding	19/2325	29/7309	0.000193	BscC012g097/BscC012g041/BscC012g096/BscC012g095/BscC012g094/BscC003g150/BscC020g652/BscC010g240/BscC009g504/BscC012g217/BscC009g480/BscC009g482/BscC009g492/BscC009g481/BscC013g125/BscC009g190/BscC006g767/BscC021g307/BscC009g191	19
Molecular function	GO:0048029	monosaccharide binding	13/2325	17/7309	0.000198	BscC013g409/BscC023g522/BscC003g211/BscC003g212/BscC003g575/BscC024g089/BscC004g808/BscC003g309/BscC013g410/BscC036g005/BscC032g003/BscC013g386/BscC013g385	13
Molecular function	GO:0016787	hydrolase activity	395/2325	1086/7309	0.000299	BscC010g277/BscC009g384/BscC022g728/BscC016g464/BscC016g465/BscC016g344/BscC016g103/BscC016g346/BscC018g180/BscC002g399/BscC017g030/BscC016g230/BscC007g545/BscC016g473/BscC008g458/BscC008g457/BscC008g456/BscC002g048/BscC002g049/BscC010g299/BscC023g435/BscC010g051/BscC016g361/BscC016g120/BscC010g052/BscC014g836/BscC008g202/BscC006g714/BscC007g769/BscC017g052/BscC009g474/BscC022g817/BscC007g642/Bsc…	395
Molecular function	GO:0008410	CoA-transferase activity	7/2325	7/7309	0.000328	BscC008g425/BscC010g498/BscC007g394/BscC010g417/BscC007g366/BscC022g338/BscC017g203	7
Molecular function	GO:0036094	small molecule binding	540/2325	1525/7309	0.000417	BscC009g148/BscC008g461/BscC024g218/BscC024g219/BscC025g022/BscC008g347/BscC008g225/BscC017g029/BscC017g397/BscC007g427/BscC010g387/BscC017g030/BscC003g193/BscC003g073/BscC010g148/BscC016g470/BscC016g230/BscC016g473/BscC001g002/BscC014g600/BscC016g118/BscC024g102/BscC011g180/BscC023g307/BscC002g166/BscC014g849/BscC017g398/BscC023g308/BscC007g515/BscC001g251/BscC023g313/BscC001g252/BscC016g120/Bsc…	540
Molecular function	GO:0000166	nucleotide binding	498/2325	1402/7309	0.000547	BscC009g148/BscC008g461/BscC024g218/BscC024g219/BscC025g022/BscC008g347/BscC008g225/BscC017g029/BscC017g397/BscC007g427/BscC010g387/BscC017g030/BscC003g193/BscC016g470/BscC016g230/BscC016g473/BscC001g002/BscC014g600/BscC016g118/BscC023g307/BscC002g166/BscC014g849/BscC017g398/BscC023g308/BscC007g515/BscC001g251/BscC023g313/BscC001g252/BscC016g120/BscC001g253/BscC001g254/BscC016g485/BscC007g755/Bsc…	498
Molecular function	GO:1901265	nucleoside phosphate binding	498/2325	1402/7309	0.000547	BscC009g148/BscC008g461/BscC024g218/BscC024g219/BscC025g022/BscC008g347/BscC008g225/BscC017g029/BscC017g397/BscC007g427/BscC010g387/BscC017g030/BscC003g193/BscC016g470/BscC016g230/BscC016g473/BscC001g002/BscC014g600/BscC016g118/BscC023g307/BscC002g166/BscC014g849/BscC017g398/BscC023g308/BscC007g515/BscC001g251/BscC023g313/BscC001g252/BscC016g120/BscC001g253/BscC001g254/BscC016g485/BscC007g755/Bsc…	498
Molecular function	GO:0003824	catalytic activity	985/2325	2895/7309	0.000557	BscC007g417/BscC016g464/BscC016g465/BscC008g225/BscC016g225/BscC025g029/BscC008g462/BscC011g195/BscC002g399/BscC017g275/BscC007g427/BscC017g030/BscC017g270/BscC010g148/BscC016g470/BscC016g230/BscC016g473/BscC008g458/BscC008g457/BscC014g600/BscC008g456/BscC008g213/BscC008g212/BscC008g211/BscC014g849/BscC017g036/BscC001g371/BscC023g435/BscC001g131/BscC010g175/BscC009g249/BscC014g836/BscC008g202/Bsc…	985
Molecular function	GO:0016772	transferase activity, transferring phosphorus-containing groups	228/2325	607/7309	0.000981	BscC020g320/BscC012g324/BscC012g202/BscC008g347/BscC020g209/BscC008g225/BscC004g328/BscC004g446/BscC007g427/BscC002g600/BscC006g065/BscC016g470/BscC020g313/BscC005g598/BscC006g180/BscC014g289/BscC001g002/BscC001g804/BscC014g600/BscC013g371/BscC001g806/BscC016g118/BscC010g705/BscC023g307/BscC010g703/BscC014g849/BscC004g312/BscC004g342/BscC006g270/BscC002g618/BscC004g460/BscC020g302/BscC003g420/Bsc…	228
Molecular function	GO:0005337	nucleoside transmembrane transporter activity	6/2325	6/7309	0.00103	BscC001g649/BscC001g659/BscC021g233/BscC001g655/BscC007g227/BscC007g315	6
Molecular function	GO:0004352	glutamate dehydrogenase (NAD+) activity	6/2325	6/7309	0.00103	BscC008g568/BscC009g355/BscC012g261/BscC016g225/BscC019g340/BscC004g150	6
Molecular function	GO:0004353	glutamate dehydrogenase [NAD(P)+] activity	6/2325	6/7309	0.00103	BscC008g568/BscC009g355/BscC012g261/BscC016g225/BscC019g340/BscC004g150	6
Molecular function	GO:0140096	catalytic activity, acting on a protein	328/2325	909/7309	0.0019	BscC009g384/BscC012g324/BscC022g728/BscC012g202/BscC016g465/BscC016g344/BscC003g644/BscC008g347/BscC020g209/BscC008g225/BscC005g365/BscC016g346/BscC018g180/BscC008g462/BscC006g058/BscC004g328/BscC004g446/BscC019g315/BscC017g275/BscC004g311/BscC007g427/BscC002g600/BscC006g065/BscC017g270/BscC016g470/BscC020g313/BscC005g598/BscC006g180/BscC014g289/BscC001g002/BscC014g600/BscC008g456/BscC016g118/Bsc…	328
Molecular function	GO:0031419	cobalamin binding	9/2325	12/7309	0.00266	BscC014g423/BscC005g353/BscC020g363/BscC003g073/BscC005g356/BscC005g355/BscC004g424/BscC020g359/BscC005g357	9
Molecular function	GO:0005199	structural constituent of cell wall	5/2325	5/7309	0.00325	BscC012g097/BscC012g095/BscC012g094/BscC016g251/BscC016g274	5
Molecular function	GO:0004348	glucosylceramidase activity	5/2325	5/7309	0.00325	BscC022g214/BscC022g215/BscC007g642/BscC022g197/BscC022g191	5
Molecular function	GO:0004731	purine-nucleoside phosphorylase activity	5/2325	5/7309	0.00325	BscC005g593/BscC018g152/BscC005g222/BscC018g138/BscC003g087	5
Molecular function	GO:0005249	voltage-gated potassium channel activity	15/2325	25/7309	0.00334	BscC007g736/BscC007g737/BscC009g016/BscC023g423/BscC023g422/BscC020g761/BscC020g762/BscC009g018/BscC014g781/BscC011g023/BscC008g204/BscC005g193/BscC011g029/BscC010g119/BscC014g828	15
Molecular function	GO:0016757	transferase activity, transferring glycosyl groups	61/2325	143/7309	0.00382	BscC009g069/BscC007g574/BscC014g373/BscC003g087/BscC007g576/BscC005g009/BscC001g875/BscC005g685/BscC007g577/BscC005g044/BscC008g105/BscC014g656/BscC014g655/BscC001g876/BscC007g253/BscC001g438/BscC001g439/BscC017g107/BscC006g532/BscC002g232/BscC017g106/BscC013g087/BscC013g088/BscC006g580/BscC008g252/BscC001g443/BscC001g444/BscC001g440/BscC014g245/BscC012g175/BscC001g442/BscC018g037/BscC014g646/Bsc…	61
Molecular function	GO:0017111	nucleoside-triphosphatase activity	100/2325	253/7309	0.00502	BscC023g255/BscC016g183/BscC020g323/BscC005g763/BscC020g326/BscC020g569/BscC005g644/BscC008g501/BscC027g038/BscC008g500/BscC001g879/BscC006g334/BscC013g246/BscC019g037/BscC009g410/BscC004g310/BscC021g113/BscC017g030/BscC005g519/BscC011g508/BscC016g230/BscC016g473/BscC022g554/BscC020g318/BscC018g231/BscC006g469/BscC016g120/BscC014g310/BscC005g022/BscC003g305/BscC027g015/BscC008g202/BscC006g714/Bsc…	100
Molecular function	GO:0016818	hydrolase activity, acting on acid anhydrides, in phosphorus-containing anhydrides	102/2325	259/7309	0.00525	BscC023g255/BscC016g183/BscC020g323/BscC005g763/BscC020g326/BscC020g569/BscC005g644/BscC008g501/BscC027g038/BscC008g500/BscC001g879/BscC006g334/BscC013g246/BscC019g037/BscC009g410/BscC004g310/BscC021g113/BscC017g030/BscC005g519/BscC011g508/BscC016g230/BscC016g473/BscC022g554/BscC020g318/BscC018g231/BscC006g469/BscC016g120/BscC014g310/BscC005g022/BscC003g305/BscC027g015/BscC008g202/BscC006g714/Bsc…	102
Molecular function	GO:0016639	oxidoreductase activity, acting on the CH-NH2 group of donors, NAD or NADP as acceptor	6/2325	7/7309	0.00526	BscC008g568/BscC009g355/BscC012g261/BscC016g225/BscC019g340/BscC004g150	6
Molecular function	GO:0004383	guanylate cyclase activity	6/2325	7/7309	0.00526	BscC002g469/BscC007g053/BscC007g044/BscC006g179/BscC027g012/BscC009g093	6
Molecular function	GO:1901505	carbohydrate derivative transmembrane transporter activity	6/2325	7/7309	0.00526	BscC001g649/BscC001g659/BscC021g233/BscC001g655/BscC007g227/BscC007g315	6
Molecular function	GO:0019904	protein domain specific binding	7/2325	9/7309	0.00617	BscC003g655/BscC006g271/BscC003g657/BscC002g667/BscC010g118/BscC027g009/BscC006g454	7
Molecular function	GO:0031418	L-ascorbic acid binding	7/2325	9/7309	0.00617	BscC013g409/BscC023g522/BscC013g410/BscC003g211/BscC013g386/BscC003g212/BscC013g385	7
Molecular function	GO:0008641	ubiquitin-like modifier activating enzyme activity	9/2325	13/7309	0.00621	BscC009g385/BscC025g049/BscC023g279/BscC006g053/BscC009g073/BscC020g288/BscC023g280/BscC019g102/BscC023g309	9
Molecular function	GO:0016740	transferase activity	364/2325	1035/7309	0.00707	BscC007g417/BscC006g053/BscC020g320/BscC012g324/BscC003g087/BscC012g202/BscC005g009/BscC008g105/BscC008g347/BscC020g209/BscC008g225/BscC025g029/BscC008g462/BscC014g734/BscC004g328/BscC004g446/BscC008g108/BscC004g566/BscC017g275/BscC007g427/BscC002g600/BscC006g065/BscC017g270/BscC016g470/BscC020g313/BscC005g598/BscC006g180/BscC014g289/BscC005g479/BscC001g002/BscC005g593/BscC001g804/BscC014g600/Bsc…	364
Molecular function	GO:0016903	oxidoreductase activity, acting on the aldehyde or oxo group of donors	19/2325	36/7309	0.00712	BscC004g564/BscC004g563/BscC004g562/BscC004g551/BscC004g440/BscC004g550/BscC023g366/BscC007g313/BscC025g096/BscC025g097/BscC007g383/BscC024g004/BscC018g193/BscC007g241/BscC023g317/BscC004g439/BscC004g549/BscC004g438/BscC004g548	19
Molecular function	GO:0031683	G-protein beta/gamma-subunit complex binding	13/2325	22/7309	0.00746	BscC009g410/BscC001g184/BscC021g113/BscC020g120/BscC007g046/BscC012g356/BscC007g047/BscC011g508/BscC005g576/BscC020g569/BscC027g038/BscC027g015/BscC001g227	13
Molecular function	GO:0016462	pyrophosphatase activity	100/2325	257/7309	0.00848	BscC023g255/BscC016g183/BscC020g323/BscC005g763/BscC020g326/BscC020g569/BscC005g644/BscC008g501/BscC027g038/BscC008g500/BscC001g879/BscC006g334/BscC013g246/BscC019g037/BscC009g410/BscC004g310/BscC021g113/BscC017g030/BscC005g519/BscC011g508/BscC016g230/BscC016g473/BscC022g554/BscC020g318/BscC018g231/BscC006g469/BscC016g120/BscC014g310/BscC005g022/BscC003g305/BscC027g015/BscC008g202/BscC006g714/Bsc…	100
Molecular function	GO:0004180	carboxypeptidase activity	12/2325	20/7309	0.00857	BscC009g411/BscC024g086/BscC024g087/BscC023g032/BscC009g215/BscC023g033/BscC023g435/BscC022g430/BscC024g146/BscC024g147/BscC016g361/BscC023g075	12
Molecular function	GO:0004590	orotidine-5'-phosphate decarboxylase activity	4/2325	4/7309	0.0102	BscC010g322/BscC009g069/BscC010g272/BscC014g265	4
Molecular function	GO:0003933	GTP cyclohydrolase activity	4/2325	4/7309	0.0102	BscC029g011/BscC029g004/BscC011g085/BscC011g084	4
Molecular function	GO:0003934	GTP cyclohydrolase I activity	4/2325	4/7309	0.0102	BscC029g011/BscC029g004/BscC011g085/BscC011g084	4
Molecular function	GO:0016782	transferase activity, transferring sulfur-containing groups	14/2325	25/7309	0.0105	BscC010g498/BscC023g286/BscC009g397/BscC006g053/BscC007g366/BscC022g338/BscC023g292/BscC008g425/BscC007g394/BscC023g238/BscC010g417/BscC017g203/BscC001g808/BscC023g309	14
Molecular function	GO:0016817	hydrolase activity, acting on acid anhydrides	102/2325	265/7309	0.0112	BscC023g255/BscC016g183/BscC020g323/BscC005g763/BscC020g326/BscC020g569/BscC005g644/BscC008g501/BscC027g038/BscC008g500/BscC001g879/BscC006g334/BscC013g246/BscC019g037/BscC009g410/BscC004g310/BscC021g113/BscC017g030/BscC005g519/BscC011g508/BscC016g230/BscC016g473/BscC022g554/BscC020g318/BscC018g231/BscC006g469/BscC016g120/BscC014g310/BscC005g022/BscC003g305/BscC027g015/BscC008g202/BscC006g714/Bsc…	102
Molecular function	GO:0008144	drug binding	345/2325	985/7309	0.0113	BscC008g461/BscC012g324/BscC012g202/BscC008g347/BscC020g209/BscC008g225/BscC004g328/BscC013g125/BscC013g246/BscC017g029/BscC004g446/BscC013g482/BscC004g310/BscC007g427/BscC002g600/BscC017g030/BscC003g193/BscC006g065/BscC003g073/BscC010g148/BscC016g470/BscC020g313/BscC005g356/BscC016g230/BscC005g598/BscC006g180/BscC005g355/BscC014g289/BscC005g357/BscC001g002/BscC014g600/BscC005g353/BscC016g118/Bsc…	345
Molecular function	GO:0005244	voltage-gated ion channel activity	20/2325	40/7309	0.0124	BscC007g736/BscC007g737/BscC009g016/BscC023g423/BscC023g422/BscC005g849/BscC020g761/BscC020g244/BscC020g762/BscC020g245/BscC016g384/BscC009g018/BscC014g781/BscC011g023/BscC008g204/BscC005g193/BscC011g029/BscC013g148/BscC010g119/BscC014g828	20
Molecular function	GO:0022832	voltage-gated channel activity	20/2325	40/7309	0.0124	BscC007g736/BscC007g737/BscC009g016/BscC023g423/BscC023g422/BscC005g849/BscC020g761/BscC020g244/BscC020g762/BscC020g245/BscC016g384/BscC009g018/BscC014g781/BscC011g023/BscC008g204/BscC005g193/BscC011g029/BscC013g148/BscC010g119/BscC014g828	20
Molecular function	GO:0008191	metalloendopeptidase inhibitor activity	5/2325	6/7309	0.0143	BscC023g266/BscC011g038/BscC009g101/BscC009g381/BscC009g382	5
Molecular function	GO:0004396	hexokinase activity	6/2325	8/7309	0.0153	BscC024g089/BscC004g808/BscC003g309/BscC036g005/BscC032g003/BscC003g575	6
Molecular function	GO:0005536	glucose binding	6/2325	8/7309	0.0153	BscC024g089/BscC004g808/BscC003g309/BscC036g005/BscC032g003/BscC003g575	6
Molecular function	GO:0015932	nucleobase-containing compound transmembrane transporter activity	6/2325	8/7309	0.0153	BscC001g649/BscC001g659/BscC021g233/BscC001g655/BscC007g227/BscC007g315	6
Molecular function	GO:0009975	cyclase activity	6/2325	8/7309	0.0153	BscC002g469/BscC007g053/BscC007g044/BscC006g179/BscC027g012/BscC009g093	6
Molecular function	GO:1901363	heterocyclic compound binding	784/2325	2337/7309	0.0156	BscC010g392/BscC008g461/BscC010g390/BscC024g218/BscC001g593/BscC024g219/BscC025g022/BscC008g225/BscC017g029/BscC011g195/BscC007g427/BscC010g387/BscC017g030/BscC003g193/BscC010g148/BscC016g470/BscC016g230/BscC016g473/BscC011g188/BscC014g600/BscC008g213/BscC008g212/BscC008g211/BscC011g180/BscC002g166/BscC014g849/BscC017g286/BscC010g175/BscC016g485/BscC001g134/BscC008g202/BscC014g830/BscC023g437/Bsc…	784
Molecular function	GO:0097159	organic cyclic compound binding	784/2325	2337/7309	0.0156	BscC010g392/BscC008g461/BscC010g390/BscC024g218/BscC001g593/BscC024g219/BscC025g022/BscC008g225/BscC017g029/BscC011g195/BscC007g427/BscC010g387/BscC017g030/BscC003g193/BscC010g148/BscC016g470/BscC016g230/BscC016g473/BscC011g188/BscC014g600/BscC008g213/BscC008g212/BscC008g211/BscC011g180/BscC002g166/BscC014g849/BscC017g286/BscC010g175/BscC016g485/BscC001g134/BscC008g202/BscC014g830/BscC023g437/Bsc…	784
Molecular function	GO:0015399	primary active transmembrane transporter activity	23/2325	49/7309	0.0188	BscC013g516/BscC015g269/BscC011g317/BscC011g218/BscC008g493/BscC016g183/BscC018g204/BscC016g230/BscC016g120/BscC027g024/BscC018g277/BscC027g023/BscC018g278/BscC014g801/BscC002g191/BscC024g264/BscC007g163/BscC024g267/BscC002g192/BscC014g755/BscC017g118/BscC002g185/BscC002g186	23
Molecular function	GO:0042626	ATPase-coupled transmembrane transporter activity	23/2325	49/7309	0.0188	BscC013g516/BscC015g269/BscC011g317/BscC011g218/BscC008g493/BscC016g183/BscC018g204/BscC016g230/BscC016g120/BscC027g024/BscC018g277/BscC027g023/BscC018g278/BscC014g801/BscC002g191/BscC024g264/BscC007g163/BscC024g267/BscC002g192/BscC014g755/BscC017g118/BscC002g185/BscC002g186	23
Molecular function	GO:0016877	ligase activity, forming carbon-sulfur bonds	9/2325	15/7309	0.0225	BscC009g385/BscC025g049/BscC023g279/BscC006g053/BscC009g073/BscC020g288/BscC023g280/BscC019g102/BscC023g309	9
Molecular function	GO:0022804	active transmembrane transporter activity	42/2325	102/7309	0.0281	BscC009g323/BscC009g241/BscC021g320/BscC021g321/BscC011g317/BscC011g218/BscC016g183/BscC018g204/BscC012g423/BscC012g246/BscC012g245/BscC016g120/BscC023g393/BscC023g394/BscC002g191/BscC002g192/BscC014g755/BscC012g426/BscC014g416/BscC013g516/BscC015g269/BscC005g718/BscC008g493/BscC012g235/BscC012g234/BscC016g230/BscC027g024/BscC018g277/BscC027g023/BscC009g318/BscC018g278/BscC005g555/BscC014g801/Bsc…	42
Molecular function	GO:0022843	voltage-gated cation channel activity	15/2325	30/7309	0.0287	BscC007g736/BscC007g737/BscC009g016/BscC023g423/BscC023g422/BscC020g761/BscC020g762/BscC009g018/BscC014g781/BscC011g023/BscC008g204/BscC005g193/BscC011g029/BscC010g119/BscC014g828	15
Molecular function	GO:0097367	carbohydrate derivative binding	380/2325	1109/7309	0.0312	BscC009g148/BscC008g461/BscC012g324/BscC012g202/BscC020g323/BscC024g218/BscC024g219/BscC020g204/BscC020g326/BscC008g347/BscC020g209/BscC008g225/BscC004g328/BscC013g125/BscC013g246/BscC017g029/BscC004g446/BscC022g280/BscC004g310/BscC007g427/BscC002g600/BscC021g113/BscC017g030/BscC003g193/BscC006g065/BscC016g470/BscC020g313/BscC011g508/BscC016g230/BscC005g598/BscC006g180/BscC014g289/BscC016g473/Bsc…	380
Molecular function	GO:0019825	oxygen binding	23/2325	51/7309	0.0316	BscC001g061/BscC023g277/BscC017g053/BscC010g199/BscC020g361/BscC017g481/BscC023g388/BscC019g381/BscC019g173/BscC007g147/BscC014g312/BscC010g198/BscC007g712/BscC023g381/BscC007g458/BscC006g637/BscC024g102/BscC016g405/BscC007g671/BscC006g533/BscC011g180/BscC022g372/BscC013g482	23
Molecular function	GO:0008430	selenium binding	3/2325	3/7309	0.0322	BscC014g467/BscC005g331/BscC006g696	3
Molecular function	GO:0019798	procollagen-proline dioxygenase activity	3/2325	3/7309	0.0322	BscC006g058/BscC003g211/BscC003g212	3
Molecular function	GO:0008534	oxidized purine nucleobase lesion DNA N-glycosylase activity	3/2325	3/7309	0.0322	BscC017g062/BscC017g052/BscC008g615	3
Molecular function	GO:0030060	L-malate dehydrogenase activity	3/2325	3/7309	0.0322	BscC011g445/BscC022g350/BscC007g245	3
Molecular function	GO:0004656	procollagen-proline 4-dioxygenase activity	3/2325	3/7309	0.0322	BscC006g058/BscC003g211/BscC003g212	3
Molecular function	GO:0004747	ribokinase activity	3/2325	3/7309	0.0322	BscC020g170/BscC001g804/BscC001g806	3
Molecular function	GO:0000702	oxidized base lesion DNA N-glycosylase activity	3/2325	3/7309	0.0322	BscC017g062/BscC017g052/BscC008g615	3
Molecular function	GO:0031543	peptidyl-proline dioxygenase activity	3/2325	3/7309	0.0322	BscC006g058/BscC003g211/BscC003g212	3
Molecular function	GO:0031545	peptidyl-proline 4-dioxygenase activity	3/2325	3/7309	0.0322	BscC006g058/BscC003g211/BscC003g212	3
Molecular function	GO:0003979	UDP-glucose 6-dehydrogenase activity	3/2325	3/7309	0.0322	BscC024g241/BscC012g620/BscC012g641	3
Molecular function	GO:0016286	small conductance calcium-activated potassium channel activity	3/2325	3/7309	0.0322	BscC009g520/BscC002g254/BscC007g113	3
Molecular function	GO:0004084	branched-chain-amino-acid transaminase activity	3/2325	3/7309	0.0322	BscC010g291/BscC022g855/BscC010g285	3
Molecular function	GO:0017076	purine nucleotide binding	367/2325	1071/7309	0.0339	BscC009g148/BscC008g461/BscC012g324/BscC012g202/BscC020g323/BscC024g218/BscC024g219/BscC020g204/BscC020g326/BscC020g569/BscC008g347/BscC020g209/BscC008g225/BscC004g328/BscC013g246/BscC017g029/BscC004g446/BscC022g280/BscC004g310/BscC007g427/BscC002g600/BscC021g113/BscC017g030/BscC003g193/BscC006g065/BscC016g470/BscC020g313/BscC011g508/BscC016g230/BscC005g598/BscC006g180/BscC014g289/BscC016g473/Bsc…	367
Molecular function	GO:0035639	purine ribonucleoside triphosphate binding	359/2325	1047/7309	0.0346	BscC009g148/BscC008g461/BscC012g324/BscC012g202/BscC020g323/BscC024g218/BscC024g219/BscC020g204/BscC020g326/BscC008g347/BscC020g209/BscC008g225/BscC004g328/BscC013g246/BscC017g029/BscC004g446/BscC022g280/BscC004g310/BscC007g427/BscC002g600/BscC021g113/BscC017g030/BscC003g193/BscC006g065/BscC016g470/BscC020g313/BscC011g508/BscC016g230/BscC005g598/BscC006g180/BscC014g289/BscC016g473/BscC001g002/Bsc…	359
Molecular function	GO:0031369	translation initiation factor binding	5/2325	7/7309	0.037	BscC021g513/BscC010g463/BscC010g349/BscC010g406/BscC010g405	5
Molecular function	GO:0004185	serine-type carboxypeptidase activity	4/2325	5/7309	0.0381	BscC009g411/BscC009g215/BscC023g435/BscC016g361	4
Molecular function	GO:0016706	2-oxoglutarate-dependent dioxygenase activity	4/2325	5/7309	0.0381	BscC023g522/BscC006g058/BscC003g211/BscC003g212	4
Molecular function	GO:0004675	transmembrane receptor protein serine/threonine kinase activity	4/2325	5/7309	0.0381	BscC003g549/BscC022g052/BscC022g053/BscC012g598	4
Molecular function	GO:0019238	cyclohydrolase activity	4/2325	5/7309	0.0381	BscC029g011/BscC029g004/BscC011g085/BscC011g084	4
Molecular function	GO:0004075	biotin carboxylase activity	4/2325	5/7309	0.0381	BscC016g269/BscC002g402/BscC002g406/BscC016g292	4
Molecular function	GO:0005231	excitatory extracellular ligand-gated ion channel activity	14/2325	29/7309	0.047	BscC013g408/BscC021g015/BscC007g223/BscC001g232/BscC012g682/BscC001g881/BscC001g233/BscC012g509/BscC008g398/BscC004g606/BscC008g011/BscC012g513/BscC013g384/BscC015g242	14
