# Supplementary material for: Genome of the Giant Panda Roundworm Illuminates Its Host Shift and Parasitic Adaptation
Source: Genomics Proteomics Bioinformatics. 2021 Sep 3;20(2):366–81. doi: 10.1016/j.gpb.2021.08.002 (PMC9684166; doi:10.1016/j.gpb.2021.08.002)
Supplement: Supplementary Table S18 [file mmc19.xlsx]

## Sheet: Sheet1
Table S18 Positively selected genes identified in B. schroederi
Gene ID	Egg-TPM	L2-TPM	L5-TPM	Female adult-TPM	Pfam	Annotation
BscC001g004	6.98	4	3.74	4.06	-	Ubiquitin carboxyl-terminal hydrolase 7
BscC001g006	26.8	17.14	52.49	5.1	-	Spindle- and centromere-associated protein
BscC001g009	3.81	2.55	1.02	1.11	-	Twitchin
BscC001g010	0.86	0.74	0.88	0.35	PF00041(Fibronectin type III domain)	Twitchin
BscC001g011	5.69	0	1.52	0	-	Spindle- and centromere-associated protein
BscC001g012	0.81	0	0	0	-	Prolow-density lipoprotein receptor-related protein 1
BscC001g018	5.02	0	0.47	3.82	-	Ubiquitin carboxyl-terminal hydrolase 33
BscC001g021	2.94	0	2.52	3.27	-	Expressed Protein
BscC001g026	5.48	1.44	0.09	3.2	PF00616(GTPase-activator protein for Ras-like GTPase)	Ras GTPase-activating protein gap-2
BscC001g029	4.52	1.38	2.08	2.49	PF04494(WD40 associated region in TFIID subunit, NTD2 domain)	Transcription initiation factor TFIID subunit 5
BscC001g030	2.1	2.28	0.5	0.25	-	Expressed Protein
BscC001g032	5.57	0	0	0	PF02460(Patched family)	Patched domain-containing protein 3
BscC001g037	9.89	1.73	4.5	0.6	-	Nonsense-mediated mRNA decay protein 2
BscC001g087	0	0.58	0.07	0	-	Expressed Protein
BscC001g102	0	0	2.28	0	-	Expressed Protein
BscC001g108	109.17	18.13	14.39	14.29	-	Expressed Protein
BscC001g109	169.86	0	4.35	36.41	-	Expressed Protein
BscC001g116	5.15	7.99	2.3	1.35	-	Expressed Protein
BscC001g118	0.12	9.77	3.83	0.92	-	Expressed Protein
BscC001g119	3.73	66.18	9.16	4.13	PF08596(Lethal giant larvae(Lgl) like, C-terminal)	Syntaxin-binding protein 5
BscC001g131	11.97	24.43	26.36	27.64	PF03770(Inositol polyphosphate kinase)	Inositol-trisphosphate 3-kinase A
BscC001g133	0	0	0.61	0	PF00102(Protein-tyrosine phosphatase)	Receptor-type tyrosine-protein phosphatase T
BscC001g152	6.39	66.66	21.37	5.5	-	Expressed Protein
BscC001g153	1.16	7.24	19.34	0.61	-	Expressed Protein
BscC001g191	3.77	33.95	3.22	5.19	PF01545(Cation efflux family)	Expressed Protein
BscC001g202	2.76	5.72	16.88	14.57	PF00916(Sulfate permease family);PF01740(STAS domain);PF03188(Eukaryotic cytochrome b561)	Sulfate permease family protein 3
BscC001g205	13.72	50.96	5.51	5.94	PF07842(GC-rich sequence DNA-binding factor-like protein)	PAX3- and PAX7-binding protein 1
BscC001g266	39.84	21.69	22.33	38.09	PF01565(FAD binding domain);PF02913(FAD linked oxidases, C-terminal domain);PF13878(zinc-finger of acetyl-transferase ESCO);PF13880(ESCO1/2 acetyl-transferase)	D-2-hydroxyglutarate dehydrogenase, mitochondrial
BscC001g307	5.31	23.25	5.58	6.18	-	Expressed Protein
BscC001g335	26.84	37.83	17.29	23.98	PF00330(Aconitase family (aconitate hydratase));PF00694(Aconitase C-terminal domain)	putative aconitate hydratase, mitochondrial
BscC001g338	8.95	23.37	5.7	6.86	PF04818(RNA polymerase II-binding domain.)	Protein SCAF8
BscC001g346	29.3	36.22	8.57	7.61	PF06991(Microfibril-associated/Pre-mRNA processing)	Expressed Protein
BscC001g408	10.82	19.19	8.59	6.07	PF00076(RNA recognition motif. (a.k.a. RRM, RBD, or RNP domain));PF00642(Zinc finger C-x8-C-x5-C-x3-H type (and similar))	Splicing factor U2AF 35 kDa subunit
BscC001g419	0.08	0	1.72	0	-	Expressed Protein
BscC001g428	0.58	0.66	0	0	-	Expressed Protein
BscC001g429	1.02	65	0.81	0.84	PF07690(Major Facilitator Superfamily)	Sodium-dependent phosphate transport protein 1
BscC001g544	1.31	10.68	0.23	1.24	PF00168(C2 domain);PF15625(CC2D2A N-terminal C2 domain)	Coiled-coil and C2 domain-containing protein 2A
BscC001g564	9.73	116.86	22.12	14.32	-	Coiled-coil domain-containing protein
BscC001g567	13.47	75.49	17.19	0	-	Pyruvate dehydrogenase phosphatase regulatory subunit, mitochondrial
BscC001g570	10.16	46.19	12.9	14.99	PF04430(Protein of unknown function (DUF498/DUF598))	NADH dehydrogenase
BscC001g575	11.7	67.65	20.77	8.45	PF00400(WD domain, G-beta repeat)	DDB1- and CUL4-associated factor 11 -like protein
BscC001g587	0.88	0.97	22.37	0	PF00635(MSP (Major sperm protein) domain)	Expressed Protein
BscC001g592	0	0	0	0	-	Expressed Protein
BscC001g608	1.68	0.35	8.2	0.04	PF00300(Histidine phosphatase superfamily (branch 1))	Protein UBASH3A -like protein
BscC001g620	18.32	16.86	3.09	7.2	PF00160(Cyclophilin type peptidyl-prolyl cis-trans isomerase/CLD)	Peptidyl-prolyl cis-trans isomerase-like 4
BscC001g627	4.05	220.74	12.66	4.87	-	Expressed Protein
BscC001g649	0	2.51	0.36	0	PF01733(Nucleoside transporter)	Expressed Protein
BscC001g662	19.1	0	0	0	-	WD40 repeat-containing protein SMU1
BscC001g681	198.13	1173.06	289.24	231.26	PF04707(PRELI-like family)	Protein slowmo -like protein 2
BscC001g718	1.34	14.84	1.59	1.27	PF07539(Down-regulated in metastasis)	Small subunit processome component 20 -like protein
BscC001g726	18.07	19.48	7.22	10.37	PF01082(Copper type II ascorbate-dependent monooxygenase, N-terminal domain);PF01436(NHL repeat);PF03712(Copper type II ascorbate-dependent monooxygenase, C-terminal domain);PF10282(Lactonase, 7-bladed beta-propeller)	putative peptidyl-glycine alpha-amidating monooxygenase T19B4.1
BscC001g734	22.23	4.43	5.68	9.57	-	Expressed Protein
BscC001g739	0.06	65.41	6.7	11.09	-	Expressed Protein
BscC001g742	12.37	51.54	22.98	19.45	PF05022(SRP40, C-terminal domain)	Nucleolar and coiled-body phosphoprotein 1
BscC001g767	113.58	116.49	78.22	39.34	PF04969(CS domain);PF14050(N-terminal conserved domain of Nudc.)	Nuclear migration protein nudC
BscC001g781	0.43	2.1	0.37	0.5	PF00092(von Willebrand factor type A domain)	Collagen alpha-6(VI) chain
BscC001g782	2.82	3.3	1.47	0.81	PF00092(von Willebrand factor type A domain)	Collagen alpha-6(VI) chain
BscC001g822	0	0	0	0	-	Vesicle-associated membrane protein/synaptobrevin-binding protein
BscC001g831	0.05	0.06	2.17	2.7	PF02931(Neurotransmitter-gated ion-channel ligand binding domain);PF02932(Neurotransmitter-gated ion-channel transmembrane region)	Glycine receptor subunit beta-type 4
BscC001g875	0.03	0	5.3	0.4	PF00201(UDP-glucoronosyl and UDP-glucosyl transferase)	Putative UDP-glucuronosyltransferase ugt-47
BscC001g886	29.73	166.4	37.2	57.25	PF08524(rRNA processing)	Expressed Protein
BscC001g888	0.06	0	0.38	0	PF07782(DC-STAMP-like protein)	DC-STAMP-like protein
BscC002g003	18.67	69.47	18.27	23.41	PF08711(TFIIS helical bundle-like domain)	IWS1-like protein
BscC002g048	0.82	0.29	3.16	0.08	PF01431(Peptidase family M13);PF05649(Peptidase family M13)	Neprilysin-2
BscC002g074	6.23	41.55	8.98	5.88	PF00018(SH3 domain);PF00595(PDZ domain (Also known as DHR or GLGF));PF00625(Guanylate kinase);PF09058(L27_1)	guanylate kinase
BscC002g079	40.27	20.12	7.42	7.92	PF04193(PQ loop repeat)	Melanoma-associated antigen E1
BscC002g092	42.76	8.79	13.29	9.17	PF01237(Oxysterol-binding protein)	Oxysterol-binding protein-related protein 1
BscC002g127	0.38	0	1.12	0	-	Expressed Protein
BscC002g135	0	0	0	0	PF12150(Cytosolic motility protein)	Expressed Protein
BscC002g141	108.75	6.2	5.87	33.39	PF13445(RING-type zinc-finger)	Tripartite motif-containing protein 59
BscC002g267	27.09	14.13	4.3	9.93	PF00271(Helicase conserved C-terminal domain);PF01485(IBR domain, a half RING-finger domain);PF04408(Helicase associated domain (HA2));PF07717(Oligonucleotide/oligosaccharide-binding (OB)-fold)	putative pre-mRNA-splicing factor ATP-dependent RNA helicase
BscC002g277	0.93	0	0.74	0	-	Expressed Protein
BscC002g297	123.52	14.55	10.9	185.59	-	Expressed Protein
BscC002g302	8.06	29.05	0.22	2.04	PF01756(Acyl-CoA oxidase);PF02770(Acyl-CoA dehydrogenase, middle domain);PF14749(Acyl-coenzyme A oxidase N-terminal)	putative peroxisomal acyl-coenzyme A oxidase
BscC002g320	14.06	0.16	7.99	3.6	PF00102(Protein-tyrosine phosphatase)	Receptor-type tyrosine-protein phosphatase C
BscC002g328	73.15	32.89	12.98	9.1	PF06047(Ras-induced vulval development antagonist)	UPF0396 protein
BscC002g344	5.84	7.45	3.22	4.82	PF13445(RING-type zinc-finger)	Expressed Protein
BscC002g351	0	0	0	0	PF12150(Cytosolic motility protein)	Expressed Protein
BscC002g356	53.46	8.63	11.23	19.35	PF00134(Cyclin, N-terminal domain)	G2/mitotic-specific cyclin-B3
BscC002g361	0.26	0.19	8.34	0.9	-	Expressed Protein
BscC002g362	0	0.17	3.29	1.79	PF00094(von Willebrand factor type D domain);PF00147(Fibrinogen beta and gamma chains, C-terminal globular domain);PF01826(Trypsin Inhibitor like cysteine rich domain)	Zonadhesin
BscC002g366	0	0	4.62	0.11	-	Expressed Protein
BscC002g385	0	0	1.81	0	PF12150(Cytosolic motility protein)	MFP2c
BscC002g429	3.45	8.96	4.47	0.86	-	Nuclear hormone receptor family member
BscC002g441	0.05	0	0.73	0	-	Expressed Protein
BscC002g451	0.02	0	2.67	0	-	Expressed Protein
BscC002g469	1.25	0.02	2.14	0.02	PF00211(Adenylate and Guanylate cyclase catalytic domain);PF01094(Receptor family ligand binding region);PF07701(Heme NO binding associated);PF07714(Protein tyrosine kinase)	Guanylate cyclase receptor-type gcy-1
BscC002g480	12.83	11.39	5.14	4.48	PF00789(UBX domain);PF13899(Thioredoxin-like);PF14555(UBA-like domain)	UBX domain-containing protein 7
BscC002g490	41.27	1.05	9.12	9.55	PF00169(PH domain);PF08174(Cell division protein anillin)	Anillin-like protein 2
BscC002g503	20.69	0.39	3.32	6.31	-	Expressed Protein
BscC002g509	79.61	131.55	301.87	141.9	PF00194(Eukaryotic-type carbonic anhydrase)	Putative carbonic anhydrase 3
BscC002g526	0	0.48	0	0	PF12150(Cytosolic motility protein)	Expressed Protein
BscC002g534	0.3	0	3.63	0.15	PF07885(Ion channel)	Open rectifier potassium channel protein 1
BscC002g535	3.06	3.45	3.61	6.39	PF00104(Ligand-binding domain of nuclear hormone receptor);PF00105(Zinc finger, C4 type (two domains))	Nuclear hormone receptor family member nhr-12
BscC002g540	54.92	30.17	6	14.35	PF00583(Acetyltransferase (GNAT) family);PF04055(Radical SAM superfamily);PF12874(Zinc-finger of C2H2 type);PF16199(Radical_SAM C-terminal domain)	Speckle targeted PIP5K1A-regulated poly(A) polymerase
BscC002g545	1.61	0.18	54.78	0	-	Expressed Protein
BscC002g549	17.23	7.9	1.45	6.73	PF02771(Acyl-CoA dehydrogenase, N-terminal domain)	putative medium-chain specific acyl-CoA dehydrogenase 10, mitochondrial
BscC002g551	156.87	591.51	152.66	115.92	PF00071(Ras family)	Ras-like protein
BscC002g605	1.59	0.28	6.26	0.12	PF00635(MSP (Major sperm protein) domain)	Expressed Protein
BscC002g609	142.97	14.06	3.43	27.63	PF02931(Neurotransmitter-gated ion-channel ligand binding domain);PF02932(Neurotransmitter-gated ion-channel transmembrane region)	Glutamate-gated chloride channel
BscC002g629	46.24	41.15	19.02	20.2	PF16076(Acyltransferase C-terminus)	Putative 1-acyl-sn-glycerol-3-phosphate acyltransferase acl-12
BscC002g648	0	0.12	0	0	PF12150(Cytosolic motility protein)	Expressed Protein
BscC002g672	0.28	0.38	11.95	0	-	Expressed Protein
BscC002g687	0	0	0.23	0.22	PF12937(F-box-like)	putative F-box protein
BscC002g689	0.86	0	0.59	2.05	-	Twitchin
BscC002g690	27.36	0.12	1.93	2.97	-	Spindle- and centromere-associated protein
BscC002g697	0	0	0	0	-	Trafficking protein particle complex subunit 11
BscC002g699	0.04	0.07	0	0.08	PF00821(Phosphoenolpyruvate carboxykinase)	MAP kinase-interacting serine/threonine-protein kinase 1
BscC003g002	17.37	2.12	23.54	2.81	-	WD repeat-containing protein 24
BscC003g004	1.97	0	2.15	0.84	-	Baculoviral IAP repeat-containing protein 6
BscC003g005	0.71	0	0.26	0.94	-	Protocadherin-16
BscC003g011	14.94	107.4	18.48	29.37	PF06741(LsmAD domain);PF14438(Ataxin 2 SM domain)	Ataxin-2-like protein
BscC003g015	0.45	7.08	1.39	0.35	PF15795(Ectodermal ciliogenesis protein)	Protein SPEC3
BscC003g058	10.28	0	1.53	4.27	-	Piezo-type mechanosensitive ion channel component 2
BscC003g115	38.27	12.4	6.4	8.27	PF00106(short chain dehydrogenase);PF02036(SCP-2 sterol transfer family)	Peroxisomal multifunctional enzyme A
BscC003g128	0.71	0.35	91.04	4.25	PF00059(Lectin C-type domain);PF00092(von Willebrand factor type A domain)	C-type lectin protein
BscC003g152	8.03	9.26	7.04	11.1	PF00069(Protein kinase domain)	Serine threonine protein kinase-related domain containing protein
BscC003g163	104.04	226.81	55.5	60.82	PF06732(Pescadillo N-terminus);PF16589(BRCT domain, a BRCA1 C-terminus domain)	Pescadillo -like protein
BscC003g176	5.43	1.63	0.24	1.97	-	Ubiquitin carboxyl-terminal hydrolase 37
BscC003g185	5.25	13.23	0.1	0.13	PF00046(Homeobox domain)	Homeobox protein egl-5
BscC003g221	0.16	0.16	0	0.09	PF01055(Glycosyl hydrolases family 31);PF16863(N-terminal barrel of NtMGAM and CtMGAM, maltase-glucoamylase)	Maltase-glucoamylase, intestinal
BscC003g222	1.53	1.12	0.23	10.03	PF01055(Glycosyl hydrolases family 31);PF16863(N-terminal barrel of NtMGAM and CtMGAM, maltase-glucoamylase)	Maltase-glucoamylase, intestinal
BscC003g223	0.4	1.44	0.5	5.63	-	Maltase-glucoamylase, intestinal
BscC003g225	1.31	0.47	0.82	2.77	PF01055(Glycosyl hydrolases family 31);PF13802(Galactose mutarotase-like)	Maltase-glucoamylase, intestinal
BscC003g245	0.87	0.08	316.53	383.56	PF00059(Lectin C-type domain);PF00092(von Willebrand factor type A domain)	Cell surface glycoprotein 1
BscC003g291	21.87	6.28	2.49	12.74	PF01852(START domain);PF10457(Cholesterol-capturing domain)	StAR-related lipid transfer protein 3
BscC003g341	16.67	22.01	60.89	132.15	PF00088(Trefoil (P-type) domain);PF01055(Glycosyl hydrolases family 31);PF13802(Galactose mutarotase-like);PF16863(N-terminal barrel of NtMGAM and CtMGAM, maltase-glucoamylase)	maltase-glucoamylase, intestinal
BscC003g343	1.82	4.27	2.68	2.37	-	Cell death protein 4
BscC003g360	0.75	1.66	25.08	5.61	-	UBX domain-containing protein 6
BscC003g368	4.1	0.05	19.52	0.17	-	Expressed Protein
BscC003g430	0	1.19	0.12	0	-	OV39 antigen
BscC003g431	0.9	30.72	3.51	1.62	-	Hypothetical protein CBG16159
BscC003g454	5.34	20.31	1.66	4.48	PF00010(Helix-loop-helix DNA-binding domain);PF08447(PAS fold)	Neuronal PAS domain-containing protein 2
BscC003g473	17.05	25.29	16.09	59.43	-	Phosphatidylinositol 4-kinase alpha
BscC003g478	9.46	9.65	1.18	3.24	-	WD repeat-containing protein 24
BscC003g485	0	0.71	0.11	0	-	putative DNA topoisomerase 2
BscC003g488	6.51	3.73	2.54	4.2	-	Expressed Protein
BscC003g497	0.89	0	10.32	0.04	PF01399(PCI domain)	putative 26S proteasome regulatory subunit rpn-6.1
BscC003g552	1.6	2.4	0	0.37	PF01725(Ham1 family)	Inosine triphosphate pyrophosphatase
BscC003g554	8.53	44.44	7.5	8.7	PF00069(Protein kinase domain);PF10373(Est1 DNA/RNA binding domain);PF10374(Telomerase activating protein Est1);PF13638(PIN domain)	Telomerase-binding protein EST1A
BscC003g564	27.95	15.27	6.48	8.63	PF03372(Endonuclease/Exonuclease/phosphatase family)	Inositol polyphosphate 5-phosphatase
BscC003g573	103.42	59.37	14.11	28.03	PF04127(DNA / pantothenate metabolism flavoprotein)	DNA/pantothenate metabolism flavoprotein
BscC003g669	48.83	19.36	16.87	39.14	PF11563(Protoglobin);PF12850(Calcineurin-like phosphoesterase superfamily domain)	Vacuolar protein sorting-associated protein 29
BscC003g684	0	0.07	0	0	PF08423(Rad51)	Meiotic recombination protein DMC1/LIM15 -like protein
BscC004g011	74.93	105.64	20.5	28.98	PF05186(Dpy-30 motif);PF12796(Ankyrin repeats (3 copies));PF13637(Ankyrin repeats (many copies))	Expressed Protein
BscC004g023	1.56	2.65	3.27	0.2	-	Expressed Protein
BscC004g030	234.59	83.76	11.53	40.11	PF00069(Protein kinase domain)	AGC protein kinase
BscC004g033	0.89	0.92	27.46	0	-	Expressed Protein
BscC004g057	109.21	10.71	9.73	29.12	PF00017(SH2 domain);PF00018(SH3 domain);PF07714(Protein tyrosine kinase);PF14604(Variant SH3 domain)	Tyrosine-protein kinase Fer
BscC004g073	0	0	3.32	0	-	Expressed Protein
BscC004g076	0.32	2.26	8.17	11.23	PF01391(Collagen triple helix repeat (20 copies));PF01400(Astacin (Peptidase family M12A))	Zinc metalloproteinase nas-8
BscC004g104	18.11	26.4	4.21	11.84	PF10258(PHAX RNA-binding domain)	Phosphorylated adapter RNA export protein
BscC004g105	1.15	1.35	0.16	1.34	PF00026(Eukaryotic aspartyl protease)	Aspartic protease 6
BscC004g128	1.12	5.63	3.42	2.34	PF00122(E1-E2 ATPase);PF00690(Cation transporter/ATPase, N-terminus);PF00702(haloacid dehalogenase-like hydrolase);PF13246(Cation transport ATPase (P-type))	Sodium/potassium-transporting ATPase subunit alpha-2
BscC004g197	0.25	0.04	97.38	0.02	-	Expressed Protein
BscC004g220	0.61	33.45	4.35	8.84	PF00013(KH domain)	Poly(rC)-binding protein 3
BscC004g221	11.47	42.59	9.52	2.83	PF03399(SAC3/GANP family)	Leukocyte receptor cluster member 8 -like protein
BscC004g242	0.34	0	10.37	0	-	Expressed Protein
BscC004g246	0.05	0.44	0.88	3.4	PF13896(Glycosyl-transferase for dystroglycan)	Glycosyltransferase-like protein LARGE1
BscC004g249	13.19	163.76	9.88	3.22	PF00208(Glutamate/Leucine/Phenylalanine/Valine dehydrogenase)	Glutamate dehydrogenase, mitochondrial
BscC004g250	13.6	136.18	5.64	5.51	PF00208(Glutamate/Leucine/Phenylalanine/Valine dehydrogenase);PF02812(Glu/Leu/Phe/Val dehydrogenase, dimerisation domain)	Glutamate dehydrogenase, mitochondrial
BscC004g259	5.86	0.72	1.2	1.56	-	Replication factor C subunit 3
BscC004g283	37.8	20.91	9.48	12.48	PF00400(WD domain, G-beta repeat);PF11816(Domain of unknown function (DUF3337))	WD repeat-containing protein 48
BscC004g293	3.93	0.82	10.37	1.72	-	Expressed Protein
BscC004g307	0	0	0	0	-	PI-PLC X domain-containing protein 3
BscC004g324	0	0	0	0	-	Expressed Protein
BscC004g327	1.67	0	21.91	3.09	-	Expressed Protein
BscC004g348	0.11	0.46	42.83	0	-	Expressed Protein
BscC004g375	17.62	20.53	14.68	15.56	PF02181(Formin Homology 2 Domain);PF06367(Diaphanous FH3 Domain);PF06371(Diaphanous GTPase-binding Domain)	Protein diaphanous -like protein 1
BscC004g391	21.52	37.39	18.52	23.63	PF07714(Protein tyrosine kinase)	Kinase suppressor of Ras 2
BscC004g407	16.65	7.2	2.39	6.98	-	Nuclear pore complex protein Nup54
BscC004g411	0	0	0	0	-	Expressed Protein
BscC004g426	0	2.64	3.53	0.38	PF06229(FRG1-like domain);PF08555(Eukaryotic family of unknown function (DUF1754))	Protein FRG1 -like protein
BscC004g428	0	0	0	0	-	Expressed Protein
BscC004g431	4.06	0	1.14	1.12	PF14638(Folliculin-interacting protein C-terminus)	Folliculin-interacting protein 1
BscC004g433	0.29	0	0	0	PF16367(RNA recognition motif)	Cytoplasmic polyadenylation element-binding protein 3
BscC004g435	0.31	0	3.26	0	-	Expressed Protein
BscC004g436	2.17	0	0.48	0	-	Expressed Protein
BscC004g437	6.06	0	3.41	0.61	PF02854(MIF4G domain);PF09088(MIF4G like);PF09090(MIF4G like)	Nuclear cap-binding protein subunit 1-A
BscC004g442	0.17	0	0	0	-	Expressed Protein
BscC004g443	0	0	0	0	-	Expressed Protein
BscC004g455	8.04	0	0.92	0.89	PF04153(NOT2 / NOT3 / NOT5 family)	CCR4-NOT transcription complex subunit 2
BscC004g456	3.8	0	0.05	0.05	PF16367(RNA recognition motif)	cytoplasmic polyadenylation element binding protein 3
BscC004g476	0	0	1.01	0	-	Expressed Protein
BscC004g478	0.71	0	0.83	0	-	Expressed Protein
BscC004g482	25.42	0	0.47	6.67	-	Expressed Protein
BscC004g484	0.1	0	4.32	0	-	Expressed Protein
BscC004g485	219.51	0	14.59	22.07	-	Expressed Protein
BscC004g490	1.46	0	0.77	0.33	-	EH domain-containing protein 1
BscC004g493	0.25	0	0	0	PF06209(Cofactor of BRCA1 (COBRA1))	Negative elongation factor B
BscC004g494	0.24	0	0.21	0	-	Negative elongation factor B
BscC004g495	0.3	0	2.19	0	PF03234(Cdc37 N terminal kinase binding)	putative Hsp90 co-chaperone cdc37
BscC004g498	0	0	0	0	-	Protein F37C4.5
BscC004g505	1.27	0	7.58	0	PF00287(Sodium / potassium ATPase beta chain)	Hypothetical protein CBG04440
BscC004g513	0.23	0	0	0	PF13445(RING-type zinc-finger)	Expressed Protein
BscC004g518	0.35	0	0.16	0.03	PF16367(RNA recognition motif)	Expressed Protein
BscC004g520	0.07	0	1.79	0	PF12150(Cytosolic motility protein)	Expressed Protein
BscC004g522	0.83	0	4.22	0	-	Expressed Protein
BscC004g528	1.07	0	0	0	PF00076(RNA recognition motif. (a.k.a. RRM, RBD, or RNP domain))	Serine/arginine-rich splicing factor 9
BscC004g536	0.72	0	2	0	-	Expressed Protein
BscC004g538	0.37	0	4.65	0.05	PF12150(Cytosolic motility protein)	Expressed Protein
BscC004g541	0.34	0	0	0	PF16367(RNA recognition motif)	cytoplasmic polyadenylation element binding protein 3
BscC004g546	0	0	0.03	0	-	Expressed Protein
BscC004g550	11.22	1.29	3.81	0	PF00676(Dehydrogenase E1 component)	2-oxoisovalerate dehydrogenase subunit alpha, mitochondrial
BscC004g554	0	0	0.04	0	PF16367(RNA recognition motif)	Cytoplasmic polyadenylation element-binding protein 3
BscC004g557	0	0	0.09	0	-	Expressed Protein
BscC004g558	0.09	0.05	0.06	0	-	Expressed Protein
BscC004g598	5.86	0.72	1.2	1.56	-	Replication factor C subunit 3
BscC004g632	35.31	120.07	1.75	10.01	PF00903(Glyoxalase/Bleomycin resistance protein/Dioxygenase superfamily)	4-hydroxyphenylpyruvate dioxygenase
BscC004g638	0	0	4.45	0	-	Expressed Protein
BscC004g658	14.48	23.07	6.49	5.87	PF09745(Coiled-coil domain-containing protein 55 (DUF2040))	Nuclear speckle splicing regulatory protein 1 -like protein
BscC004g666	22.35	1.14	7.27	6.42	PF00567(Tudor domain)	Expressed Protein
BscC004g669	1.77	0	0	0	-	Expressed Protein
BscC004g675	0.57	0.15	240.39	26.6	PF00026(Eukaryotic aspartyl protease)	Aspartic protease 6
BscC004g723	34.99	5.45	7.5	12.39	PF00168(C2 domain)	C2 domain containing protein
BscC004g782	23.68	2.37	18.61	6.23	PF07724(AAA domain (Cdc48 subfamily));PF10431(C-terminal, D2-small domain, of ClpB protein)	ATP-dependent Clp protease ATP-binding subunit clpX-like, mitochondrial
BscC004g858	7.54	0	0	0.9	PF00632(HECT-domain (ubiquitin-transferase))	E3 ubiquitin-protein ligase HECTD1
BscC004g863	0.15	0.03	3.21	0.18	PF12146(Serine aminopeptidase, S33)	MGC79044 protein
BscC004g864	3.58	0.93	2.23	4	PF16507(Proteasome-substrate-size regulator, mid region)	Expressed Protein
BscC004g866	21.1	0.63	5.22	2.43	-	Expressed Protein
BscC004g867	2.46	0	0.74	0	-	Beta-1,4-N-acetylgalactosaminyltransferase bre-4
BscC005g029	6.97	38	8.11	6.32	-	Biogenesis of lysosome-related organelles complex 1 subunit 2
BscC005g030	3.82	25.33	3.5	6.18	-	Biogenesis of lysosome-related organelles complex 1 subunit 2
BscC005g051	0	0	0	0	PF00128(Alpha amylase, catalytic domain);PF16028(Solute carrier family 3 member 2 N-terminus)	Neutral and basic amino acid transport protein rBAT
BscC005g072	2.47	0	0	1.29	PF00083(Sugar (and other) transporter)	Proton myo-inositol cotransporter
BscC005g093	16.61	37.69	22.47	24.3	PF03381(LEM3 (ligand-effect modulator 3) family / CDC50 family)	transmembrane protein 30A
BscC005g151	4.71	6.89	3.16	3.13	PF09371(Tex-like protein N-terminal domain);PF12836(Helix-hairpin-helix motif);PF16921(Tex protein YqgF-like domain)	S1 RNA-binding domain-containing protein 1
BscC005g154	2.6	229.18	18.44	8.89	PF03318(Clostridium epsilon toxin ETX/Bacillus mosquitocidal toxin MTX2)	Expressed Protein
BscC005g186	0.98	0.08	8.48	0.06	PF00069(Protein kinase domain)	Expressed Protein
BscC005g260	0.24	0	0.44	1.06	-	putative transporter C02C2.4
BscC005g337	0.44	4.68	0.18	1.5	-	Expressed Protein
BscC005g352	1.03	0	2.59	0	PF09730(Microtubule-associated protein Bicaudal-D)	Protein bicaudal D -like protein 1
BscC005g356	3.01	0	3.27	0	PF01642(Methylmalonyl-CoA mutase)	putative methylmalonyl-CoA mutase, mitochondrial
BscC005g359	0.63	0	0.96	0.08	PF09730(Microtubule-associated protein Bicaudal-D)	Protein bicaudal D -like protein 1
BscC005g370	0	0.04	1.95	0.04	-	Expressed Protein
BscC005g376	0.65	0	0.34	0.05	PF01391(Collagen triple helix repeat (20 copies))	Cuticle collagen 13
BscC005g385	6.98	0	9.22	0.12	PF00300(Histidine phosphatase superfamily (branch 1))	Protein UBASH3A -like protein
BscC005g391	0	0	0.67	0	-	Histone-lysine N-methyltransferase SUV39H2
BscC005g392	0.18	0	0.92	0	-	Sodium- and chloride-dependent neutral and basic amino acid transporter B(0+)
BscC005g396	0	0	0.04	0	PF01400(Astacin (Peptidase family M12A))	Astacin-like metalloendopeptidase
BscC005g397	0	0.06	0	0.02	-	Protein bicaudal C -like protein 1
BscC005g398	0.07	0	0.08	0.08	-	Expressed Protein
BscC005g400	0	0	0	0	-	Anoctamin-8
BscC005g401	0	0	0	0	PF04547(Calcium-activated chloride channel)	Anoctamin-8
BscC005g404	5.88	0	1.44	0.9	PF16366(Cytoplasmic polyadenylation element-binding protein ZZ domain)	Cytoplasmic polyadenylation element-binding protein 3
BscC005g411	0.89	0	0.06	0.63	-	Nose resistant to fluoxetine protein 6
BscC005g413	0.29	0	0.13	0	-	Sodium- and chloride-dependent neutral and basic amino acid transporter B(0+)
BscC005g415	0.32	0	0	0	-	Intermediate filament tail domain containing protein
BscC005g417	0.54	0.05	5.07	0	-	Expressed Protein
BscC005g424	0	0	0	0	-	Regulator of microtubule dynamics protein 1
BscC005g426	0.45	0	0	0	-	U2 small nuclear ribonucleoprotein B''
BscC005g428	3.78	0	1.52	3.02	-	Expressed Protein
BscC005g431	7.26	0.48	0.36	1.64	PF03114(BAR domain)	Endophilin-A2
BscC005g432	2.29	0	0.07	0.41	-	Monocarboxylate transporter 5
BscC005g434	0	0.17	0	0	-	Expressed Protein
BscC005g435	0.08	0	0	0	PF00112(Papain family cysteine protease)	Cathepsin L
BscC005g436	0	0	0	0	-	Expressed Protein
BscC005g451	65.23	0	17.96	14.76	-	Serine/threonine-protein kinase smg-1
BscC005g452	13.56	0	8.26	3.18	-	Patched domain-containing protein 3
BscC005g453	0	0	0	0	-	Transportin-1
BscC005g456	1.1	0	3.32	1.17	-	putative 39S ribosomal protein L49, mitochondrial
BscC005g457	0.98	0.27	0.19	0.19	-	Formin-homology and zinc finger domains protein 1
BscC005g461	751.33	1.43	21.55	184	PF00091(Tubulin/FtsZ family, GTPase domain);PF03953(Tubulin C-terminal domain)	beta-tubulin isotype 2
BscC005g463	0	0	0	0	-	importin-beta domain-containing protein
BscC005g465	32.69	0.19	4.19	11.68	PF00038(Intermediate filament protein);PF00932(Lamin Tail Domain)	intermediate filament tail domain-containing protein
BscC005g468	0.12	0.04	0	0	PF04547(Calcium-activated chloride channel)	Anoctamin-8
BscC005g471	0.14	0	0.14	0	PF00635(MSP (Major sperm protein) domain)	Expressed Protein
BscC005g477	14.17	0.03	1.99	1.47	PF07738(Sad1 / UNC-like C-terminal)	Expressed Protein
BscC005g481	3.29	0	6.96	9.69	-	Expressed Protein
BscC005g486	6.96	68.13	85.72	52.63	-	calponin OV9M
BscC005g490	0	0	0	0	-	Cathepsin L
BscC005g497	0.88	0	0	0	PF00122(E1-E2 ATPase)	sodium/potassium-transporting ATPase subunit alpha-1
BscC005g503	0.28	0	0.1	0	PF01048(Phosphorylase superfamily)	Uridine phosphorylase 1
BscC005g508	0.33	0.06	0	0.04	PF00024(PAN domain)	PAN domain-containing protein
BscC005g510	5.95	0	0.26	0	PF00232(Glycosyl hydrolase family 1)	Myrosinase 1
BscC005g523	10.84	0.18	0.74	1.95	PF00038(Intermediate filament protein);PF00932(Lamin Tail Domain)	intermediate filament tail domain-containing protein
BscC005g539	3.27	0.17	0.06	0.91	PF00170(bZIP transcription factor)	cyclic AMP response element-binding protein A
BscC005g543	89.72	0.14	6.35	16.39	PF00038(Intermediate filament protein);PF00932(Lamin Tail Domain)	intermediate filament tail domain-containing protein
BscC005g556	0	0	0.05	0	PF01048(Phosphorylase superfamily)	Uridine phosphorylase 1
BscC005g563	0	0	0	0	PF00743(Flavin-binding monooxygenase-like)	Dimethylaniline monooxygenase
BscC005g631	1.15	176.87	4.12	0.65	-	Expressed Protein
BscC005g646	0.07	0.2	0.45	0.05	PF00090(Thrombospondin type 1 domain);PF00431(CUB domain);PF01400(Astacin (Peptidase family M12A))	Zinc metalloproteinase nas-37
BscC005g648	42.69	5.45	1.96	23.09	PF00013(KH domain);PF00536(SAM domain (Sterile alpha motif))	Protein bicaudal C -like protein 1
BscC005g670	421.94	640.35	32.23	52.86	PF00076(RNA recognition motif. (a.k.a. RRM, RBD, or RNP domain))	Cleavage stimulation factor subunit 2
BscC005g679	2.66	0.1	5.1	10.74	PF02460(Patched family)	Patched domain-containing protein 3
BscC005g700	9.11	19.2	6.93	6	-	Sodium-dependent glucose transporter 1
BscC005g705	0.42	5.09	0.36	1.02	-	Cytoplasmic dynein 2 heavy chain 1
BscC005g710	6.57	0.71	0.39	2.12	-	Expressed Protein
BscC005g725	5.43	10.87	5.76	5.48	PF04084(Origin recognition complex subunit 2)	putative coatomer subunit zeta
BscC005g733	33.45	53.65	20.84	23.23	PF01602(Adaptin N terminal region);PF08752(Coatomer gamma subunit appendage platform subdomain);PF16381(Coatomer subunit gamma-1 C-terminal appendage platform)	putative coatomer subunit gamma
BscC005g753	0	16.98	1.11	0.74	-	Cytoplasmic dynein 2 heavy chain 1
BscC005g754	0	10.4	0	0	-	Cytoplasmic dynein 2 heavy chain 1
BscC005g757	16.17	160.07	155.05	64.64	PF00183(Hsp90 protein);PF02518(Histidine kinase-, DNA gyrase B-, and HSP90-like ATPase)	Endoplasmin
BscC005g761	42.57	24.84	16.65	12.03	PF00270(DEAD/DEAH box helicase);PF00271(Helicase conserved C-terminal domain);PF00307(Calponin homology (CH) domain)	putative ATP-dependent RNA helicase DDX46
BscC005g765	4.7	36.9	2.06	26.22	-	Expressed Protein
BscC005g788	0.99	2.26	2.12	2.21	-	Protocadherin-16
BscC005g791	1.42	1.33	3.07	1.33	-	E3 ubiquitin-protein ligase HUWE1
BscC005g793	1.24	4.18	2.29	2.14	-	Protocadherin-16
BscC005g795	44.38	57.52	66.71	22.87	PF01546(Peptidase family M20/M25/M40);PF07687(Peptidase dimerisation domain)	Cytosolic non-specific dipeptidase
BscC005g807	0	44.27	3.54	1.25	-	HEAT repeat-containing protein 1 -like protein
BscC005g817	146.61	6.12	10.15	34.31	PF01380(SIS domain);PF13522(Glutamine amidotransferase domain)	glutamine-fructose-6-phosphate transaminase
BscC005g818	9.86	6.28	1.14	3.03	-	Expressed Protein
BscC006g004	1.26	5.77	0.46	0.31	-	CAP-Gly domain-containing linker protein 1-like
BscC006g027	0.08	8.97	8.87	2.88	-	Expressed Protein
BscC006g037	20.2	105.81	8.03	9.23	PF04826(Armadillo-like)	Expressed Protein
BscC006g077	5.98	1.54	0.31	1	PF05686(Glycosyl transferase family 90)	O-glucosyltransferase rumi -like protein
BscC006g097	70.27	3.54	27.67	15.71	PF00171(Aldehyde dehydrogenase family);PF00550(Phosphopantetheine attachment site);PF00551(Formyl transferase);PF02911(Formyl transferase, C-terminal domain)	Cytosolic 10-formyltetrahydrofolate dehydrogenase
BscC006g158	13.37	20.42	11.65	9.98	PF00153(Mitochondrial carrier protein)	Mitoferrin
BscC006g165	5.33	17.57	3.8	2.49	PF01344(Kelch motif);PF13415(Galactose oxidase, central domain)	Host cell factor 1
BscC006g171	22.13	8.42	11.2	6.01	-	Coiled-coil domain-containing protein 51
BscC006g176	10.74	11.22	5.33	9.39	PF14555(UBA-like domain)	5'-tyrosyl-DNA phosphodiesterase
BscC006g206	90.72	0.74	12.88	6.22	PF00635(MSP (Major sperm protein) domain)	Sperm-specific class P protein 34
BscC006g207	23.96	0.03	50.38	19.14	PF00854(POT family)	Peptide transporter family 1
BscC006g233	0.22	3.31	0.17	0.03	-	Protocadherin-16
BscC006g239	62.35	0.71	7.75	24.74	PF00134(Cyclin, N-terminal domain);PF02984(Cyclin, C-terminal domain)	G2/mitotic-specific cyclin-B3
BscC006g240	5.92	0	2.9	0	PF00635(MSP (Major sperm protein) domain)	Sperm-specific class P protein 31
BscC006g247	3.43	0	9.02	0	-	Expressed Protein
BscC006g255	2.22	0.26	0.3	0.3	PF07714(Protein tyrosine kinase)	proto-oncogene tyrosine-protein kinase receptor Ret-like
BscC006g270	1.02	0	0	0.15	PF00069(Protein kinase domain)	cGMP-dependent protein kinase egl-4
BscC006g273	2.87	0.28	0	0.46	-	Expressed Protein
BscC006g275	0.56	0.43	0.13	0.15	-	Cleavage and polyadenylation specificity factor subunit 4
BscC006g280	2.43	0	0	2.06	-	Serine/threonine-protein kinase pim-2
BscC006g284	0	0	0	0	-	Expressed Protein
BscC006g285	0	0	0	0	PF04062(ARP2/3 complex ARPC3 (21 kDa) subunit)	putative actin-related protein 2/3 complex subunit 3
BscC006g287	0	0	0	0	PF00071(Ras family)	Ras-related protein Rab-39B
BscC006g289	1.49	0	3.55	0	-	Expressed Protein
BscC006g290	0	0	5.36	0	-	Expressed Protein
BscC006g292	3.86	0	2.38	0	-	arsenite-resistance protein 2 containing protein
BscC006g293	1.14	0	0	0.35	PF04959(Arsenite-resistance protein 2)	Serrate RNA effector molecule -like protein
BscC006g297	1.53	0	0.98	0.66	PF00333(Ribosomal protein S5, N-terminal domain)	40S ribosomal protein S2
BscC006g302	7.35	0	0.31	0.96	-	Nucleoprotein TPR
BscC006g304	2.02	0.68	0	0	PF00333(Ribosomal protein S5, N-terminal domain)	40S ribosomal protein S2
BscC006g305	41.53	0.16	1.96	10.01	-	Expressed Protein
BscC006g309	0.79	0	0.02	0	-	Expressed Protein
BscC006g322	2.96	0	4.96	0.37	-	Transient receptor potential-gamma protein
BscC006g328	0.62	0.04	0.06	0.21	PF00038(Intermediate filament protein)	intermediate filament tail domain protein
BscC006g333	0	0.92	7.87	5.19	-	4-hydroxybutyrate coenzyme A transferase
BscC006g339	0	0	0	0	-	Nuclear migration protein unc-83
BscC006g346	3.85	0.21	2.31	5.13	-	Splicing factor 3B subunit 3
BscC006g349	125.56	0	0	15.86	PF00083(Sugar (and other) transporter)	Organic cation transporter protein
BscC006g351	1.03	0	1.44	0	PF03360(Glycosyltransferase family 43)	Galactosylgalactosylxylosylprotein 3-beta-glucuronosyltransferase 1
BscC006g352	0.13	0	0.12	0	-	Transformation/transcription domain-associated protein
BscC006g353	0	0	0	0	-	Nipped-B-like protein pqn-85
BscC006g356	0	0	0	0	-	Nipped-B-like protein pqn-85
BscC006g357	0	0	0	0	-	Exocyst complex component 7
BscC006g360	0.2	0	0	0	-	Expressed Protein
BscC006g361	0.02	0	0	0	-	Transformation/transcription domain-associated protein
BscC006g362	0.02	0	0	0	-	Transformation/transcription domain-associated protein
BscC006g365	0.02	0	0	0	-	Transformation/transcription domain-associated protein
BscC006g366	0.02	0	0	0	-	Transformation/transcription domain-associated protein
BscC006g369	12.97	35.88	14	7.36	PF15361(Resistance to inhibitors of cholinesterase homologue 3)	Expressed Protein
BscC006g385	58.94	53.28	16.31	51.89	PF02263(Guanylate-binding protein, N-terminal domain);PF02841(Guanylate-binding protein, C-terminal domain)	Atlastin-1
BscC006g414	0.08	0.19	0	1.05	-	Expressed Protein
BscC006g415	0.5	0	0.57	6.18	PF05050(Methyltransferase FkbM domain)	Expressed Protein
BscC006g423	0.11	0.05	6.75	0.52	PF05050(Methyltransferase FkbM domain)	Expressed Protein
BscC006g427	0.72	0.13	3.29	0.07	PF05050(Methyltransferase FkbM domain)	Expressed Protein
BscC006g440	4.04	127.49	15	7.97	PF01044(Vinculin family)	Vinculin
BscC006g443	1.82	7.45	22.21	0	-	Expressed Protein
BscC006g484	1.84	0.13	9.71	2.29	PF01391(Collagen triple helix repeat (20 copies))	Cuticle collagen sqt-1
BscC006g486	0.23	0.01	10.81	15.86	PF00088(Trefoil (P-type) domain);PF01055(Glycosyl hydrolases family 31);PF13802(Galactose mutarotase-like);PF16863(N-terminal barrel of NtMGAM and CtMGAM, maltase-glucoamylase)	Sucrase-isomaltase, intestinal
BscC006g500	0	0	0	0	PF00178(Ets-domain)	ETS domain-containing protein Elk-1-like
BscC006g509	3.09	0.36	0	0	PF00178(Ets-domain)	ETS domain-containing protein Elk-1-like
BscC006g539	12.58	20.27	0.95	1.33	PF00733(Asparagine synthase)	asparagine synthetase domain-containing protein 1
BscC006g547	18.31	9.76	1.55	2.97	PF00240(Ubiquitin family)	Expressed Protein
BscC006g562	0	0	6.96	0	-	Expressed Protein
BscC006g606	0.11	0.18	0.61	0	PF01757(Acyltransferase family)	Nose resistant to fluoxetine protein 6
BscC006g621	47.98	28.83	13.23	17.87	-	Expressed Protein
BscC006g654	0.29	0.39	0.46	0.17	-	Expressed Protein
BscC006g682	0	0	2.38	1.65	-	Expressed Protein
BscC006g702	0.59	0.03	0.02	0.13	-	Expressed Protein
BscC006g709	34.31	13.09	1.85	7.11	PF00962(Adenosine/AMP deaminase)	Adenosine deaminase
BscC006g741	2.31	0	0	0	PF08523(Multiprotein bridging factor 1)	Endothelial differentiation-related factor 1
BscC007g096	0	0	4.78	0	-	Expressed Protein
BscC007g120	15.52	18.5	7.59	18	-	MAP kinase-activated protein kinase 2
BscC007g126	288.51	50.69	28.93	64.02	PF01553(Acyltransferase);PF16076(Acyltransferase C-terminus)	Lysocardiolipin acyltransferase 1
BscC007g127	0.56	1.8	1.57	0.2	PF00270(DEAD/DEAH box helicase);PF00271(Helicase conserved C-terminal domain)	putative ATP-dependent RNA helicase DDX4
BscC007g128	86.38	24.84	15.28	50.44	PF16076(Acyltransferase C-terminus)	Lysocardiolipin acyltransferase 1
BscC007g143	134	130.51	52.9	121.67	PF00122(E1-E2 ATPase);PF00689(Cation transporting ATPase, C-terminus);PF00690(Cation transporter/ATPase, N-terminus);PF00702(haloacid dehalogenase-like hydrolase);PF13246(Cation transport ATPase (P-type))	Sodium/potassium-transporting ATPase subunit alpha
BscC007g154	35.62	2.67	0.07	6.75	-	Expressed Protein
BscC007g168	232.44	25.37	78.5	35.31	PF00953(Glycosyl transferase family 4)	UDP-N-acetylglucosamine--dolichyl-phosphate N-acetylglucosaminephosphotransferase
BscC007g199	0.19	0	0	0.19	PF00076(RNA recognition motif. (a.k.a. RRM, RBD, or RNP domain))	RNA binding protein fox-1 -like protein 2
BscC007g203	1.13	0	9	0.06	-	Expressed Protein
BscC007g208	0.08	0	0	0.21	-	Expressed Protein
BscC007g209	0.44	0.23	0.07	0.14	-	Protein dispatched -like protein 1
BscC007g211	0	0	0	0	-	Protein dispatched -like protein 1
BscC007g214	5.2	0	0.23	0.77	PF00076(RNA recognition motif. (a.k.a. RRM, RBD, or RNP domain))	RNA binding protein fox-1 -like protein 2
BscC007g221	0.3	0.34	0	0	PF01388(ARID/BRIGHT DNA binding domain)	AT-rich interactive domain-containing protein cfi-1
BscC007g230	75.67	0	2.13	3.46	-	Expressed Protein
BscC007g231	39.45	0.42	8.51	17.81	-	Ubiquitin carboxyl-terminal hydrolase 7
BscC007g244	0	0	0	0	-	Expressed Protein
BscC007g247	6.94	0	0.31	0	-	Partitioning defective protein 6
BscC007g254	0	0	0	0	-	Expressed Protein
BscC007g269	0.51	0	0.8	0	-	Vitellogenin-6
BscC007g276	0.75	0	6.26	0	-	Expressed Protein
BscC007g281	1.34	0.09	0	0.07	PF10324(Serpentine type 7TM GPCR chemoreceptor Srw)	FMRFamide receptor
BscC007g282	0.46	0	0.04	0.05	-	Spindle- and centromere-associated protein
BscC007g283	0	0	20.12	5.57	-	Expressed Protein
BscC007g284	1.08	0	3.98	0.67	-	Expressed Protein
BscC007g285	2.15	7.93	0.44	0.3	PF13499(EF-hand domain pair)	Calmodulin-like protein
BscC007g286	1.63	0	0	0	-	Paramyosin
BscC007g287	10.83	0.41	1.9	9.63	PF00162(Phosphoglycerate kinase)	DNA-directed RNA polymerase II subunit RPB1
BscC007g290	41.55	0.43	1.13	1.27	-	Hypothetical protein SRAE_2000461900
BscC007g293	3.19	0.03	10.37	0.02	-	Expressed Protein
BscC007g295	13.04	0.17	0.97	1.56	-	Apolipophorin
BscC007g302	2.19	0	2.37	0	-	Partitioning defective protein 6
BscC007g304	0.07	0	0	0	PF00382(Transcription factor TFIIB repeat)	Transcription initiation factor IIB
BscC007g308	0	0	0	0	-	Expressed Protein
BscC007g310	8.34	0	6.01	5.34	PF02780(Transketolase, C-terminal domain)	2-oxoisovalerate dehydrogenase subunit beta, mitochondrial
BscC007g313	14.29	0.23	5.32	0.26	PF00676(Dehydrogenase E1 component)	ODPA_ASCSU
BscC007g318	8.95	0	3.14	0	-	Expressed Protein
BscC007g321	19.25	0.03	0.12	6.87	-	Nose resistant to fluoxetine protein 6
BscC007g322	0	0	0	0	PF00435(Spectrin repeat)	Spectrin beta chain, non-erythrocytic 5
BscC007g324	2.33	0	0	0.14	-	WD domain-containing protein
BscC007g325	3.18	0	3.74	0	-	Expressed Protein
BscC007g329	0.41	0	0.12	0	-	Expressed Protein
BscC007g331	0.41	0	0.12	0	-	Expressed Protein
BscC007g334	0.16	0	12.8	0	-	Expressed Protein
BscC007g336	5.85	1.54	1.47	0.31	-	Paired box protein Pax-2-B
BscC007g340	4.65	0	0.57	1.62	-	Expressed Protein
BscC007g343	0.43	0	0	0	-	Expressed Protein
BscC007g352	1.13	0.29	3.67	0.44	PF04719(hTAFII28-like protein conserved region)	Expressed Protein
BscC007g358	5.4	0	0.14	0	-	Expressed Protein
BscC007g359	4.14	0	0.6	0	-	Expressed Protein
BscC007g362	0.24	0	5.91	0.18	PF02780(Transketolase, C-terminal domain)	2-oxoisovalerate dehydrogenase subunit beta, mitochondrial
BscC007g363	0.39	0	2.22	0	PF00069(Protein kinase domain)	Expressed Protein
BscC007g366	0	0	0	0.05	PF01144(Coenzyme A transferase)	succinyl-CoA:3-ketoacid-coenzyme A transferase 1, mitochondrial
BscC007g367	1.68	0	0	0	PF10469(AKAP7 2'5' RNA ligase-like domain)	Activating signal cointegrator 1 complex subunit 1
BscC007g372	3.33	0	0.92	0.16	-	R3H domain-containing protein 4
BscC007g378	0	0	0.77	0	-	Expressed Protein
BscC007g384	0.15	0	0.11	0	-	Expressed Protein
BscC007g432	0.85	1.58	1.45	0.85	-	Sushi, von Willebrand factor type A, EGF and pentraxin domain-containing protein 1
BscC007g445	1.15	0.45	18.1	0.46	-	Expressed Protein
BscC007g459	8.99	20.53	1.11	1.94	PF00250(Forkhead domain)	Defective pharyngeal development protein 4
BscC007g468	1.02	0	330.01	0	-	Expressed Protein
BscC007g500	46.88	45.26	17.64	18.74	PF02731(SKIP/SNW domain)	Expressed Protein
BscC007g513	113.02	46.32	35.94	20.93	PF00107(Zinc-binding dehydrogenase);PF08240(Alcohol dehydrogenase GroES-like domain)	Alcohol dehydrogenase class-3
BscC007g564	0	0	0	0	-	Expressed Protein
BscC007g565	13.38	71.65	22.47	9.92	-	pre-mRNA-processing factor 39
BscC007g576	1.06	1.05	0.44	0.04	PF00852(Glycosyltransferase family 10 (fucosyltransferase) C-term);PF17039(Fucosyltransferase, N-terminal)	Alpha-(1,3)-fucosyltransferase C
BscC007g585	16.43	20.53	11.04	16.57	PF00620(RhoGAP domain)	Rho GTPase-activating protein 32
BscC007g593	13.52	17.86	16.13	8.7	PF00387(Phosphatidylinositol-specific phospholipase C, Y domain);PF00388(Phosphatidylinositol-specific phospholipase C, X domain)	1-phosphatidylinositol-4,5-bisphosphate phosphodiesterase beta-1
BscC007g637	2.97	0	1.32	0.14	-	Expressed Protein
BscC007g756	8.79	0	1.24	2.33	-	EGF-like domain protein
BscC007g764	5.29	0	0	0.75	-	Trafficking protein particle complex subunit 11
BscC007g765	21.29	0.05	2.27	2.67	-	TPR repeat-containing protein T20B12.1
BscC007g766	2.03	0.17	0.35	0.78	PF00013(KH domain);PF00630(Filamin/ABP280 repeat)	Ankyrin repeat domain-containing protein 17
BscC007g768	1.11	0.87	0.88	0.84	PF02460(Patched family)	Patched domain-containing protein 3
BscC007g770	2.59	17.21	2.27	2.47	-	Expressed Protein
BscC008g006	42.48	109.3	52.45	27.49	PF06703(Microsomal signal peptidase 25 kDa subunit (SPC25))	Expressed Protein
BscC008g011	62.32	2.65	0.98	10.12	PF02931(Neurotransmitter-gated ion-channel ligand binding domain);PF02932(Neurotransmitter-gated ion-channel transmembrane region)	Acetylcholine receptor subunit alpha-type unc-38
BscC008g024	26.64	10.21	227.26	276.35	-	Expressed Protein
BscC008g088	0	0	29.82	16.86	-	Expressed Protein
BscC008g093	0.6	1.67	17.58	0.12	-	Expressed Protein
BscC008g103	2.08	60.14	4.11	1.36	PF00297(Ribosomal protein L3)	60S ribosomal protein L3
BscC008g117	1.35	1.15	2384.61	990.34	-	DUF4573 domain-containing protein
BscC008g174	0	1062.47	96.25	6.65	PF00297(Ribosomal protein L3)	ribosomal protein L3
BscC008g179	0.27	1.95	8.76	6.27	-	Expressed Protein
BscC008g197	0.62	0.87	7.54	2.35	PF00013(KH domain);PF16544(Homodimerisation region of STAR domain protein)	Female germline-specific tumor suppressor gld-1
BscC008g216	23.29	0.05	98.66	187.89	-	Expressed Protein
BscC008g218	0.53	2.23	24.18	51.06	-	Expressed Protein
BscC008g262	7.24	0.83	0.11	0.19	PF10292(Serpentine type 7TM GPCR receptor class ab chemoreceptor)	Serpentine receptor class alpha/beta-14
BscC008g289	0.38	0.2	0.1	0.18	PF01391(Collagen triple helix repeat (20 copies));PF01484(Nematode cuticle collagen N-terminal domain)	Cuticle collagen dpy-7
BscC008g294	279.64	83.91	42.5	89.98	PF03517(Regulator of volume decrease after cellular swelling)	Methylosome subunit pICln
BscC008g307	21.46	1.4	66.47	15.72	PF01596(O-methyltransferase)	Catechol O-methyltransferase domain-containing protein 1
BscC008g314	16.45	18.32	2.44	3.07	PF10328(Serpentine type 7TM GPCR chemoreceptor Srx)	D(2) dopamine receptor A
BscC008g349	43.06	1.54	5.39	5.13	PF13300(Domain of unknown function (DUF4078))	Coiled-coil domain-containing protein
BscC008g357	4.04	0	0.43	0	-	Expressed Protein
BscC008g359	1.75	0.08	0.5	2.03	PF00066(LNR domain);PF07645(Calcium-binding EGF domain)	Protein lin-12
BscC008g361	1.48	0	3.41	0	-	Expressed Protein
BscC008g363	0.11	0	1.92	0	-	Expressed Protein
BscC008g366	4.24	0.23	1.63	3.05	PF00066(LNR domain);PF07645(Calcium-binding EGF domain);PF13857(Ankyrin repeats (many copies))	Protein lin-12
BscC008g374	0	0	0	0	PF05823(Nematode fatty acid retinoid binding protein (Gp-FAR-1))	Fatty-acid and retinol-binding protein 1
BscC008g375	1.25	0.07	1.99	0	PF00153(Mitochondrial carrier protein)	Mitochondrial 2-oxoglutarate/malate carrier protein
BscC008g376	2.09	0.36	216.1	0.77	-	Expressed Protein
BscC008g378	0	0.07	3.18	0	-	Tau-tubulin kinase 1
BscC008g382	0.04	0	0	0	PF00135(Carboxylesterase family)	Cocaine esterase
BscC008g386	2.55	0	0	0	-	Expressed Protein
BscC008g389	1.67	4.64	2.55	5.2	PF02825(WWE domain)	E3 ubiquitin-protein ligase TRIP12
BscC008g397	0	0	0	0	-	intraflagellar transport protein 52-like family protein
BscC008g398	0.09	0.49	0.3	0	PF01094(Receptor family ligand binding region);PF10613(Ligated ion channel L-glutamate- and glycine-binding site)	Glutamate receptor 1
BscC008g420	0.2	0	0	0	-	Expressed Protein
BscC008g426	0	0	0	0	-	Expressed Protein
BscC008g427	5.34	0	37.56	0	-	Expressed Protein
BscC008g431	0	0	0	0	-	Expressed Protein
BscC008g451	0	0.5	2.22	0.46	-	Expressed Protein
BscC008g496	4.03	0	0.39	2.48	-	Expressed Protein
BscC008g497	2.61	6.17	15.79	0.4	-	Expressed Protein
BscC008g498	2.58	0.63	12.49	0.06	-	Expressed Protein
BscC008g502	15.78	0.19	9.38	26.4	PF05741(Nanos RNA binding domain)	Nanos -like protein 2
BscC008g504	2.16	4.47	4.51	3.98	PF01564(Spermine/spermidine synthase)	Methyltransferase-like protein 13
BscC008g514	0	0	0	0	-	Expressed Protein
BscC008g541	101.12	225.01	60.95	33.82	PF00076(RNA recognition motif. (a.k.a. RRM, RBD, or RNP domain))	Heterogeneous nuclear ribonucleoprotein A1
BscC008g548	40.42	9.84	7.12	32.35	PF07062(Clc-like)	Clc-like protein 2
BscC008g564	12.13	5.94	1.31	2.37	PF02520(Domain of unknown function DUF148)	Expressed Protein
BscC008g570	1.15	1.67	1.87	1.43	PF01421(Reprolysin (M12B) family zinc metalloprotease)	Disintegrin and metalloproteinase domain-containing protein 28
BscC008g577	151.12	0.82	6.54	43.34	-	Expressed Protein
BscC008g579	5.63	0.16	20.98	0.21	-	Expressed Protein
BscC008g623	57.26	0.17	1.27	7.02	PF05743(UEV domain)	Tumor susceptibility transcribed protein
BscC008g626	3.87	0	0.46	0	-	Expressed Protein
BscC008g631	13.12	10.38	1.23	3.96	-	Expressed Protein
BscC008g633	0	0	0	0	-	Phosphatidylinositol phosphatase PTPRQ
BscC008g634	0	0	0.41	0	-	Expressed Protein
BscC008g635	3.29	1.56	1.32	1.28	PF13949(ALIX V-shaped domain binding to HIV)	apoptosis-linked 2-interacting protein X 1
BscC008g636	0	0	0	1.03	-	Phosphatidylinositol phosphatase PTPRQ
BscC008g661	0.25	5.71	0.98	1.18	-	TAR DNA-binding protein 43
BscC008g662	0.86	0.72	0.24	0.35	-	Glutamate synthase 2
BscC008g663	1.09	1.22	0.8	0.67	-	Expressed Protein
BscC009g010	7.41	68.54	154.41	146.19	PF06582(Repeat of unknown function (DUF1136));PF07679(Immunoglobulin I-set domain)	Expressed Protein
BscC009g022	0.87	21.42	3.98	1.73	-	Muscle M-line assembly protein unc-89
BscC009g023	5.07	26.47	3.12	3.31	PF07679(Immunoglobulin I-set domain)	Muscle M-line assembly protein unc-89
BscC009g024	0	0.49	0	0	-	Muscle M-line assembly protein unc-89
BscC009g026	1.31	4.06	1.09	0.8	-	Hectd1 protein
BscC009g037	3.32	2.72	5.22	2.34	-	Expressed Protein
BscC009g039	25.91	55.18	6.29	16.43	PF00320(GATA zinc finger);PF01426(BAH domain);PF01448(ELM2 domain)	ELM2 domain-containing protein
BscC009g044	6.43	2.28	12.01	10.2	-	Expressed Protein
BscC009g051	4.63	7.52	21.31	7.83	-	85/88 kDa calcium-independent phospholipase A2
BscC009g053	1.16	1.02	3.78	4.82	PF00240(Ubiquitin family)	ubiquitin precursor
BscC009g125	0	0	0	0	-	Expressed Protein
BscC009g140	0.08	14.93	0.05	0.15	PF00014(Kunitz/Bovine pancreatic trypsin inhibitor domain)	Collagen alpha-3(VI) chain
BscC009g146	2.62	53.56	7.85	3.49	PF08514(STAG domain)	Cohesin subunit SA-1
BscC009g184	34.76	3.81	2.1	10.14	PF00046(Homeobox domain)	POU domain, class 3, transcription factor 4-like
BscC009g192	0.06	0.27	0	0	PF00704(Glycosyl hydrolases family 18)	chitin binding Peritrophin-A domain protein
BscC009g195	0.15	9.73	0.33	0.32	-	Cohesin subunit SA-1
BscC009g211	2.61	1.41	0.86	2.13	PF12937(F-box-like)	Expressed Protein
BscC009g213	0.92	0.4	7.5	0.17	-	Expressed Protein
BscC009g220	1.29	8.02	2.15	1.9	PF02460(Patched family)	Cohesin subunit SA-1
BscC009g223	0.84	0.09	4.06	0.34	PF02520(Domain of unknown function DUF148)	Expressed Protein
BscC009g227	1.46	0	18.15	1.02	PF02520(Domain of unknown function DUF148)	Expressed Protein
BscC009g229	264.42	63.34	92.98	76.29	PF00238(Ribosomal protein L14p/L23e)	39S ribosomal protein L14, mitochondrial
BscC009g252	0	0	14.84	0	-	Expressed Protein
BscC009g257	0.43	0	68.16	0.42	PF00188(Cysteine-rich secretory protein family)	Ancylostoma secreted protein
BscC009g268	0.14	0	0	0	-	Ubiquitin carboxyl-terminal hydrolase 7
BscC009g269	0.63	0.96	0	0.17	PF00632(HECT-domain (ubiquitin-transferase))	Expressed Protein
BscC009g273	7.54	5.93	4.06	5.23	PF00651(BTB/POZ domain);PF07707(BTB And C-terminal Kelch)	BTB/POZ domain-containing protein 9
BscC009g280	0.95	0.2	0.1	0.21	PF02460(Patched family)	Patched domain-containing protein 3
BscC009g287	0	0	0	0	PF01221(Dynein light chain type 1)	Dynein 8 kDa light chain, flagellar outer arm
BscC009g290	1.97	0	11.56	0	-	Expressed Protein
BscC009g357	27.42	30.35	12.45	7.94	PF00789(UBX domain);PF11470(TUG ubiquitin-like domain)	Tether containing UBX domain for GLUT4
BscC009g376	41.21	0.28	15.73	24.34	PF00876(Innexin)	Innexin-3
BscC009g420	5.08	9.04	2.33	2.61	PF00780(CNH domain)	Mitogen-activated protein kinase kinase kinase kinase 5
BscC009g421	2.74	4.83	0.9	1.31	PF00069(Protein kinase domain)	STE/STE20/KHS protein kinase
BscC009g459	3.21	0.58	1.75	0.72	PF00632(HECT-domain (ubiquitin-transferase))	E3 ubiquitin-protein ligase HECTD1
BscC009g460	1.12	10.48	0.22	0.08	-	Twitchin
BscC009g462	3.97	13.67	1.68	3.19	-	Metastasis-associated protein MTA3
BscC009g466	0	0	0	0	-	CCR4-NOT transcription complex subunit 1
BscC009g468	3.78	3.18	2.62	3.58	PF04054(CCR4-Not complex component, Not1)	CCR4-NOT transcription complex subunit 1
BscC009g474	0.82	5.44	1.26	0.7	PF07728(AAA domain (dynein-related subfamily))	Midasin
BscC009g476	4.36	5.16	1.58	1.66	-	Twitchin
BscC009g477	2.81	8.58	3.86	5.26	PF07679(Immunoglobulin I-set domain)	protein unc-22
BscC009g478	0.85	1.69	0.42	0	-	Expressed Protein
BscC009g480	0.6	3.03	0.5	0.6	PF01607(Chitin binding Peritrophin-A domain)	Chondroitin proteoglycan 2
BscC009g482	0.6	2.94	1.21	0.32	PF01607(Chitin binding Peritrophin-A domain)	Chondroitin proteoglycan 2
BscC009g484	0.09	1.57	2.09	0.07	-	Expressed Protein
BscC009g491	0.89	1.02	3.15	0	-	Expressed Protein
BscC009g492	0.48	2.81	1.06	0.26	PF01607(Chitin binding Peritrophin-A domain)	Chondroitin proteoglycan 2
BscC009g494	1.59	4.06	2.13	1.71	-	Twitchin
BscC009g495	0.63	0	0	0.25	-	Expressed Protein
BscC009g496	5.37	4.96	0	0	-	Band 4.1-like protein 1
BscC009g498	0	0	0	0	-	Expressed Protein
BscC009g501	0.89	1.02	3.15	0	-	Expressed Protein
BscC009g502	0	0	0	0	-	Expressed Protein
BscC009g503	5.88	72.04	7.66	5.33	-	TPR repeat-containing protein T20B12.1
BscC009g504	0.23	0.31	0.16	0.06	PF01607(Chitin binding Peritrophin-A domain)	Chondroitin proteoglycan 2
BscC009g506	1.59	4.06	2.13	1.71	-	Twitchin
BscC009g511	8.53	15.83	3.59	8.83	PF00041(Fibronectin type III domain)	Twitchin
BscC009g522	14.66	15.85	4.65	8.19	-	Twitchin
BscC009g523	6.18	46.97	6.05	3.73	-	TPR repeat-containing protein T20B12.1
BscC009g526	0.11	0.25	0.08	0.08	-	Twitchin
BscC009g530	1.9	2.71	0.75	3.76	-	Expressed Protein
BscC009g531	0.95	1.06	1.58	2.84	-	E3 ubiquitin-protein ligase HECTD1
BscC009g533	0.99	1.3	0.76	0.43	PF07679(Immunoglobulin I-set domain)	Twitchin
BscC009g534	2.89	2.04	2.35	5.59	-	Peptidase C19, ubiquitin carboxyl-terminal hydrolase 2
BscC009g535	3.78	5.7	1.49	3.08	PF07679(Immunoglobulin I-set domain)	Expressed Protein
BscC009g537	5.52	3.83	1.36	2.82	PF00008(EGF-like domain)	Prolow-density lipoprotein receptor-related protein 1
BscC009g561	0	0	0	0	PF13540(Regulator of chromosome condensation (RCC1) repeat)	E3 ubiquitin-protein ligase rpm-1
BscC009g566	7.13	4.61	3.22	4.71	PF16531(Centriolar protein SAS N-terminal)	Spindle assembly abnormal protein 6
BscC009g573	21.75	25.18	20.72	31.27	PF00093(von Willebrand factor type C domain)	Cysteine-rich motor neuron 1 protein
BscC009g577	12.55	39.64	12.15	10.74	PF00385(Chromo (CHRromatin Organisation MOdifier) domain);PF12796(Ankyrin repeats (3 copies))	M-phase phosphoprotein 8
BscC010g003	3.1	2.2	4.71	0.97	PF09783(Vacuolar import and degradation protein)	Glucose-induced degradation protein 4 -like protein
BscC010g023	23.88	3.25	15.24	37.1	PF00955(HCO3- transporter family);PF07565(Band 3 cytoplasmic domain)	Electrogenic sodium bicarbonate cotransporter 1
BscC010g024	28.67	12.24	3.14	9.6	PF00134(Cyclin, N-terminal domain);PF16899(Cyclin C-terminal domain)	Cyclin-C
BscC010g029	0.74	0.93	2.45	1.48	-	Expressed Protein
BscC010g045	8.22	13.9	4.32	39.98	PF00246(Zinc carboxypeptidase)	Carboxypeptidase D
BscC010g050	17.59	12.02	34.07	13.74	PF00104(Ligand-binding domain of nuclear hormone receptor);PF00105(Zinc finger, C4 type (two domains))	Nuclear hormone receptor family member nhr-14
BscC010g052	4.08	23.89	2.11	1.85	PF00293(NUDIX domain)	Putative nudix hydrolase 2
BscC010g059	56.04	57.86	23.04	26.32	PF01074(Glycosyl hydrolases family 38 N-terminal domain);PF07748(Glycosyl hydrolases family 38 C-terminal domain);PF09261(Alpha mannosidase middle domain)	Lysosomal alpha-mannosidase
BscC010g069	163.5	1.13	0.13	18.5	-	Hypothetical protein SRAE_1000137900
BscC010g084	0.14	0.18	0.99	0	PF16366(Cytoplasmic polyadenylation element-binding protein ZZ domain)	Cytoplasmic polyadenylation element-binding protein 1
BscC010g085	0.11	0	0.62	0	PF16367(RNA recognition motif)	Cytoplasmic polyadenylation element-binding protein 1
BscC010g089	1.4	5.13	15.26	0.34	-	Expressed Protein
BscC010g110	35.06	163.14	159.04	257.85	PF16561(Glycogen recognition site of AMP-activated protein kinase)	Putative leucine-rich repeat-containing protein
BscC010g134	0.26	0.25	0	0	-	Expressed Protein
BscC010g160	0.04	7.75	21.06	0	-	Expressed Protein
BscC010g190	5.86	9.37	3.21	4.98	PF01074(Glycosyl hydrolases family 38 N-terminal domain);PF09261(Alpha mannosidase middle domain)	Alpha-mannosidase 2C1
BscC010g197	15.21	15.44	6.89	9.55	PF00069(Protein kinase domain)	Expressed Protein
BscC010g201	0	0.76	0.19	0	-	Expressed Protein
BscC010g206	1.66	0.05	1.51	2.97	PF00916(Sulfate permease family);PF01740(STAS domain)	Prestin
BscC010g221	103.76	51.41	44.6	58.79	PF03556(Cullin binding);PF14555(UBA-like domain);PF16672(Ragulator complex protein LAMTOR5)	DCN1-like protein 1
BscC010g230	5.52	14.2	1.69	2.58	PF01363(FYVE zinc finger)	1-phosphatidylinositol 3-phosphate 5-kinase
BscC010g243	1.48	13.85	6.63	6.92	PF00287(Sodium / potassium ATPase beta chain)	Sodium/potassium-transporting ATPase subunit beta-1
BscC010g256	10.2	0	3.93	0.35	-	Expressed Protein
BscC010g264	4.52	0.86	1.23	0	-	Exosome component 10
BscC010g265	2.66	0.25	0.14	0.2	PF03194(LUC7 N_terminus)	Expressed Protein
BscC010g270	0	0	0.35	0	-	F-box/WD repeat-containing protein 1A
BscC010g272	5.86	0	0	0	PF00215(Orotidine 5'-phosphate decarboxylase / HUMPS family)	Uridine 5'-monophosphate synthase
BscC010g281	0.21	0.05	0.29	0.16	PF00435(Spectrin repeat)	Spectrin beta chain, non-erythrocytic 5
BscC010g287	48.19	0.05	3.86	3.42	PF00046(Homeobox domain);PF00157(Pou domain - N-terminal to homeobox domain)	Homeobox protein ceh-18
BscC010g290	0	0	0.15	0	-	MOG interacting and ectopic P-granules protein 1
BscC010g295	0.21	0.05	0.29	0.16	PF00435(Spectrin repeat)	Spectrin beta chain, non-erythrocytic 5
BscC010g297	0.11	0.21	0.08	0.33	PF00270(DEAD/DEAH box helicase)	Putative ATP-dependent RNA helicase T26G10.1
BscC010g303	0.61	0	0	0	PF00567(Tudor domain)	Expressed Protein
BscC010g308	0.93	0	0	0.21	-	Protein lap1
BscC010g311	1.04	0	14.66	0	-	Expressed Protein
BscC010g320	0.19	0	3.31	0.02	-	Expressed Protein
BscC010g322	0	0	0	0	PF00215(Orotidine 5'-phosphate decarboxylase / HUMPS family)	Uridine 5'-monophosphate synthase
BscC010g327	0.21	0	0.77	0	-	Expressed Protein
BscC010g329	3.58	0	0	0	-	Expressed Protein
BscC010g330	0	0	0	0	-	Expressed Protein
BscC010g331	0.25	0	10.02	0	-	Expressed Protein
BscC010g335	0.53	0	0.25	0	-	Expressed Protein
BscC010g338	0	0	0	0	-	Expressed Protein
BscC010g350	3.32	0	1.41	0	-	TK/FER protein kinase
BscC010g351	0	0	0	0	-	Expressed Protein
BscC010g353	0.58	0	1.41	0	PF01112(Asparaginase)	Isoaspartyl peptidase
BscC010g355	3.42	0.4	0.55	2.63	-	Solute carrier family 12 member 5
BscC010g356	3.39	0.4	1.24	1.7	PF03522(Solute carrier family 12)	Solute carrier family 12 member 4
BscC010g369	0.11	0	0.12	0.06	PF00773(RNB domain)	RNB-like protein
BscC010g372	0.31	0	0.12	0.15	-	Importin-5
BscC010g374	0.22	0	0.23	0	PF11095(Gem-associated protein 7 (Gemin7))	Gem-associated protein 7
BscC010g378	4.34	0	1.04	2.41	PF00135(Carboxylesterase family)	Neuroligin-4, Y-linked
BscC010g386	18.25	0.4	3.23	6.96	-	Expressed Protein
BscC010g390	2.8	0.07	0.44	0.22	PF00157(Pou domain - N-terminal to homeobox domain)	Homeobox protein ceh-18
BscC010g391	0	0	0	0	-	Fem-3 mRNA-binding factor 1
BscC010g392	0	0	0.31	0.25	PF00806(Pumilio-family RNA binding repeat)	Fem-3 mRNA-binding factor 1
BscC010g394	0.21	0	0	0	-	Expressed Protein
BscC010g395	0	0	1.05	0	PF01063(Amino-transferase class IV)	Branched-chain-amino-acid aminotransferase, cytosolic
BscC010g400	0.75	0	0	0	PF00134(Cyclin, N-terminal domain)	Cyclin-B1-2
BscC010g402	0.23	0	1.6	0	-	Expressed Protein
BscC010g404	0	0	0	0	-	Expressed Protein
BscC010g412	2.26	0	1.48	0	-	Expressed Protein
BscC010g413	8.69	2.95	2.73	3.58	PF07767(Nop53 (60S ribosomal biogenesis))	Nop53
BscC010g417	0.46	0	0	0.13	PF01144(Coenzyme A transferase)	putative succinyl-CoA:3-ketoacid coenzyme A transferase, mitochondrial
BscC010g420	3.35	0	0.61	0.97	PF00076(RNA recognition motif. (a.k.a. RRM, RBD, or RNP domain))	Heterogeneous nuclear ribonucleoprotein A1
BscC010g427	0.4	0.11	0.04	0.02	PF00149(Calcineurin-like phosphoesterase);PF16656(Purple acid Phosphatase, N-terminal domain)	Iron/zinc purple acid phosphatase-like protein
BscC010g429	0	0	1.36	0	-	Expressed Protein
BscC010g432	0.55	0	0	0	-	Expressed Protein
BscC010g433	6.53	0	0.36	1.34	PF00155(Aminotransferase class I and II)	Kynurenine--oxoglutarate transaminase 3
BscC010g434	1.05	0	0.2	0.15	PF00155(Aminotransferase class I and II)	Kynurenine--oxoglutarate transaminase 3
BscC010g442	0	0	0	0	-	Expressed Protein
BscC010g443	2.07	0	0.1	0	-	Expressed Protein
BscC010g450	0.32	0	0	0	-	Expressed Protein
BscC010g453	0	0	0	0	-	Expressed Protein
BscC010g458	0.5	0	11.4	0	-	Expressed Protein
BscC010g459	1.65	0	0	0	-	Alpha/beta hydrolase domain-containing protein 17A
BscC010g463	0.93	0	10.14	0.96	PF05470(Eukaryotic translation initiation factor 3 subunit 8 N-terminus)	Eukaryotic translation initiation factor 3 subunit C
BscC010g469	14	0.73	16.13	2.28	PF00017(SH2 domain);PF07714(Protein tyrosine kinase)	Protein kinase domain containing protein
BscC010g480	0	0	0	0	-	Expressed Protein
BscC010g481	2.26	1.01	0	1.11	-	Expressed Protein
BscC010g484	1.56	0	0.97	1.54	PF00038(Intermediate filament protein)	Lamin-1
BscC010g488	15.59	0.19	2.07	12.17	PF00806(Pumilio-family RNA binding repeat)	Fem-3 mRNA-binding factor 1
BscC010g489	4.09	0	0	1.18	PF00046(Homeobox domain)	Homeobox protein ceh-18
BscC010g490	1.84	0	0	0	-	Expressed Protein
BscC010g497	1.47	0	0.95	0.86	PF00076(RNA recognition motif. (a.k.a. RRM, RBD, or RNP domain))	RNA binding protein fox-1 -like protein 2
BscC010g498	0.32	0	0	0	PF01144(Coenzyme A transferase)	putative succinyl-CoA:3-ketoacid coenzyme A transferase, mitochondrial
BscC010g500	1.06	0	2.34	0.03	-	Expressed Protein
BscC010g501	0.63	0.3	0.14	0.45	PF00076(RNA recognition motif. (a.k.a. RRM, RBD, or RNP domain))	Heterogeneous nuclear ribonucleoprotein A1
BscC010g502	0.13	0.08	0.09	0.1	-	Expressed Protein
BscC010g506	0.27	0	8	0	-	Expressed Protein
BscC010g514	0	0	0	0	-	Expressed Protein
BscC010g515	0	0	0.08	0	-	Protein spinster -like protein 1
BscC010g524	6.1	1.05	2.15	3.15	PF00071(Ras family)	Ras-like GTP-binding protein rhoA
BscC010g533	9.4	11.73	4.67	15.47	-	Nuclear pore complex protein
BscC010g549	13.27	96.32	28.4	34.1	PF00287(Sodium / potassium ATPase beta chain)	putative sodium/potassium-transporting ATPase subunit beta-3
BscC010g598	5.87	1.08	4.34	10.43	-	Caprin-1
BscC010g602	0.08	0	6.71	0	-	Expressed Protein
BscC010g622	7.74	9.86	2.08	3.56	PF12717(non-SMC mitotic condensation complex subunit 1);PF12922(non-SMC mitotic condensation complex subunit 1, N-term)	Expressed Protein
BscC010g635	29.03	56.49	26.14	22.06	PF00225(Kinesin motor domain);PF12423(Kinesin protein 1B);PF12473(Kinesin protein);PF16183(Kinesin-associated)	Kinesin-like protein KIF13A
BscC010g637	10.22	1.85	6.79	21.47	PF00063(Myosin head (motor domain));PF00373(FERM central domain);PF00612(IQ calmodulin-binding motif);PF00784(MyTH4 domain);PF03134(TB2/DP1, HVA22 family);PF09379(FERM N-terminal domain)	Unconventional myosin heavy chain 6
BscC010g639	48.88	0	156.14	142.43	PF00612(IQ calmodulin-binding motif)	Unconventional myosin-Va
BscC010g655	20.49	16.12	4.52	8.02	-	Expressed Protein
BscC010g658	2.24	0	0	0	PF13639(Ring finger domain)	Integrator complex subunit 2
BscC010g718	2.9	16.98	9.79	2.25	PF10240(Multivesicular body subunit 12)	Multivesicular body subunit 12B
BscC010g754	0	0.37	0	0.09	PF00521(DNA gyrase/topoisomerase IV, subunit A)	DNA topoisomerase 2-alpha
BscC010g761	14.73	124.01	9.91	4.81	PF00017(SH2 domain)	putative tyrosine-protein kinase kin-31
BscC010g764	19.55	13.88	7.38	13.53	PF07738(Sad1 / UNC-like C-terminal)	SUN domain-containing ossification factor
BscC011g011	18.56	2.71	2.8	1.66	PF06246(Isy1-like splicing family)	Expressed Protein
BscC011g053	0.25	0	0	0.24	PF01484(Nematode cuticle collagen N-terminal domain)	nematode cuticle collagen domain-containing protein
BscC011g120	0.08	0.28	0.02	0.08	PF01757(Acyltransferase family)	O-acetyltransferase OatA
BscC011g165	0.88	0	0	0.12	PF14857(TMEM151 family)	Transmembrane protein -like protein
BscC011g167	0.36	0	0	0	PF09803(Uncharacterized conserved protein (DUF2346))	Sodium/calcium exchanger 3
BscC011g169	0.14	0	0.31	0.38	PF01060(Transthyretin-like family)	Transthyretin-like protein 46
BscC011g174	13.89	0	0	1.61	-	Expressed Protein
BscC011g177	5.79	3.91	5.4	2.31	-	Expressed Protein
BscC011g179	0.88	0.23	0.05	0	PF13927(Immunoglobulin domain)	Neuroglian
BscC011g180	3.05	0	10.12	1.92	PF00042(Globin)	hemoglobin
BscC011g181	0	0	0	0	-	troponin T
BscC011g182	0	0	0	0	-	troponin t protein 2
BscC011g187	4.67	0	0	1.25	-	Expressed Protein
BscC011g191	0.18	0.18	0.27	0.54	PF01060(Transthyretin-like family)	Transthyretin-like protein 46
BscC011g193	0	0	0	0	-	Putative ATP-dependent RNA helicase T26G10.1
BscC011g196	0	0	0	0	-	Spectrin beta chain, non-erythrocytic 5
BscC011g197	0.01	0.09	0.13	0.11	PF00018(SH3 domain);PF00435(Spectrin repeat)	Spectrin beta chain, non-erythrocytic 5
BscC011g200	30.49	0	0	0	-	Expressed Protein
BscC011g201	6.56	0	0	0	PF14857(TMEM151 family)	Expressed Protein
BscC011g203	0	0	0.12	0	PF09803(Uncharacterized conserved protein (DUF2346))	Sodium/calcium exchanger 3
BscC011g205	0	0	0	0	-	Expressed Protein
BscC011g206	0	0	0	0	PF02204(Vacuolar sorting protein 9 (VPS9) domain)	kinase domain-containing protein
BscC011g208	0	0	0	0	-	Expressed Protein
BscC011g209	0	0	0	0	-	Expressed Protein
BscC011g210	0	0	0	0	PF01433(Peptidase family M1);PF11838(ERAP1-like C-terminal domain)	Aminopeptidase N
BscC011g213	1.21	0	0	0.25	-	Expressed Protein
BscC011g219	1.1	21.18	86.22	42.9	-	Legumain
BscC011g221	2.88	0	0.28	0.18	PF01392(Fz domain);PF01534(Frizzled/Smoothened family membrane region)	Frizzled-5
BscC011g230	0	0	0	0	PF00704(Glycosyl hydrolases family 18)	putative endochitinase
BscC011g231	0	0	0.07	0	PF00704(Glycosyl hydrolases family 18)	Expressed Protein
BscC011g232	0	0	0	0	PF00704(Glycosyl hydrolases family 18)	glycosyl hydrolase, family 18
BscC011g239	9.86	0.17	0.94	5.18	PF00046(Homeobox domain)	POU domain, class 3, transcription factor 4-like
BscC011g240	0.37	0	0.01	0	PF00001(7 transmembrane receptor (rhodopsin family))	tyramine/octopamine truncated receptor
BscC011g244	0.13	0	0	0	PF00291(Pyridoxal-phosphate dependent enzyme)	Cysteine synthase
BscC011g247	4.23	6.39	0.12	0.11	-	Acyl-CoA desaturase
BscC011g248	14.51	0	0	1.7	PF02991(Autophagy protein Atg8 ubiquitin like)	Protein lgg-2
BscC011g257	0	0	0.07	0	-	putative serine/threonine-protein kinase
BscC011g259	0	0	0	0	-	Expressed Protein
BscC011g260	0	0	0.18	0	-	Expressed Protein
BscC011g262	0.26	1.27	0.07	0.04	-	Intraflagellar transport protein 52 -like protein
BscC011g265	0.11	0	0	0	PF01699(Sodium/calcium exchanger protein);PF16494(C-terminal extension of sodium/calcium exchanger domain)	Sodium/calcium exchanger 3
BscC011g266	0.25	0	0.03	0	PF01699(Sodium/calcium exchanger protein);PF03160(Calx-beta domain);PF14857(TMEM151 family)	Sodium/calcium exchanger 3
BscC011g270	0.28	0	2.16	0	PF05867(Protein of unknown function (DUF851))	Expressed Protein
BscC011g277	0	0	0	0	PF16494(C-terminal extension of sodium/calcium exchanger domain)	Sodium/calcium exchanger 3
BscC011g278	0	0	0	0	-	Expressed Protein
BscC011g279	0	0	0	0	-	Expressed Protein
BscC011g282	0	0	0	0	-	Expressed Protein
BscC011g283	0.06	0	0	0.04	PF01593(Flavin containing amine oxidoreductase)	Spermine oxidase
BscC011g290	15.93	27.71	15.38	20.01	-	Cytoplasmic dynein 1 intermediate chain 1
BscC011g309	0	0.91	17.71	12.23	PF01650(Peptidase C13 family)	Legumain
BscC011g336	5.21	16.03	5.04	5.37	-	Expressed Protein
BscC011g337	1.81	3.84	2.3	1.09	-	Expressed Protein
BscC011g373	9.33	108.62	12.93	15.45	PF00069(Protein kinase domain)	kinase domain protein
BscC011g426	57.87	40.4	12.83	20.32	PF06003(Survival motor neuron protein (SMN));PF08585(RecQ mediated genome instability protein)	Tudor domain-containing protein 3
BscC011g437	2.02	25.32	7.68	1.45	PF00149(Calcineurin-like phosphoesterase)	phosphoprotein phosphatase 1 domain protein
BscC011g439	35.35	72.02	58.35	27.77	PF00149(Calcineurin-like phosphoesterase);PF16891(Serine-threonine protein phosphatase N-terminal domain)	Serine/threonine-protein phosphatase PP1-alpha
BscC011g458	19.8	5.26	7.32	6.45	PF07782(DC-STAMP-like protein)	DC-STAMP domain-containing protein 1
BscC011g470	5.62	8.44	2.43	2.05	PF00431(CUB domain)	putative cubilin
BscC011g491	0	0.38	1.06	1.01	-	Expressed Protein
BscC011g497	0.18	1.55	4.68	0.06	PF00069(Protein kinase domain)	Testis-specific serine/threonine-protein kinase 1
BscC011g499	28.35	6.86	0.35	6.98	PF06579(Caenorhabditis elegans ly-6-related protein)	Caenorhabditis elegans ly-6-related family-containing protein
BscC011g506	0	0	0	0	-	Expressed Protein
BscC011g529	0	0	1.48	0.42	-	putative F-box/LRR-repeat protein C02F5.7
BscC011g541	5.46	23.48	10.92	11.35	PF08623(TATA-binding protein interacting (TIP20))	Expressed Protein
BscC011g542	0.01	0.58	0.04	0	-	Expressed Protein
BscC011g578	0	0	0	0	-	Expressed Protein
BscC011g596	3.27	12.49	0.67	3.7	PF10149(Transmembrane protein 231)	Transmembrane protein
BscC011g610	36.29	25.02	2898.4	1826.25	-	Expressed Protein
BscC011g615	62.27	1.54	5.92	21.91	PF00079(Serpin (serine protease inhibitor))	Expressed Protein
BscC011g616	101.17	1.98	10.73	43.85	PF00079(Serpin (serine protease inhibitor))	Expressed Protein
BscC011g622	35.69	4.1	38.71	47.88	PF00485(Phosphoribulokinase / Uridine kinase family)	Uridine kinase-like protein 5
BscC011g623	14.7	6.8	6.23	6.43	PF00821(Phosphoenolpyruvate carboxykinase)	Phosphoenolpyruvate carboxykinase
BscC011g640	127.2	95.3	44.53	45.15	PF04969(CS domain)	Calcyclin-binding protein
BscC012g017	53.03	62.08	86.36	101.14	PF00501(AMP-binding enzyme);PF13193(AMP-binding enzyme C-terminal domain);PF16177(Acetyl-coenzyme A synthetase N-terminus)	Acetyl-coenzyme A synthetase, cytoplasmic
BscC012g020	2.72	48.8	12.6	4.84	-	Expressed Protein
BscC012g057	35.65	20.72	7.51	5.62	PF00636(Ribonuclease III domain)	DCR-1
BscC012g058	16.02	32.96	11.26	10.08	PF10170(Cysteine-rich domain)	Cysteine-rich DPF motif domain-containing protein 1
BscC012g092	0	2.84	0	0	PF00413(Matrixin)	50 kDa hatching enzyme
BscC012g127	5.94	13.13	5.66	6.88	PF00176(SNF2 family N-terminal domain);PF00271(Helicase conserved C-terminal domain);PF09110(HAND);PF09111(SLIDE)	transcription activator
BscC012g129	0.07	0.08	15.45	0.06	-	Expressed Protein
BscC012g152	114.61	18.95	22.51	31.32	PF00226(DnaJ domain)	Mitochondrial protein
BscC012g235	0.4	0.04	5.2	0	PF00375(Sodium:dicarboxylate symporter family)	Excitatory amino acid transporter
BscC012g240	0.15	0	0.06	0	-	Expressed Protein
BscC012g242	1.22	0.05	5.91	0.17	PF02812(Glu/Leu/Phe/Val dehydrogenase, dimerisation domain)	Glutamate dehydrogenase 2, mitochondrial
BscC012g244	1.04	0	0.42	0	-	Expressed Protein
BscC012g245	0	0	0.74	0	PF00375(Sodium:dicarboxylate symporter family)	Excitatory amino acid transporter
BscC012g246	0.7	0	5.36	0	PF00375(Sodium:dicarboxylate symporter family)	glutamate transporter 2A
BscC012g252	2.33	0.05	6.12	0.13	PF00102(Protein-tyrosine phosphatase)	Receptor-type tyrosine-protein phosphatase C
BscC012g257	0.32	0.14	0.03	0.1	PF00533(BRCA1 C Terminus (BRCT) domain)	DNA topoisomerase 2-binding protein 1
BscC012g259	2.3	0	0.38	0	PF03166(MH2 domain)	Dwarfin sma-4
BscC012g260	0.24	0	0.21	0	-	Putative esterase F42H10.6
BscC012g263	0	0	0.09	0	-	Expressed Protein
BscC012g266	1.78	0	1.37	0	-	Expressed Protein
BscC012g274	0.06	0	0.25	0	-	Proteasome activator complex subunit 4
BscC012g275	0	0	0	0	PF02824(TGS domain)	Threonine--tRNA ligase, cytoplasmic
BscC012g276	0	0	0	0	PF02824(TGS domain)	Threonine--tRNA ligase, cytoplasmic
BscC012g277	0	0	0	0	PF00102(Protein-tyrosine phosphatase)	protein-tyrosine phosphatase
BscC012g279	1.16	0	3.72	0.05	-	Expressed Protein
BscC012g281	0.16	0	0.36	0.05	PF00083(Sugar (and other) transporter)	Solute carrier family 2, facilitated glucose transporter member 5
BscC012g285	0	0.19	0	0.03	PF03982(Diacylglycerol acyltransferase)	2-acylglycerol O-acyltransferase 1
BscC012g286	0	0	0	0	PF03982(Diacylglycerol acyltransferase)	2-acylglycerol O-acyltransferase 1
BscC012g287	0.16	0	0.42	0	PF00635(MSP (Major sperm protein) domain)	Rab-3-interacting molecule unc-10
BscC012g290	0.79	0	0.11	0.65	PF00378(Enoyl-CoA hydratase/isomerase)	enoyl-CoA hydratase/isomerase family protein
BscC012g291	0	0	0	0	-	Expressed Protein
BscC012g293	11.73	0	0	0	-	Expressed Protein
BscC012g295	52.62	1.32	5.05	1.18	-	Expressed Protein
BscC012g302	0.8	0	1.99	0	PF02736(Myosin N-terminal SH3-like domain)	myosin heavy chain 95F
BscC012g304	0	0	0	0	-	Expressed Protein
BscC012g308	0	0	0	0	PF00149(Calcineurin-like phosphoesterase)	phosphoprotein phosphatase 1 domain protein
BscC012g314	8.55	3.18	3.09	6.55	-	Expressed Protein
BscC012g317	1.92	0.07	0.45	0.69	PF00651(BTB/POZ domain);PF07707(BTB And C-terminal Kelch)	BTB/POZ domain-containing protein 2
BscC012g318	23.92	0.12	0.05	7.02	PF01529(DHHC palmitoyltransferase)	Palmitoyltransferase ZDHHC15
BscC012g325	0.43	0.28	1.82	0.28	-	Ras-related protein
BscC012g334	45.45	0.26	0.04	2.88	PF00505(HMG (high mobility group) box)	Transcription factor Sox-21-B
BscC012g339	0	0	0	0	-	Membrane-associated guanylate kinase, WW and PDZ domain-containing protein 2
BscC012g340	0.26	0.34	0.29	0.13	PF13896(Glycosyl-transferase for dystroglycan)	Protein RRP5 -like protein
BscC012g343	2.08	0.97	0.11	2.52	PF01074(Glycosyl hydrolases family 38 N-terminal domain);PF09261(Alpha mannosidase middle domain)	Alpha-mannosidase 2
BscC012g346	0	0	0	0	PF01697(Glycosyltransferase family 92)	Expressed Protein
BscC012g348	1.03	0	0	0	PF00755(Choline/Carnitine o-acyltransferase)	Choline/Carnitine O-acyltransferase
BscC012g351	0.83	0.48	1.2	0	-	Expressed Protein
BscC012g352	0	0	0	0	PF00230(Major intrinsic protein);PF00685(Sulfotransferase domain)	Sulfotransferase family cytosolic 2B member 1
BscC012g356	0	0	10.33	0	PF00503(G-protein alpha subunit)	Guanine nucleotide-binding proteinalpha-17 subunit
BscC012g358	2.69	0	0.54	0.5	PF04921(XAP5, circadian clock regulator)	Protein FAM50 -like protein
BscC012g359	2.36	0	0.11	0.2	-	Mitogen-activated protein kinase kinase kinase MLT
BscC012g367	0.09	0	0	0	PF00024(PAN domain)	PAN domain-containing protein
BscC012g371	0	0	0	0	-	Expressed Protein
BscC012g373	0.19	0	0.11	0	-	tumor suppressor.
BscC012g377	0	0	0	0	PF02463(RecF/RecN/SMC N terminal domain)	Structural maintenance of chromosomes protein 1A
BscC012g382	0.2	0	0	0	PF07303(Occludin homology domain)	RNA polymerase II elongation factor ELL
BscC012g385	0	0	0	0	-	Expressed Protein
BscC012g391	1.3	0.02	0.01	0.01	-	NADH-dependent flavin oxidoreductase
BscC012g397	0.21	0.33	0	0	-	Cytoplasmic dynein 1 intermediate chain 1
BscC012g398	21.26	36.43	19.34	13.02	-	Cytoplasmic dynein 1 intermediate chain 1
BscC012g399	0	0	0	0	-	Expressed Protein
BscC012g404	0	0	0	0	-	Expressed Protein
BscC012g405	0.49	0	0.13	0	-	Expressed Protein
BscC012g414	25.14	0	0.45	6.16	PF07106(Tat binding protein 1(TBP-1)-interacting protein (TBPIP))	Homologous-pairing protein 2 -like protein
BscC012g420	0.23	0	0	0	-	Expressed Protein
BscC012g421	0.07	0	4.09	0	PF00083(Sugar (and other) transporter)	Solute carrier family 2, facilitated glucose transporter member 5
BscC012g437	10.81	0.38	0.81	1.77	-	Warthog protein 4
BscC012g440	0	0	0	0	PF12150(Cytosolic motility protein)	Expressed Protein
BscC012g450	26.7	3.11	2.84	3.6	PF00373(FERM central domain);PF09379(FERM N-terminal domain)	Merlin
BscC012g451	0	0	0	0	-	Expressed Protein
BscC012g458	1.04	0	0.33	0.82	PF12624(N-terminal region of Chorein or VPS13);PF16908(Vacuolar sorting-associated protein 13, N-terminal);PF16910(Repeating coiled region of VPS13)	Vacuolar protein sorting-associated protein domain containing protein
BscC012g461	1.07	0	0	0.21	-	Expressed Protein
BscC012g476	27.29	15.11	5.67	13.6	PF00373(FERM central domain);PF00769(Ezrin/radixin/moesin family);PF09379(FERM N-terminal domain);PF09380(FERM C-terminal PH-like domain);PF09766(Fms-interacting protein)	Merlin
BscC012g486	7.04	10.43	0.76	0.24	PF01391(Collagen triple helix repeat (20 copies));PF01484(Nematode cuticle collagen N-terminal domain)	nematode cuticle collagen domain protein
BscC012g492	17.25	17.24	3.15	7.59	PF00176(SNF2 family N-terminal domain);PF00271(Helicase conserved C-terminal domain);PF07443(HepA-related protein (HARP))	Helicase conserved C-terminal domain containing protein
BscC012g530	5.6	23.24	11.31	8.2	PF00225(Kinesin motor domain)	kinesin motor domain-containing protein
BscC012g531	16.43	20.94	7.19	5.7	PF10545(Alcohol dehydrogenase transcription factor Myb/SANT-like)	Expressed Protein
BscC012g565	12.41	9.87	26.39	14.34	-	Cell death protein 6
BscC012g678	58.37	168.95	36.63	30.01	PF00102(Protein-tyrosine phosphatase)	Receptor-type tyrosine-protein phosphatase S
BscC012g689	109.27	48.37	161.95	78.88	PF05187(Electron transfer flavoprotein-ubiquinone oxidoreductase, 4Fe-4S);PF13450(NAD(P)-binding Rossmann-like domain)	Electron transfer flavoprotein-ubiquinone oxidoreductase, mitochondrial
BscC012g695	0.64	0.23	0.18	0.1	-	Twitchin
BscC012g698	0	1.22	0	0	-	Filamin-A
BscC012g699	0	0	0	0	-	Phosphatidylinositol phosphatase PTPRQ
BscC013g001	10.03	0	2.18	4.05	PF07529(HSA)	ATP-dependent helicase brm
BscC013g002	0	0	0.21	0.22	-	ATP-dependent helicase brm
BscC013g004	10.03	0	2.18	4.05	PF07529(HSA)	ATP-dependent helicase brm
BscC013g005	2.52	0	0.33	0.34	-	ATP-dependent helicase brm
BscC013g006	1.03	0	0.37	0.34	-	ATP-dependent helicase brm
BscC013g007	2.37	3.21	0.92	1.35	PF00076(RNA recognition motif. (a.k.a. RRM, RBD, or RNP domain))	SPOC domain protein
BscC013g009	0.63	0	0.42	0.85	-	WD repeat-containing protein 62
BscC013g010	290.64	0	17.96	32.09	-	26S proteasome non-ATPase regulatory subunit 5
BscC013g012	0.34	0	0.33	0	-	Latrophilin-2
BscC013g013	0	0	0	0	-	E3 ubiquitin-protein ligase HUWE1
BscC013g022	2.26	0	1.31	0.62	-	MAP kinase-activating death domain protein
BscC013g023	0.07	0	0	0.05	-	Large proline-rich protein BAG6
BscC013g032	0	0	1.71	0	-	putative coatomer subunit zeta
BscC013g036	0.15	0	0	0	-	ATP-binding cassette sub-family A member 1
BscC013g037	0.22	0	0.07	0.04	-	D-glucuronyl C5-epimerase
BscC013g041	0	0	0.16	0	-	Transportin-1
BscC013g042	5.33	3.43	1.73	0.89	-	Expressed Protein
BscC013g045	23.62	3.06	2.33	1.38	-	Round spermatid basic protein 1-like protein
BscC013g063	0.22	0	0.07	0.04	-	D-glucuronyl C5-epimerase
BscC013g064	2.25	0	0	0.83	-	eIF4G
BscC013g065	2.17	0.21	0.44	0.9	-	Expressed Protein
BscC013g067	0.81	0	0	0	-	Vesicle-fusing ATPase
BscC013g087	0.48	12.61	0.5	0.17	PF00201(UDP-glucoronosyl and UDP-glucosyl transferase)	Putative UDP-glucuronosyltransferase ugt-50
BscC013g088	0	2.66	0.11	0	PF00201(UDP-glucoronosyl and UDP-glucosyl transferase)	Putative UDP-glucuronosyltransferase ugt-50
BscC013g097	77.61	3.53	0.45	34.52	-	Expressed Protein
BscC013g099	6.53	11.31	9.68	238.06	PF01826(Trypsin Inhibitor like cysteine rich domain)	Cysteine-rich with EGF-like domain protein 2-B
BscC013g114	15.92	0.66	10.11	29.11	-	Expressed Protein
BscC013g119	206.58	230.52	377.03	161.76	PF00498(FHA domain)	Expressed Protein
BscC013g128	17.52	1.08	7.82	10.4	-	Expressed Protein
BscC013g130	30.87	15.47	14.39	11.3	-	Expressed Protein
BscC013g138	32.76	5.76	3.71	7.23	-	Expressed Protein
BscC013g142	14.9	0.27	5.1	0.88	-	Phospholipase B1, membrane-associated
BscC013g150	0.18	7.19	0.03	0.01	-	Expressed Protein
BscC013g154	2.81	0.21	0	0.17	-	Expressed Protein
BscC013g155	3.2	0.08	0.49	0.45	-	Tetratricopeptide repeat protein 38
BscC013g174	8.61	22.22	5.02	2.02	PF00204(DNA gyrase B);PF00521(DNA gyrase/topoisomerase IV, subunit A);PF01751(Toprim domain);PF02518(Histidine kinase-, DNA gyrase B-, and HSP90-like ATPase);PF16898(C-terminal associated domain of TOPRIM)	putative DNA topoisomerase 2
BscC013g187	12.56	9.48	5.57	3.68	-	Replication factor C subunit 3
BscC013g188	0	0	0.22	0	-	Protocadherin-16
BscC013g189	0	0	0	0	PF10316(Serpentine type 7TM GPCR chemoreceptor Srbc)	7TM GPCR domain containing protein
BscC013g207	29.32	77.08	11.11	34.84	PF16158(Ig-like domain from next to BRCA1 gene)	Expressed Protein
BscC013g232	0.2	0.21	7.88	9.95	PF00328(Histidine phosphatase superfamily (branch 2))	Putative acid phosphatase F26C11.1
BscC013g265	3.54	0.9	1.98	5.56	-	Expressed Protein
BscC013g296	0.05	0	0	0	-	Hypothetical protein SRAE_X000114500
BscC013g300	16.84	20.18	20.73	7.68	PF01602(Adaptin N terminal region);PF07718(Coatomer beta C-terminal region);PF14806(Coatomer beta subunit appendage platform)	Coatomer subunit beta
BscC013g312	24.87	21.02	4.73	5.83	PF03416(Peptidase family C54)	Cysteine protease ATG4C
BscC013g330	28.76	15.76	4.98	18.31	PF01602(Adaptin N terminal region);PF07718(Coatomer beta C-terminal region);PF14806(Coatomer beta subunit appendage platform)	Coatomer subunit beta
BscC013g342	1.93	1.55	1.92	0.76	-	Canalicular multispecific organic anion transporter 1
BscC013g345	21.27	29.4	23.3	12.48	-	Organic solute transporter alpha-like protein 1
BscC013g365	0.65	0	0.42	0.11	PF14817(HAUS augmin-like complex subunit 5)	Expressed Protein
BscC013g372	0	0.18	1.58	0	PF00044(Glyceraldehyde 3-phosphate dehydrogenase, NAD binding domain)	Glyceraldehyde-3-phosphate dehydrogenase 3
BscC013g392	10.24	12.31	1.05	4.26	-	Hsp70-binding protein 1
BscC013g395	0	0	0.98	0	PF00044(Glyceraldehyde 3-phosphate dehydrogenase, NAD binding domain)	Glyceraldehyde-3-phosphate dehydrogenase 3
BscC013g417	0.81	4.38	0.32	0.08	PF01391(Collagen triple helix repeat (20 copies));PF01484(Nematode cuticle collagen N-terminal domain)	nematode cuticle collagen domain protein
BscC013g450	32.62	11.96	6.06	7.73	PF01916(Deoxyhypusine synthase)	putative deoxyhypusine synthase
BscC013g457	12.83	17.11	3.82	3.87	-	Expressed Protein
BscC013g487	5.45	7.04	3.85	9.89	-	Expressed Protein
BscC013g488	3.37	6.46	2.25	1.38	PF00102(Protein-tyrosine phosphatase)	Tyrosine-protein phosphatase non-receptor type 14
BscC013g513	2.95	0	5.94	4.98	-	Putative UDP-glucuronosyltransferase ugt-50
BscC013g517	2.11	0	1.18	8.55	-	ABC transporter
BscC013g522	3.95	0.1	0.19	0.52	-	Expressed Protein
BscC013g524	5.58	0.09	5.11	2.63	-	Expressed Protein
BscC013g525	3.16	0.05	1.71	2.04	-	Apolipophorin
BscC013g527	0.25	0	0.04	0.14	-	Apolipophorin
BscC013g528	0.33	0	1.04	1.87	-	Expressed Protein
BscC013g529	0.8	0	0	0	-	Expressed Protein
BscC013g531	0	0	0	0	PF16898(C-terminal associated domain of TOPRIM)	putative DNA topoisomerase 2
BscC013g534	2.98	0.4	1.02	0.71	-	Expressed Protein
BscC013g535	0.31	0	0.59	0	-	Expressed Protein
BscC013g536	0.13	0	0.05	0.31	-	MAP kinase-interacting serine/threonine-protein kinase 1
BscC013g539	0.55	0	0.26	0.2	-	Expressed Protein
BscC013g541	5.42	0.18	0.17	0.24	-	Phosphatidylinositol 4-kinase alpha
BscC013g542	5.5	0.35	0.09	1.29	-	Protein RRP5 -like protein
BscC013g543	39.69	0.58	6.19	0.47	-	E3 ubiquitin-protein ligase HECTD1
BscC014g020	16.26	23.48	10.76	15.1	PF01753(MYND finger);PF04194(Programmed cell death protein 2, C-terminal putative domain)	Programmed cell death protein 2
BscC014g035	5.58	32.46	3.82	3.68	-	Vacuolar protein sorting-associated protein 33A
BscC014g036	0.81	3.74	1.08	1.18	-	Vacuolar protein sorting-associated protein 33A
BscC014g043	1.23	0.52	0.36	0	-	Major facilitator superfamily domain-containing protein 8
BscC014g075	19.58	1.64	2.17	2.16	PF04916(Phospholipase B)	lysophospholipase
BscC014g133	4.42	8.32	2.35	3.44	PF04500(FLYWCH zinc finger domain)	Histone-lysine N-methyltransferase SETMAR
BscC014g167	2.15	30.63	16.96	11.21	-	Expressed Protein
BscC014g210	8.63	181.2	39.47	25.5	PF00024(PAN domain)	Expressed Protein
BscC014g215	0.94	2.24	24.86	7.4	-	Expressed Protein
BscC014g229	0.15	0	0.08	0.47	PF04089(BRICHOS domain)	BRICHOS domain-containing protein C09F5.1
BscC014g251	1.77	0	0	0.66	-	Expressed Protein
BscC014g261	10.18	0	9.71	1.09	PF00083(Sugar (and other) transporter)	solute carrier family facilitated glucose transporter member 1
BscC014g263	1.54	6.44	0.68	0.89	-	Expressed Protein
BscC014g264	7.31	0.96	2.35	2.05	PF05303(Protein of unknown function (DUF727))	GSK3-beta interaction protein
BscC014g265	7.6	0	0.16	0.61	PF00215(Orotidine 5'-phosphate decarboxylase / HUMPS family)	Uridine 5'-monophosphate synthase
BscC014g269	0.05	0	0	0	PF00198(2-oxoacid dehydrogenases acyltransferase (catalytic domain))	AF123459_1
BscC014g270	0	0	0	0	-	U2 small nuclear ribonucleoprotein B''
BscC014g272	0.47	0	0.12	0.04	PF00201(UDP-glucoronosyl and UDP-glucosyl transferase)	Putative UDP-glucuronosyltransferase ugt-47
BscC014g275	0.06	0	4.47	0	-	Expressed Protein
BscC014g282	0.1	0	0	0	-	Splicing factor U2AF 35 kDa subunit
BscC014g284	0	0	0	0	-	Spindle- and centromere-associated protein
BscC014g294	3.81	0.15	0.28	0.87	PF00010(Helix-loop-helix DNA-binding domain);PF08447(PAS fold)	Neuronal PAS domain-containing protein 2
BscC014g296	9.57	0	0.75	0.45	-	Expressed Protein
BscC014g298	0.33	0	0	1.58	-	Expressed Protein
BscC014g299	13.17	4.42	2.71	4.95	PF00076(RNA recognition motif. (a.k.a. RRM, RBD, or RNP domain));PF16565(Phospholipase D-like domain at C-terminus of MIT)	RNA-binding motif, single-stranded-interacting protein 1
BscC014g303	0.28	0	0.12	0	-	Fibropellin-1
BscC014g305	4.16	18.26	1.33	3.66	PF00076(RNA recognition motif. (a.k.a. RRM, RBD, or RNP domain))	U1 small nuclear ribonucleoprotein 70 kDa
BscC014g311	2.91	0	0	1.1	PF00595(PDZ domain (Also known as DHR or GLGF))	Partitioning defective protein 6
BscC014g316	5.9	0	0	0	-	Expressed Protein
BscC014g320	0	0	0	0	-	Expressed Protein
BscC014g321	4.24	12.09	2.25	5.05	PF00076(RNA recognition motif. (a.k.a. RRM, RBD, or RNP domain))	Heterogeneous nuclear ribonucleoprotein F
BscC014g327	2.58	312.05	105.57	36.35	-	Expressed Protein
BscC014g329	26.64	1.21	2.57	2.53	PF01512(Respiratory-chain NADH dehydrogenase 51 Kd subunit);PF10589(NADH-ubiquinone oxidoreductase-F iron-sulfur binding region)	NADH oxidoreductase, F subunit
BscC014g332	2.27	0.34	0.11	0.13	-	Expressed Protein
BscC014g350	0.32	0	0.07	0.57	PF11931(Domain of unknown function (DUF3449));PF13297(Telomere stability C-terminal)	Splicing factor 3A subunit 3
BscC014g351	4.06	7.27	0.66	1.26	-	Expressed Protein
BscC014g355	0	0	1.51	0	-	Expressed Protein
BscC014g361	0.87	0	0.35	0.11	PF06963(Ferroportin1 (FPN1))	solute carrier family 40, member 1
BscC014g365	0.17	0	0.03	0	PF00076(RNA recognition motif. (a.k.a. RRM, RBD, or RNP domain))	polyadenylate-binding protein 1
BscC014g367	1.3	1.85	0.4	0.87	-	Expressed Protein
BscC014g372	13.26	0.04	1.17	3.75	PF04064(Domain of unknown function (DUF384));PF14222(Cell morphogenesis N-terminal)	Protein furry -like protein-like
BscC014g374	0.2	0	2.63	0	-	Expressed Protein
BscC014g375	0.1	0	1.97	0	-	Expressed Protein
BscC014g380	0.16	0	0.15	0	PF07714(Protein tyrosine kinase)	Tyrosine-protein kinase Fps85D
BscC014g392	0.17	0	0.18	0	-	Expressed Protein
BscC014g394	8.36	0.06	0.24	0.95	PF02779(Transketolase, pyrimidine binding domain);PF16870(2-oxoglutarate dehydrogenase C-terminal)	2-oxoglutarate dehydrogenase, mitochondrial
BscC014g395	8.77	0	0	0	-	Expressed Protein
BscC014g401	0	0	0.3	0	-	Expressed Protein
BscC014g403	0	0	0	0	PF11977(Zc3h12a-like Ribonuclease NYN domain)	Expressed Protein
BscC014g407	0	0	0	0	-	Expressed Protein
BscC014g410	7.74	0	0	0	-	Signal recognition particle receptor subunit beta
BscC014g411	0.85	0	4.41	0.17	PF00069(Protein kinase domain)	Tau-tubulin kinase 1
BscC014g412	1.96	0	0.73	8.48	-	Expressed Protein
BscC014g413	0	0	0	0	-	Expressed Protein
BscC014g414	0.76	0	4.12	0	PF04568(Mitochondrial ATPase inhibitor, IATP)	ATPase inhibitor, mitochondrial
BscC014g416	0.05	0	0.06	0	PF00375(Sodium:dicarboxylate symporter family)	Excitatory amino acid transporter
BscC014g423	3.07	0.4	4.24	2.57	-	putative methylmalonyl-CoA mutase, mitochondrial
BscC014g424	4.97	0.13	15.5	3.33	PF07690(Major Facilitator Superfamily)	Major Facilitator Superfamily protein
BscC014g425	5.19	0	0	0.86	-	Endophilin-A2
BscC014g432	1.16	0	0.17	0	PF07714(Protein tyrosine kinase)	Tyrosine-protein kinase Fps85D
BscC014g434	11.39	0	0	0	-	Expressed Protein
BscC014g441	5.3	0	6.19	0	-	Expressed Protein
BscC014g445	0	0	0	0	-	solute carrier family facilitated glucose transporter member 1
BscC014g449	1.1	0.1	0.21	0.29	PF02460(Patched family)	Patched domain-containing protein 3
BscC014g450	1.39	0.18	0.28	0.15	-	Guanylate cyclase 32E
BscC014g452	15.34	0.6	0.06	4.72	-	WAGO-2
BscC014g457	38.69	0	0.05	8.51	PF00091(Tubulin/FtsZ family, GTPase domain);PF03953(Tubulin C-terminal domain)	Tubulin beta-3 chain
BscC014g460	0.43	0	0	0	-	Exportin-1
BscC014g461	1.45	0	4.42	0.82	-	Expressed Protein
BscC014g465	1.31	0	0	0	PF00501(AMP-binding enzyme)	Long-chain fatty acid transport protein 4
BscC014g466	35.16	0.21	0	0.37	-	Cuticlin-1
BscC014g467	0	0	0	0	PF05694(56kDa selenium binding protein (SBP56))	Selenium-binding protein 1
BscC014g469	0.22	0	0	0	-	Expressed Protein
BscC014g470	2.13	0	0.35	0.55	PF14997(CECR6/TMEM121 family)	Expressed Protein
BscC014g473	13.04	0	0	0	-	Expressed Protein
BscC014g474	19.63	0	1.63	0.85	-	2-oxoglutarate dehydrogenase, mitochondrial
BscC014g475	0.89	0	3	0.04	PF00069(Protein kinase domain)	CMGC/GSK protein kinase
BscC014g480	3.63	0.2	2.41	0.71	PF02064(MAS20 protein import receptor)	Mitochondrial import receptor subunit TOM20 -like protein
BscC014g483	23.83	0	5.3	10.71	-	Expressed Protein
BscC014g485	0	0	0	0	-	Expressed Protein
BscC014g492	5.54	0.05	0.53	4.14	PF00755(Choline/Carnitine o-acyltransferase);PF16484(Carnitine O-palmitoyltransferase N-terminus)	Expressed Protein
BscC014g493	0.04	0	1.39	0	PF00102(Protein-tyrosine phosphatase)	Tyrosine-protein phosphatase non-receptor type 9
BscC014g498	0	0.44	0	0	PF00521(DNA gyrase/topoisomerase IV, subunit A)	DNA topoisomerase 2-alpha
BscC014g500	60.35	0	0.51	14.01	PF00443(Ubiquitin carboxyl-terminal hydrolase)	Ubiquitin carboxyl-terminal hydrolase 20
BscC014g502	0.09	0	0.07	0	PF00201(UDP-glucoronosyl and UDP-glucosyl transferase)	Putative UDP-glucuronosyltransferase ugt-47
BscC014g503	0.07	0	0	0	PF00076(RNA recognition motif. (a.k.a. RRM, RBD, or RNP domain))	Polyadenylate-binding protein 1
BscC014g507	0.36	0	0	0	-	Solute carrier family 40 member 1
BscC014g510	0	0	0.43	0	-	Expressed Protein
BscC014g512	0	0	0	0	PF12762(ISXO2-like transposase domain)	Expressed Protein
BscC014g518	0.17	0	0	0	-	Zinc metalloproteinase nas-33
BscC014g520	0.94	0	0.13	1.28	-	Ankyrin repeat and LEM domain-containing protein 2
BscC014g522	2.93	2.86	0	1.87	-	Putative ferric-chelate reductase 1
BscC014g528	0.15	0.42	0.45	0.09	PF00307(Calponin homology (CH) domain)	Spectrin beta chain, non-erythrocytic 5
BscC014g529	0.01	0	0.03	0	PF00435(Spectrin repeat)	Spectrin beta chain, non-erythrocytic 5
BscC014g535	0	0.13	0	0	-	Spindle- and centromere-associated protein
BscC014g538	14.44	0	0.14	5.32	-	Splicing factor U2AF 35 kDa subunit
BscC014g561	78.7	0.54	6.14	11.18	PF02996(Prefoldin subunit)	putative prefoldin subunit 3
BscC014g564	60.9	0.28	2.63	8.56	PF00400(WD domain, G-beta repeat)	Transportin-1
BscC014g574	0.61	0	0	0	PF12799(Leucine Rich repeats (2 copies))	Expressed Protein
BscC014g577	0.72	0	0	0	PF12799(Leucine Rich repeats (2 copies))	Expressed Protein
BscC014g580	0.71	0.04	7.8	0.04	PF00069(Protein kinase domain)	Tau-tubulin kinase 1
BscC014g582	0	0	0	0	-	Expressed Protein
BscC014g584	5.8	0.41	2.49	1.08	-	Tubulin beta-1 chain
BscC014g585	1.09	0	0.54	0	-	Tubulin beta-1 chain
BscC014g590	0	0	0	0	-	Abnormal embryogenesis protein 30
BscC014g601	0	0	0	0	PF00059(Lectin C-type domain)	Aggrecan core protein
BscC014g635	0.55	0.01	1.26	0.09	PF00063(Myosin head (motor domain));PF01576(Myosin tail);PF02736(Myosin N-terminal SH3-like domain)	Myosin-4
BscC014g644	2.74	2.47	2.13	1.19	PF00887(Acyl CoA binding protein)	acyl CoA binding protein
BscC014g646	0.19	0.3	0.21	0.14	PF00201(UDP-glucoronosyl and UDP-glucosyl transferase)	Putative UDP-glucuronosyltransferase ugt-55
BscC014g669	36.71	1.14	6.87	25.29	PF00005(ABC transporter);PF12698(ABC-2 family transporter protein)	ATP-binding cassette sub-family A member 3
BscC014g701	0	0	0	0	-	Expressed Protein
BscC014g720	0.92	0.06	1.46	0	-	Expressed Protein
BscC014g724	1.87	0	15.69	0	-	WW domain-containing oxidoreductase
BscC014g727	202.39	1.36	136.21	131.26	PF00191(Annexin)	Annexin A6
BscC014g738	40.75	19.94	14.95	7.93	PF03473(MOSC domain);PF03476(MOSC N-terminal beta barrel domain)	MOSC domain-containing protein 2, mitochondrial
BscC014g739	0	0.29	24.67	0.25	PF00179(Ubiquitin-conjugating enzyme)	Ubiquitin-conjugating enzyme E2 L3
BscC014g750	0	0	0	0	-	Expressed Protein
BscC014g751	3.7	0.17	0.04	2.74	PF02460(Patched family)	CBN-PTR-19 protein
BscC014g846	90.15	4.51	0.92	27.15	PF00520(Ion transport protein);PF08344(Transient receptor ion channel II);PF12796(Ankyrin repeats (3 copies))	Transient receptor potential-gamma protein
BscC015g001	1	0	0.06	0.06	-	Beta-1,4-N-acetylgalactosaminyltransferase bre-4
BscC015g007	37.01	15.53	12.75	7.24	PF00635(MSP (Major sperm protein) domain)	Expressed Protein
BscC015g020	0	0	0	0	-	WW domain-binding protein 4
BscC015g040	0	0	0	0	-	Expressed Protein
BscC015g047	18.01	34.37	4.61	6.01	PF07679(Immunoglobulin I-set domain)	Titin
BscC015g048	25.07	45.93	17.57	6.89	PF07714(Protein tyrosine kinase)	DNA-directed RNA polymerase II subunit RPB1
BscC015g139	5.7	0	3.01	0	PF07714(Protein tyrosine kinase)	Tyrosine-protein kinase RYK
BscC015g151	1.4	5.73	0.03	0	PF01564(Spermine/spermidine synthase)	Methyltransferase-like protein 13
BscC015g161	23.53	14.06	4.03	8.29	PF03403(Platelet-activating factor acetylhydrolase, isoform II)	Platelet-activating factor acetylhydrolase -like protein 2
BscC015g163	9.52	87.85	7.49	5.07	-	Expressed Protein
BscC015g177	15.39	8.52	4.02	6	PF00135(Carboxylesterase family)	Carboxylesterase 1C
BscC015g236	1.42	2.67	5.24	0.09	PF00102(Protein-tyrosine phosphatase)	Tyrosine-protein phosphatase non-receptor type 12
BscC015g278	0.73	9.48	1.07	0.62	PF00168(C2 domain)	Synaptotagmin-9
BscC015g281	27	26.08	12.52	17.6	-	Conserved oligomeric Golgi complex subunit 8
BscC015g282	0	0.02	0	0	PF13306(Leucine rich repeats (6 copies))	ig-like domain-containing surface protein
BscC015g316	36.12	7.76	2.18	11.42	-	Expressed Protein
BscC015g317	5.6	13.18	22.65	1.8	-	Expressed Protein
BscC016g001	1.06	0.08	0.03	0.17	-	Transformation/transcription domain-associated protein
BscC016g003	0.38	0	0.03	0.09	-	Actin-depolymerizing factor 1, isoforms a/b
BscC016g004	4.07	0.14	0.57	5.07	-	Inositol-trisphosphate 3-kinase A
BscC016g005	0.34	0	0	0	-	Syntaxin-binding protein 5
BscC016g007	9.05	0	1.38	6.3	PF04494(WD40 associated region in TFIID subunit, NTD2 domain)	Transcription initiation factor TFIID subunit 5
BscC016g010	0.55	0	0	0.22	-	Low-density lipoprotein receptor-related protein
BscC016g012	5.52	1.13	1.36	2	-	Activin receptor type-2A
BscC016g013	3.84	0	0.09	2.1	-	Phosphatidylinositol 4-kinase alpha
BscC016g015	0.44	0	0	0.85	-	Expressed Protein
BscC016g018	9.05	0	1.38	6.3	PF04494(WD40 associated region in TFIID subunit, NTD2 domain)	Transcription initiation factor TFIID subunit 5
BscC016g019	76.49	0.28	2.33	53.26	-	Expressed Protein
BscC016g020	7.64	3.53	3.65	6.1	PF00041(Fibronectin type III domain)	Fibronectin type-III domain-containing protein 3a
BscC016g024	4.57	0.14	0.19	1.58	-	Nonsense-mediated mRNA decay protein 2
BscC016g027	0	0	0	0	-	Cyclin-dependent kinase 12
BscC016g033	0	0	0	0	PF02170(PAZ domain)	DCR-1
BscC016g035	14.37	0	8.36	7.89	-	Expressed Protein
BscC016g036	9.68	0.59	0.62	2.09	-	Vacuolar protein sorting-associated protein 13C
BscC016g037	10.59	0.3	1.64	2.61	-	Vacuolar protein sorting-associated protein 13C
BscC016g038	4.27	0.54	1.34	2.46	PF12624(N-terminal region of Chorein or VPS13);PF16908(Vacuolar sorting-associated protein 13, N-terminal);PF16910(Repeating coiled region of VPS13)	Expressed Protein
BscC016g041	5.23	0.33	1.25	0.61	-	E3 ubiquitin-protein ligase HECTD1
BscC016g045	2.63	0.1	2.24	0.48	-	Katanin p80 WD40 repeat-containing subunit B1
BscC016g084	50.69	10.59	21.69	46.16	PF00014(Kunitz/Bovine pancreatic trypsin inhibitor domain);PF00090(Thrombospondin type 1 domain);PF06468(Spondin_N)	Spondin-1
BscC016g103	0.38	0.36	0	0	PF01674(Lipase (class 2))	Expressed Protein
BscC016g118	2.4	6.71	8.23	0.65	PF00017(SH2 domain);PF07714(Protein tyrosine kinase)	Tyrosine-protein kinase Fer
BscC016g172	0.58	0.1	10.41	0.08	PF00635(MSP (Major sperm protein) domain)	Sperm-specific class P protein 31
BscC016g194	12.08	0.84	5.85	5.08	-	Expressed Protein
BscC016g198	23.51	19.81	8.59	8.84	PF00400(WD domain, G-beta repeat);PF16699(Cleavage stimulation factor subunit 1, dimerisation domain)	Cleavage stimulation factor subunit 1
BscC016g204	0.51	0.04	2.38	0.03	-	Expressed Protein
BscC016g223	7.91	2.72	8791.76	4110.98	PF01484(Nematode cuticle collagen N-terminal domain)	Cuticle collagen 40
BscC016g224	1.25	5.74	26322.9	235.13	PF01484(Nematode cuticle collagen N-terminal domain)	Cuticle collagen
BscC016g240	4.68	0.22	0.23	0.53	PF00059(Lectin C-type domain)	Neurocan core protein
BscC016g253	0	0	0	0	PF00059(Lectin C-type domain)	Collectin-12
BscC016g276	0	0	0	0	PF00059(Lectin C-type domain)	Collectin-12
BscC016g330	0	0	58	0	-	Expressed Protein
BscC016g340	0	0	0	0	PF12150(Cytosolic motility protein)	MFP2c
BscC016g353	16.71	14.63	6.06	12.14	PF05485(THAP domain)	Expressed Protein
BscC016g369	20.84	24.75	6.53	6.63	PF00076(RNA recognition motif. (a.k.a. RRM, RBD, or RNP domain))	ADP-ribose pyrophosphatase, mitochondrial precursor
BscC016g373	6	0.42	0	0.12	PF00059(Lectin C-type domain)	Aggrecan core protein
BscC016g380	21.14	0.46	1.28	4.99	PF00135(Carboxylesterase family)	Cholinesterase
BscC016g398	37.61	22.34	14.67	8.12	PF00849(RNA pseudouridylate synthase)	Expressed Protein
BscC016g406	39.1	1.35	26.33	18.47	PF00413(Matrixin);PF01471(Putative peptidoglycan binding domain)	Matrix metalloproteinase-25
BscC016g440	0.47	0.47	7.24	3.64	PF03360(Glycosyltransferase family 43)	Galactosylgalactosylxylosylprotein 3-beta-glucuronosyltransferase 1
BscC016g442	0.99	2.28	0.43	4.45	-	Apolipophorin
BscC016g445	0.21	0.45	0	0.16	-	Expressed Protein
BscC016g451	0.07	0	0.03	0.07	PF02301(HORMA domain)	HORMA domain-containing protein 1
BscC016g466	0.32	0.05	0.13	0.87	-	Expressed Protein
BscC016g469	0	0	0.1	0	PF00155(Aminotransferase class I and II)	glycine C-acetyltransferase
BscC016g472	0.23	0	0.62	0.4	-	Tristetraprolin
BscC016g473	3.62	2.56	0.91	3.78	PF00686(Starch binding domain);PF02263(Guanylate-binding protein, N-terminal domain);PF02841(Guanylate-binding protein, C-terminal domain)	Atlastin-1
BscC016g477	38.02	0.84	4.85	2.73	-	Dedicator of cytokinesis protein 6
BscC016g478	1.59	0	0.32	1.44	PF00400(WD domain, G-beta repeat)	Guanine nucleotide-binding proteinsubunit beta-2-like 1
BscC016g481	0.4	0.08	0	0.07	PF00083(Sugar (and other) transporter)	Solute carrier family 2, facilitated glucose transporter member 2
BscC016g482	0.48	0.05	0.46	0.03	PF14429(C2 domain in Dock180 and Zizimin proteins)	Dedicator of cytokinesis protein 6
BscC016g490	0	0	0	0	-	Expressed Protein
BscC016g491	47.78	11.31	103.21	5.31	-	Expressed Protein
BscC016g492	72.46	0.09	3.43	8.29	-	Cadherin-related hmr-1
BscC016g493	4.52	0.05	0.05	0.24	PF00028(Cadherin domain)	Expressed Protein
BscC016g494	0.25	0	0.05	0	-	N-alpha-acetyltransferase 15, NatA auxiliary subunit
BscC016g495	65.98	0.15	0.48	21.98	-	Vesicle-fusing ATPase
BscC016g498	0.85	0.12	1.62	0.15	-	Double-stranded RNA-binding protein Staufen -like protein 2
BscC016g499	9.39	0.68	2.92	0.65	PF00035(Double-stranded RNA binding motif)	Double-stranded RNA-binding protein Staufen -like protein 2
BscC016g501	0.63	0	0.65	0.4	-	Transcription factor HIVEP3
BscC016g502	0	0	0	0	-	General transcription factor 3C polypeptide 1
BscC016g503	0	0	0	0.07	-	ARID domain-containing protein C08B11.3
BscC016g505	11.82	0	3.93	6.93	-	Expressed Protein
BscC016g508	138.12	2.3	5.64	10.94	PF01394(Clathrin propeller repeat)	Probable clathrin heavy chain
BscC016g511	290.64	0	17.96	32.09	-	26S proteasome non-ATPase regulatory subunit 5
BscC016g513	0.14	0	0.13	0	-	Latrophilin-2
BscC016g514	0	0	0	0	-	E3 ubiquitin-protein ligase HUWE1
BscC016g515	18.23	0	0.81	0.61	-	Expressed Protein
BscC016g519	0.09	0	0	0	-	Telomerase-binding protein EST1A
BscC016g520	169.18	0.17	16.12	28.29	-	WW domain-binding protein 4
BscC016g524	0	0	0	0.28	-	Poly(U)-specific endoribonuclease -like protein
BscC016g527	15.81	0.62	1.11	4.97	PF00667(FAD binding domain)	Putative methionine synthase reductase
BscC017g003	1.71	0.26	1.86	0.68	PF12842(Domain of unknown function (DUF3819))	CCR4-NOT transcription complex subunit 1
BscC017g004	22.87	18.6	9.79	7.13	PF04054(CCR4-Not complex component, Not1)	CCR4-NOT transcription complex subunit 1
BscC017g007	16.08	0.35	1.34	5.65	PF15035(Ciliary rootlet component, centrosome cohesion)	Spindle- and centromere-associated protein
BscC017g010	0.29	0	0.36	1.16	-	Helicase ARIP4
BscC017g012	0	0	0	0	-	ATP-dependent helicase brm
BscC017g015	1.26	0.03	2	1.11	PF03810(Importin-beta N-terminal domain)	Importin subunit beta-1
BscC017g016	0.78	0	0.78	0	PF16641(CLIP1 zinc knuckle)	Restin -like protein
BscC017g017	0.04	0.03	0.32	0.08	PF06733(DEAD_2)	Fanconi anemia group J -like protein
BscC017g018	0.24	0.26	0.4	0.63	-	Fanconi anemia group J -like protein
BscC017g020	20.84	0.83	3.05	2.31	PF00022(Actin)	Actin
BscC017g021	3.38	0	0.51	0.27	-	Cadherin-related hmr-1
BscC017g022	0.06	0.04	0	0.06	PF13086(AAA domain)	NFX1-type zinc finger-containing protein 1
BscC017g023	4.3	0.3	2.93	2.27	PF00028(Cadherin domain)	Cadherin-related hmr-1
BscC017g024	140.94	0.95	11.5	42.35	-	Lysosomal-trafficking regulator
BscC017g025	16.42	0.2	5.81	4.97	-	D-glucuronyl C5-epimerase
BscC017g026	15.82	0.73	2.84	11.58	PF01302(CAP-Gly domain)	CAP-Gly domain-containing linker protein 1
BscC017g028	0.35	0	0.06	0.07	PF04683(Proteasome complex subunit Rpn13 ubiquitin receptor);PF16550(UCH-binding domain)	Proteasomal ubiquitin receptor ADRM1 -like protein
BscC017g029	0	0	0.31	0.2	-	Fanconi anemia group J -like protein
BscC017g030	0.31	0.25	0.15	0.12	PF06733(DEAD_2)	Fanconi anemia group J -like protein
BscC017g031	0	0	1.73	0	-	Cell death protein 6
BscC017g035	1.49	0.4	0.16	2.35	-	E3 ubiquitin-protein ligase HECTD1
BscC017g047	10.06	0.1	1.99	0.12	PF00689(Cation transporting ATPase, C-terminus)	Sodium/potassium-transporting ATPase subunit alpha-4
BscC017g050	0	0	0.55	0	-	Expressed Protein
BscC017g052	32.47	0.02	2.15	14.41	PF00730(HhH-GPD superfamily base excision DNA repair protein);PF07934(8-oxoguanine DNA glycosylase, N-terminal domain)	N-glycosylase/DNA lyase
BscC017g055	0.18	0.09	0.02	0.41	PF00008(EGF-like domain)	Delta-like protein 1
BscC017g058	9.36	0	0.32	0.93	-	Expressed Protein
BscC017g060	0	0	0.55	0	-	Expressed Protein
BscC017g062	0.52	0.02	0	0	PF00730(HhH-GPD superfamily base excision DNA repair protein);PF07934(8-oxoguanine DNA glycosylase, N-terminal domain)	N-glycosylase/DNA lyase
BscC017g063	1.81	0.05	0.26	1.67	PF00623(RNA polymerase Rpb1, domain 2)	DNA-directed RNA polymerase I subunit RPA1
BscC017g065	12.53	0	1.18	3.3	PF03166(MH2 domain)	Mothers against decapentaplegic -like protein 2
BscC017g066	9.36	0	0.32	0.93	-	Expressed Protein
BscC017g068	2.56	0	3.08	0	-	Protein UBASH3A -like protein
BscC017g069	1.06	0	0	0.35	PF01725(Ham1 family)	Inosine triphosphate pyrophosphatase
BscC017g071	1.34	0	0.18	0.2	-	Spindle- and centromere-associated protein
BscC017g073	2.44	0.23	0	0.19	-	Inositol-trisphosphate 3-kinase A
BscC017g074	1.52	0.16	0.39	1.72	PF03770(Inositol polyphosphate kinase)	WD repeat-containing protein 62
BscC017g076	0.97	0.08	0.18	0.37	-	Mediator of RNA polymerase II transcription subunit 1.1
BscC017g080	1.33	0.3	0.18	0.78	-	Protein F59F4.3
BscC017g081	0.73	0	0	0	PF01207(Dihydrouridine synthase (Dus))	tRNA-dihydrouridine(20) synthase
BscC017g083	2.49	0.04	0.23	0.1	-	putative trans-2-enoyl-CoA reductase 1, mitochondrial
BscC017g084	0.13	0	0.04	0	-	putative trans-2-enoyl-CoA reductase 1, mitochondrial
BscC017g085	16.01	3.21	2.14	4.98	PF00076(RNA recognition motif. (a.k.a. RRM, RBD, or RNP domain))	SPOC domain protein
BscC017g090	0.85	0	0	0	PF00076(RNA recognition motif. (a.k.a. RRM, RBD, or RNP domain))	RNA binding protein fox-1 -like protein 2
BscC017g091	0.09	0	1.04	0	-	Expressed Protein
BscC017g093	4.17	0.09	0.01	0.33	PF08409(Domain of unknown function (DUF1736));PF13181(Tetratricopeptide repeat)	Transmembrane and TPR repeat-containing protein F38B6.6
BscC017g094	0.19	0	0	0.05	-	Expressed Protein
BscC017g095	3.33	0	0	20.7	-	Expressed Protein
BscC017g096	0.24	0.05	0	0.03	-	Expressed Protein
BscC017g107	0.65	0	0	0.49	PF00201(UDP-glucoronosyl and UDP-glucosyl transferase)	Expressed Protein
BscC017g108	32.19	0	0	2.75	-	Expressed Protein
BscC017g113	0	0	5.34	0	-	Proteasome activator complex subunit 4
BscC017g118	2.14	0	0.99	2.14	PF06472(ABC transporter transmembrane region 2)	ATP-binding cassette sub-family D member 4
BscC017g121	4.71	0.21	0.02	0.7	PF08409(Domain of unknown function (DUF1736));PF13181(Tetratricopeptide repeat);PF13431(Tetratricopeptide repeat)	Transmembrane and TPR repeat-containing protein F38B6.6
BscC017g123	0	0	0	2.23	PF00583(Acetyltransferase (GNAT) family)	Diamine acetyltransferase 2
BscC017g126	0	0	0.78	0	-	Expressed Protein
BscC017g129	0	0	0.05	0	PF01576(Myosin tail)	Myosin-4
BscC017g136	0.09	0	0.12	0	-	Expressed Protein
BscC017g138	0.09	0	1.04	0	-	Expressed Protein
BscC017g140	0	0	0	0	PF00617(RasGEF domain);PF00618(RasGEF N-terminal motif)	Ras-GEF domain-containing family member 1B-A
BscC017g147	0.44	0	0	0	PF12110(Nuclear protein 96)	Nuclear pore complex protein Nup98-Nup96
BscC017g151	1.45	0	18.12	0	-	Proteasome activator complex subunit 4
BscC017g160	34.25	832.23	63.4	207.91	PF00069(Protein kinase domain)	MAP kinase-interacting serine/threonine-protein kinase 1
BscC017g163	18.9	1.35	1.53	6.83	PF02931(Neurotransmitter-gated ion-channel ligand binding domain);PF02932(Neurotransmitter-gated ion-channel transmembrane region)	Acetylcholine receptor subunit alpha-type deg-3
BscC017g164	82.58	7.24	17.31	28.54	PF02931(Neurotransmitter-gated ion-channel ligand binding domain);PF02932(Neurotransmitter-gated ion-channel transmembrane region)	Acetylcholine receptor subunit alpha-type des-2
BscC017g172	405.93	0.58	0	15.45	-	Expressed Protein
BscC017g202	21.38	7.83	3.89	10.9	PF10266(Hereditary spastic paraplegia protein strumpellin)	WASH complex subunit strumpellin
BscC017g207	0	0	0	0	-	Expressed Protein
BscC017g227	0.23	0	4.36	0	-	Expressed Protein
BscC017g228	5.28	0.72	4.49	2.44	-	Expressed Protein
BscC017g270	7.94	13.33	4.24	5.71	PF00160(Cyclophilin type peptidyl-prolyl cis-trans isomerase/CLD);PF04641(Rtf2 RING-finger)	Peptidyl-prolyl cis-trans isomerase 4
BscC017g275	3.43	3.61	2.21	1.06	-	Peptidyl-prolyl cis-trans isomerase 4
BscC017g293	0	0.04	3.66	0.03	-	Expressed Protein
BscC017g299	9.48	6.64	1.99	2.39	PF00856(SET domain)	SET domain-containing protein
BscC017g339	3.47	2.72	605.21	472.09	PF00022(Actin)	Actin, alpha cardiac muscle 1
BscC017g340	2.84	8.1	200.42	29.21	PF00022(Actin)	actin
BscC017g341	9.1	0.68	5.75	1.57	PF16211(C-terminus of histone H2A)	Histone H2A
BscC017g346	0.17	0.85	4.9	0.59	PF02535(ZIP Zinc transporter)	Zinc transporter ZIP14
BscC017g351	2.06	0.15	0.16	1.14	PF00083(Sugar (and other) transporter)	Solute carrier family 2, facilitated glucose transporter member 1
BscC017g373	38.17	1.91	0.44	10.12	-	Expressed Protein
BscC017g374	3.98	327.36	250.98	56.48	PF00047(Immunoglobulin domain);PF00052(Laminin B (Domain IV));PF00053(Laminin EGF domain);PF00057(Low-density lipoprotein receptor domain class A);PF07679(Immunoglobulin I-set domain);PF13895(Immunoglobulin domain);PF13927(Immunoglobulin domain)	Basement membrane proteoglycan
BscC017g378	93.41	28.09	38.08	29.35	PF00057(Low-density lipoprotein receptor domain class A)	Very low-density lipoprotein receptor
BscC017g394	12.16	16.58	5.7	8.97	PF05622(HOOK protein)	Protein Hook -like protein 3
BscC017g403	0.84	12.59	2.17	1.32	PF00199(Catalase)	CATA_ASCSU
BscC017g425	281.04	823.09	521.38	330.1	PF00467(KOW motif);PF16906(Ribosomal proteins L26 eukaryotic, L24P archaeal)	60S ribosomal protein L26
BscC017g449	19.19	16	4.81	2.6	PF01852(START domain)	StAR-related lipid transfer protein 7, mitochondrial
BscC017g463	98.61	89.34	44.4	92.64	-	Expressed Protein
BscC017g481	5.3	7.95	2.05	7.65	-	Expressed Protein
BscC017g484	27.89	13.74	14.96	7.3	PF08241(Methyltransferase domain)	Methyltransferase type 11 domain containing protein
BscC018g007	0.18	0.02	6.33	0	-	Expressed Protein
BscC018g008	3.24	0	0.52	3.37	-	Telomerase-binding protein EST1A
BscC018g012	1.79	1.65	4.02	1.64	-	Expressed Protein
BscC018g025	34.25	18.91	21.3	11.66	PF00004(ATPase family associated with various cellular activities (AAA));PF12037(Domain of unknown function (DUF3523))	ATPase family AAA domain-containing protein 3-B
BscC018g051	12.02	11.07	4.33	12.94	-	Zinc finger protein
BscC018g108	2.82	0.59	19.33	25.1	-	Expressed Protein
BscC018g126	11.01	1.98	0.81	1.1	-	tRNA (guanine(9)-N1)-methyltransferase
BscC018g159	0.18	0.49	5.28	5.19	PF01925(Sulfite exporter TauE/SafE)	Expressed Protein
BscC018g164	0	0.61	0	0	-	Expressed Protein
BscC018g196	9.41	21.86	2.71	4.38	PF00615(Regulator of G protein signaling domain);PF00787(PX domain);PF02194(PXA domain);PF08628(Sorting nexin C terminal)	PXA domain-containing protein
BscC018g201	8.62	46.69	11.31	10.62	PF00350(Dynamin family);PF04799(fzo-like conserved region)	Transmembrane GTPase fzo-1
BscC018g210	27.23	165.15	51.7	84.86	PF00076(RNA recognition motif. (a.k.a. RRM, RBD, or RNP domain));PF03982(Diacylglycerol acyltransferase)	Nucleolysin TIAR
BscC018g215	0.32	36.24	9.52	11.46	-	Krueppel-like factor 1
BscC018g244	2.43	0	5.49	0	-	Expressed Protein
BscC018g264	2.39	0	7.39	1.2	PF00651(BTB/POZ domain)	Expressed Protein
BscC018g265	0.83	0.2	1.33	0.82	PF00135(Carboxylesterase family)	Gut esterase 1
BscC018g297	0.46	1679.87	156.55	107.2	PF00337(Galactoside-binding lectin)	32 kDa beta-galactoside-binding lectin lec-3
BscC018g301	76.46	113.17	38.91	37.7	PF08719(Domain of unknown function (DUF1768))	Conserved protein
BscC018g302	14.6	0.97	5.56	9.66	PF00069(Protein kinase domain)	Cyclin-dependent kinase 1
BscC018g307	1.58	1.11	27.74	79.72	-	Expressed Protein
BscC018g314	0.27	0.26	0.08	0.04	PF00059(Lectin C-type domain)	Expressed Protein
BscC018g370	23.55	11.32	2.22	0.74	-	Expressed Protein
BscC018g373	0	0.5	0.16	0	-	UPF0586 protein C9orf41 -like protein
BscC018g374	0	0	0.28	0.12	-	Apolipophorin
BscC018g375	9.89	2.59	14.63	4.92	-	UPF0586 protein C9orf41 -like protein
BscC018g379	7.44	0.89	0.92	1.24	PF03542(Tuberin);PF07679(Immunoglobulin I-set domain)	Tuberin
BscC018g380	0	0	0.36	0	-	Expressed Protein
BscC018g381	0.04	0	0.03	0	-	MAP kinase-interacting serine/threonine-protein kinase 1
BscC018g382	1.06	0	0.59	0	-	Expressed Protein
BscC018g383	10.05	0.6	3.88	1.87	-	ARID/BRIGHT DNA binding domain containing protein
BscC018g388	0.39	0	1.04	0.29	PF16898(C-terminal associated domain of TOPRIM)	putative DNA topoisomerase 2
BscC018g389	0.38	0	1.71	0	-	Apolipophorin
BscC018g390	0.15	0	0.38	0.12	-	E3 ubiquitin-protein ligase HECTD1
BscC018g395	0.11	0	0	0	-	Myotubularin-related protein 13
BscC018g397	0	0	0	0.19	-	Expressed Protein
BscC018g400	0.36	0.07	0.22	0.95	PF02460(Patched family)	Patched domain-containing protein 3
BscC018g403	5.41	1.94	2.03	6.24	PF01480(PWI domain)	Nonsense-mediated mRNA decay protein 2
BscC018g404	0	0	0	0	-	Expressed Protein
BscC018g405	0	0	0	0	-	Expressed Protein
BscC018g412	0.96	0.08	1.78	1.32	-	BTB and MATH domain-containing protein 15
BscC018g414	0	0	0.04	0	-	Vesicle-fusing ATPase
BscC018g416	0.8	0	0	1.98	-	Piezo-type mechanosensitive ion channel component 1
BscC018g417	0	0	0	0.21	-	tetratricopeptide repeat protein
BscC018g418	0.24	0	0.19	0.58	PF00630(Filamin/ABP280 repeat)	Filamin-A
BscC018g420	6.07	0	0	0	-	Expressed Protein
BscC018g427	0.84	0.94	0.73	0.8	-	Neurofibromin
BscC018g428	2.58	0.7	0.29	1.11	PF01549(ShK domain-like)	Putative tyrosinase-like protein tyr-1
BscC018g429	0.15	0.06	0.11	0	-	Expressed Protein
BscC018g433	0.66	0	1.22	0.61	-	Protein lap1
BscC018g434	2.48	0	0	0	-	Expressed Protein
BscC018g435	0.96	0	0	2.65	-	CBN-NST-1 protein
BscC018g438	0	0	0.1	0	PF00155(Aminotransferase class I and II)	glycine C-acetyltransferase
BscC018g441	0.97	0	0.33	0.47	-	Tristetraprolin
BscC018g442	0.73	0.16	0.44	0.13	-	Ribosome biogenesis protein bms1
BscC018g443	0.76	0.06	0.44	0.38	PF00144(Beta-lactamase);PF08142(AARP2CN (NUC121) domain)	Ribosome biogenesis protein bms1
BscC018g444	0.15	0.17	0.01	0.08	-	Expressed Protein
BscC019g002	0	0	0	0	-	Expressed Protein
BscC019g038	35.39	32.8	12.63	15.02	PF01569(PAP2 superfamily);PF11708(Pre-mRNA splicing Prp18-interacting factor)	Pre-mRNA-splicing factor SLU7
BscC019g039	0	0	0	0	-	Expressed Protein
BscC019g080	36.7	69.08	24.4	32.66	PF04427(Brix domain)	Brix domain-containing protein F44G4.1
BscC019g087	0.05	4.79	7.25	0	PF00635(MSP (Major sperm protein) domain)	Major sperm protein 32
BscC019g106	3.35	0.36	1	0	PF03914(CBF/Mak21 family);PF07540(Nucleolar complex-associated protein)	Nucleolar complex protein 3 -like protein
BscC019g183	3.72	1.53	23.53	0.89	-	Expressed Protein
BscC019g215	12.36	20.1	58.12	28.08	PF13920(Zinc finger, C3HC4 type (RING finger))	Baculoviral IAP repeat-containing protein 7-A
BscC019g223	4.2	5.08	1.18	0.89	PF00059(Lectin C-type domain)	Neurocan core protein
BscC019g244	0.53	0.3	0.02	1.51	PF05729(NACHT domain);PF13271(Domain of unknown function (DUF4062))	Hypothetical protein CBG09382
BscC019g264	4.13	7.37	0	0	PF02204(Vacuolar sorting protein 9 (VPS9) domain)	kinase domain-containing protein
BscC019g277	0	0	0	0	-	Mitogen-activated protein kinase kinase kinase 4
BscC019g324	8.03	18.34	8.74	11.04	PF03271(EB1-like C-terminal motif)	Microtubule-associated protein RP/EB family member 1
BscC019g360	0	0	0	0	-	Expressed Protein
BscC019g387	70.04	8.69	3.16	3.69	-	Expressed Protein
BscC020g010	26.2	47.04	15.55	22.15	PF00063(Myosin head (motor domain))	Unconventional myosin-XVIIIa
BscC020g025	35.17	4.44	16.13	43.8	PF00105(Zinc finger, C4 type (two domains))	Nuclear hormone receptor family member
BscC020g048	8.56	13.32	5.92	3.36	-	Expressed Protein
BscC020g055	9.36	10.88	0.8	3.85	PF00441(Acyl-CoA dehydrogenase, C-terminal domain);PF02770(Acyl-CoA dehydrogenase, middle domain);PF02771(Acyl-CoA dehydrogenase, N-terminal domain)	Isovaleryl-CoA dehydrogenase, mitochondrial
BscC020g117	38.65	219.79	29.11	7.28	PF00076(RNA recognition motif. (a.k.a. RRM, RBD, or RNP domain))	Expressed Protein
BscC020g133	18.63	7.03	7.3	11.84	PF02319(E2F/DP family winged-helix DNA-binding domain)	Proton myo-inositol cotransporter
BscC020g147	256.53	151.51	111.57	147.16	PF13085(2Fe-2S iron-sulfur cluster binding domain)	Succinate dehydrogenase
BscC020g156	264.13	18.73	18.69	166.02	PF01393(Chromo shadow domain);PF01704(UTP--glucose-1-phosphate uridylyltransferase)	putative UDP-N-acetylglucosamine pyrophosphorylase
BscC020g160	0.14	0	0	0.1	PF03299(Transcription factor AP-2)	Transcription factor AP-2-epsilon
BscC020g208	1.72	34.1	2.1	0.17	PF13927(Immunoglobulin domain)	Protein turtle -like protein B
BscC020g221	0	39.34	1.6	0.59	PF14670(Coagulation Factor Xa inhibitory site)	Low-density lipoprotein receptor-related protein 5
BscC020g222	0.27	31.16	2.23	2.08	-	Low-density lipoprotein receptor repeat class B
BscC020g223	0	0.21	0	0	-	Disheveled-associated activator of morphogenesis 1
BscC020g226	0.18	39.89	2.63	1.46	PF14670(Coagulation Factor Xa inhibitory site)	Low-density lipoprotein receptor-related protein 5
BscC020g277	8.8	83.04	5.07	19.32	PF10174(RIM-binding protein of the cytomatrix active zone)	ELKS/Rab6-interacting/CAST family member 1
BscC020g283	2.64	2.06	0.4	0.44	-	Expressed Protein
BscC020g288	12.35	70.75	16.47	18.55	PF00899(ThiF family)	Ubiquitin-like modifier-activating enzyme ATG7
BscC020g289	7.11	44.38	7.85	17.02	PF16420(Ubiquitin-like modifier-activating enzyme ATG7 N-terminus)	Ubiquitin-like modifier-activating enzyme ATG7
BscC020g299	110.09	392.74	38.89	40.27	PF00355(Rieske [2Fe-2S] domain);PF02921(Ubiquinol cytochrome reductase transmembrane region)	Cytochrome b-c1 complex subunit Rieske, mitochondrial
BscC020g306	0.05	0	0	0.02	PF03189(Otopetrin)	Otopetrin-1
BscC020g310	0.05	0	0	0.02	PF03189(Otopetrin)	Otopetrin-1
BscC020g313	0	0	0	0	PF00069(Protein kinase domain)	Protein kinase C-like 1
BscC020g314	0	0	0	0	PF00992(Troponin)	Troponin I 2
BscC020g315	0.36	0.07	0	0.04	-	Protein Skeletor, isoforms D/E
BscC020g316	0	0	0	0	-	ubiquitin-conjugating enzyme E2 L3
BscC020g319	0	0	0.13	0	-	Expressed Protein
BscC020g320	24.02	0	0.1	3.87	PF14572(Phosphoribosyl synthetase-associated domain)	ribose-phosphate diphosphokinase
BscC020g321	0	0	0	0	-	ubiquitin-conjugating enzyme E2 L3
BscC020g328	0	0	0	0	-	ubiquitin-conjugating enzyme E2 L3
BscC020g332	7.16	0	0.33	0.42	PF00022(Actin)	Actin-related protein 10
BscC020g343	0	0	0	0	-	THO complex subunit 4-B
BscC020g345	0	0	0	0	-	Expressed Protein
BscC020g349	0.22	0.39	0.16	0.21	PF00069(Protein kinase domain)	Serine/threonine-protein kinase PAK 3
BscC020g351	0.11	0.11	0	0.09	PF01496(V-type ATPase 116kDa subunit family)	putative V-type proton ATPase subunit
BscC020g353	3.76	0	1.7	2.33	-	nuclear hormone receptor family member nhr-1
BscC020g355	0	0	0	0	-	Expressed Protein
BscC020g356	0	0	0	0	-	ancient conserved domain protein 2
BscC020g357	4.53	0	0	1.6	-	Expressed Protein
BscC020g359	0.36	0	0	0	PF01642(Methylmalonyl-CoA mutase)	putative methylmalonyl-CoA mutase, mitochondrial
BscC020g361	0.18	0	0	0.19	PF00042(Globin)	Myoglobin
BscC020g362	0	0	0	0	-	Zinc finger A20 and AN1 domain-containing stress-associated protein 9
BscC020g363	0.36	0	0	0	PF01642(Methylmalonyl-CoA mutase)	putative methylmalonyl-CoA mutase, mitochondrial
BscC020g366	0	0.11	0	0	PF00992(Troponin)	Troponin I 2
BscC020g367	0	0	0	0	PF00069(Protein kinase domain)	Protein kinase C-like 1
BscC020g381	0	0	0	0	-	Dual specificity testis-specific protein kinase 2
BscC020g382	12.43	20.52	13.37	23.15	PF00069(Protein kinase domain)	Dual specificity testis-specific protein kinase 2
BscC020g414	11.61	0.4	1.17	2.65	PF00955(HCO3- transporter family);PF07565(Band 3 cytoplasmic domain)	Anion exchange protein 3
BscC020g419	0	0	0.18	0	-	Lipase -like protein
BscC020g436	12.65	2.2	3.19	7.03	-	Exocyst complex component 3
BscC020g442	46.85	56.78	53.02	82.61	PF00994(Probable molybdopterin binding domain);PF01507(Phosphoadenosine phosphosulfate reductase family)	putative FAD synthase
BscC020g450	0.16	2.33	0.04	0.01	PF00100(Zona pellucida-like domain);PF00201(UDP-glucoronosyl and UDP-glucosyl transferase)	UDP-glucuronosyltransferase 3A1
BscC020g475	0.57	0.98	0.08	0.08	-	Expressed Protein
BscC020g481	0.57	0.98	0.08	0.08	-	Expressed Protein
BscC020g482	0.57	0.98	0.08	0.08	-	Expressed Protein
BscC020g500	81.27	64.78	61.85	73.68	-	Caprin -like protein
BscC020g652	113.77	0	0.19	130.61	PF01607(Chitin binding Peritrophin-A domain)	Chondroitin proteoglycan 2
BscC020g685	14.81	8.82	3.9	5.6	-	Expressed Protein
BscC020g707	0	3.61	4.2	3.91	PF00202(Aminotransferase class-III)	Alanine--glyoxylate aminotransferase 2-like
BscC020g744	1.14	0.9	0.24	0.44	PF04784(Protein of unknown function, DUF547)	Glutaredoxin
BscC021g002	23.34	7.04	0.58	0.36	PF00031(Cystatin domain)	Cathepsin L
BscC021g015	0.81	16.4	2.32	3.08	PF00060(Ligand-gated ion channel);PF01094(Receptor family ligand binding region);PF10613(Ligated ion channel L-glutamate- and glycine-binding site)	Glutamate receptor ionotropic, kainate 3
BscC021g024	12.52	84.22	55.57	56.94	PF00207(Alpha-2-macroglobulin family);PF01835(MG2 domain);PF07678(A-macroglobulin complement component);PF07703(Alpha-2-macroglobulin family N-terminal region);PF10569(Alpha-macro-globulin thiol-ester bond-forming region)	A-macroglobulin complement component family protein
BscC021g067	0	1.08	0	0	PF00292('Paired box' domain)	Paired box protein Pax-6
BscC021g090	4.97	30.28	7.13	8.53	PF07555(beta-N-acetylglucosaminidase)	Bifunctional protein NCOAT
BscC021g138	4.15	10.75	3.74	8.27	PF01150(GDA1/CD39 (nucleoside phosphatase) family)	Nucleoside-diphosphatase mig-23
BscC021g145	31.24	238.6	49.21	61.96	PF01633(Choline/ethanolamine kinase)	Choline kinase alpha
BscC021g154	0	25.14	37.03	9.25	-	Expressed Protein
BscC021g156	0.19	6.92	0.14	0	-	FMRF-Like Peptide
BscC021g193	5.38	5.31	1.65	0.36	PF00629(MAM domain, meprin/A5/mu)	MAM (Meprin, A5-protein, PTPmu) domain protein
BscC021g196	2.94	11.22	5.66	8.83	-	putative type I inositol 1,4,5-trisphosphate 5-phosphatase
BscC021g238	2.74	59.12	0.15	0.25	PF02078(Synapsin, N-terminal domain);PF02750(Synapsin, ATP binding domain)	Synapsin
BscC021g254	0.35	0.16	52.75	1.34	PF00092(von Willebrand factor type A domain)	Expressed Protein
BscC021g257	1.65	0.17	100.26	43.57	PF00092(von Willebrand factor type A domain)	Expressed Protein
BscC021g308	0.47	0	0.81	2.78	PF00179(Ubiquitin-conjugating enzyme)	ubiquitin-conjugating enzyme E2 H isoform X1
BscC021g342	3.5	57.52	5.41	5.04	PF01967(MoaC family);PF04055(Radical SAM superfamily);PF06463(Molybdenum Cofactor Synthesis C);PF13353(4Fe-4S single cluster domain)	Molybdenum cofactor biosynthesis protein 1
BscC021g373	10.05	0	0	0	-	Negative elongation factor B
BscC021g374	0	0	0	0	PF01593(Flavin containing amine oxidoreductase);PF12260(Protein-kinase domain of FAM69)	Protein FAM69C
BscC021g390	2.08	4.49	0.31	0.93	-	Expressed Protein
BscC021g424	186.46	127.16	83.05	56.32	PF04800(ETC complex I subunit conserved region);PF05030(SSXT protein (N-terminal region))	NADH dehydrogenase
BscC021g434	0.56	1.7	0.25	0	PF00001(7 transmembrane receptor (rhodopsin family))	Neuropeptide Y receptor type 1
BscC021g440	86.08	47.35	48.48	36.12	PF04511(Der1-like family)	Derlin-1
BscC021g502	1.34	10.3	2.37	5.02	PF04118(Dopey, N-terminal)	Protein pad-1
BscC021g507	83.03	41.83	8.37	28.85	-	TM2 domain-containing protein
BscC022g001	11.35	0	2.62	2.8	-	UPF0202 protein F55A12.8
BscC022g002	11.35	0	2.62	2.8	-	UPF0202 protein F55A12.8
BscC022g010	115.55	486.12	49.96	85.15	PF00610(Domain found in Dishevelled, Egl-10, and Pleckstrin (DEP));PF00615(Regulator of G protein signaling domain);PF00631(GGL domain)	Regulator of G-protein signaling 7
BscC022g024	6.12	0.03	0.28	39.75	PF01607(Chitin binding Peritrophin-A domain)	Expressed Protein
BscC022g030	0	1.11	4.39	2.32	PF00105(Zinc finger, C4 type (two domains))	Protein embryonic gonad
BscC022g047	5.22	1.11	0	0.94	-	Exocyst complex component 2
BscC022g089	0.64	0	1.08	1.45	-	Expressed Protein
BscC022g119	1.25	246.94	30.79	17.93	-	Expressed Protein
BscC022g144	27.12	201.51	38.71	83.22	PF09334(tRNA synthetases class I (M))	Methionine--tRNA ligase, cytoplasmic
BscC022g150	33.52	18.19	3.8	11.06	PF10345(Cohesin loading factor)	MAU2 chromatid cohesion factor -like protein
BscC022g152	18.63	64.87	28.04	37.26	PF00400(WD domain, G-beta repeat);PF08145(BOP1NT (NUC169) domain)	Ribosome biogenesis protein BOP1 -like protein
BscC022g168	12.34	26.67	9.68	9.9	PF00657(GDSL-like Lipase/Acylhydrolase)	GDSL-like Lipase/Acylhydrolase family protein
BscC022g191	10.31	6.02	2.66	5.97	PF04685(Glycosyl-hydrolase family 116, catalytic region);PF12215(beta-glucosidase 2, glycosyl-hydrolase family 116 N-term)	Non-lysosomal glucosylceramidase
BscC022g194	30.29	36.79	22.68	6.42	PF00069(Protein kinase domain)	Serine/threonine-protein kinase PRP4 -like protein
BscC022g215	0.24	26.3	22.62	22.8	PF02055(Glycosyl hydrolase family 30 TIM-barrel domain)	Glucosylceramidase
BscC022g223	12.14	6.46	0.76	8.96	PF00157(Pou domain - N-terminal to homeobox domain)	Homeobox protein ceh-18
BscC022g231	18.67	30.98	15.38	22.57	PF00047(Immunoglobulin domain);PF07714(Protein tyrosine kinase);PF13927(Immunoglobulin domain)	Vascular endothelial growth factor receptor 2
BscC022g236	21.35	13.85	15.88	18.68	PF00749(tRNA synthetases class I (E and Q), catalytic domain);PF03950(tRNA synthetases class I (E and Q), anti-codon binding domain);PF04557(Glutaminyl-tRNA synthetase, non-specific RNA binding region part 2)	putative glutamine--tRNA ligase
BscC022g252	2.12	24.38	3.81	4.67	PF00566(Rab-GTPase-TBC domain)	TBC1 domain family member 22B
BscC022g265	81.26	12.32	6.58	24.03	-	Expressed Protein
BscC022g282	104.82	93.29	84.94	181.82	-	Expressed Protein
BscC022g285	0.13	0	0	0.03	-	Expressed Protein
BscC022g289	0.37	0.16	8.51	0.56	-	Expressed Protein
BscC022g301	0.39	3.47	0	0	-	Hypothetical protein CBG16398
BscC022g304	143.81	345.74	47.74	55.6	-	Expressed Protein
BscC022g321	7.19	167.48	32.33	63.33	-	Expressed Protein
BscC022g375	29.59	50.48	10.36	27.13	PF10291(Muniscin C-terminal mu homology domain)	FCH domain only protein 2
BscC022g408	2582.05	2598.54	1279.71	1211.14	PF00091(Tubulin/FtsZ family, GTPase domain);PF03953(Tubulin C-terminal domain)	beta-tubulin isotype 1
BscC022g422	10	206.21	35.35	34.32	PF03676(Uncharacterised protein family (UPF0183))	Expressed Protein
BscC022g541	33.86	23.88	5.17	7.22	PF04922(DIE2/ALG10 family)	Putative Dol-P-Glc:Glc(2)Man(9)GlcNAc(2)-PP-Dol alpha-1,2-glucosyltransferase
BscC022g551	9.22	92.82	17.58	20.72	PF06650(SHR-binding domain of vacuolar-sorting associated protein 13);PF09333(Autophagy-related protein C terminal domain);PF12624(N-terminal region of Chorein or VPS13);PF16908(Vacuolar sorting-associated protein 13, N-terminal);PF16909(Vacuolar-sorting-associated 13 protein C-terminal);PF16910(Repeating coiled region of VPS13)	Expressed Protein
BscC022g559	8.43	38.85	1.62	5.05	PF00615(Regulator of G protein signaling domain)	Regulator of G-protein signaling rgs-6
BscC022g560	0.11	0.12	0.76	0.12	-	Expressed Protein
BscC022g574	1.46	16.18	0.07	0	-	Expressed Protein
BscC022g581	8.41	19.04	16.36	15.39	PF01384(Phosphate transporter family)	Sodium-dependent phosphate transporter 1
BscC022g592	0.41	0.17	0.03	0.09	-	Expressed Protein
BscC022g596	1	20.2	0	0.77	-	UPF0577 protein -like protein
BscC022g642	6.37	74.76	14.48	39.34	PF00917(MATH domain)	Ubiquitin carboxyl-terminal hydrolase 7
BscC022g647	0	8.28	3.39	5.6	PF13499(EF-hand domain pair)	Calmodulin-like protein
BscC022g651	6.06	16.59	3.7	9.93	PF02383(SacI homology domain);PF08952(Domain of unknown function (DUF1866))	Synaptojanin-1
BscC022g663	3.69	0.28	0	0.21	PF01549(ShK domain-like)	Peroxidase mlt-7
BscC022g672	4.87	2.04	51.64	7.62	-	Expressed Protein
BscC022g722	0.02	0.27	0.07	0.05	-	Expressed Protein
BscC022g746	1.51	1.21	1.59	0.91	-	Expressed Protein
BscC022g748	8.35	21.89	7.26	4.6	PF04101(Glycosyltransferase family 28 C-terminal domain)	UDP-N-acetylglucosamine transferase subunit ALG13 -like protein
BscC022g753	19.75	1.3	0.12	12.27	PF00005(ABC transporter);PF00664(ABC transporter transmembrane region)	Multidrug resistance-associated protein 1
BscC022g759	0	0	0	0	-	Expressed Protein
BscC022g776	159.46	41.6	36.64	56.72	PF00335(Tetraspanin family)	CD9 antigen
BscC022g869	11.19	872.77	2339.12	565.28	PF00992(Troponin)	Troponin I 2
BscC023g018	350.4	93.19	111.69	133.23	PF11594(Mediator complex subunit 28)	Expressed Protein
BscC023g032	6.21	0	0.09	2.21	PF00246(Zinc carboxypeptidase);PF02244(Carboxypeptidase activation peptide)	Carboxypeptidase B
BscC023g051	48.11	367.7	209.03	172.97	PF00071(Ras family)	Ras-related protein Rab-11B
BscC023g053	97.03	840.32	427.43	226.34	PF00327(Ribosomal protein L30p/L7e);PF08079(Ribosomal L30 N-terminal domain)	60S ribosomal protein L7
BscC023g094	26.13	92.68	21.13	30.65	PF04144(SCAMP family)	Secretory carrier-associated membrane protein 1
BscC023g163	20.9	39.68	26.69	26.46	PF00022(Actin)	Actin-related protein 3
BscC023g205	0	0	0	0	-	DNA-directed RNA polymerase III subunit RPC7
BscC023g220	3.97	6.24	2.65	0.25	-	M-phase phosphoprotein 8
BscC023g225	0	0	0	0	PF14374(60S ribosomal protein L4 C-terminal domain)	Spectrin alpha chain
BscC023g230	0	0	0	0.29	PF00230(Major intrinsic protein)	Aquaporin-10
BscC023g232	0	0	0	0.29	PF00230(Major intrinsic protein)	Aquaporin-10
BscC023g236	0.56	0.15	0.75	0.47	-	Serine/threonine-protein kinase WNK1
BscC023g240	2.87	0	0.4	0.68	-	Protein crumb
BscC023g241	0	0	0	0	PF00664(ABC transporter transmembrane region)	putative multi drug resistance-associated protein
BscC023g242	0	0	0	0.07	PF00110(wnt family)	Protein Wnt-2
BscC023g244	1.07	1.2	0.07	0.38	-	Expressed Protein
BscC023g247	0	0.15	0	0.05	PF03098(Animal haem peroxidase)	Peroxidase mlt-7
BscC023g257	0	0	0	0	-	Chaoptin
BscC023g268	0	0.23	0	0	PF10277(Frag1/DRAM/Sfk1 family)	Post-GPI attachment to proteins factor 2-like
BscC023g269	0.67	0	0.06	0.04	-	Retinol dehydrogenase 13
BscC023g275	0.18	0	0	0	-	Expressed Protein
BscC023g278	8.26	9.17	2.86	2.02	PF00250(Forkhead domain)	Defective pharyngeal development protein 4
BscC023g280	0.36	0.14	0.34	0.33	PF00899(ThiF family);PF10585(Ubiquitin-activating enzyme active site);PF16191(Ubiquitin-activating enzyme E1 four-helix bundle)	Ubiquitin-like modifier-activating enzyme 1
BscC023g281	3.32	0.21	0.3	1.63	PF00076(RNA recognition motif. (a.k.a. RRM, RBD, or RNP domain))	Poly(U)-binding-splicing factor half pint
BscC023g282	9.6	0	0	0	-	RNA binding protein
BscC023g284	8.02	0.2	2.38	0.33	PF00183(Hsp90 protein)	heat shock protein 90
BscC023g286	0	0.22	0	0	PF00685(Sulfotransferase domain)	Sulfotransferase family cytosolic 2B member 1
BscC023g289	0	0	0	0	-	Expressed Protein
BscC023g290	6.87	0.06	1.24	2.82	PF00076(RNA recognition motif. (a.k.a. RRM, RBD, or RNP domain));PF02037(SAP domain)	SAFB-like transcription modulator
BscC023g291	0.4	0	0.58	0.24	PF00180(Isocitrate/isopropylmalate dehydrogenase)	Isocitrate dehydrogenase
BscC023g307	15.76	2.63	1.42	3.1	PF07714(Protein tyrosine kinase)	Tyrosine-protein kinase-like otk
BscC023g322	0.6	2.03	11.1	20.73	PF01391(Collagen triple helix repeat (20 copies))	Collagen alpha-1(XVIII) chain
BscC023g323	0	0	0	0	-	Collagen alpha-1(XVIII) chain
BscC023g327	0	0	0	0	PF00069(Protein kinase domain)	casein kinase II subunit alpha
BscC023g328	55.43	0.29	3.8	7.56	PF00134(Cyclin, N-terminal domain);PF02984(Cyclin, C-terminal domain)	Cyclin-B1-2
BscC023g331	0.05	0	0	0	PF12796(Ankyrin repeats (3 copies))	L-asparaginase
BscC023g332	0	0.07	0	0	PF01048(Phosphorylase superfamily)	Purine nucleoside phosphorylase
BscC023g336	11.18	0.21	3.22	1.22	-	Expressed Protein
BscC023g343	0	0	0.28	0	-	Expressed Protein
BscC023g344	0	0	0	0	-	Receptor-type tyrosine-protein phosphatase alpha
BscC023g346	0	0	0	0	PF00003(7 transmembrane sweet-taste receptor of 3 GCPR)	putative metabotropic glutamate receptor mgl-1
BscC023g348	0	0	0	0	-	Expressed Protein
BscC023g383	0	0	0	0	-	Vacuolar protein sorting-associated protein 13D
BscC023g390	144.82	10.26	21.75	42.92	PF14634(zinc-RING finger domain)	RING finger protein
BscC023g411	41.01	22.75	9	14.9	PF00096(Zinc finger, C2H2 type)	Zinc finger protein
BscC023g446	0	0	0.22	0.05	-	Rnp
BscC023g457	0	0	0	0	-	Expressed Protein
BscC023g460	2.89	23.72	7.25	4.6	PF02141(DENN (AEX-3) domain);PF03456(uDENN domain)	C-myc promoter-binding protein
BscC023g462	55.27	146.25	68.25	72.43	PF10248(Myelodysplasia-myeloid leukemia factor 1-interacting protein)	Myeloid leukemia factor
BscC023g466	0.36	6.83	0.79	0.65	PF00839(Cysteine rich repeat)	Golgi apparatus protein 1 -like protein
BscC023g467	3.42	15.57	3.53	11	-	Expressed Protein
BscC023g472	0.57	15.58	7.26	2.23	-	Small subunit processome component 20 -like protein
BscC023g475	0.7	0.12	0	0.2	-	Protein furry -like protein-like
BscC023g479	17.57	39.09	10.41	5.55	-	Expressed Protein
BscC023g493	0.4	20.06	35.85	3.41	PF00839(Cysteine rich repeat)	Golgi apparatus protein 1 -like protein
BscC023g499	0.36	27.98	75.56	4.44	PF00839(Cysteine rich repeat)	Golgi apparatus protein 1 -like protein
BscC023g503	1.86	2.13	0.59	1.96	-	Choline transporter-like protein 1
BscC023g509	2.15	26.51	8.69	11.18	PF00839(Cysteine rich repeat)	Golgi apparatus protein 1 -like protein
BscC023g511	3.93	9.2	3.26	5.9	PF08389(Exportin 1-like protein)	transportin-SR
BscC023g515	0.11	2.06	0	0.21	-	putative splicing factor, arginine/serine-rich 7
BscC023g520	0	46.57	2.85	1.59	-	Dystrophin-1
BscC024g004	172.93	253.81	745.27	278.9	PF00676(Dehydrogenase E1 component)	ODPT_ASCSU
BscC024g016	0	0	0	0	PF12661(Human growth factor-like EGF)	EGF-like domain protein
BscC024g023	31.88	21.63	12.48	13.51	PF00300(Histidine phosphatase superfamily (branch 1))	Protein UBASH3A -like protein
BscC024g031	2.99	39.29	3.12	4.62	PF14744(WASH complex subunit 7);PF14745(WASH complex subunit 7, N-terminal);PF14746(WASH complex subunit 7, C-terminal)	WASH complex subunit 7
BscC024g034	0	3.97	70.68	71.02	-	Cysteine-rich repeat and Lustrin, cysteine-rich repeated domain-containing protein
BscC024g085	4.29	5.76	1.93	1.58	PF01273(LBP / BPI / CETP family, N-terminal domain);PF02886(LBP / BPI / CETP family, C-terminal domain)	Bactericidal permeability-increasing protein
BscC024g116	0.02	0.55	0.08	0.08	-	Zonadhesin
BscC024g176	20.21	15.33	5.84	11.47	PF13191(AAA ATPase domain)	Cell division control protein 6 -like protein
BscC024g209	32.69	74.65	31	44.49	PF00069(Protein kinase domain);PF12796(Ankyrin repeats (3 copies))	Protein kinase domain containing protein
BscC024g216	444.81	0.19	17.34	2383.77	PF00059(Lectin C-type domain);PF00092(von Willebrand factor type A domain)	C-type lectin protein
BscC024g248	19.57	19.67	12.03	23.55	PF00038(Intermediate filament protein)	Lamin-1
BscC024g286	15.83	31.54	19.44	25.28	PF15035(Ciliary rootlet component, centrosome cohesion)	Major antigen
BscC024g337	13.87	259.09	74.37	115.21	-	Nuclear anchorage protein 1
BscC025g003	0	0	0	0	-	ATP-dependent helicase brm
BscC025g007	0.81	0.06	0.12	0.38	-	Spindle- and centromere-associated protein
BscC025g009	73.15	2.18	1.43	11.99	-	Spindle- and centromere-associated protein
BscC025g010	35.33	3.03	0.39	6.73	-	PRELI domain-containing protein 1, mitochondrial
BscC025g012	41.19	0	0.1	10.08	-	Expressed Protein
BscC025g014	0	0	0	0	-	Expressed Protein
BscC025g015	0.29	0	0	0.34	-	Expressed Protein
BscC025g017	0.03	0	0	0	-	MULTISPECIES: DUF4347 domain-containing protein
BscC025g018	6.97	0.64	0.27	0.68	PF16910(Repeating coiled region of VPS13)	Vacuolar protein sorting-associated protein 13C
BscC025g019	1.88	0.09	0.13	0.47	PF16910(Repeating coiled region of VPS13)	Vacuolar protein sorting-associated protein 13C
BscC025g020	0.23	0	0	0.65	-	Vacuolar protein sorting-associated protein 13C
BscC025g022	0.35	0	0	0	-	Poly(U)-binding-splicing factor half pint
BscC025g023	20.96	0.25	0.04	10.82	-	Expressed Protein
BscC025g025	20.96	0.25	0.04	10.82	-	Expressed Protein
BscC025g031	2.08	0.09	0.62	1.44	-	Expressed Protein
BscC025g037	8.18	3.52	0.5	34.72	-	Expressed Protein
BscC025g039	3.26	0.2	0.26	2.02	PF00400(WD domain, G-beta repeat);PF08799(pre-mRNA processing factor 4 (PRP4) like)	U4/U6 small nuclear ribonucleoprotein hPrp4
BscC025g044	0.1	0	0	0.18	-	Protocadherin-16
BscC025g045	1.45	0	0.11	0.1	-	Neurexin-1
BscC025g046	11.63	0.47	0.11	1.6	PF02210(Laminin G domain)	Neurexin-1
BscC025g048	0	0	0	0	-	NADH-ubiquinone oxidoreductase 75 kDa subunit, mitochondrial
BscC025g050	0	0	0	0	-	Expressed Protein
BscC025g053	20.53	3.76	1.46	0.36	-	Dynactin subunit 6
BscC025g055	2.54	0.11	0.08	0.26	-	Nonsense-mediated mRNA decay protein 2
BscC025g056	22.97	0.24	0.39	4.58	PF00330(Aconitase family (aconitate hydratase));PF01602(Adaptin N terminal region)	putative aconitate hydratase, mitochondrial
BscC025g058	16.8	0	0.68	2.58	-	2Fe-2S iron-sulfur cluster binding domain-containing protein
BscC025g061	0	0	0	0	-	Expressed Protein
BscC025g063	2.38	0.3	0.81	0.62	-	Phosphoinositide 3-kinase regulatory subunit 4
BscC025g064	0.3	0.32	0.16	0.26	-	Tenascin
BscC025g065	0.33	0	0	0.09	PF00008(EGF-like domain)	Delta-like protein 1
BscC025g066	35.71	3.75	7.55	7.32	-	Syntaxin-binding protein 5
BscC025g067	932.96	31.28	24.77	157.72	-	Sodium/chloride cotransporter 3
BscC025g071	3.02	0	0.15	0.72	PF00689(Cation transporting ATPase, C-terminus)	Plasma membrane calcium-transporting ATPase 3
BscC025g074	0	0	0	0	-	Expressed Protein
BscC025g075	0	0	0	0	-	Expressed Protein
BscC025g076	0	0	0	0	-	Expressed Protein
BscC025g079	0.58	0	0.2	0	-	Expressed Protein
BscC025g082	1.67	0.27	0.51	0.49	-	Nitric oxide-associated protein 1
BscC025g083	0	0	0	0	-	Pancreatic alpha-amylase
BscC025g084	15.68	0	4.09	3.13	PF15785(Serine/threonine-protein kinase smg-1)	Serine/threonine-protein kinase smg-1
BscC025g086	6.6	0	0	0.1	-	Expressed Protein
BscC025g088	0	0	0	0	-	Tau-tubulin kinase 1
BscC025g090	1.91	0.98	0.77	1.87	-	Spindle- and centromere-associated protein
BscC025g092	46.6	0.86	14.34	19.8	-	MH1 domain containing protein
BscC025g093	3.88	0.09	1.5	1.4	PF08880(QLQ)	ATP-dependent helicase brm
BscC025g094	0.23	0	0	0.12	-	Mediator of RNA polymerase II transcription subunit 13
BscC025g096	8.29	0	0	0	PF00676(Dehydrogenase E1 component)	ODPT_ASCSU
BscC025g097	71.15	0	0.72	16.25	PF00676(Dehydrogenase E1 component)	ODPT_ASCSU
BscC025g100	0	0	0	0	-	Protocadherin-16
BscC025g104	0.88	0.05	0.32	0.41	PF07529(HSA);PF07533(BRK domain)	ATP-dependent helicase brm
BscC025g105	37.37	0	1.81	10.62	-	Expressed Protein
BscC025g106	4.66	2	0	0	-	Nucleoprotein TPR
BscC025g107	2.43	1	0	0.08	-	Nucleoprotein TPR
BscC025g112	0.15	0	1.01	0.04	-	Expressed Protein
BscC025g113	5.98	0.24	3.79	5.88	-	Unconventional myosin-XV
BscC025g117	0	2.34	0.66	0	PF00076(RNA recognition motif. (a.k.a. RRM, RBD, or RNP domain))	Serine/arginine-rich splicing factor 9
BscC026g002	0.36	0	1.64	0	PF00102(Protein-tyrosine phosphatase)	Receptor-type tyrosine-protein phosphatase C
BscC026g006	1.46	0	0	0	-	Protein FAM69C
BscC026g009	10.58	0.08	0.2	4.19	-	Expressed Protein
BscC026g010	5.05	0	0	1.59	PF00333(Ribosomal protein S5, N-terminal domain)	40S ribosomal protein S2
BscC026g012	4.3	0	1.73	0	-	putative 26S proteasome non-ATPase regulatory subunit 9
BscC026g017	14.9	1.07	0	3.3	-	Expressed Protein
BscC026g020	1.88	0.48	0.16	0.74	-	Transcription factor E3
BscC026g023	0.46	0	0	0	-	Transformation/transcription domain-associated protein
BscC026g024	0	0	0	0	-	Nipped-B-like protein pqn-85
BscC026g026	0.44	0	0	0	-	Protein cueball
BscC026g033	11.67	0	0	9.89	-	Expressed Protein
BscC026g034	2.33	1	0	0	-	Nucleoprotein TPR
BscC026g035	0.1	0	0	0.08	-	Nucleoprotein TPR
BscC027g002	0.35	0	0.16	0.08	-	Tau-tubulin kinase 2
BscC027g011	0.94	0	0	0.6	-	Tau-tubulin kinase 2
BscC027g017	4.93	0	0.01	0	PF00581(Rhodanese-like domain)	Thiosulfate sulfurtransferase
BscC027g021	1.49	0.22	0.07	0.91	-	Nuclear pore membrane glycoprotein
BscC027g024	0.61	0.13	3.94	0.12	PF00005(ABC transporter);PF00664(ABC transporter transmembrane region)	Multidrug resistance protein pgp-3
BscC027g029	7.24	0.12	0.08	0.38	PF02008(CXXC zinc finger domain)	CXXC zinc finger family protein
BscC027g041	0	0.2	0	0	PF04847(Calcipressin)	Calcipressin-like protein
BscC027g045	3.65	3.84	2.25	0.53	PF00876(Innexin)	Innexin-3
BscC027g046	6	0	0	0	-	Expressed Protein
BscC028g007	70.75	0.11	6.33	38.19	-	Expressed Protein
BscC028g010	213.79	1.73	10.05	30.71	-	Expressed Protein
BscC028g012	18.31	0.08	2.33	4.41	-	Expressed Protein
BscC029g003	4.09	0.05	0	0.79	PF01055(Glycosyl hydrolases family 31)	Maltase-glucoamylase, intestinal
BscC029g012	0	0	0	0	PF01079(Hint module)	Warthog protein 6
BscC029g013	0.38	0	0	0	PF01428(AN1-like Zinc finger)	Zinc finger A20 and AN1 domain-containing stress-associated protein 9
BscC029g017	7.41	2.12	0.67	3.49	PF07679(Immunoglobulin I-set domain)	Hemicentin-2
BscC029g019	0	0	0	0	-	Expressed Protein
BscC030g001	38.78	8.28	1.36	1.1	PF00031(Cystatin domain);PF08246(Cathepsin propeptide inhibitor domain (I29))	Cathepsin L
BscC030g004	1.84	1.36	0.82	0.37	PF10996(Beta-Casp domain);PF16661(Metallo-beta-lactamase superfamily domain)	Cleavage and polyadenylation specificity factor subunit 3
BscC030g009	44.71	0	2.89	14.42	-	Protein SMG9
BscC030g017	0	0	0	0	PF07782(DC-STAMP-like protein)	DC-STAMP-like protein
BscC030g019	29.73	166.4	37.2	57.25	PF08524(rRNA processing)	Expressed Protein
BscC031g004	9.27	16.81	2.43	0.7	PF00271(Helicase conserved C-terminal domain)	SNF2 family domain-containing protein
BscC033g001	0.25	0	0	0	-	Tenascin
BscC033g002	9.47	0	0.39	2.04	-	Phosphoinositide 3-kinase regulatory subunit 4
BscC033g003	0.2	0	0	0.24	-	Expressed Protein
BscC033g005	1.23	0.04	0.34	0.03	PF16910(Repeating coiled region of VPS13)	Vacuolar protein sorting-associated protein 13C
BscC033g006	3.57	0.15	0.27	0.68	PF16910(Repeating coiled region of VPS13)	Vacuolar protein sorting-associated protein 13C
BscC033g010	2.06	0.19	0.12	0.21	-	Twitchin
BscC033g011	5.51	0.21	2.17	0.59	PF07679(Immunoglobulin I-set domain)	Twitchin
BscC033g013	3.82	0	1.46	1.18	-	Expressed Protein
BscC033g014	0.26	0.1	0.12	0.08	-	Twitchin
BscC033g016	1.39	0.18	0.59	0.6	PF07679(Immunoglobulin I-set domain)	Twitchin
BscC033g018	0.89	0.32	2.16	0.41	PF00041(Fibronectin type III domain)	Twitchin
BscC034g001	6.16	0.14	2.07	1.82	PF15035(Ciliary rootlet component, centrosome cohesion)	Spindle- and centromere-associated protein
BscC034g002	5.63	0	1.59	2.55	-	Prolow-density lipoprotein receptor-related protein 1
BscC034g003	36.58	0	15.69	8.09	PF15035(Ciliary rootlet component, centrosome cohesion)	Spindle- and centromere-associated protein
BscC034g006	18.55	0.08	6.58	7.34	-	Prolow-density lipoprotein receptor-related protein 1
BscC036g002	10.87	13.27	3.75	5.94	-	Cyclin-dependent kinase 5
BscC038g003	11.65	41.14	29.64	34.77	PF00183(Hsp90 protein);PF02518(Histidine kinase-, DNA gyrase B-, and HSP90-like ATPase)	Endoplasmin
BscC038g005	3.72	0.25	1.13	0.49	-	Beta-1,4-N-acetylgalactosaminyltransferase bre-4
BscC040g001	1.19	0.64	0.23	0.21	-	Expressed Protein
BscC040g003	1.89	0.93	0.4	0.56	PF00443(Ubiquitin carboxyl-terminal hydrolase)	Ubiquitin carboxyl-terminal hydrolase 7
BscC040g004	10.01	5.13	1.84	5.14	-	Ubiquitin carboxyl-terminal hydrolase 7
BscC040g007	39.69	0.58	6.19	0.47	-	E3 ubiquitin-protein ligase HECTD1
BscC040g008	18.59	11.95	7.37	2.72	-	Protein lap1
BscC045g004	0.52	0.42	0.37	0.15	PF00620(RhoGAP domain)	Rho GTPase-activating protein 32
BscC048g001	0	0	0.61	0	-	GLoBin related
BscC049g001	0	0	0	0	-	Expressed Protein
BscC050g003	2.11	1.36	5.98	1.35	PF13921(Myb-like DNA-binding domain)	Expressed Protein
BscC066g002	5.86	0.72	1.2	1.56	-	Replication factor C subunit 3
BscC074g001	1.26	0	0	0	-	Expressed Protein
BscC086g002	7.59	13.29	9.9	6.36	PF04683(Proteasome complex subunit Rpn13 ubiquitin receptor);PF16550(UCH-binding domain)	Proteasomal ubiquitin receptor ADRM1 -like protein
BscC097g001	2.27	0.07	0.28	0.38	-	Expressed Protein
BscC103g001	1.18	0	0	0.74	-	Expressed Protein
BscC108g002	0.37	1.63	3	0	-	Expressed Protein
