# Supplementary material for: Genome of the Giant Panda Roundworm Illuminates Its Host Shift and Parasitic Adaptation
Source: Genomics Proteomics Bioinformatics. 2021 Sep 3;20(2):366–81. doi: 10.1016/j.gpb.2021.08.002 (PMC9684166; doi:10.1016/j.gpb.2021.08.002)
Supplement: Supplementary Table S19 [file mmc20.xlsx]

## Sheet: Sheet1
Table S19 GO enrichment of positively selected genes in B. schroederi
Ontology	GO term	Description	GeneRatio	BgRatio	P value	Gene ID	Count
Biological process	GO:0098609	cell-cell adhesion	11/344	30/4634	4.87e-06	BscC005g818/BscC017g023/BscC005g793/BscC017g021/BscC005g788/BscC016g492/BscC025g100/BscC016g493/BscC006g233/BscC025g044/BscC013g188	11
Biological process	GO:0098742	cell-cell adhesion via plasma-membrane adhesion molecules	11/344	30/4634	4.87e-06	BscC005g818/BscC017g023/BscC005g793/BscC017g021/BscC005g788/BscC016g492/BscC025g100/BscC016g493/BscC006g233/BscC025g044/BscC013g188	11
Biological process	GO:0007156	homophilic cell adhesion via plasma membrane adhesion molecules	11/344	30/4634	4.87e-06	BscC005g818/BscC017g023/BscC005g793/BscC017g021/BscC005g788/BscC016g492/BscC025g100/BscC016g493/BscC006g233/BscC025g044/BscC013g188	11
Biological process	GO:0022610	biological adhesion	12/344	50/4634	0.000212	BscC005g818/BscC017g023/BscC005g793/BscC017g021/BscC006g440/BscC005g788/BscC016g492/BscC025g100/BscC016g493/BscC006g233/BscC025g044/BscC013g188	12
Biological process	GO:0007155	cell adhesion	12/344	50/4634	0.000212	BscC005g818/BscC017g023/BscC005g793/BscC017g021/BscC006g440/BscC005g788/BscC016g492/BscC025g100/BscC016g493/BscC006g233/BscC025g044/BscC013g188	12
Biological process	GO:0006030	chitin metabolic process	8/344	35/4634	0.00338	BscC011g232/BscC022g024/BscC009g480/BscC020g652/BscC009g482/BscC009g492/BscC009g192/BscC009g504	8
Biological process	GO:0051336	regulation of hydrolase activity	5/344	16/4634	0.00482	BscC014g414/BscC010g221/BscC018g427/BscC018g379/BscC001g026	5
Biological process	GO:0006488	dolichol-linked oligosaccharide biosynthetic process	2/344	2/4634	0.0055	BscC022g541/BscC007g168	2
Biological process	GO:0006490	oligosaccharide-lipid intermediate biosynthetic process	2/344	2/4634	0.0055	BscC022g541/BscC007g168	2
Biological process	GO:1901071	glucosamine-containing compound metabolic process	8/344	38/4634	0.00578	BscC011g232/BscC022g024/BscC009g480/BscC020g652/BscC009g482/BscC009g492/BscC009g192/BscC009g504	8
Biological process	GO:0006040	amino sugar metabolic process	8/344	38/4634	0.00578	BscC011g232/BscC022g024/BscC009g480/BscC020g652/BscC009g482/BscC009g492/BscC009g192/BscC009g504	8
Biological process	GO:0008152	metabolic process	215/344	2594/4634	0.0064	BscC006g297/BscC020g320/BscC020g442/BscC010g395/BscC010g272/BscC008g103/BscC016g469/BscC012g689/BscC013g488/BscC017g275/BscC010g265/BscC004g550/BscC017g270/BscC008g570/BscC020g313/BscC005g356/BscC007g304/BscC016g118/BscC011g623/BscC011g622/BscC023g307/BscC022g152/BscC009g492/BscC004g437/BscC002g048/BscC013g372/BscC004g675/BscC010g059/BscC006g270/BscC014g392/BscC021g342/BscC017g160/BscC018g403/Bsc…	215
Biological process	GO:0006022	aminoglycan metabolic process	8/344	41/4634	0.00929	BscC011g232/BscC022g024/BscC009g480/BscC020g652/BscC009g482/BscC009g492/BscC009g192/BscC009g504	8
Biological process	GO:0006206	pyrimidine nucleobase metabolic process	3/344	7/4634	0.0113	BscC010g322/BscC010g272/BscC014g265	3
Biological process	GO:0006207	de novo' pyrimidine nucleobase biosynthetic process	3/344	7/4634	0.0113	BscC010g322/BscC010g272/BscC014g265	3
Biological process	GO:0019856	pyrimidine nucleobase biosynthetic process	3/344	7/4634	0.0113	BscC010g322/BscC010g272/BscC014g265	3
Biological process	GO:0046839	phospholipid dephosphorylation	3/344	7/4634	0.0113	BscC022g651/BscC021g196/BscC003g564	3
Biological process	GO:0046856	phosphatidylinositol dephosphorylation	3/344	7/4634	0.0113	BscC022g651/BscC021g196/BscC003g564	3
Biological process	GO:0008535	respiratory chain complex IV assembly	2/344	3/4634	0.0157	BscC011g167/BscC011g203	2
Biological process	GO:0017004	cytochrome complex assembly	2/344	3/4634	0.0157	BscC011g167/BscC011g203	2
Biological process	GO:0033617	mitochondrial respiratory chain complex IV assembly	2/344	3/4634	0.0157	BscC011g167/BscC011g203	2
Biological process	GO:0030258	lipid modification	4/344	14/4634	0.0164	BscC022g651/BscC021g196/BscC002g302/BscC003g564	4
Biological process	GO:0050790	regulation of catalytic activity	5/344	22/4634	0.0201	BscC014g414/BscC010g221/BscC018g427/BscC018g379/BscC001g026	5
Biological process	GO:0005975	carbohydrate metabolic process	21/344	179/4634	0.023	BscC025g083/BscC010g059/BscC002g699/BscC005g817/BscC007g287/BscC003g341/BscC012g343/BscC003g221/BscC005g510/BscC003g222/BscC029g003/BscC003g225/BscC011g232/BscC011g231/BscC022g215/BscC005g051/BscC010g190/BscC011g623/BscC006g486/BscC009g192/BscC011g230	21
Biological process	GO:0017144	drug metabolic process	10/344	68/4634	0.0271	BscC011g232/BscC022g024/BscC009g480/BscC012g017/BscC020g652/BscC009g482/BscC009g492/BscC009g192/BscC009g504/BscC007g513	10
Biological process	GO:0065009	regulation of molecular function	5/344	24/4634	0.0288	BscC014g414/BscC010g221/BscC018g427/BscC018g379/BscC001g026	5
Biological process	GO:0033108	mitochondrial respiratory chain complex assembly	2/344	4/4634	0.0298	BscC011g167/BscC011g203	2
Biological process	GO:0006487	protein N-linked glycosylation	2/344	4/4634	0.0298	BscC022g541/BscC007g168	2
Biological process	GO:0016999	antibiotic metabolic process	2/344	4/4634	0.0298	BscC012g017/BscC007g513	2
Biological process	GO:0043087	regulation of GTPase activity	3/344	10/4634	0.0329	BscC018g427/BscC018g379/BscC001g026	3
Biological process	GO:0000375	RNA splicing, via transesterification reactions	5/344	25/4634	0.0338	BscC001g408/BscC010g265/BscC014g538/BscC008g294/BscC007g500	5
Biological process	GO:0000377	RNA splicing, via transesterification reactions with bulged adenosine as nucleophile	5/344	25/4634	0.0338	BscC001g408/BscC010g265/BscC014g538/BscC008g294/BscC007g500	5
Biological process	GO:0000398	mRNA splicing, via spliceosome	5/344	25/4634	0.0338	BscC001g408/BscC010g265/BscC014g538/BscC008g294/BscC007g500	5
Biological process	GO:0046112	nucleobase biosynthetic process	3/344	11/4634	0.0428	BscC010g322/BscC010g272/BscC014g265	3
Biological process	GO:0006265	DNA topological change	3/344	11/4634	0.0428	BscC010g754/BscC014g498/BscC013g174	3
Biological process	GO:0009112	nucleobase metabolic process	3/344	11/4634	0.0428	BscC010g322/BscC010g272/BscC014g265	3
Biological process	GO:0006284	base-excision repair	2/344	5/4634	0.0473	BscC017g062/BscC017g052	2
Cellular component	GO:0005856	cytoskeleton	24/196	133/2727	1.45e-05	BscC020g010/BscC006g440/BscC006g285/BscC009g496/BscC009g287/BscC024g248/BscC022g408/BscC012g302/BscC020g366/BscC012g476/BscC020g314/BscC005g543/BscC010g484/BscC005g465/BscC005g523/BscC022g869/BscC012g450/BscC014g635/BscC005g461/BscC014g457/BscC017g129/BscC013g365/BscC010g637/BscC006g328	24
Cellular component	GO:0099081	supramolecular polymer	12/196	48/2727	9.44e-05	BscC005g461/BscC014g457/BscC024g248/BscC022g408/BscC020g366/BscC020g314/BscC005g543/BscC006g328/BscC010g484/BscC005g465/BscC005g523/BscC022g869	12
Cellular component	GO:0099512	supramolecular fiber	12/196	48/2727	9.44e-05	BscC005g461/BscC014g457/BscC024g248/BscC022g408/BscC020g366/BscC020g314/BscC005g543/BscC006g328/BscC010g484/BscC005g465/BscC005g523/BscC022g869	12
Cellular component	GO:0099080	supramolecular complex	12/196	49/2727	0.000117	BscC005g461/BscC014g457/BscC024g248/BscC022g408/BscC020g366/BscC020g314/BscC005g543/BscC006g328/BscC010g484/BscC005g465/BscC005g523/BscC022g869	12
Cellular component	GO:0045111	intermediate filament cytoskeleton	6/196	14/2727	0.000236	BscC024g248/BscC005g543/BscC006g328/BscC010g484/BscC005g465/BscC005g523	6
Cellular component	GO:0005882	intermediate filament	6/196	14/2727	0.000236	BscC024g248/BscC005g543/BscC006g328/BscC010g484/BscC005g465/BscC005g523	6
Cellular component	GO:0005890	sodium:potassium-exchanging ATPase complex	3/196	3/2727	0.000366	BscC010g243/BscC004g505/BscC010g549	3
Cellular component	GO:0090533	cation-transporting ATPase complex	3/196	3/2727	0.000366	BscC010g243/BscC004g505/BscC010g549	3
Cellular component	GO:0098533	ATPase dependent transmembrane transport complex	3/196	3/2727	0.000366	BscC010g243/BscC004g505/BscC010g549	3
Cellular component	GO:0097708	intracellular vesicle	7/196	21/2727	0.000435	BscC021g238/BscC010g221/BscC013g300/BscC005g733/BscC016g508/BscC010g718/BscC013g330	7
Cellular component	GO:0031410	cytoplasmic vesicle	7/196	21/2727	0.000435	BscC021g238/BscC010g221/BscC013g300/BscC005g733/BscC016g508/BscC010g718/BscC013g330	7
Cellular component	GO:0031982	vesicle	7/196	21/2727	0.000435	BscC021g238/BscC010g221/BscC013g300/BscC005g733/BscC016g508/BscC010g718/BscC013g330	7
Cellular component	GO:0030126	COPI vesicle coat	3/196	4/2727	0.00139	BscC013g300/BscC005g733/BscC013g330	3
Cellular component	GO:0030137	COPI-coated vesicle	3/196	4/2727	0.00139	BscC013g300/BscC005g733/BscC013g330	3
Cellular component	GO:0030663	COPI-coated vesicle membrane	3/196	4/2727	0.00139	BscC013g300/BscC005g733/BscC013g330	3
Cellular component	GO:0099513	polymeric cytoskeletal fiber	9/196	41/2727	0.00198	BscC005g461/BscC014g457/BscC024g248/BscC022g408/BscC005g543/BscC006g328/BscC010g484/BscC005g465/BscC005g523	9
Cellular component	GO:0015629	actin cytoskeleton	10/196	50/2727	0.00236	BscC014g635/BscC020g010/BscC006g440/BscC006g285/BscC017g129/BscC012g302/BscC020g366/BscC010g637/BscC020g314/BscC022g869	10
Cellular component	GO:0098805	whole membrane	8/196	35/2727	0.00268	BscC010g221/BscC014g480/BscC013g300/BscC005g733/BscC016g508/BscC010g718/BscC018g201/BscC013g330	8
Cellular component	GO:0098793	presynapse	2/196	2/2727	0.00514	BscC021g238/BscC020g277	2
Cellular component	GO:0110165	cellular anatomical entity	192/196	2563/2727	0.00599	BscC017g023/BscC012g281/BscC017g021/BscC006g297/BscC001g191/BscC023g499/BscC023g493/BscC023g094/BscC005g523/BscC014g457/BscC008g103/BscC011g191/BscC013g365/BscC017g028/BscC016g508/BscC017g425/BscC010g718/BscC021g238/BscC009g257/BscC025g093/BscC010g265/BscC010g023/BscC009g376/BscC009g496/BscC020g156/BscC020g277/BscC008g174/BscC005g359/BscC008g294/BscC002g609/BscC021g193/BscC020g314/BscC027g045/Bsc…	192
Cellular component	GO:0043228	non-membrane-bounded organelle	34/196	316/2727	0.00842	BscC017g341/BscC006g297/BscC009g287/BscC022g408/BscC012g302/BscC003g163/BscC020g366/BscC005g725/BscC005g543/BscC005g465/BscC005g523/BscC022g869/BscC009g229/BscC014g635/BscC005g461/BscC014g457/BscC008g103/BscC017g129/BscC013g365/BscC010g637/BscC017g425/BscC020g010/BscC006g440/BscC006g285/BscC009g496/BscC024g248/BscC008g174/BscC012g476/BscC020g314/BscC010g484/BscC012g450/BscC006g328/BscC006g304/Bsc…	34
Cellular component	GO:0043232	intracellular non-membrane-bounded organelle	34/196	316/2727	0.00842	BscC017g341/BscC006g297/BscC009g287/BscC022g408/BscC012g302/BscC003g163/BscC020g366/BscC005g725/BscC005g543/BscC005g465/BscC005g523/BscC022g869/BscC009g229/BscC014g635/BscC005g461/BscC014g457/BscC008g103/BscC017g129/BscC013g365/BscC010g637/BscC017g425/BscC020g010/BscC006g440/BscC006g285/BscC009g496/BscC024g248/BscC008g174/BscC012g476/BscC020g314/BscC010g484/BscC012g450/BscC006g328/BscC006g304/Bsc…	34
Cellular component	GO:0043226	organelle	75/196	829/2727	0.00895	BscC017g341/BscC006g297/BscC022g408/BscC012g127/BscC003g163/BscC020g366/BscC005g725/BscC005g523/BscC009g229/BscC014g414/BscC014g457/BscC008g103/BscC014g538/BscC013g365/BscC010g637/BscC017g028/BscC016g508/BscC017g425/BscC010g718/BscC021g238/BscC025g093/BscC010g265/BscC010g221/BscC014g480/BscC010g622/BscC009g496/BscC020g156/BscC008g174/BscC005g359/BscC011g426/BscC020g314/BscC007g500/BscC012g450/Bsc…	75
Cellular component	GO:0043229	intracellular organelle	73/196	806/2727	0.0099	BscC017g341/BscC006g297/BscC022g408/BscC012g127/BscC003g163/BscC020g366/BscC005g725/BscC005g523/BscC009g229/BscC014g414/BscC014g457/BscC008g103/BscC014g538/BscC013g365/BscC010g637/BscC017g028/BscC016g508/BscC017g425/BscC010g718/BscC021g238/BscC025g093/BscC010g265/BscC010g221/BscC014g480/BscC010g622/BscC009g496/BscC020g156/BscC008g174/BscC005g359/BscC011g426/BscC020g314/BscC007g500/BscC012g450/Bsc…	73
Cellular component	GO:0036379	myofilament	3/196	7/2727	0.0103	BscC020g366/BscC020g314/BscC022g869	3
Cellular component	GO:0043292	contractile fiber	3/196	7/2727	0.0103	BscC020g366/BscC020g314/BscC022g869	3
Cellular component	GO:0030016	myofibril	3/196	7/2727	0.0103	BscC020g366/BscC020g314/BscC022g869	3
Cellular component	GO:0030017	sarcomere	3/196	7/2727	0.0103	BscC020g366/BscC020g314/BscC022g869	3
Cellular component	GO:0005861	troponin complex	3/196	7/2727	0.0103	BscC020g366/BscC020g314/BscC022g869	3
Cellular component	GO:0005865	striated muscle thin filament	3/196	7/2727	0.0103	BscC020g366/BscC020g314/BscC022g869	3
Cellular component	GO:0005798	Golgi-associated vesicle	4/196	14/2727	0.0146	BscC013g300/BscC005g733/BscC016g508/BscC013g330	4
Cellular component	GO:0030120	vesicle coat	4/196	14/2727	0.0146	BscC013g300/BscC005g733/BscC016g508/BscC013g330	4
Cellular component	GO:0030659	cytoplasmic vesicle membrane	4/196	14/2727	0.0146	BscC013g300/BscC005g733/BscC016g508/BscC013g330	4
Cellular component	GO:0030660	Golgi-associated vesicle membrane	4/196	14/2727	0.0146	BscC013g300/BscC005g733/BscC016g508/BscC013g330	4
Cellular component	GO:0030662	coated vesicle membrane	4/196	14/2727	0.0146	BscC013g300/BscC005g733/BscC016g508/BscC013g330	4
Cellular component	GO:0012506	vesicle membrane	4/196	14/2727	0.0146	BscC013g300/BscC005g733/BscC016g508/BscC013g330	4
Cellular component	GO:0010008	endosome membrane	2/196	3/2727	0.0147	BscC010g221/BscC010g718	2
Cellular component	GO:0005768	endosome	2/196	3/2727	0.0147	BscC010g221/BscC010g718	2
Cellular component	GO:0030135	coated vesicle	4/196	15/2727	0.0188	BscC013g300/BscC005g733/BscC016g508/BscC013g330	4
Cellular component	GO:0098588	bounding membrane of organelle	8/196	49/2727	0.0216	BscC010g221/BscC014g480/BscC013g300/BscC005g733/BscC016g508/BscC010g718/BscC018g201/BscC013g330	8
Cellular component	GO:0019898	extrinsic component of membrane	3/196	10/2727	0.0301	BscC022g010/BscC012g476/BscC012g450	3
Cellular component	GO:0005794	Golgi apparatus	6/196	34/2727	0.0315	BscC005g352/BscC013g300/BscC005g733/BscC005g359/BscC016g508/BscC013g330	6
Cellular component	GO:0005886	plasma membrane	12/196	96/2727	0.0397	BscC005g793/BscC010g243/BscC008g011/BscC005g788/BscC004g505/BscC016g492/BscC008g294/BscC025g100/BscC010g549/BscC016g508/BscC016g493/BscC022g010	12
Cellular component	GO:0120114	Sm-like protein family complex	2/196	5/2727	0.0445	BscC010g265/BscC008g294	2
Cellular component	GO:0089701	U2AF	2/196	5/2727	0.0445	BscC001g408/BscC014g538	2
Molecular function	GO:0016798	hydrolase activity, acting on glycosyl bonds	18/617	93/7309	0.000654	BscC010g059/BscC017g062/BscC017g052/BscC003g341/BscC012g343/BscC003g221/BscC005g510/BscC003g222/BscC029g003/BscC003g225/BscC011g232/BscC011g231/BscC022g215/BscC010g190/BscC006g486/BscC022g191/BscC009g192/BscC011g230	18
Molecular function	GO:0003918	DNA topoisomerase type II (double strand cut, ATP-hydrolyzing) activity	5/617	10/7309	0.000742	BscC010g754/BscC013g531/BscC014g498/BscC013g174/BscC018g388	5
Molecular function	GO:0051536	iron-sulfur cluster binding	9/617	33/7309	0.00125	BscC016g015/BscC021g342/BscC014g329/BscC012g689/BscC025g058/BscC018g412/BscC020g299/BscC002g540/BscC020g147	9
Molecular function	GO:0051540	metal cluster binding	9/617	33/7309	0.00125	BscC016g015/BscC021g342/BscC014g329/BscC012g689/BscC025g058/BscC018g412/BscC020g299/BscC002g540/BscC020g147	9
Molecular function	GO:0004553	hydrolase activity, hydrolyzing O-glycosyl compounds	16/617	85/7309	0.00174	BscC010g059/BscC003g341/BscC012g343/BscC003g221/BscC005g510/BscC003g222/BscC029g003/BscC003g225/BscC011g232/BscC011g231/BscC022g215/BscC010g190/BscC006g486/BscC022g191/BscC009g192/BscC011g230	16
Molecular function	GO:0004590	orotidine-5'-phosphate decarboxylase activity	3/617	4/7309	0.00224	BscC010g322/BscC010g272/BscC014g265	3
Molecular function	GO:0003916	DNA topoisomerase activity	5/617	13/7309	0.00306	BscC010g754/BscC013g531/BscC014g498/BscC013g174/BscC018g388	5
Molecular function	GO:0036094	small molecule binding	155/617	1525/7309	0.00438	BscC010g433/BscC009g421/BscC013g007/BscC010g434/BscC005g404/BscC025g022/BscC014g299/BscC014g457/BscC005g761/BscC014g738/BscC016g469/BscC038g003/BscC002g551/BscC017g029/BscC021g238/BscC010g420/BscC025g093/BscC014g282/BscC017g030/BscC004g030/BscC004g391/BscC027g041/BscC005g757/BscC020g313/BscC005g356/BscC016g473/BscC014g321/BscC001g408/BscC016g118/BscC007g143/BscC011g623/BscC011g622/BscC006g621/Bsc…	155
Molecular function	GO:0016903	oxidoreductase activity, acting on the aldehyde or oxo group of donors	8/617	36/7309	0.00892	BscC004g550/BscC024g004/BscC006g097/BscC013g395/BscC007g313/BscC013g372/BscC025g096/BscC025g097	8
Molecular function	GO:0000166	nucleotide binding	141/617	1402/7309	0.00994	BscC009g421/BscC013g007/BscC005g404/BscC025g022/BscC014g299/BscC014g457/BscC005g761/BscC038g003/BscC002g551/BscC017g029/BscC021g238/BscC010g420/BscC025g093/BscC014g282/BscC017g030/BscC004g030/BscC004g391/BscC027g041/BscC005g757/BscC020g313/BscC016g473/BscC014g321/BscC001g408/BscC016g118/BscC007g143/BscC011g623/BscC011g622/BscC006g621/BscC013g531/BscC023g307/BscC004g433/BscC006g270/BscC002g699/Bsc…	141
Molecular function	GO:1901265	nucleoside phosphate binding	141/617	1402/7309	0.00994	BscC009g421/BscC013g007/BscC005g404/BscC025g022/BscC014g299/BscC014g457/BscC005g761/BscC038g003/BscC002g551/BscC017g029/BscC021g238/BscC010g420/BscC025g093/BscC014g282/BscC017g030/BscC004g030/BscC004g391/BscC027g041/BscC005g757/BscC020g313/BscC016g473/BscC014g321/BscC001g408/BscC016g118/BscC007g143/BscC011g623/BscC011g622/BscC006g621/BscC013g531/BscC023g307/BscC004g433/BscC006g270/BscC002g699/Bsc…	141
Molecular function	GO:0030246	carbohydrate binding	11/617	61/7309	0.0121	BscC003g225/BscC010g059/BscC018g297/BscC005g817/BscC003g341/BscC006g486/BscC012g343/BscC003g221/BscC016g473/BscC003g222/BscC029g003	11
Molecular function	GO:0005488	binding	436/617	4864/7309	0.0126	BscC009g026/BscC017g023/BscC009g146/BscC017g021/BscC017g140/BscC009g023/BscC023g411/BscC010g392/BscC010g270/BscC010g390/BscC025g022/BscC033g018/BscC033g016/BscC014g738/BscC016g469/BscC033g014/BscC033g011/BscC033g010/BscC017g029/BscC011g197/BscC010g265/BscC009g010/BscC009g494/BscC017g030/BscC016g473/BscC007g302/BscC016g353/BscC007g304/BscC014g846/BscC018g196/BscC016g478/BscC014g727/BscC014g720/Bsc…	436
Molecular function	GO:0031419	cobalamin binding	4/617	12/7309	0.0144	BscC014g423/BscC020g363/BscC005g356/BscC020g359	4
Molecular function	GO:0008094	DNA-dependent ATPase activity	8/617	39/7309	0.0145	BscC017g030/BscC010g754/BscC013g531/BscC017g017/BscC003g684/BscC014g498/BscC013g174/BscC018g388	8
Molecular function	GO:0008410	CoA-transferase activity	3/617	7/7309	0.0162	BscC010g498/BscC010g417/BscC007g366	3
Molecular function	GO:0000702	oxidized base lesion DNA N-glycosylase activity	2/617	3/7309	0.0201	BscC017g062/BscC017g052	2
Molecular function	GO:0005452	inorganic anion exchanger activity	2/617	3/7309	0.0201	BscC010g023/BscC020g414	2
Molecular function	GO:0008534	oxidized purine nucleobase lesion DNA N-glycosylase activity	2/617	3/7309	0.0201	BscC017g062/BscC017g052	2
Molecular function	GO:0016624	oxidoreductase activity, acting on the aldehyde or oxo group of donors, disulfide as acceptor	5/617	21/7309	0.0275	BscC004g550/BscC024g004/BscC007g313/BscC025g096/BscC025g097	5
Molecular function	GO:0008061	chitin binding	6/617	29/7309	0.0314	BscC022g024/BscC009g480/BscC020g652/BscC009g482/BscC009g492/BscC009g504	6
Molecular function	GO:0016853	isomerase activity	11/617	70/7309	0.0315	BscC010g754/BscC020g363/BscC017g270/BscC013g531/BscC001g620/BscC005g356/BscC014g498/BscC013g174/BscC020g359/BscC018g388/BscC016g398	11
Molecular function	GO:0003774	motor activity	9/617	54/7309	0.0353	BscC014g635/BscC097g001/BscC010g635/BscC020g010/BscC017g129/BscC012g302/BscC010g637/BscC012g530/BscC013g042	9
Molecular function	GO:0016817	hydrolase activity, acting on acid anhydrides	31/617	265/7309	0.0381	BscC010g635/BscC010g754/BscC022g408/BscC012g127/BscC012g302/BscC003g684/BscC014g498/BscC018g388/BscC018g201/BscC014g635/BscC005g461/BscC014g457/BscC025g104/BscC017g129/BscC010g637/BscC013g042/BscC020g010/BscC017g030/BscC006g385/BscC009g474/BscC012g356/BscC012g530/BscC027g024/BscC016g473/BscC022g753/BscC097g001/BscC014g669/BscC013g531/BscC017g017/BscC013g174/BscC002g267	31
Molecular function	GO:0051537	2 iron, 2 sulfur cluster binding	4/617	16/7309	0.0404	BscC025g058/BscC018g412/BscC020g299/BscC020g147	4
Molecular function	GO:0016818	hydrolase activity, acting on acid anhydrides, in phosphorus-containing anhydrides	30/617	259/7309	0.0457	BscC010g635/BscC010g754/BscC022g408/BscC012g127/BscC012g302/BscC003g684/BscC014g498/BscC018g388/BscC018g201/BscC014g635/BscC005g461/BscC014g457/BscC017g129/BscC010g637/BscC013g042/BscC020g010/BscC017g030/BscC006g385/BscC009g474/BscC012g356/BscC012g530/BscC027g024/BscC016g473/BscC022g753/BscC097g001/BscC014g669/BscC013g531/BscC017g017/BscC013g174/BscC002g267	30
