# Supplementary material for: Genome of the Giant Panda Roundworm Illuminates Its Host Shift and Parasitic Adaptation
Source: Genomics Proteomics Bioinformatics. 2021 Sep 3;20(2):366–81. doi: 10.1016/j.gpb.2021.08.002 (PMC9684166; doi:10.1016/j.gpb.2021.08.002)
Supplement: Supplementary Table S20 [file mmc21.xlsx]

## Sheet: Sheet1
Table S20 Genes in the segmental duplication of the B. schroederi genome
Gene ID	Egg-TPM	L2-TPM	L5-TPM	Female adult-TPM	Pfam	Annotation
BscC001g022	0	0.33	0	0	-	Low-density lipoprotein receptor-related protein
BscC001g023	7.5	0	2.07	3.15	-	Activin receptor type-2A
BscC001g027	10.73	5.33	2.78	3.27	PF00111(2Fe-2S iron-sulfur cluster binding domain);PF00535(Glycosyl transferase family 2)	UDP-GlcNAc:betaGal beta-1,3-N-acetylglucosaminyltransferase-like protein 1
BscC001g028	6.49	1.92	0.65	0.95	PF01602(Adaptin N terminal region);PF14796(Clathrin-adaptor complex-3 beta-1 subunit C-terminal)	AP-3 complex subunit beta-1
BscC001g042	71.44	22.91	25.83	26.45	PF00400(WD domain, G-beta repeat)	WD repeat-containing protein 61
BscC001g044	241.73	78.49	59.74	82.76	-	Dynactin subunit 6
BscC001g045	20.23	70.72	33.32	52.78	PF08772(Nin one binding (NOB1) Zn-ribbon like);PF17146(PIN domain of ribonuclease)	RNA-binding protein NOB1
BscC001g064	10.83	23	9.22	6.98	PF00557(Metallopeptidase family M24);PF08512(Histone chaperone Rttp106-like);PF08644(FACT complex subunit (SPT16/CDC68));PF14826(FACT complex subunit SPT16 N-terminal lobe domain)	FACT complex subunit spt-16
BscC001g065	2.79	8.52	2.3	3.57	PF00567(Tudor domain)	Expressed Protein
BscC001g068	12.06	8.66	5.25	5.33	PF02535(ZIP Zinc transporter)	Zinc transporter ZIP1
BscC001g069	26.02	13.21	0	6.91	-	Expressed Protein
BscC001g470	0	6.12	0	0	PF01549(ShK domain-like)	shTK domain protein
BscC001g883	17.14	7.95	3.46	7.02	-	Tetratricopeptide repeat protein 5
BscC001g884	28.29	8.63	3.34	7.77	PF09445(RNA cap guanine-N2 methyltransferase)	Trimethylguanosine synthase
BscC001g885	17.07	31.51	20.97	17.73	PF01398(JAB1/Mov34/MPN/PAD-1 ubiquitin protease);PF13012(Maintenance of mitochondrial structure and function)	26S proteasome non-ATPase regulatory subunit 7
BscC001g886	29.73	166.4	37.2	57.25	PF08524(rRNA processing)	Expressed Protein
BscC001g887	12.92	5.31	2.18	5.32	PF04032(RNAse P Rpr2/Rpp21/SNM1 subunit domain)	RNAse P Rpr2/Rpp21 subunit domain protein
BscC001g888	0.06	0	0.38	0	PF07782(DC-STAMP-like protein)	DC-STAMP-like protein
BscC001g889	0.22	3.24	3.32	0	-	Expressed Protein
BscC002g048	0.82	0.29	3.16	0.08	PF01431(Peptidase family M13);PF05649(Peptidase family M13)	Neprilysin-2
BscC002g049	0.37	0	6.79	0	PF00102(Protein-tyrosine phosphatase)	Receptor-type tyrosine-protein phosphatase C
BscC002g050	2.44	0.5	0.22	0.64	-	Warthog protein 1
BscC002g051	0	1.53	15.67	0	PF03114(BAR domain)	Expressed Protein
BscC002g052	6.74	11.15	2.38	8.45	-	Expressed Protein
BscC002g056	123.23	2.24	6.82	32.73	PF00583(Acetyltransferase (GNAT) family)	Diamine acetyltransferase 2
BscC002g057	7.28	89.64	434.7	157.25	-	Expressed Protein
BscC002g058	12.27	18.15	7.28	8.98	PF09405(CASC3/Barentsz eIF4AIII binding)	Expressed Protein
BscC002g183	0.89	16.34	1.88	1.64	PF00501(AMP-binding enzyme);PF13193(AMP-binding enzyme C-terminal domain)	Long-chain fatty acid transport protein 4
BscC002g184	7.7	0.32	0.42	10.11	PF00178(Ets-domain)	Expressed Protein
BscC002g185	79.19	16.64	2.83	6.98	PF00005(ABC transporter);PF06472(ABC transporter transmembrane region 2)	ATP-binding cassette sub-family D member 4
BscC002g187	1.48	0.14	11.53	15.41	-	Expressed Protein
BscC002g189	2.6	19.36	2.57	1.57	PF00501(AMP-binding enzyme);PF13193(AMP-binding enzyme C-terminal domain)	Long-chain fatty acid transport protein 4
BscC002g190	2.17	0.17	0.02	9.11	PF00178(Ets-domain)	Expressed Protein
BscC002g191	11.52	16.41	11.61	8.89	PF00005(ABC transporter);PF06472(ABC transporter transmembrane region 2)	ATP-binding cassette sub-family D member 4
BscC002g193	12.06	0.53	51.7	27.65	PF00092(von Willebrand factor type A domain)	Expressed Protein
BscC002g284	0.6	0.4	0	0.08	PF10320(Serpentine type 7TM GPCR chemoreceptor Srsx)	Expressed Protein
BscC002g289	12	19.57	8.89	6.59	PF07521(Zn-dependent metallo-hydrolase RNA specificity domain);PF10996(Beta-Casp domain);PF13299(Cleavage and polyadenylation factor 2 C-terminal);PF16661(Metallo-beta-lactamase superfamily domain)	putative cleavage and polyadenylation specificity factor subunit 2
BscC002g290	118.24	25.43	27.69	64.49	PF00505(HMG (high mobility group) box)	Transcription factor Sox-21-B
BscC002g291	162.84	0.23	1.16	225.76	-	Expressed Protein
BscC002g292	1.84	0.27	9.95	2.55	-	Expressed Protein
BscC002g293	105.78	365.4	582.14	159.63	PF00467(KOW motif);PF00900(Ribosomal family S4e);PF08071(RS4NT (NUC023) domain);PF16121(40S ribosomal protein S4 C-terminus)	40S ribosomal protein S4
BscC002g294	48.23	9.71	9.97	13.63	PF01509(TruB family pseudouridylate synthase (N terminal domain))	putative tRNA pseudouridine synthase 2
BscC002g433	2.96	2.36	6.06	7.93	PF00001(7 transmembrane receptor (rhodopsin family))	Gonadotropin-releasing hormone receptor
BscC002g434	70.45	41.21	21.67	12.83	PF00385(Chromo (CHRromatin Organisation MOdifier) domain)	M-phase phosphoprotein 8
BscC002g435	0.14	0	0.26	0	-	Expressed Protein
BscC002g436	9.71	62.98	24.1	8.92	-	Expressed Protein
BscC002g438	1.81	5.82	1.11	1.42	-	Warthog protein 8
BscC002g439	0.55	0.08	0.05	0	-	Warthog protein 8
BscC002g440	15.71	0.01	1.14	5.94	PF00069(Protein kinase domain)	Mitogen-activated protein kinase kinase kinase 4
BscC002g441	0.05	0	0.73	0	-	Expressed Protein
BscC002g442	6.73	0.39	0.04	1.54	PF00096(Zinc finger, C2H2 type)	Zinc finger protein ZIC 4
BscC002g443	2.7	0.93	6.06	7.69	PF00001(7 transmembrane receptor (rhodopsin family))	Gonadotropin-releasing hormone receptor
BscC002g444	26.53	20.51	10.48	3.61	PF00385(Chromo (CHRromatin Organisation MOdifier) domain)	M-phase phosphoprotein 8
BscC002g445	0.05	0.14	0.06	0	-	Expressed Protein
BscC002g446	0.9	4.52	2.24	3.81	-	Expressed Protein
BscC002g448	0.85	2.31	0.36	0	-	Warthog protein 8
BscC002g449	0.21	0.08	0.05	0.25	-	Warthog protein 8
BscC002g450	5.53	0.01	0	2.15	PF00069(Protein kinase domain)	Mitogen-activated protein kinase kinase kinase 4
BscC002g451	0.02	0	2.67	0	-	Expressed Protein
BscC002g452	3.37	1.81	0.04	0.4	PF00096(Zinc finger, C2H2 type)	Zinc finger protein ZIC 4
BscC003g354	1.31	417.26	6480.25	1723.88	PF01826(Trypsin Inhibitor like cysteine rich domain)	Trypsin inhibitor
BscC003g450	59.64	78.8	70.25	46.95	PF00085(Thioredoxin)	Thioredoxin domain-containing protein 9 -like protein
BscC003g451	11.7	5.78	4.89	5.35	PF10294(Lysine methyltransferase)	Expressed Protein
BscC003g452	14.31	30.19	3.59	2.92	PF13499(EF-hand domain pair)	Caltractin
BscC003g454	5.34	20.31	1.66	4.48	PF00010(Helix-loop-helix DNA-binding domain);PF08447(PAS fold)	Neuronal PAS domain-containing protein 2
BscC003g654	18.31	48.42	18.79	15.84	PF00071(Ras family)	Ras-related protein Rab-18
BscC004g108	100.68	2.79	4.64	19.95	-	Expressed Protein
BscC004g118	3.92	49.26	13.97	2.2	PF00017(SH2 domain);PF07714(Protein tyrosine kinase)	Tyrosine-protein kinase Fer
BscC004g124	11.99	12.03	6.82	5.08	PF05739(SNARE domain)	Syntaxin-16
BscC004g131	1.99	8.84	0.32	2.26	PF01074(Glycosyl hydrolases family 38 N-terminal domain);PF07748(Glycosyl hydrolases family 38 C-terminal domain);PF09261(Alpha mannosidase middle domain)	Alpha-mannosidase 2
BscC004g138	11.97	8.85	3.51	10.97	PF00533(BRCA1 C Terminus (BRCT) domain);PF12738(twin BRCT domain)	DNA topoisomerase 2-binding protein 1
BscC004g141	46.24	15.22	10.77	11.25	PF00023(Ankyrin repeat);PF12796(Ankyrin repeats (3 copies))	26S proteasome non-ATPase regulatory subunit 10
BscC004g142	0.68	4.1	16.61	11.06	-	Expressed Protein
BscC004g143	5.3	3.3	6.05	3.99	PF03165(MH1 domain);PF03166(MH2 domain)	Dwarfin sma-4
BscC004g145	75.13	12.31	15.11	16.72	PF03061(Thioesterase superfamily)	Putative esterase F42H10.6
BscC004g150	0.37	0.73	15.14	0.13	PF00208(Glutamate/Leucine/Phenylalanine/Valine dehydrogenase);PF02812(Glu/Leu/Phe/Val dehydrogenase, dimerisation domain)	Glutamate dehydrogenase 2, mitochondrial
BscC004g160	6.82	9.53	1.24	4.16	PF00536(SAM domain (Sterile alpha motif));PF07714(Protein tyrosine kinase)	Mitogen-activated protein kinase kinase kinase MLT
BscC004g224	8.3	1.64	10.82	9.02	PF15985(KH domain)	Exosome complex component RRP40
BscC004g225	0	0	5.36	0.15	-	Expressed Protein
BscC004g226	5.56	3.72	1.89	2.92	PF00940(DNA-dependent RNA polymerase);PF14700(DNA-directed RNA polymerase N-terminal)	DNA-directed RNA polymerase, mitochondrial
BscC004g227	0.56	61.57	0.14	0	PF03261(Cyclin-dependent kinase 5 activator protein)	Expressed Protein
BscC004g228	0.85	7.34	1.62	1.04	PF10545(Alcohol dehydrogenase transcription factor Myb/SANT-like)	Expressed Protein
BscC004g229	62.54	6.36	9.09	20.94	PF01243(Pyridoxamine 5'-phosphate oxidase)	Putative pyridoxamine 5'-phosphate oxidase
BscC004g230	0.8	0	0	0	PF00907(T-box)	T-box transcription factor tbx-8
BscC004g231	0.49	0	6.12	0	-	Expressed Protein
BscC004g232	0.92	1.47	0.99	0.39	PF00014(Kunitz/Bovine pancreatic trypsin inhibitor domain)	kunitz/Bovine pancreatic trypsin inhibitor domain-containing protein
BscC004g233	1.22	1.37	0.67	1.19	PF00104(Ligand-binding domain of nuclear hormone receptor);PF00105(Zinc finger, C4 type (two domains))	Nuclear hormone receptor family member nhr-10
BscC004g234	2.85	9.11	1.5	1.57	-	MOZ/SAS family protein
BscC004g235	22.61	11.64	20.19	10.57	PF15985(KH domain)	Exosome complex component RRP40
BscC004g236	0.23	0	0.72	0	-	Expressed Protein
BscC004g237	4.14	2.82	0.3	1.59	PF00940(DNA-dependent RNA polymerase);PF14700(DNA-directed RNA polymerase N-terminal)	DNA-directed RNA polymerase, mitochondrial
BscC004g238	0.56	61.57	0.14	0	PF03261(Cyclin-dependent kinase 5 activator protein)	Expressed Protein
BscC004g239	9.02	4.84	0.62	1.99	PF10545(Alcohol dehydrogenase transcription factor Myb/SANT-like)	Expressed Protein
BscC004g240	62.54	6.36	9.09	20.94	PF01243(Pyridoxamine 5'-phosphate oxidase)	Putative pyridoxamine 5'-phosphate oxidase
BscC004g241	31.98	0.16	0	9.62	PF00907(T-box)	T-box transcription factor tbx-8
BscC004g242	0.34	0	10.37	0	-	Expressed Protein
BscC004g243	0.92	1.47	0.99	0.39	-	kunitz/Bovine pancreatic trypsin inhibitor domain-containing protein
BscC004g244	8.12	14.46	3.89	5.04	PF00104(Ligand-binding domain of nuclear hormone receptor);PF00105(Zinc finger, C4 type (two domains))	Nuclear hormone receptor family member nhr-10
BscC004g245	5.45	4.73	1.41	1.49	-	MOZ/SAS family protein
BscC004g311	0.41	0	1.67	0.06	PF00102(Protein-tyrosine phosphatase)	Receptor-type tyrosine-protein phosphatase alpha
BscC004g312	1.79	0.28	2.46	0.06	-	Tau-tubulin kinase 2
BscC004g438	0.79	0	0.18	0.07	PF00676(Dehydrogenase E1 component)	2-oxoisovalerate dehydrogenase subunit alpha, mitochondrial
BscC004g452	2.4	0	0.53	0.35	PF11976(Ubiquitin-2 like Rad60 SUMO-like)	ubiquitin family protein
BscC004g456	3.8	0	0.05	0.05	PF16367(RNA recognition motif)	cytoplasmic polyadenylation element binding protein 3
BscC004g457	1.1	0.08	3.31	0	PF00017(SH2 domain);PF07714(Protein tyrosine kinase)	TK/FER protein kinase
BscC004g473	1.47	0	1.22	0.07	PF00069(Protein kinase domain)	putative serine/threonine-protein kinase
BscC004g476	0	0	1.01	0	-	Expressed Protein
BscC004g484	0.1	0	4.32	0	-	Expressed Protein
BscC004g503	1.6	0	4.54	0.12	PF11977(Zc3h12a-like Ribonuclease NYN domain)	MGC79624 protein
BscC004g506	0	0	4.85	0	PF00069(Protein kinase domain)	Putative serine/threonine-protein kinase K06H7.1
BscC004g514	125.83	0.43	10.15	17.54	-	conserved protein
BscC004g516	3.64	0.77	1.83	0.11	-	Expressed Protein
BscC004g517	131.62	0.05	6.96	18.88	PF04153(NOT2 / NOT3 / NOT5 family)	CCR4-NOT transcription complex subunit 2
BscC004g520	0.07	0	1.79	0	PF12150(Cytosolic motility protein)	Expressed Protein
BscC004g523	1.3	0	1.91	0	PF00149(Calcineurin-like phosphoesterase);PF16891(Serine-threonine protein phosphatase N-terminal domain)	Serine/threonine-protein phosphatase PP1 isozyme 1
BscC004g535	0.04	0	1.17	0	PF00149(Calcineurin-like phosphoesterase);PF16891(Serine-threonine protein phosphatase N-terminal domain)	Serine/threonine-protein phosphatase PP1 isozyme 1
BscC004g538	0.37	0	4.65	0.05	PF12150(Cytosolic motility protein)	Expressed Protein
BscC004g539	1.57	0	16.04	0.03	PF00017(SH2 domain);PF07714(Protein tyrosine kinase)	TK/FER protein kinase
BscC004g541	0.34	0	0	0	PF16367(RNA recognition motif)	cytoplasmic polyadenylation element binding protein 3
BscC004g542	13.75	0.65	8.05	0.73	-	Expressed Protein
BscC004g544	0.31	0	0	0.43	-	Expressed Protein
BscC004g545	0	0	0.55	0	-	26S proteasome non-ATPase regulatory subunit 2
BscC004g557	0	0	0.09	0	-	Expressed Protein
BscC004g558	0.09	0.05	0.06	0	-	Expressed Protein
BscC004g559	10.02	8.72	4.54	3.7	-	Expressed Protein
BscC004g562	10.94	0.08	4.34	0.68	PF00676(Dehydrogenase E1 component)	2-oxoisovalerate dehydrogenase subunit alpha, mitochondrial
BscC005g289	0.15	0.24	1.94	0.11	-	Expressed Protein
BscC005g291	0	4.56	0.34	0	PF01400(Astacin (Peptidase family M12A));PF01549(ShK domain-like)	Zinc metalloproteinase nas-12
BscC005g295	21.76	11.62	5.52	6.62	PF08551(Eukaryotic integral membrane protein (DUF1751))	Transmembrane protein
BscC005g296	49.71	66.03	13.17	31.35	PF00240(Ubiquitin family);PF01428(AN1-like Zinc finger)	AN1-like Zinc finger
BscC005g297	174.91	171.05	53.09	69.79	PF12874(Zinc-finger of C2H2 type);PF16835(Pre-mRNA-splicing factor SF3a complex subunit 2 (Prp11))	Splicing factor 3A subunit 2
BscC005g298	0.18	0.47	4.61	0.09	-	Beta-ureidopropionase
BscC005g299	159.87	9.89	12.53	23.57	PF02170(PAZ domain);PF02171(Piwi domain)	NRDE-3
BscC005g301	104.68	361.27	128.21	28.08	-	Expressed Protein
BscC005g302	67.32	0.31	7.7	0.19	-	zinc finger protein
BscC005g303	0.58	6.45	18.39	0.95	PF01549(ShK domain-like)	26 kDa secreted antigen
BscC005g304	0.94	0	14.22	0	PF01477(PLAT/LH2 domain)	Polycystic kidney disease and receptor for egg jelly-related protein
BscC005g328	7.11	97.32	16.07	6.45	PF14997(CECR6/TMEM121 family)	Expressed Protein
BscC005g331	171.24	118.42	18.69	40.49	PF05694(56kDa selenium binding protein (SBP56))	Selenium-binding protein 1
BscC005g338	2.38	2.58	59.59	7.9	-	Expressed Protein
BscC005g360	9.91	5.4	4.09	9.15	PF01431(Peptidase family M13);PF03807(NADP oxidoreductase coenzyme F420-dependent);PF05649(Peptidase family M13)	Neprilysin-2
BscC005g362	0	0	0	0	PF10320(Serpentine type 7TM GPCR chemoreceptor Srsx)	Expressed Protein
BscC005g364	0.25	1.59	0	0	PF01549(ShK domain-like)	Zinc metalloproteinase nas-12
BscC005g367	12.11	2.91	2.13	6.19	PF08551(Eukaryotic integral membrane protein (DUF1751))	Transmembrane protein
BscC005g368	2.92	1.87	0.05	2.13	PF00240(Ubiquitin family)	AN1-like Zinc finger
BscC005g369	563.57	119.23	65.64	186.41	PF12874(Zinc-finger of C2H2 type);PF16835(Pre-mRNA-splicing factor SF3a complex subunit 2 (Prp11))	Splicing factor 3A subunit 2
BscC005g370	0	0.04	1.95	0.04	-	Expressed Protein
BscC005g371	220.71	9.13	7.61	31.14	PF02170(PAZ domain);PF02171(Piwi domain)	NRDE-3
BscC005g372	20.8	109.55	0	120.89	-	Expressed Protein
BscC005g373	85.13	10.44	3.26	22.86	-	zinc finger protein
BscC005g374	0.58	6.69	18.39	0.95	PF01549(ShK domain-like)	26 kDa secreted antigen
BscC005g375	0	0	0	0	PF01477(PLAT/LH2 domain)	Polycystic kidney disease and receptor for egg jelly-related protein
BscC005g385	6.98	0	9.22	0.12	PF00300(Histidine phosphatase superfamily (branch 1))	Protein UBASH3A -like protein
BscC005g387	45.54	0.16	3.6	8.49	PF07738(Sad1 / UNC-like C-terminal)	Expressed Protein
BscC005g391	0	0	0.67	0	-	Histone-lysine N-methyltransferase SUV39H2
BscC005g411	0.89	0	0.06	0.63	-	Nose resistant to fluoxetine protein 6
BscC005g416	0.94	0	20.75	0.23	PF00017(SH2 domain);PF07714(Protein tyrosine kinase)	TK/FER protein kinase
BscC005g418	197.85	0.12	7.59	29.7	-	Expressed Protein
BscC005g445	4.89	0.04	0.72	1.74	PF01979(Amidohydrolase family)	Putative N-acetylglucosamine-6-phosphate deacetylase
BscC005g446	9.43	0	5.41	2.42	PF13656(RNA polymerase Rpb3/Rpb11 dimerisation domain)	putative DNA-directed RNA polymerases I and III subunit RPAC2
BscC005g447	13.28	0.5	2.51	3.69	PF00091(Tubulin/FtsZ family, GTPase domain);PF03953(Tubulin C-terminal domain)	Tubulin gamma-2 chain
BscC005g448	0.44	0	3.46	0.16	-	Expressed Protein
BscC005g449	0.21	0	0	0	-	Formin-homology and zinc finger domains protein 1
BscC005g458	0.32	0.37	0.18	0.3	PF00010(Helix-loop-helix DNA-binding domain)	Twist-related protein
BscC005g459	12.08	0.15	2.17	4.93	PF00176(SNF2 family N-terminal domain);PF14619(Snf2-ATP coupling, chromatin remodelling complex)	Expressed Protein
BscC005g461	751.33	1.43	21.55	184	PF00091(Tubulin/FtsZ family, GTPase domain);PF03953(Tubulin C-terminal domain)	beta-tubulin isotype 2
BscC005g462	0.84	0	0.1	0.24	PF00170(bZIP transcription factor)	cyclic AMP response element-binding protein A
BscC005g477	14.17	0.03	1.99	1.47	PF07738(Sad1 / UNC-like C-terminal)	Expressed Protein
BscC005g482	13.84	0.89	5.11	2.34	-	Serine/threonine-protein kinase RIO1
BscC005g484	0.12	0	1.65	0	-	Expressed Protein
BscC005g485	0.61	0	0.52	0	-	Expressed Protein
BscC005g491	0.88	0	12.91	0	PF00621(RhoGEF domain)	Expressed Protein
BscC005g494	0.94	0.09	6.03	0.04	-	Expressed Protein
BscC005g500	1.13	0	5.24	0.09	-	Expressed Protein
BscC005g502	0.85	0	0.08	0	PF00069(Protein kinase domain)	Glycogen synthase kinase-3 beta
BscC005g505	1.22	0	0.44	0.03	-	Expressed Protein
BscC005g508	0.33	0.06	0	0.04	PF00024(PAN domain)	PAN domain-containing protein
BscC005g510	5.95	0	0.26	0	PF00232(Glycosyl hydrolase family 1)	Myrosinase 1
BscC005g511	0	0	34.83	0	-	Histone-lysine N-methyltransferase SUV39H2
BscC005g513	164.08	0.69	14.18	15.04	PF04824(Conserved region of Rad21 / Rec8 like protein);PF04825(N terminus of Rad21 / Rec8 like protein)	Expressed Protein
BscC005g517	12.79	0.07	1.6	2.54	PF00271(Helicase conserved C-terminal domain);PF14619(Snf2-ATP coupling, chromatin remodelling complex)	Expressed Protein
BscC005g518	15.41	0.9	2.23	0.64	-	Expressed Protein
BscC005g522	3.14	0	5.87	0.03	PF00102(Protein-tyrosine phosphatase)	Tyrosine-protein phosphatase non-receptor type 5
BscC005g523	10.84	0.18	0.74	1.95	PF00038(Intermediate filament protein);PF00932(Lamin Tail Domain)	intermediate filament tail domain-containing protein
BscC005g524	0	0	0	0	PF00069(Protein kinase domain)	putative serine/threonine-protein kinase
BscC005g525	3.51	0	4.61	0.14	PF00335(Tetraspanin family)	Expressed Protein
BscC005g526	0.51	0	3.93	0	-	Expressed Protein
BscC005g527	0	0	0.03	0	-	Proteasome/cyclosome repeat protein
BscC005g528	0.17	0	3.79	0	-	Expressed Protein
BscC005g530	0.44	0	2.6	0	-	Expressed Protein
BscC005g531	0	0	0	0	-	Expressed Protein
BscC005g533	5.74	0.36	1.39	2.03	PF04825(N terminus of Rad21 / Rec8 like protein)	Expressed Protein
BscC005g537	35.79	1.99	11.05	1.11	-	Expressed Protein
BscC005g538	387.98	0.92	12.68	77.87	PF00091(Tubulin/FtsZ family, GTPase domain);PF03953(Tubulin C-terminal domain)	beta-tubulin isotype 2
BscC005g539	3.27	0.17	0.06	0.91	PF00170(bZIP transcription factor)	cyclic AMP response element-binding protein A
BscC005g540	0.71	0	2.93	0.33	-	putative tRNA threonylcarbamoyladenosine biosynthesis protein osgep
BscC005g542	2.5	0	6.36	0.14	PF00102(Protein-tyrosine phosphatase)	Tyrosine-protein phosphatase non-receptor type 5
BscC005g543	89.72	0.14	6.35	16.39	PF00038(Intermediate filament protein);PF00932(Lamin Tail Domain)	intermediate filament tail domain-containing protein
BscC005g544	0.55	0	12.82	0	PF00069(Protein kinase domain)	putative serine/threonine-protein kinase
BscC005g545	0.19	0	1.45	0.06	PF00335(Tetraspanin family)	Expressed Protein
BscC005g546	0.51	0	3.93	0	PF03114(BAR domain)	Expressed Protein
BscC005g547	0.06	0	0	0	-	Proteasome/cyclosome repeat protein
BscC005g550	0.3	0	1.49	0	-	Expressed Protein
BscC005g551	0	0	0.43	0	-	Expressed Protein
BscC005g556	0	0	0.05	0	PF01048(Phosphorylase superfamily)	Uridine phosphorylase 1
BscC005g558	0.54	0	0.27	0.1	PF00069(Protein kinase domain);PF01163(RIO1 family)	Glycogen synthase kinase-3 beta
BscC005g561	18.35	4	0.05	1.14	PF00135(Carboxylesterase family)	Esterase CM06B1
BscC005g565	5.53	0.06	0	0	-	Serine/threonine-protein kinase RIO1
BscC005g569	1.9	0	1.74	0.25	PF00069(Protein kinase domain)	Glycogen synthase kinase-3 beta
BscC005g571	31.46	65.54	20.15	41.19	PF00135(Carboxylesterase family)	Esterase CM06B1
BscC005g573	26.98	17.82	3.3	9.43	PF00232(Glycosyl hydrolase family 1)	Myrosinase 1
BscC005g646	0.07	0.2	0.45	0.05	PF00090(Thrombospondin type 1 domain);PF00431(CUB domain);PF01400(Astacin (Peptidase family M12A))	Zinc metalloproteinase nas-37
BscC005g670	421.94	640.35	32.23	52.86	PF00076(RNA recognition motif. (a.k.a. RRM, RBD, or RNP domain))	Cleavage stimulation factor subunit 2
BscC005g738	72.75	35.69	18.73	26.68	-	Cleavage and polyadenylation specificity factor subunit 6
BscC005g745	21.84	118.86	32.46	14.57	PF00956(Nucleosome assembly protein (NAP))	Protein SET
BscC005g746	18.52	35.93	6.09	1.43	-	Round spermatid basic protein 1-like protein
BscC005g747	236.17	76.92	48.88	97.86	PF01399(PCI domain);PF10602(26S proteasome subunit RPN7)	26S proteasome non-ATPase regulatory subunit 6
BscC005g748	7.71	5.84	2.38	2.74	PF13639(Ring finger domain)	E3 ubiquitin-protein ligase RFWD3
BscC005g751	48.03	282.72	20.41	12.11	PF00106(short chain dehydrogenase)	17-beta-hydroxysteroid dehydrogenase type 6
BscC006g065	10.71	1.35	8.04	5.3	PF00069(Protein kinase domain)	cGMP-dependent protein kinase 1
BscC006g066	22.74	12.1	0.25	0.13	-	Expressed Protein
BscC006g067	4.21	4.12	1.64	0.3	PF04155(Ground-like domain)	Ground-like domain-containing protein
BscC006g068	119.58	547.34	94.69	89.45	PF00011(Hsp20/alpha crystallin family)	Alpha-crystallin B chain
BscC006g069	145.03	105.24	67.03	57.76	PF01423(LSM domain)	Expressed Protein
BscC006g150	1.19	0.26	2.58	0.29	PF01391(Collagen triple helix repeat (20 copies));PF01484(Nematode cuticle collagen N-terminal domain)	Collagen alpha-5(IV) chain
BscC006g260	6.26	0	2.33	12.44	PF00436(Single-strand binding protein family)	Single-stranded DNA-binding protein, mitochondrial
BscC006g262	18.65	0	4.1	0.41	PF04155(Ground-like domain)	Expressed Protein
BscC006g266	53.78	0.13	3.13	10.45	PF14634(zinc-RING finger domain)	RING finger protein
BscC006g267	0.9	0.09	10.54	0.04	-	Expressed Protein
BscC006g269	0.24	0	3.64	0.05	-	Expressed Protein
BscC006g270	1.02	0	0	0.15	PF00069(Protein kinase domain)	cGMP-dependent protein kinase egl-4
BscC006g271	239.18	0.15	35.53	102.03	PF00244(14-3-3 protein)	14-3-3 protein
BscC006g276	8.31	0	8.47	0.97	PF13017(piRNA pathway germ-plasm component)	Expressed Protein
BscC006g295	14.51	0.21	4.75	5.2	PF01459(Eukaryotic porin)	Mitochondrial import receptor subunit TOM40 -like protein
BscC006g296	16.8	0.04	1.46	1.97	-	Expressed Protein
BscC006g297	1.53	0	0.98	0.66	PF00333(Ribosomal protein S5, N-terminal domain)	40S ribosomal protein S2
BscC006g299	7.35	0	0.31	0.96	-	Nucleoprotein TPR
BscC006g300	123.9	0.72	9.87	25.54	PF06963(Ferroportin1 (FPN1))	Solute carrier family 40 member 1
BscC006g301	122.77	0.45	9.22	25.07	PF06963(Ferroportin1 (FPN1))	Solute carrier family 40 member 1
BscC006g302	7.35	0	0.31	0.96	-	Nucleoprotein TPR
BscC006g305	41.53	0.16	1.96	10.01	-	Expressed Protein
BscC006g306	5.8	0	0.9	1.37	PF01459(Eukaryotic porin)	Mitochondrial import receptor subunit TOM40 -like protein
BscC006g312	1.82	0	1.51	2.93	-	Single-stranded DNA-binding protein, mitochondrial
BscC006g314	1.65	0	0	0.74	PF04155(Ground-like domain)	Expressed Protein
BscC006g319	8	0.06	0.96	1.42	PF14634(zinc-RING finger domain)	RING finger protein
BscC006g320	0.58	0	9.1	0.04	-	Expressed Protein
BscC006g323	1.08	0	4.84	0	-	Expressed Protein
BscC006g324	0.59	0	0	0	PF00069(Protein kinase domain)	cGMP-dependent protein kinase egl-4
BscC006g407	3.09	3.92	1.48	2.49	-	Protein transport protein Sec31A
BscC006g408	1.52	1.17	0	0	PF00010(Helix-loop-helix DNA-binding domain)	Protein deadpan
BscC006g410	14.74	30.28	24.85	14.36	PF10179(Uncharacterised conserved protein (DUF2369))	Protein NDNF
BscC006g411	26.02	5	0.39	0	PF00071(Ras family)	rap-1
BscC006g412	83.2	67.84	23.53	0.23	PF04588(Hypoxia induced protein conserved region)	hypoxia induced protein region
BscC006g413	19.25	384.02	30.95	67.38	-	Expressed Protein
BscC006g414	0.08	0.19	0	1.05	-	Expressed Protein
BscC006g416	0.94	1.97	1.46	0.14	-	Protein transport protein Sec31A
BscC006g417	11.72	9.47	2.36	2.71	PF00010(Helix-loop-helix DNA-binding domain)	Protein deadpan
BscC006g418	6.14	16.7	18.42	3.88	PF10179(Uncharacterised conserved protein (DUF2369))	Protein NDNF
BscC006g419	12.23	21.14	29.82	13.01	PF00071(Ras family)	rap-1
BscC006g420	32.7	394.13	66.66	42.03	PF04588(Hypoxia induced protein conserved region)	hypoxia induced protein region
BscC006g421	9.85	198.24	23.77	26.19	-	Expressed Protein
BscC006g454	138.76	1.26	62.3	82.09	PF00244(14-3-3 protein)	14-3-3 protein
BscC006g460	15.23	24.35	5.34	11.45	-	Hypothetical protein CBG24538
BscC006g463	75.52	0.27	8.05	7.67	PF13017(piRNA pathway germ-plasm component)	Expressed Protein
BscC006g686	12.32	14.31	4.02	5.88	PF07645(Calcium-binding EGF domain);PF12662(Complement Clr-like EGF-like)	Fibulin-1
BscC006g687	6.87	10.1	10.64	4.78	PF06579(Caenorhabditis elegans ly-6-related protein)	hot-9
BscC006g688	0.16	0.12	0	0.02	PF00105(Zinc finger, C4 type (two domains))	Retinoic acid receptor RXR-gamma
BscC006g689	0.56	0.11	0.08	0.25	PF01762(Galactosyltransferase)	UDP-GlcNAc:betaGal beta-1,3-N-acetylglucosaminyltransferase 7
BscC007g044	3.03	3.57	0.15	0.68	PF00211(Adenylate and Guanylate cyclase catalytic domain);PF01094(Receptor family ligand binding region);PF07701(Heme NO binding associated);PF07714(Protein tyrosine kinase)	Guanylate cyclase receptor-type gcy-1
BscC007g050	0.32	23.1	0.15	0	PF00520(Ion transport protein);PF13606(Ankyrin repeat)	Transient receptor potential cation channel subfamily V member 6
BscC007g060	0.91	0.12	0.04	0.38	PF01391(Collagen triple helix repeat (20 copies))	Cuticle collagen sqt-1
BscC007g069	1.72	0.73	0.15	0	PF00068(Phospholipase A2)	Hypothetical protein CBG02732
BscC007g127	0.56	1.8	1.57	0.2	PF00270(DEAD/DEAH box helicase);PF00271(Helicase conserved C-terminal domain)	putative ATP-dependent RNA helicase DDX4
BscC007g133	0.54	0.12	3.57	0.79	PF00069(Protein kinase domain)	Tau-tubulin kinase 1
BscC007g241	8.24	0.03	58.21	0.16	PF00676(Dehydrogenase E1 component)	ODPT_ASCSU
BscC007g244	0	0	0	0	-	Expressed Protein
BscC007g246	3.58	0.29	2.55	1.67	PF08585(RecQ mediated genome instability protein)	RecQ-mediated genome instability protein 1
BscC007g312	0	0	6.41	0	-	Expressed Protein
BscC007g325	3.18	0	3.74	0	-	Expressed Protein
BscC007g373	0	0	0	0	PF05875(Ceramidase)	Expressed Protein
BscC007g374	0.75	0	0	0	PF01484(Nematode cuticle collagen N-terminal domain)	Alkaline ceramidase
BscC007g376	5.49	0.19	2.43	1.05	PF00013(KH domain);PF10469(AKAP7 2'5' RNA ligase-like domain)	Activating signal cointegrator 1 complex subunit 1
BscC007g545	9.41	0.79	0	1.71	PF00068(Phospholipase A2)	Phospholipase A(2)
BscC007g768	1.11	0.87	0.88	0.84	PF02460(Patched family)	Patched domain-containing protein 3
BscC007g769	5.95	0.48	0.69	3.34	PF00168(C2 domain);PF00648(Calpain family cysteine protease);PF01067(Calpain large subunit, domain III)	Calpain-5
BscC007g770	2.59	17.21	2.27	2.47	-	Expressed Protein
BscC007g772	2.19	2.56	0.61	1.96	-	Insulin receptor substrate 1
BscC008g103	2.08	60.14	4.11	1.36	PF00297(Ribosomal protein L3)	60S ribosomal protein L3
BscC008g170	90.41	1028.13	533.89	364.07	PF00297(Ribosomal protein L3)	60S ribosomal protein L3
BscC008g206	0.68	17.14	6.47	22.17	PF03125(C. elegans Sre G protein-coupled chemoreceptor)	Serpentine receptor class epsilon-6
BscC008g320	18.29	2.29	0.16	7.16	-	Expressed Protein
BscC008g321	3.69	3.01	2.04	0.38	PF07714(Protein tyrosine kinase)	TK/FER protein kinase
BscC008g337	2.42	0	8.8	9.32	PF02520(Domain of unknown function DUF148)	Expressed Protein
BscC008g347	1.25	0.45	2.66	0.21	PF07714(Protein tyrosine kinase)	TK/FER protein kinase
BscC008g348	31.01	0.82	0.1	5.49	-	Expressed Protein
BscC008g354	1.77	0	10.16	0.11	-	Expressed Protein
BscC008g378	0	0.07	3.18	0	-	Tau-tubulin kinase 1
BscC008g382	0.04	0	0	0	PF00135(Carboxylesterase family)	Cocaine esterase
BscC008g385	10.89	0.84	1.7	3.32	PF01529(DHHC palmitoyltransferase)	putative palmitoyltransferase ZDHHC24
BscC008g390	6.75	12.99	4.68	4.38	PF00270(DEAD/DEAH box helicase);PF00271(Helicase conserved C-terminal domain)	ATP-dependent RNA helicase An3
BscC008g391	6.01	0	1.04	2	PF00635(MSP (Major sperm protein) domain)	Motile sperm domain-containing protein 1
BscC008g393	53.75	0.29	12.52	4.02	PF01204(Trehalase)	Trehalase
BscC008g411	3.6	0	7.99	0.04	PF00069(Protein kinase domain)	putative serine/threonine-protein kinase
BscC008g414	0	0	0.03	0	-	Expressed Protein
BscC008g416	1.77	0	6.51	0.01	-	Expressed Protein
BscC008g426	0	0	0	0	-	Expressed Protein
BscC008g432	0.42	0	0.23	0	-	Tau-tubulin kinase 1
BscC008g433	22.93	0.22	5.54	6.1	-	Expressed Protein
BscC008g458	0.69	0.11	1.79	0.06	PF01204(Trehalase)	Trehalase
BscC008g459	49.73	24.66	24.17	19.5	PF00635(MSP (Major sperm protein) domain)	Motile sperm domain-containing protein 1
BscC008g461	13.21	136.04	23.96	45.84	PF00270(DEAD/DEAH box helicase);PF00271(Helicase conserved C-terminal domain)	ATP-dependent RNA helicase An3
BscC008g462	17.4	70.37	22.9	26.8	PF00632(HECT-domain (ubiquitin-transferase));PF02825(WWE domain)	thyroid receptor interacting protein 12
BscC008g469	59.94	47.46	11.15	25.39	PF01529(DHHC palmitoyltransferase)	putative palmitoyltransferase ZDHHC24
BscC008g618	9.16	36.66	97.16	51.34	-	Expressed Protein
BscC009g184	34.76	3.81	2.1	10.14	PF00046(Homeobox domain)	POU domain, class 3, transcription factor 4-like
BscC009g187	27.15	0.37	1.28	7.22	PF00144(Beta-lactamase)	Beta-lactamase domain-containing protein 2
BscC009g189	66.52	2.99	5.65	39.64	-	Expressed Protein
BscC009g191	0	1.09	0.28	0	PF00704(Glycosyl hydrolases family 18);PF01607(Chitin binding Peritrophin-A domain)	chitin binding Peritrophin-A domain protein
BscC009g193	0.13	0.52	0.09	0.46	PF07690(Major Facilitator Superfamily)	Major facilitator superfamily domain-containing protein 8
BscC009g316	0.11	0.01	0.82	2.28	PF01204(Trehalase)	trehalase
BscC009g317	8.63	0.24	0.49	2.51	-	Hypothetical protein SRAE_2000338400
BscC009g318	189.39	8.94	0.75	24.51	PF00999(Sodium/hydrogen exchanger family)	Sodium/hydrogen exchanger 9B1
BscC009g321	0.11	0.01	0.82	2.28	PF01204(Trehalase)	trehalase
BscC009g322	8.63	0.24	0.49	2.51	-	Hypothetical protein SRAE_2000338400
BscC009g323	236.8	10.31	1.04	27.1	PF00999(Sodium/hydrogen exchanger family)	Sodium/hydrogen exchanger 9B1
BscC009g384	34.96	16.41	40.81	29.54	PF00883(Cytosol aminopeptidase family, catalytic domain)	Expressed Protein
BscC009g385	14.05	137.07	43.73	41.48	PF00899(ThiF family);PF09358(Ubiquitin fold domain);PF10585(Ubiquitin-activating enzyme active site);PF16190(Ubiquitin-activating enzyme E1 FCCH domain);PF16191(Ubiquitin-activating enzyme E1 four-helix bundle)	Ubiquitin-like modifier-activating enzyme 1
BscC009g399	0	2.03	0	0	-	Expressed Protein
BscC009g480	0.6	3.03	0.5	0.6	PF01607(Chitin binding Peritrophin-A domain)	Chondroitin proteoglycan 2
BscC009g492	0.48	2.81	1.06	0.26	PF01607(Chitin binding Peritrophin-A domain)	Chondroitin proteoglycan 2
BscC009g504	0.23	0.31	0.16	0.06	PF01607(Chitin binding Peritrophin-A domain)	Chondroitin proteoglycan 2
BscC010g010	11.14	14.13	15.92	8.6	-	Insulin receptor substrate 1
BscC010g012	5.52	57.97	6.2	8.77	-	Expressed Protein
BscC010g014	6.62	32.25	9.68	10.13	PF00648(Calpain family cysteine protease);PF01067(Calpain large subunit, domain III)	Calpain-5
BscC010g015	65.84	102.66	18.11	44.87	PF02460(Patched family)	Patched domain-containing protein 3
BscC010g233	27.34	24.15	4.58	5.47	-	Expressed Protein
BscC010g238	12.13	44.54	11.09	13.16	PF00595(PDZ domain (Also known as DHR or GLGF));PF13855(Leucine rich repeat)	Protein lap1
BscC010g272	5.86	0	0	0	PF00215(Orotidine 5'-phosphate decarboxylase / HUMPS family)	Uridine 5'-monophosphate synthase
BscC010g278	0	0	0	0	-	Soma ferritin
BscC010g280	0	0	0	0	PF00307(Calponin homology (CH) domain)	Spectrin beta chain, non-erythrocytic 5
BscC010g284	0	0	0.38	0	-	DNA-directed RNA polymerase III subunit RPC8
BscC010g285	0.08	0	9.04	0	PF01063(Amino-transferase class IV)	Branched-chain-amino-acid aminotransferase, cytosolic
BscC010g287	48.19	0.05	3.86	3.42	PF00046(Homeobox domain);PF00157(Pou domain - N-terminal to homeobox domain)	Homeobox protein ceh-18
BscC010g291	0.08	0.05	93.29	0	PF01063(Amino-transferase class IV)	Branched-chain-amino-acid aminotransferase, cytosolic
BscC010g292	0.24	0	6.05	0	-	DNA-directed RNA polymerase III subunit RPC8
BscC010g296	0	0	0	0	PF00307(Calponin homology (CH) domain)	Spectrin beta chain, non-erythrocytic 5
BscC010g298	0	0	0	0	-	Soma ferritin
BscC010g299	16.17	0.25	5.37	3.74	PF01204(Trehalase)	Trehalase
BscC010g300	0.93	0	3.78	0	PF00069(Protein kinase domain)	Tau-tubulin kinase 1
BscC010g301	4.96	0	2.84	0.04	-	Expressed Protein
BscC010g308	0.93	0	0	0.21	-	Protein lap1
BscC010g312	8.99	1.6	0.67	0.39	-	Expressed Protein
BscC010g315	1.32	0.22	0.66	0.51	PF00651(BTB/POZ domain)	BTB and MATH domain-containing protein 41
BscC010g316	1.7	0.32	0.85	1.21	PF07500(Transcription factor S-II (TFIIS), central domain)	Transcription elongation factor A protein 3
BscC010g322	0	0	0	0	PF00215(Orotidine 5'-phosphate decarboxylase / HUMPS family)	Uridine 5'-monophosphate synthase
BscC010g328	1.14	0	0.55	0.03	PF00335(Tetraspanin family)	Expressed Protein
BscC010g348	0.73	0.06	7.37	0	PF00107(Zinc-binding dehydrogenase);PF08240(Alcohol dehydrogenase GroES-like domain)	Expressed Protein
BscC010g349	2.76	0.08	16.97	3.47	PF01399(PCI domain);PF05470(Eukaryotic translation initiation factor 3 subunit 8 N-terminus)	eukaryotic translation initiation factor 3 subunit 8
BscC010g365	0	0	0	0	-	Fem-3 mRNA-binding factor 1
BscC010g366	26.39	0.04	3.57	10.9	PF00046(Homeobox domain);PF00157(Pou domain - N-terminal to homeobox domain)	Homeobox protein ceh-18
BscC010g367	128.76	0	15.39	29.48	-	Expressed Protein
BscC010g374	0.22	0	0.23	0	PF11095(Gem-associated protein 7 (Gemin7))	Gem-associated protein 7
BscC010g378	4.34	0	1.04	2.41	PF00135(Carboxylesterase family)	Neuroligin-4, Y-linked
BscC010g382	5.76	0	1.62	0.49	PF00018(SH3 domain)	Arf-GAP with SH3 domain, ANK repeat and PH domain-containing protein 1
BscC010g391	0	0	0	0	-	Fem-3 mRNA-binding factor 1
BscC010g394	0.21	0	0	0	-	Expressed Protein
BscC010g402	0.23	0	1.6	0	-	Expressed Protein
BscC010g405	0.1	0	1.56	0.4	PF05470(Eukaryotic translation initiation factor 3 subunit 8 N-terminus)	Eukaryotic translation initiation factor 3 subunit C
BscC010g406	0.05	0	0.04	0	PF05470(Eukaryotic translation initiation factor 3 subunit 8 N-terminus)	PCI domain protein
BscC010g412	2.26	0	1.48	0	-	Expressed Protein
BscC010g417	0.46	0	0	0.13	PF01144(Coenzyme A transferase)	putative succinyl-CoA:3-ketoacid coenzyme A transferase, mitochondrial
BscC010g418	0.52	0	1.45	0	-	Expressed Protein
BscC010g419	1.1	0	9.26	0	-	Expressed Protein
BscC010g422	0	0	0	0	-	Expressed Protein
BscC010g426	0.79	0.52	403.96	0	-	Expressed Protein
BscC010g427	0.4	0.11	0.04	0.02	PF00149(Calcineurin-like phosphoesterase);PF16656(Purple acid Phosphatase, N-terminal domain)	Iron/zinc purple acid phosphatase-like protein
BscC010g428	0.06	0	16.46	0	-	Expressed Protein
BscC010g430	0.73	0	2.08	0.32	PF01674(Lipase (class 2))	cng-1
BscC010g435	30.28	0.19	12.25	5.5	PF00017(SH2 domain);PF07714(Protein tyrosine kinase)	putative tyrosine-protein kinase kin-31
BscC010g437	0.9	15.53	0.15	0.02	PF02338(OTU-like cysteine protease)	Expressed Protein
BscC010g442	0	0	0	0	-	Expressed Protein
BscC010g443	2.07	0	0.1	0	-	Expressed Protein
BscC010g462	10.68	0.04	9.94	0.56	PF00107(Zinc-binding dehydrogenase);PF08240(Alcohol dehydrogenase GroES-like domain)	Expressed Protein
BscC010g463	0.93	0	10.14	0.96	PF05470(Eukaryotic translation initiation factor 3 subunit 8 N-terminus)	Eukaryotic translation initiation factor 3 subunit C
BscC010g465	0.13	0	6.69	0	-	MSP domain containing protein
BscC010g491	251.19	5.66	45.93	83.01	-	Expressed Protein
BscC010g496	25.26	0	14.09	0.61	-	Expressed Protein
BscC010g498	0.32	0	0	0	PF01144(Coenzyme A transferase)	putative succinyl-CoA:3-ketoacid coenzyme A transferase, mitochondrial
BscC010g499	0.16	0	0.17	0	-	Hypothetical protein CBG16326
BscC010g500	1.06	0	2.34	0.03	-	Expressed Protein
BscC010g502	0.13	0.08	0.09	0.1	-	Expressed Protein
BscC010g505	0.88	0.82	0.16	0.03	PF00149(Calcineurin-like phosphoesterase);PF14008(Iron/zinc purple acid phosphatase-like protein C);PF16656(Purple acid Phosphatase, N-terminal domain)	Iron/zinc purple acid phosphatase-like protein
BscC010g506	0.27	0	8	0	-	Expressed Protein
BscC010g507	0.25	0	2.41	0	PF01674(Lipase (class 2))	cng-1
BscC010g516	0.77	0.04	0.47	0.04	PF07714(Protein tyrosine kinase)	TK/FER protein kinase
BscC010g733	138.22	150.07	88.23	65.41	PF00076(RNA recognition motif. (a.k.a. RRM, RBD, or RNP domain))	Heterogeneous nuclear ribonucleoprotein F
BscC010g734	93.08	335.28	29.63	36.92	PF04959(Arsenite-resistance protein 2);PF12066(Domain of unknown function (DUF3546))	Serrate RNA effector molecule -like protein
BscC010g736	29.63	56.38	18.81	11.6	PF15013(CCSMST1 family)	mRNA turnover protein 4 -like protein
BscC010g746	12.07	116.32	37.8	27.72	PF02985(HEAT repeat);PF13646(HEAT repeats)	putative serine/threonine-protein phosphatase PP2A regulatory subunit
BscC010g748	39.92	38.92	17.32	12.13	-	Transcriptional adapter 1
BscC011g020	9.94	3.52	6.6	9.88	PF03098(Animal haem peroxidase);PF07679(Immunoglobulin I-set domain);PF13855(Leucine rich repeat)	Peroxidasin -like protein
BscC011g021	50.09	5.28	3	8.59	PF12894(Anaphase-promoting complex subunit 4 WD40 domain)	Expressed Protein
BscC011g022	3.9	108.58	6.56	2.54	PF04696(pinin/SDK/memA/ protein conserved region)	Pinin
BscC011g023	42.82	22.55	1.8	5.56	PF00520(Ion transport protein);PF02214(BTB/POZ domain)	Potassium voltage-gated channel protein Shaw
BscC011g024	0.48	0	0.11	0.11	-	Protein CBG09484
BscC011g026	16.41	5.51	11.11	9.73	PF03098(Animal haem peroxidase);PF07679(Immunoglobulin I-set domain);PF13855(Leucine rich repeat)	Peroxidasin -like protein
BscC011g027	6.77	3.6	2.26	5.78	PF12894(Anaphase-promoting complex subunit 4 WD40 domain)	Expressed Protein
BscC011g028	1.85	65.91	2.17	2.46	PF04696(pinin/SDK/memA/ protein conserved region)	Pinin
BscC011g029	0.71	0.55	0	0	PF00520(Ion transport protein);PF02214(BTB/POZ domain)	Potassium voltage-gated channel protein Shaw
BscC011g030	0.48	0	0.11	0.11	-	Protein CBG09484
BscC011g164	0.14	0	3.64	0	-	Expressed Protein
BscC011g165	0.88	0	0	0.12	PF14857(TMEM151 family)	Transmembrane protein -like protein
BscC011g167	0.36	0	0	0	PF09803(Uncharacterized conserved protein (DUF2346))	Sodium/calcium exchanger 3
BscC011g173	0	0	0	0	PF00036(EF hand);PF13833(EF-hand domain pair)	Calmodulin-like protein
BscC011g175	0	0	0	0	-	Expressed Protein
BscC011g177	5.79	3.91	5.4	2.31	-	Expressed Protein
BscC011g178	1.72	3.18	6.41	1.2	PF00595(PDZ domain (Also known as DHR or GLGF))	Conserved protein
BscC011g195	3.36	0.63	0.4	0.51	PF00067(Cytochrome P450)	Cytochrome P450 4C1
BscC011g199	0.14	0	12.37	0	-	Expressed Protein
BscC011g201	6.56	0	0	0	PF14857(TMEM151 family)	Expressed Protein
BscC011g203	0	0	0.12	0	PF09803(Uncharacterized conserved protein (DUF2346))	Sodium/calcium exchanger 3
BscC011g204	0	0	0	0	PF13833(EF-hand domain pair)	Calmodulin-like protein
BscC011g212	0	0	0	0	-	Expressed Protein
BscC011g213	1.21	0	0	0.25	-	Expressed Protein
BscC011g218	7.25	0	4.75	1.61	PF00005(ABC transporter)	ATP-binding cassette sub-family B member 10, mitochondrial
BscC011g219	1.1	21.18	86.22	42.9	-	Legumain
BscC011g224	6.61	0	0	0.12	PF00067(Cytochrome P450)	Cytochrome P450 3A14
BscC011g229	0.06	0	0	0	-	Major facilitator superfamily domain-containing protein 8
BscC011g232	0	0	0	0	PF00704(Glycosyl hydrolases family 18)	glycosyl hydrolase, family 18
BscC011g233	0.14	0.07	0	0	PF00704(Glycosyl hydrolases family 18)	Expressed Protein
BscC011g237	0.92	0.34	1.59	1.06	PF00144(Beta-lactamase)	Beta-lactamase domain-containing protein 2
BscC011g239	9.86	0.17	0.94	5.18	PF00046(Homeobox domain)	POU domain, class 3, transcription factor 4-like
BscC011g250	161.98	6.33	20.58	8.75	PF01423(LSM domain)	Expressed Protein
BscC011g251	125.87	11.93	4.85	18.99	PF00011(Hsp20/alpha crystallin family)	Alpha-crystallin B chain
BscC011g252	5.08	0.43	1.67	0.31	PF04155(Ground-like domain)	Ground-like domain-containing protein
BscC011g253	94.22	13.14	0.31	0	-	Expressed Protein
BscC011g254	9.24	0	1.48	2.65	PF00069(Protein kinase domain)	cGMP-dependent protein kinase 1
BscC011g317	15.03	43.46	24.04	16.72	PF00005(ABC transporter);PF00664(ABC transporter transmembrane region)	ATP-binding cassette sub-family B member 10, mitochondrial
BscC011g323	3.36	14.23	14.54	0.84	PF00595(PDZ domain (Also known as DHR or GLGF))	Conserved protein
BscC012g094	310.81	0.22	0.08	3792.26	PF01607(Chitin binding Peritrophin-A domain)	Expressed Protein
BscC012g116	2.75	10.17	0.12	0.18	-	Expressed Protein
BscC012g117	0.06	0.61	0.45	0.25	-	Expressed Protein
BscC012g118	52.93	193.1	71.53	33.81	PF10853(Protein of unknown function (DUF2650))	sup-1
BscC012g120	0.06	0	0	0.35	PF00079(Serpin (serine protease inhibitor))	Plasminogen activator inhibitor 1
BscC012g121	8.07	14.32	15.07	12.36	PF00876(Innexin)	Innexin-3
BscC012g122	66.85	132.02	131.55	8.8	PF00262(Calreticulin family)	calreticulin
BscC012g123	50.04	1160.85	1596.01	206.79	PF00240(Ubiquitin family);PF01599(Ribosomal protein S27a)	Ubiquitin-40S ribosomal protein S27a
BscC012g124	16.75	1.32	0.14	6	PF00069(Protein kinase domain)	Putative serine/threonine-protein kinase C05D10.2
BscC012g125	79.47	13.32	1.76	13.14	PF04847(Calcipressin)	Calcipressin-like protein
BscC012g128	0.83	14.2	0.46	0.07	-	Expressed Protein
BscC012g129	0.07	0.08	15.45	0.06	-	Expressed Protein
BscC012g131	0	0	1.27	0.21	PF10853(Protein of unknown function (DUF2650))	Protein SUP-1
BscC012g132	6.47	0.05	1.66	0.55	PF00079(Serpin (serine protease inhibitor))	Plasminogen activator inhibitor 1
BscC012g133	3.02	10.05	1.7	10.35	PF00876(Innexin)	Innexin-3
BscC012g137	33.95	36.2	23	20.17	PF04847(Calcipressin)	Calcipressin-like protein
BscC012g138	12.76	1.79	9.85	4.96	PF08449(UAA transporter family)	Adenosine 3'-phospho 5'-phosphosulfate transporter 2
BscC012g233	14.25	0	0.26	0.45	-	Expressed Protein
BscC012g239	0	0	0	0	-	Expressed Protein
BscC012g247	0	0	2.09	0.05	PF00102(Protein-tyrosine phosphatase)	Receptor-type tyrosine-protein phosphatase C
BscC012g255	22.18	0	0	4.92	PF00412(LIM domain)	Muscle LIM protein Mlp84B
BscC012g256	14.8	0	0	2.26	PF07679(Immunoglobulin I-set domain)	Hemicentin-2
BscC012g257	0.32	0.14	0.03	0.1	PF00533(BRCA1 C Terminus (BRCT) domain)	DNA topoisomerase 2-binding protein 1
BscC012g258	2.8	0	0.14	1.11	PF03165(MH1 domain)	Dwarfin sma-4
BscC012g260	0.24	0	0.21	0	-	Putative esterase F42H10.6
BscC012g261	0.53	0	8.9	0	PF00208(Glutamate/Leucine/Phenylalanine/Valine dehydrogenase);PF02812(Glu/Leu/Phe/Val dehydrogenase, dimerisation domain)	Glutamate dehydrogenase 2, mitochondrial
BscC012g262	0.5	0	0.35	0	PF01697(Glycosyltransferase family 92)	Expressed Protein
BscC012g264	0	0	0.28	0	-	Expressed Protein
BscC012g272	1.45	0	13.74	0.17	-	Expressed Protein
BscC012g273	0.14	0	16.13	0	-	Expressed Protein
BscC012g323	5.46	0	7.09	1.51	-	Expressed Protein
BscC012g324	3.93	12.51	10.36	1.34	PF00017(SH2 domain);PF07714(Protein tyrosine kinase)	Tyrosine-protein kinase Fer
BscC012g326	1.93	0.04	0.36	0.64	-	Syntaxin-16
BscC012g329	28.53	0	0	2.9	-	Expressed Protein
BscC012g332	4.62	0.23	1.17	0.55	PF07521(Zn-dependent metallo-hydrolase RNA specificity domain);PF10996(Beta-Casp domain);PF13299(Cleavage and polyadenylation factor 2 C-terminal);PF16661(Metallo-beta-lactamase superfamily domain)	putative cleavage and polyadenylation specificity factor subunit 2
BscC012g334	45.45	0.26	0.04	2.88	PF00505(HMG (high mobility group) box)	Transcription factor Sox-21-B
BscC012g335	0.12	0	0.05	1.13	-	Expressed Protein
BscC012g336	0.46	0	3.45	0.08	-	Expressed Protein
BscC012g337	3.27	0	0.67	0.64	PF00467(KOW motif);PF00900(Ribosomal family S4e);PF08071(RS4NT (NUC023) domain)	40S ribosomal protein S4
BscC012g338	4.64	0.62	1.81	4.1	PF01509(TruB family pseudouridylate synthase (N terminal domain))	putative tRNA pseudouridine synthase 2
BscC012g340	0.26	0.34	0.29	0.13	PF13896(Glycosyl-transferase for dystroglycan)	Protein RRP5 -like protein
BscC012g343	2.08	0.97	0.11	2.52	PF01074(Glycosyl hydrolases family 38 N-terminal domain);PF09261(Alpha mannosidase middle domain)	Alpha-mannosidase 2
BscC012g344	0.19	0	0.2	0	PF12796(Ankyrin repeats (3 copies))	26S proteasome non-ATPase regulatory subunit 10
BscC012g345	0.47	0.09	0.96	0.21	-	Expressed Protein
BscC012g346	0	0	0	0	PF01697(Glycosyltransferase family 92)	Expressed Protein
BscC012g353	2.81	0.04	5.45	1.52	PF00102(Protein-tyrosine phosphatase)	Receptor-type tyrosine-protein phosphatase C
BscC012g355	0.66	0	2.81	0	-	Expressed Protein
BscC012g357	0	0	2.43	0	-	Expressed Protein
BscC012g361	0.15	0	0.07	0.05	PF00069(Protein kinase domain)	Protein kinase domain containing protein
BscC012g364	1.14	0	5.56	0.05	-	Expressed Protein
BscC012g365	0.38	0	11.84	0	-	Expressed Protein
BscC012g367	0.09	0	0	0	PF00024(PAN domain)	PAN domain-containing protein
BscC012g369	0	0	0	0	PF01163(RIO1 family)	Serine/threonine-protein kinase RIO1
BscC012g370	0.27	0	1.95	0	PF01048(Phosphorylase superfamily)	Uridine phosphorylase 1
BscC012g372	0.06	0	0.04	0	PF00069(Protein kinase domain)	Glycogen synthase kinase-3 beta
BscC012g374	1.07	0	3.77	0	-	Expressed Protein
BscC012g376	0.96	0.84	0.06	0.18	-	Expressed Protein
BscC012g400	58.29	0.18	12.59	13.99	PF00076(RNA recognition motif. (a.k.a. RRM, RBD, or RNP domain))	Polyadenylate-binding protein 2
BscC012g409	0	0	6.04	0	PF00069(Protein kinase domain)	CK1 protein kinase
BscC012g412	8.36	0	16.3	0.15	-	Expressed Protein
BscC012g443	0	1.31	3.69	0.51	PF14808(TMEM164 family)	Transmembrane protein
BscC012g444	153.74	0.3	26.87	25.46	-	Expressed Protein
BscC012g447	0.33	0.71	1.44	1.32	PF02181(Formin Homology 2 Domain)	FH2 domain-containing protein 1
BscC012g449	8.18	7.32	5.49	4.13	PF00567(Tudor domain)	Expressed Protein
BscC012g450	26.7	3.11	2.84	3.6	PF00373(FERM central domain);PF09379(FERM N-terminal domain)	Merlin
BscC012g464	6.41	0.13	5.74	0.1	-	Expressed Protein
BscC012g476	27.29	15.11	5.67	13.6	PF00373(FERM central domain);PF00769(Ezrin/radixin/moesin family);PF09379(FERM N-terminal domain);PF09380(FERM C-terminal PH-like domain);PF09766(Fms-interacting protein)	Merlin
BscC012g477	2.56	4.52	1.07	4.33	PF00567(Tudor domain)	Expressed Protein
BscC012g479	2.82	3.41	11.74	9.52	PF02181(Formin Homology 2 Domain)	FH2 domain-containing protein 1
BscC012g480	0.34	0	0	0.02	-	cysteine rich repeat-containing domain protein
BscC012g482	109.23	0.31	0.64	32.51	-	Expressed Protein
BscC012g483	0	6.08	8.54	0.1	PF14808(TMEM164 family)	Transmembrane protein
BscC012g605	18.89	25.41	5.48	8.1	PF07851(TMPIT-like protein)	Transmembrane protein -like protein
BscC012g606	27.84	69.34	18.03	13.32	PF02518(Histidine kinase-, DNA gyrase B-, and HSP90-like ATPase);PF10436(Mitochondrial branched-chain alpha-ketoacid dehydrogenase kinase)	PDK_ASCSU
BscC012g608	0.5	9.26	0	0.96	-	Expressed Protein
BscC012g609	10.21	3.99	0.28	2.93	PF00035(Double-stranded RNA binding motif);PF00498(FHA domain)	Expressed Protein
BscC012g610	0	2.48	3.08	0	PF00443(Ubiquitin carboxyl-terminal hydrolase)	putative ubiquitin carboxyl-terminal hydrolase 46
BscC012g611	38.42	12.93	13.22	20.02	PF00293(NUDIX domain)	Isopentenyl-diphosphate Delta-isomerase I, chloroplastic
BscC012g612	16.92	9.16	7.87	8.85	-	Protein vms-1
BscC012g613	3.19	12.47	5.37	6.71	PF00888(Cullin family);PF08672(Anaphase promoting complex (APC) subunit 2)	Anaphase-promoting complex subunit 2
BscC012g614	72.76	32.99	13.51	12.92	-	Alpha-ketoglutarate-dependent dioxygenase alkB -like protein 4
BscC012g615	21.63	0.35	2.05	4.6	-	Expressed Protein
BscC012g616	0.12	0.8	0	0.07	PF01433(Peptidase family M1)	Matrix non-peptidase -like protein 1
BscC012g617	0.32	0	0.67	0.1	PF00149(Calcineurin-like phosphoesterase)	Serine/threonine-protein phosphatase PP1
BscC012g618	1.53	27.04	0.8	1.26	PF00211(Adenylate and Guanylate cyclase catalytic domain)	Adenylate cyclase type 9
BscC012g620	1.37	0.33	3.37	6	PF00984(UDP-glucose/GDP-mannose dehydrogenase family, central domain);PF03720(UDP-glucose/GDP-mannose dehydrogenase family, UDP binding domain);PF03721(UDP-glucose/GDP-mannose dehydrogenase family, NAD binding domain)	UDP-glucose 6-dehydrogenase
BscC012g621	7.51	20.44	4.02	5	PF00575(S1 RNA binding domain);PF14633(SH2 domain);PF14635(Helix-hairpin-helix motif);PF14639(Holliday-junction resolvase-like of SPT6);PF14641(Helix-turn-helix DNA-binding domain of SPT6);PF14878(Death-like domain of SPT6)	Transcription elongation factor SPT6
BscC012g622	229.9	7.84	1.85	12.35	PF02931(Neurotransmitter-gated ion-channel ligand binding domain);PF02932(Neurotransmitter-gated ion-channel transmembrane region)	Gamma-aminobutyric acid receptor subunit beta
BscC012g623	24.42	2.74	2.14	3.57	PF00441(Acyl-CoA dehydrogenase, C-terminal domain);PF02770(Acyl-CoA dehydrogenase, middle domain);PF02771(Acyl-CoA dehydrogenase, N-terminal domain)	Expressed Protein
BscC012g624	9.85	10.86	3.41	3.98	PF06807(Pre-mRNA cleavage complex II protein Clp1);PF16573(N-terminal beta-sandwich domain of polyadenylation factor);PF16575(mRNA cleavage and polyadenylation factor CLP1 P-loop)	Expressed Protein
BscC012g625	1.46	15.04	0.27	2.79	PF00307(Calponin homology (CH) domain)	Expressed Protein
BscC012g626	14.36	11.2	4	3.42	PF07851(TMPIT-like protein)	Transmembrane protein -like protein
BscC012g627	4.73	71.91	8.92	0	PF02518(Histidine kinase-, DNA gyrase B-, and HSP90-like ATPase);PF10436(Mitochondrial branched-chain alpha-ketoacid dehydrogenase kinase)	PDK_ASCSU
BscC012g628	3.1	23	6.32	16.79	-	Protein Y54F10BM.12
BscC012g629	10.22	5.35	4.25	1.79	PF00035(Double-stranded RNA binding motif);PF00498(FHA domain)	Expressed Protein
BscC012g630	15.16	24.26	2.13	12.69	PF00443(Ubiquitin carboxyl-terminal hydrolase)	putative ubiquitin carboxyl-terminal hydrolase 46
BscC012g632	45.51	5.83	15.9	10.74	PF00293(NUDIX domain)	Isopentenyl-diphosphate Delta-isomerase I, chloroplastic
BscC012g633	45.76	7.61	6.88	9.29	-	Protein vms-1
BscC012g634	1.61	7.84	3.41	0.74	PF00888(Cullin family);PF08672(Anaphase promoting complex (APC) subunit 2)	Anaphase-promoting complex subunit 2
BscC012g635	1.88	9.89	8	4.83	-	Alpha-ketoglutarate-dependent dioxygenase alkB -like protein 4
BscC012g636	0.29	0	0.22	0	-	Expressed Protein
BscC012g637	0.26	0.38	0.02	0.09	PF01433(Peptidase family M1)	Matrix non-peptidase -like protein 1
BscC012g638	0.03	0	1.03	0.55	PF00149(Calcineurin-like phosphoesterase)	Serine/threonine-protein phosphatase PP1
BscC012g639	0.8	34.56	2.18	0.7	PF00211(Adenylate and Guanylate cyclase catalytic domain)	Adenylate cyclase type 9
BscC012g641	0.98	0.38	3.41	6.61	PF00984(UDP-glucose/GDP-mannose dehydrogenase family, central domain);PF03720(UDP-glucose/GDP-mannose dehydrogenase family, UDP binding domain);PF03721(UDP-glucose/GDP-mannose dehydrogenase family, NAD binding domain)	UDP-glucose 6-dehydrogenase
BscC012g642	3.5	18.08	3.92	3.05	PF00575(S1 RNA binding domain);PF14633(SH2 domain);PF14635(Helix-hairpin-helix motif);PF14639(Holliday-junction resolvase-like of SPT6);PF14641(Helix-turn-helix DNA-binding domain of SPT6);PF14878(Death-like domain of SPT6)	Transcription elongation factor SPT6
BscC012g643	75.44	6.27	0.66	78.34	PF02931(Neurotransmitter-gated ion-channel ligand binding domain);PF02932(Neurotransmitter-gated ion-channel transmembrane region)	Gamma-aminobutyric acid receptor subunit beta
BscC012g644	18.02	0.95	7.46	4.34	PF00441(Acyl-CoA dehydrogenase, C-terminal domain);PF02770(Acyl-CoA dehydrogenase, middle domain);PF02771(Acyl-CoA dehydrogenase, N-terminal domain)	Expressed Protein
BscC012g645	5.69	5.16	1.95	0.58	PF06807(Pre-mRNA cleavage complex II protein Clp1);PF16573(N-terminal beta-sandwich domain of polyadenylation factor);PF16575(mRNA cleavage and polyadenylation factor CLP1 P-loop)	Expressed Protein
BscC012g646	16.72	104.17	69.59	1.92	PF00307(Calponin homology (CH) domain)	Expressed Protein
BscC013g009	0.63	0	0.42	0.85	-	WD repeat-containing protein 62
BscC013g010	290.64	0	17.96	32.09	-	26S proteasome non-ATPase regulatory subunit 5
BscC013g014	24.1	0.12	1.04	4.64	-	Expressed Protein
BscC013g028	0.17	0.14	0.15	0.99	PF09268(Clathrin, heavy-chain linker);PF10347(RNA pol II promoter Fmp27 protein domain);PF13838(Clathrin-H-link)	Probable clathrin heavy chain
BscC013g044	61.86	144.27	42.15	24.11	PF00956(Nucleosome assembly protein (NAP))	Protein SET
BscC013g045	23.62	3.06	2.33	1.38	-	Round spermatid basic protein 1-like protein
BscC013g046	120.73	12.07	7.14	25.82	PF01399(PCI domain);PF10602(26S proteasome subunit RPN7)	26S proteasome non-ATPase regulatory subunit 6
BscC013g047	8.38	0.64	1.88	1.58	PF13639(Ring finger domain)	E3 ubiquitin-protein ligase RFWD3
BscC013g049	46.16	9.85	2.45	12.75	PF00106(short chain dehydrogenase)	17-beta-hydroxysteroid dehydrogenase type 6
BscC013g052	107.54	0.2	7.02	18.93	-	Cleavage and polyadenylation specificity factor subunit 6
BscC013g054	25.55	0	0.77	13.97	-	Expressed Protein
BscC013g055	30.02	0.49	4.3	4.69	PF02535(ZIP Zinc transporter)	Zinc transporter ZIP1
BscC013g060	2.29	2.1	1.66	1.98	PF00567(Tudor domain)	Expressed Protein
BscC013g068	15.95	0.29	0	0	PF00010(Helix-loop-helix DNA-binding domain)	Basic helix-loop-helix neural transcription factor TAP
BscC013g072	16.05	37.07	0.03	4.18	PF03055(Retinal pigment epithelial membrane protein)	Beta,beta-carotene 15,15'-monooxygenase
BscC013g073	22.45	22.46	10.18	20.11	PF00179(Ubiquitin-conjugating enzyme)	ubiquitin--protein ligase
BscC013g074	36.81	27.82	13.3	9.21	PF07933(Protein of unknown function (DUF1681))	Adaptin ear-binding coat-associated protein 2
BscC013g077	9.7	5.77	7.05	3.3	PF07933(Protein of unknown function (DUF1681))	Adaptin ear-binding coat-associated protein 2
BscC013g078	22.45	22.46	10.18	20.11	PF00179(Ubiquitin-conjugating enzyme)	ubiquitin--protein ligase
BscC013g079	31.11	61.55	7.93	7.86	PF03055(Retinal pigment epithelial membrane protein)	Beta,beta-carotene 15,15'-monooxygenase
BscC013g083	1.98	0	0	0.39	PF00010(Helix-loop-helix DNA-binding domain)	Basic helix-loop-helix neural transcription factor TAP
BscC013g149	4.02	0.9	0.75	1.16	-	Chloride channel protein 1
BscC013g244	3.49	5.14	0.81	0.7	PF05875(Ceramidase)	Alkaline ceramidase
BscC013g245	15.25	6.02	2.94	7.54	PF01391(Collagen triple helix repeat (20 copies));PF01484(Nematode cuticle collagen N-terminal domain)	Alkaline ceramidase
BscC013g283	6.23	5.23	2.41	4.32	PF03416(Peptidase family C54)	Cysteine protease ATG4C
BscC013g284	0.35	0.27	5.15	0.07	PF14360(PAP2 superfamily C-terminal)	Putative phosphatidylcholine:ceramide cholinephosphotransferase 3
BscC013g285	0	3.03	4.77	0	-	Expressed Protein
BscC013g286	4.75	3.85	0.59	3.2	-	Expressed Protein
BscC013g287	0.65	0.64	0.1	0.31	PF00858(Amiloride-sensitive sodium channel)	Expressed Protein
BscC013g289	8.54	0	0	0.92	PF10317(Serpentine type 7TM GPCR chemoreceptor Srd)	Expressed Protein
BscC013g290	0.37	0.28	2.27	1.67	PF00328(Histidine phosphatase superfamily (branch 2))	Lysosomal acid phosphatase
BscC013g291	0.05	0.09	2.71	0.13	-	Expressed Protein
BscC013g292	0.04	7.46	0.54	0.03	PF00001(7 transmembrane receptor (rhodopsin family))	7 transmembrane receptor
BscC013g293	2.95	8.87	2.93	3.16	PF08144(CPL (NUC119) domain)	Pumilio domain-containing protein 12
BscC013g294	944.31	353.76	172.32	370.18	PF05129(Transcription elongation factor Elf1 like)	Transcription elongation factor 1 -like protein
BscC013g295	0.62	6.56	8.02	1.81	PF06202(Amylo-alpha-1,6-glucosidase);PF14701(Glycogen debranching enzyme, glucanotransferase domain);PF14702(Central domain of human glycogen debranching enzyme)	glycogen-debranching enzyme
BscC013g296	0.05	0	0	0	-	Hypothetical protein SRAE_X000114500
BscC013g297	0.29	0.13	0	0.08	-	Expressed Protein
BscC013g298	3.9	66.91	26.57	10.71	PF00069(Protein kinase domain)	Expressed Protein
BscC013g299	3.12	198.07	63.17	12.11	PF00028(Cadherin domain)	Calsyntenin-1
BscC013g300	16.84	20.18	20.73	7.68	PF01602(Adaptin N terminal region);PF07718(Coatomer beta C-terminal region);PF14806(Coatomer beta subunit appendage platform)	Coatomer subunit beta
BscC013g301	2.4	9.09	4.23	0.73	PF02902(Ulp1 protease family, C-terminal catalytic domain)	putative ubiquitin-like-specific protease 2A
BscC013g302	169.57	33.45	94.84	56.8	PF00227(Proteasome subunit)	Proteasome subunit beta type-3
BscC013g304	10.95	40.99	13.32	5.36	PF00755(Choline/Carnitine o-acyltransferase);PF16484(Carnitine O-palmitoyltransferase N-terminus)	Carnitine O-palmitoyltransferase 1, liver isoform
BscC013g308	42.94	15.45	23.05	57.25	PF00494(Squalene/phytoene synthase)	NADH dehydrogenase (ubiquinone) complex I, assembly factor 6
BscC013g309	1.67	9.8	4.24	0.55	PF04707(PRELI-like family)	PRELI domain-containing protein 1, mitochondrial
BscC013g310	0.16	3.19	4.44	0	PF07690(Major Facilitator Superfamily)	Putative inorganic phosphate cotransporter
BscC013g311	21.14	19.15	6.6	7.25	-	Expressed Protein
BscC013g312	24.87	21.02	4.73	5.83	PF03416(Peptidase family C54)	Cysteine protease ATG4C
BscC013g313	0.22	0.39	4.18	0.06	PF14360(PAP2 superfamily C-terminal)	Putative phosphatidylcholine:ceramide cholinephosphotransferase 3
BscC013g314	0	0.32	0.59	0	-	Expressed Protein
BscC013g315	15.6	5.61	2.03	1.42	-	Expressed Protein
BscC013g316	1.72	0.68	0.03	0.77	PF00858(Amiloride-sensitive sodium channel)	Expressed Protein
BscC013g318	7.86	0	1.67	0.28	PF10317(Serpentine type 7TM GPCR chemoreceptor Srd)	Expressed Protein
BscC013g319	0.84	0.8	13.55	4.1	PF00328(Histidine phosphatase superfamily (branch 2))	Lysosomal acid phosphatase
BscC013g320	0.47	0.22	3.87	0.13	-	Expressed Protein
BscC013g321	0	5.99	0.69	0	PF00001(7 transmembrane receptor (rhodopsin family))	7 transmembrane receptor
BscC013g322	1.71	10.13	4.77	2.23	PF06202(Amylo-alpha-1,6-glucosidase);PF14701(Glycogen debranching enzyme, glucanotransferase domain);PF14702(Central domain of human glycogen debranching enzyme)	glycogen-debranching enzyme
BscC013g323	5.36	9.2	3.49	4.45	PF08144(CPL (NUC119) domain)	Pumilio domain-containing protein 12
BscC013g324	2.44	27.69	0	0	PF05129(Transcription elongation factor Elf1 like)	Transcription elongation factor 1 -like protein
BscC013g325	0	0.09	0	0.03	-	Hypothetical protein SRAE_X000114500
BscC013g328	1.79	23.83	1.74	4.92	PF00069(Protein kinase domain)	Expressed Protein
BscC013g329	1.66	41.5	27.37	2.29	-	Calsyntenin-1
BscC013g330	28.76	15.76	4.98	18.31	PF01602(Adaptin N terminal region);PF07718(Coatomer beta C-terminal region);PF14806(Coatomer beta subunit appendage platform)	Coatomer subunit beta
BscC013g331	3.17	6.65	2.4	2.33	PF02902(Ulp1 protease family, C-terminal catalytic domain)	putative ubiquitin-like-specific protease 2A
BscC013g332	153.48	27.61	35.22	22.5	PF00227(Proteasome subunit)	Proteasome subunit beta type-3
BscC013g334	14.8	52.56	21.9	17.83	PF00755(Choline/Carnitine o-acyltransferase);PF16484(Carnitine O-palmitoyltransferase N-terminus)	Carnitine O-palmitoyltransferase 1, liver isoform
BscC013g336	224.16	26.5	19.08	17.95	PF00494(Squalene/phytoene synthase)	NADH dehydrogenase (ubiquinone) complex I, assembly factor 6
BscC013g337	11.01	24.45	5.56	7.69	PF04707(PRELI-like family)	PRELI domain-containing protein 1, mitochondrial
BscC013g338	0	3.58	2.36	0.03	PF07690(Major Facilitator Superfamily)	Putative inorganic phosphate cotransporter
BscC013g370	2.71	5.14	4.54	2.33	-	Hsp70-binding protein 1
BscC013g371	21.04	7.47	40.32	16.15	PF01191(RNA polymerase Rpb5, C-terminal domain);PF03871(RNA polymerase Rpb5, N-terminal domain)	DNA-directed RNA polymerases I, II, and III subunit RPABC1
BscC013g373	0	0.05	0	0	PF02219(Methylenetetrahydrofolate reductase)	putative methylenetetrahydrofolate reductase
BscC013g374	19.45	3.32	5.21	1.65	-	Phospholipase B1, membrane-associated
BscC013g375	0	6.71	2.24	4.71	PF01556(DnaJ C terminal domain)	DnaJ -like protein subfamily B member 4
BscC013g376	19.99	0	6.22	2.23	-	Expressed Protein
BscC013g378	64.54	0	0.26	8.29	PF00010(Helix-loop-helix DNA-binding domain)	Achaete-scute -like protein 5
BscC013g379	46.51	41.76	46.4	51.98	-	Expressed Protein
BscC013g380	0.27	0.58	0.1	0.33	PF01094(Receptor family ligand binding region)	Glutamate receptor ionotropic, kainate 2
BscC013g383	3.58	2033.67	3222.48	4866.2	PF02520(Domain of unknown function DUF148)	Ag1
BscC013g384	0.09	2.54	0.17	0.3	PF00060(Ligand-gated ion channel);PF10613(Ligated ion channel L-glutamate- and glycine-binding site)	Glutamate receptor 2
BscC013g386	56.58	44.13	40.68	13.66	-	Procollagen-lysine,2-oxoglutarate 5-dioxygenase
BscC013g387	4.48	11.1	5.57	5.21	PF01134(Glucose inhibited division protein A);PF13932(GidA associated domain)	Expressed Protein
BscC013g388	157.28	0	0.94	18.13	PF00642(Zinc finger C-x8-C-x5-C-x3-H type (and similar))	Zinc finger protein zfs1
BscC013g389	0	0	0	0.45	-	Hypothetical protein CBG02631
BscC013g390	0.24	1.78	0	0	PF00105(Zinc finger, C4 type (two domains))	Nuclear hormone receptor-like 1
BscC013g393	21.99	3.86	0	3.57	-	Hsp70-binding protein 1
BscC013g394	154.33	9.86	0	23.04	-	DNA-directed RNA polymerases I, II, and III subunit RPABC1
BscC013g396	13.71	8.02	8.05	6.5	PF02219(Methylenetetrahydrofolate reductase)	putative methylenetetrahydrofolate reductase
BscC013g397	5.36	2.41	1.9	2.28	-	Phospholipase B1, membrane-associated
BscC013g398	0	0.89	0	0.97	PF01556(DnaJ C terminal domain)	DnaJ -like protein subfamily B member 4
BscC013g399	26.5	0	10.61	10.09	-	Expressed Protein
BscC013g402	2.63	0	0.26	10.17	PF00010(Helix-loop-helix DNA-binding domain)	Achaete-scute -like protein 5
BscC013g403	19.93	21.13	10.69	13.32	-	Expressed Protein
BscC013g404	0.27	0.58	0.1	0.33	PF01094(Receptor family ligand binding region)	Glutamate receptor ionotropic, kainate 2
BscC013g407	0	98.76	0	0	PF02520(Domain of unknown function DUF148)	Ag1
BscC013g408	0.02	1.9	0.52	0.6	PF00060(Ligand-gated ion channel);PF10613(Ligated ion channel L-glutamate- and glycine-binding site)	Glutamate receptor 2
BscC013g410	5.78	13.08	26.29	16.65	-	Procollagen-lysine,2-oxoglutarate 5-dioxygenase
BscC013g411	13.58	12.77	7.46	6.26	PF01134(Glucose inhibited division protein A);PF13932(GidA associated domain)	Expressed Protein
BscC013g412	711.55	0.13	10.76	50.64	PF00642(Zinc finger C-x8-C-x5-C-x3-H type (and similar))	Zinc finger protein zfs1
BscC013g413	6.67	4.29	2.94	0.12	-	Hypothetical protein CBG02631
BscC013g414	0.18	20.47	0.07	0	PF00104(Ligand-binding domain of nuclear hormone receptor);PF00105(Zinc finger, C4 type (two domains))	Nuclear hormone receptor-like 1
BscC014g096	0.77	1.52	8.44	0.21	-	Expressed Protein
BscC014g109	41.77	1523.47	68.53	23.44	PF00076(RNA recognition motif. (a.k.a. RRM, RBD, or RNP domain));PF12220(U1 small nuclear ribonucleoprotein of 70kDa MW N terminal)	U1 small nuclear ribonucleoprotein 70 kDa
BscC014g148	63.09	28.62	13.86	24.83	PF00651(BTB/POZ domain)	BTB and MATH domain-containing protein 41
BscC014g149	6.97	37.63	11.38	4.36	PF07500(Transcription factor S-II (TFIIS), central domain)	Transcription elongation factor A protein 3
BscC014g246	5.47	13.85	4.28	4.52	-	Expressed Protein
BscC014g254	58.15	0.22	8.86	10.92	PF00076(RNA recognition motif. (a.k.a. RRM, RBD, or RNP domain));PF13893(RNA recognition motif. (a.k.a. RRM, RBD, or RNP domain))	Hypothetical protein CBG11180
BscC014g255	3.89	0.12	2.84	4.69	PF00443(Ubiquitin carboxyl-terminal hydrolase)	Expressed Protein
BscC014g258	0.24	0	9.19	0.29	-	Expressed Protein
BscC014g261	10.18	0	9.71	1.09	PF00083(Sugar (and other) transporter)	solute carrier family facilitated glucose transporter member 1
BscC014g263	1.54	6.44	0.68	0.89	-	Expressed Protein
BscC014g264	7.31	0.96	2.35	2.05	PF05303(Protein of unknown function (DUF727))	GSK3-beta interaction protein
BscC014g275	0.06	0	4.47	0	-	Expressed Protein
BscC014g280	0.99	0.1	4.55	0	-	Expressed Protein
BscC014g281	0.07	0	0	0	PF02230(Phospholipase/Carboxylesterase)	Acyl-protein thioesterase 1
BscC014g283	0.17	0	9.56	0.02	PF00149(Calcineurin-like phosphoesterase)	Putative serine/threonine-protein phosphatase C06A1.3
BscC014g289	0.84	0	7.38	0.37	PF00069(Protein kinase domain)	Putative serine/threonine-protein kinase K06H7.1
BscC014g294	3.81	0.15	0.28	0.87	PF00010(Helix-loop-helix DNA-binding domain);PF08447(PAS fold)	Neuronal PAS domain-containing protein 2
BscC014g295	9.45	0	1.57	0.68	PF13499(EF-hand domain pair)	Caltractin
BscC014g296	9.57	0	0.75	0.45	-	Expressed Protein
BscC014g297	20.21	0.49	4.58	8.02	-	Thioredoxin domain-containing protein 9 -like protein
BscC014g315	87.85	0.12	3.48	47.45	PF02170(PAZ domain);PF02171(Piwi domain);PF16488(Argonaute linker 2 domain)	WAGO-2
BscC014g316	5.9	0	0	0	-	Expressed Protein
BscC014g323	7.31	0.29	1.46	1.03	PF04959(Arsenite-resistance protein 2)	Serrate RNA effector molecule -like protein
BscC014g325	32.66	4.66	9.32	8.09	-	mRNA turnover protein 4 -like protein
BscC014g328	16.6	0.39	6.02	6.55	PF02985(HEAT repeat);PF13646(HEAT repeats)	putative serine/threonine-protein phosphatase PP2A regulatory subunit
BscC014g330	0.86	0	0.13	0.28	-	Transcriptional adapter 1
BscC014g332	2.27	0.34	0.11	0.13	-	Expressed Protein
BscC014g337	47.69	0.03	8.64	9.5	PF00076(RNA recognition motif. (a.k.a. RRM, RBD, or RNP domain));PF13893(RNA recognition motif. (a.k.a. RRM, RBD, or RNP domain))	Expressed Protein
BscC014g338	5.78	0.07	2.25	5.38	PF00443(Ubiquitin carboxyl-terminal hydrolase)	Expressed Protein
BscC014g339	5.04	0	4.04	0.05	-	Expressed Protein
BscC014g343	0.45	0	6.25	0.41	-	Expressed Protein
BscC014g348	67.37	0	9.69	10.64	PF00083(Sugar (and other) transporter)	solute carrier family facilitated glucose transporter member 1
BscC014g351	4.06	7.27	0.66	1.26	-	Expressed Protein
BscC014g352	1.87	0.56	0.34	0.95	PF05303(Protein of unknown function (DUF727))	GSK3-beta interaction protein
BscC014g353	2.73	0	7.11	0.06	PF00069(Protein kinase domain)	CK1 protein kinase
BscC014g354	2.25	0	1.17	0.22	PF01697(Glycosyltransferase family 92)	UPF0392 protein F13G3.3
BscC014g355	0	0	1.51	0	-	Expressed Protein
BscC014g357	2.22	0	17.09	0.32	PF01652(Eukaryotic initiation factor 4E)	translation initiation factor 4E
BscC014g360	0.11	0	4.73	0	-	Expressed Protein
BscC014g363	0.18	0	3.92	0	-	Melanoma-associated antigen E1
BscC014g364	0.61	0	0.12	0	PF00658(Poly-adenylate binding protein, unique domain)	polyadenylate-binding protein 4
BscC014g365	0.17	0	0.03	0	PF00076(RNA recognition motif. (a.k.a. RRM, RBD, or RNP domain))	polyadenylate-binding protein 1
BscC014g366	33.72	0.19	1.23	8.16	PF16366(Cytoplasmic polyadenylation element-binding protein ZZ domain);PF16367(RNA recognition motif)	Cytoplasmic polyadenylation element-binding protein 3
BscC014g373	0.2	0	0	0	PF00201(UDP-glucoronosyl and UDP-glucosyl transferase)	Putative UDP-glucuronosyltransferase ugt-47
BscC014g374	0.2	0	2.63	0	-	Expressed Protein
BscC014g376	0.8	0	0.26	0	-	Expressed Protein
BscC014g379	1.41	0	2.89	0	PF02230(Phospholipase/Carboxylesterase)	Acyl-protein thioesterase 1
BscC014g403	0	0	0	0	PF11977(Zc3h12a-like Ribonuclease NYN domain)	Expressed Protein
BscC014g404	6.39	0	8.07	2.5	PF00352(Transcription factor TFIID (or TATA-binding protein, TBP))	TATA box-binding protein-like protein 1
BscC014g411	0.85	0	4.41	0.17	PF00069(Protein kinase domain)	Tau-tubulin kinase 1
BscC014g427	0	0	0	0	-	Expressed Protein
BscC014g428	1.49	0	18.67	0.46	PF00017(SH2 domain);PF07714(Protein tyrosine kinase)	TK/FER protein kinase
BscC014g431	8.62	0	3.36	0.04	PF00069(Protein kinase domain)	CMGC/GSK protein kinase
BscC014g451	52.24	0	9.99	0	-	Expressed Protein
BscC014g453	18.89	0.91	1	5.25	-	WAGO-2
BscC014g455	4.01	0	0	0	PF00300(Histidine phosphatase superfamily (branch 1))	Protein UBASH3A -like protein
BscC014g461	1.45	0	4.42	0.82	-	Expressed Protein
BscC014g467	0	0	0	0	PF05694(56kDa selenium binding protein (SBP56))	Selenium-binding protein 1
BscC014g468	2.16	0	0.36	0.49	-	RPAP1-like protein
BscC014g470	2.13	0	0.35	0.55	PF14997(CECR6/TMEM121 family)	Expressed Protein
BscC014g502	0.09	0	0.07	0	PF00201(UDP-glucoronosyl and UDP-glucosyl transferase)	Putative UDP-glucuronosyltransferase ugt-47
BscC014g504	5.54	0	0	0	PF00658(Poly-adenylate binding protein, unique domain)	Polyadenylate-binding protein 1
BscC014g505	0.62	0	3.51	0	-	Melanoma-associated antigen E1
BscC014g508	0.87	0	5.67	0	-	Expressed Protein
BscC014g509	2.21	0.05	24.71	2.12	PF01652(Eukaryotic initiation factor 4E)	translation initiation factor 4E
BscC014g510	0	0	0.43	0	-	Expressed Protein
BscC014g514	4.15	0	16.18	0	-	Expressed Protein
BscC014g593	0	0	6.55	0	-	Expressed Protein
BscC014g595	0	0	0	0.85	PF00076(RNA recognition motif. (a.k.a. RRM, RBD, or RNP domain));PF12220(U1 small nuclear ribonucleoprotein of 70kDa MW N terminal)	U1 small nuclear ribonucleoprotein 70 kDa
BscC014g597	0	0	0	0	PF01060(Transthyretin-like family)	Transthyretin-like protein 5
BscC014g673	8.1	7.49	4.67	4.45	PF10277(Frag1/DRAM/Sfk1 family)	Post-GPI attachment to proteins factor 2
BscC014g674	37.27	23.31	9.4	15.19	-	Expressed Protein
BscC014g676	0	0	20.91	0	PF00635(MSP (Major sperm protein) domain)	MSP-domain protein 3
BscC014g677	4.57	20.41	5.1	3.29	-	zinc finger protein
BscC014g681	19.41	43.34	47.67	17.61	PF01210(NAD-dependent glycerol-3-phosphate dehydrogenase N-terminus);PF07479(NAD-dependent glycerol-3-phosphate dehydrogenase C-terminus)	putative glycerol-3-phosphate dehydrogenase 2
BscC014g684	24.3	19.41	7.02	15.39	PF05577(Serine carboxypeptidase S28)	Prolyl carboxy peptidase like protein 5
BscC014g685	109.82	8.04	60.7	24.22	PF00595(PDZ domain (Also known as DHR or GLGF))	Hypothetical 13.5 kDa protein C45G9.7 in chromosome III, putative
BscC014g686	0.51	0.18	6.46	2.36	PF01694(Rhomboid family);PF13499(EF-hand domain pair)	Rhomboid-related protein 1
BscC014g687	151.11	19.05	41.9	17.97	-	Expressed Protein
BscC014g688	11.57	48.47	10.21	6.13	-	Cyclic AMP-dependent transcription factor ATF-7
BscC014g689	35.6	196.41	116.91	81.04	PF00118(TCP-1/cpn60 chaperonin family)	T-complex protein 1 subunit epsilon
BscC014g699	0.4	3.05	7.09	6.8	PF00010(Helix-loop-helix DNA-binding domain)	Twist-related protein
BscC014g700	3.28	10.42	1.37	1.79	-	Formin-homology and zinc finger domains protein 1
BscC014g701	0	0	0	0	-	Expressed Protein
BscC014g702	12.28	6.02	4.3	3.53	PF00091(Tubulin/FtsZ family, GTPase domain);PF03953(Tubulin C-terminal domain)	Tubulin gamma-2 chain
BscC014g703	20.68	8.16	6.92	6.35	PF13656(RNA polymerase Rpb3/Rpb11 dimerisation domain)	putative DNA-directed RNA polymerases I and III subunit RPAC2
BscC014g706	19.56	8	5.2	11.22	PF01979(Amidohydrolase family)	Putative N-acetylglucosamine-6-phosphate deacetylase
BscC014g707	8.92	2.42	2.23	2.7	PF00270(DEAD/DEAH box helicase);PF00271(Helicase conserved C-terminal domain)	Type III restriction enzyme, res subunit family protein
BscC014g708	8.51	24.87	2.39	8.25	PF00454(Phosphatidylinositol 3- and 4-kinase);PF02259(FAT domain);PF02260(FATC domain);PF08064(UME (NUC010) domain)	Expressed Protein
BscC014g749	4.31	28.12	6.26	3.15	PF00723(Glycosyl hydrolases family 15)	Expressed Protein
BscC014g751	3.7	0.17	0.04	2.74	PF02460(Patched family)	CBN-PTR-19 protein
BscC014g752	7.99	1.87	0.05	0.35	PF13855(Leucine rich repeat)	Leucine-rich repeat-containing protein 15
BscC014g754	2.28	0.78	1.25	0.48	PF06237(Protein of unknown function (DUF1011))	Solute carrier family 52, riboflavin transporter, member 3-A
BscC014g755	6.93	0.33	0.97	2.38	PF00664(ABC transporter transmembrane region)	Expressed Protein
BscC014g756	0.26	33.21	0.44	0.57	-	CBN-INS-17 protein
BscC014g758	5.8	5.36	0.67	3.79	PF00476(DNA polymerase family A)	DNA polymerase I, thermostable
BscC014g759	8.73	14.06	0.13	1.79	PF00046(Homeobox domain)	Homeobox protein ceh-10
BscC014g760	812.87	108.02	263.64	375.35	PF00206(Lyase);PF10415(Fumarase C C-terminus)	putative fumarate hydratase, mitochondrial
BscC014g761	2.89	1.42	0.41	3.84	PF08768(Domain of unknown function (DUF1794))	Expressed Protein
BscC014g762	49.63	29.47	12.71	14.2	PF00008(EGF-like domain);PF00028(Cadherin domain);PF02210(Laminin G domain)	Cadherin domain containing protein
BscC014g763	6.17	15.9	2.69	1.22	PF02597(ThiS family)	Molybdopterin synthase sulfur carrier subunit
BscC014g764	2.31	6.37	2.82	1.22	PF00400(WD domain, G-beta repeat);PF07569(TUP1-like enhancer of split);PF09453(HIRA B motif)	Protein HIRA -like protein
BscC014g765	3.16	6	2.18	2.39	PF03828(Cid1 family poly A polymerase)	Terminal uridylyltransferase 7
BscC014g766	0.69	0	6.92	0.26	-	Expressed Protein
BscC014g768	1.82	0	0	0	-	Putative zinc finger protein C06E1.8
BscC014g769	0.09	0.04	0.03	0.12	PF04218(CENP-B N-terminal DNA-binding domain)	Putative zinc finger protein C06E1.8
BscC014g770	0.59	0.93	5.12	7.92	PF01490(Transmembrane amino acid transporter protein)	Transmembrane protein -like protein
BscC014g772	0.96	14.75	9.92	14.65	PF13499(EF-hand domain pair);PF13833(EF-hand domain pair)	putative calcium-binding protein C50C3.5
BscC014g773	28.29	0	0	6.24	PF10317(Serpentine type 7TM GPCR chemoreceptor Srd)	Expressed Protein
BscC014g774	0.22	0.38	0.33	0.43	PF00005(ABC transporter);PF01061(ABC-2 type transporter)	Protein white
BscC014g775	5.66	1.11	0	1.11	PF00337(Galactoside-binding lectin)	galectin-9B-like isoform X2
BscC014g777	0	0	36.4	28.84	-	Expressed Protein
BscC014g778	1.74	0	0	0.26	PF04155(Ground-like domain)	Expressed Protein
BscC014g779	0.21	2.62	3.75	2.91	PF07714(Protein tyrosine kinase);PF12796(Ankyrin repeats (3 copies))	Serine/threonine-protein kinase TNNI3K
BscC014g780	1.02	4.23	0.19	0.45	PF00335(Tetraspanin family)	Tetraspanin-1
BscC014g781	2.54	12.66	0.66	1.55	PF00520(Ion transport protein);PF02214(BTB/POZ domain)	Expressed Protein
BscC014g782	0	0	2.92	0	-	Expressed Protein
BscC014g783	9.4	8.78	1.6	1.41	PF00270(DEAD/DEAH box helicase);PF00271(Helicase conserved C-terminal domain)	Expressed Protein
BscC014g784	20.46	12.89	8.98	0.42	PF09767(Predicted membrane protein (DUF2053))	Transmembrane protein
BscC014g785	10.43	1.24	3.49	5.39	PF01773(Na+ dependent nucleoside transporter N-terminus);PF07662(Na+ dependent nucleoside transporter C-terminus)	Solute carrier family 28 member 3
BscC014g786	1.66	1.22	9.56	0	-	Expressed Protein
BscC014g787	0.13	0	0.17	0.18	-	Expressed Protein
BscC014g788	82.07	2488.4	6625.32	378.86	-	Expressed Protein
BscC014g789	20.37	15.99	22.75	10.91	PF00782(Dual specificity phosphatase, catalytic domain)	Dual specificity protein phosphatase 19
BscC014g790	17.58	70.86	87.38	39.44	PF00436(Single-strand binding protein family)	Single-stranded DNA-binding protein, mitochondrial
BscC014g791	26.31	7.7	10.69	13.29	PF07978(NIPSNAP)	Putative NipSnap protein K02D10.1
BscC014g792	2.42	1.2	0	0	PF12352(Snare region anchored in the vesicle membrane C-terminus)	Soluble NSF attachment protein 29
BscC014g793	76.9	0	4.94	2.79	PF04155(Ground-like domain)	Expressed Protein
BscC014g794	0.15	0	1.02	0.02	-	Expressed Protein
BscC014g795	0	0	0.44	0	PF10317(Serpentine type 7TM GPCR chemoreceptor Srd)	Expressed Protein
BscC014g796	5.68	9.45	3.54	1.07	PF00723(Glycosyl hydrolases family 15)	Expressed Protein
BscC014g797	41.56	0.31	0.2	6.77	PF02460(Patched family)	Expressed Protein
BscC014g798	20.87	1.63	0.23	0.4	PF00560(Leucine Rich Repeat);PF13855(Leucine rich repeat)	Leucine-rich repeat-containing protein 15
BscC014g800	46.47	2.35	4.82	19.72	PF06237(Protein of unknown function (DUF1011))	Solute carrier family 52, riboflavin transporter, member 3-A
BscC014g801	17.63	0.42	1.45	4.11	PF00664(ABC transporter transmembrane region)	Expressed Protein
BscC014g802	0.26	33.21	0.44	0.57	-	CBN-INS-17 protein
BscC014g803	2.82	4.3	0.6	1.96	PF00476(DNA polymerase family A)	DNA polymerase I, thermostable
BscC014g804	5.25	9.42	0.07	0.56	PF00046(Homeobox domain)	Homeobox protein ceh-10
BscC014g806	307.14	48.7	71.59	55.42	PF00206(Lyase);PF10415(Fumarase C C-terminus)	putative fumarate hydratase, mitochondrial
BscC014g807	1.11	1.46	0.26	0	PF08768(Domain of unknown function (DUF1794))	Expressed Protein
BscC014g808	14.1	14.88	4.25	2.64	PF00008(EGF-like domain);PF00028(Cadherin domain);PF02210(Laminin G domain)	Cadherin domain containing protein
BscC014g812	6.17	15.9	2.69	1.22	PF02597(ThiS family)	Molybdopterin synthase sulfur carrier subunit
BscC014g813	3.93	8.3	3.65	2.75	PF00400(WD domain, G-beta repeat);PF07569(TUP1-like enhancer of split);PF09453(HIRA B motif)	Protein HIRA -like protein
BscC014g814	5.34	10.24	4.21	1.33	PF03828(Cid1 family poly A polymerase)	Terminal uridylyltransferase 7
BscC014g815	0.81	0	1.73	1.75	-	Expressed Protein
BscC014g816	1.82	0	0	0	-	Putative zinc finger protein C06E1.8
BscC014g817	0.75	0.16	0.01	0.24	PF04218(CENP-B N-terminal DNA-binding domain)	Putative zinc finger protein C06E1.8
BscC014g818	0.07	0.51	4.31	55.04	PF01490(Transmembrane amino acid transporter protein)	Transmembrane protein -like protein
BscC014g820	0.96	14.75	9.92	14.65	PF13499(EF-hand domain pair);PF13833(EF-hand domain pair)	putative calcium-binding protein C50C3.5
BscC014g821	13.82	0.15	0	0	PF10317(Serpentine type 7TM GPCR chemoreceptor Srd)	Expressed Protein
BscC014g822	2.15	1.14	0.41	3.04	PF00005(ABC transporter);PF01061(ABC-2 type transporter)	Protein white
BscC014g823	336.78	5.72	5.28	65.8	PF00337(Galactoside-binding lectin)	galectin-9B-like isoform X2
BscC014g824	0	7.49	0.07	0.19	-	Expressed Protein
BscC014g825	0.79	0	0	0.71	-	Expressed Protein
BscC014g826	0.14	2.88	2.95	2.66	PF07714(Protein tyrosine kinase);PF12796(Ankyrin repeats (3 copies))	Serine/threonine-protein kinase TNNI3K
BscC014g827	1.22	1.35	0.54	0.44	PF00335(Tetraspanin family)	Tetraspanin-1
BscC014g828	2.54	11.5	0.59	1.18	PF00520(Ion transport protein);PF02214(BTB/POZ domain)	Expressed Protein
BscC014g829	0.31	0	1.85	0.06	-	Expressed Protein
BscC014g830	12.28	13.85	5.9	4.41	PF00270(DEAD/DEAH box helicase);PF00271(Helicase conserved C-terminal domain)	Expressed Protein
BscC014g831	50.8	15.8	11.93	26.1	PF09767(Predicted membrane protein (DUF2053))	Transmembrane protein
BscC014g832	3.06	0.96	0.54	11.15	PF01773(Na+ dependent nucleoside transporter N-terminus);PF07662(Na+ dependent nucleoside transporter C-terminus)	Solute carrier family 28 member 3
BscC014g833	1.66	0.07	3.83	0	-	Expressed Protein
BscC014g834	0.13	0	0.17	0.18	-	Expressed Protein
BscC014g835	4.77	178.35	415.42	16.52	-	Expressed Protein
BscC014g836	20.37	15.99	22.75	10.91	PF00782(Dual specificity phosphatase, catalytic domain)	Dual specificity protein phosphatase 19
BscC014g837	70.48	178.33	142.84	84.36	PF00436(Single-strand binding protein family)	Single-stranded DNA-binding protein, mitochondrial
BscC014g838	18.13	8.78	3.97	5.54	PF07978(NIPSNAP)	Putative NipSnap protein K02D10.1
BscC014g839	47.47	21.3	16.05	14.51	PF12352(Snare region anchored in the vesicle membrane C-terminus)	Soluble NSF attachment protein 29
BscC014g840	16.92	0.3	1.82	5.28	PF04155(Ground-like domain)	Expressed Protein
BscC014g841	0.43	0.17	4.77	0.02	-	Expressed Protein
BscC014g842	45.41	3.4	0.99	20.07	PF10317(Serpentine type 7TM GPCR chemoreceptor Srd)	Expressed Protein
BscC015g349	10.63	0.09	3.14	6.71	PF00850(Histone deacetylase domain)	Histone deacetylase 4
BscC015g350	28.41	163.03	218.47	255.97	PF01465(GRIP domain);PF16704(Rab binding domain)	GRIP and coiled-coil domain-containing protein 2
BscC015g351	0.52	4.73	9.85	32.42	PF00635(MSP (Major sperm protein) domain)	related to (VAMP)-associated protein
BscC015g352	110.74	47.61	21.56	12.1	-	RAD50-interacting protein 1
BscC015g353	46.67	23.81	28.63	15.45	PF04437(RINT-1 / TIP-1 family)	RAD50-interacting protein 1
BscC015g355	11.82	11.12	7.18	10.09	-	Expressed Protein
BscC015g356	3.5	3.99	1.31	1.64	PF01145(SPFH domain / Band 7 family)	CBN-MEC-2 protein
BscC015g357	0.5	3	2.19	0.98	-	Expressed Protein
BscC015g358	0	7.66	0.57	0.11	-	Expressed Protein
BscC015g359	15.68	67.15	63.57	90.96	-	Mechanosensory protein 2
BscC015g362	4.01	0.09	4.59	1.95	PF04882(Peroxin-3)	Peroxisomal biogenesis factor 3
BscC015g363	8.87	45.54	160.03	124.96	PF01652(Eukaryotic initiation factor 4E)	eukaryotic translation initiation factor 4E-1
BscC015g364	0.84	5.37	15.22	2.41	PF12894(Anaphase-promoting complex subunit 4 WD40 domain)	WD repeat-containing protein 35
BscC015g365	110.14	23.81	21.56	0	PF03407(Nucleotide-diphospho-sugar transferase)	Expressed Protein
BscC015g366	46.67	23.81	28.63	15.45	-	Expressed Protein
BscC015g367	11.82	11.12	7.18	10.09	-	Beta-catenin/armadillo-related protein 1
BscC015g368	3.5	3.99	1.31	1.64	-	Expressed Protein
BscC015g369	0.25	2.2	1.31	0.53	-	Expressed Protein
BscC015g370	0.39	1.39	0.22	0.12	-	-
BscC015g371	275.28	351.16	218.74	57.67	-	-
BscC016g010	0.55	0	0	0.22	-	Low-density lipoprotein receptor-related protein
BscC016g011	5.25	0.57	0.49	3.03	-	Activin receptor type-2A
BscC016g016	3.76	0.21	0.76	2.4	PF01602(Adaptin N terminal region);PF14796(Clathrin-adaptor complex-3 beta-1 subunit C-terminal)	adaptin
BscC016g017	2	0.17	0.68	0.99	-	Transcription initiation factor TFIID subunit 5
BscC016g251	0.53	0.07	0.23	0	PF00059(Lectin C-type domain)	C-type lectin
BscC016g253	0	0	0	0	PF00059(Lectin C-type domain)	Collectin-12
BscC016g254	3.04	4.05	1.9	0.97	PF00293(NUDIX domain)	Putative nudix hydrolase 6
BscC016g255	0.18	10.79	1.58	2.21	PF07914(Protein of unknown function (DUF1679))	putative oxidoreductase dhs-27
BscC016g256	106.76	33.03	8.34	12.48	PF14634(zinc-RING finger domain)	Expressed Protein
BscC016g257	22.63	225.39	409.48	55.57	PF00056(lactate/malate dehydrogenase, NAD binding domain);PF02866(lactate/malate dehydrogenase, alpha/beta C-terminal domain)	L-lactate dehydrogenase
BscC016g258	46.92	13.75	4.23	14.11	PF01798(snoRNA binding domain, fibrillarin);PF08156(NOP5NT (NUC127) domain)	putative NOP5 family protein K07C5.4
BscC016g259	7.41	3.03	0	0.43	-	Expressed Protein
BscC016g260	5.29	8.65	2.7	4.12	PF05277(Protein of unknown function (DUF726))	putative membrane protein F35D11.3
BscC016g261	0.73	0.06	0.18	0	-	Expressed Protein
BscC016g262	0	0	6.78	0.1	PF00412(LIM domain)	Transforming growth factor beta-1-induced transcript 1 protein
BscC016g263	2.31	40.37	3010.02	4083.49	PF14534(Domain of unknown function (DUF4440))	Expressed Protein
BscC016g267	33.82	12.43	3.17	9.26	PF07542(ATP12 chaperone protein)	ATP synthase mitochondrial F1 complex assembly factor 2
BscC016g268	15.12	16.94	14.3	3.61	PF05071(NADH ubiquinone oxidoreductase subunit NDUFA12)	Expressed Protein
BscC016g269	1.89	1.04	0.23	0.61	PF00289(Biotin carboxylase, N-terminal domain);PF00364(Biotin-requiring enzyme);PF02785(Biotin carboxylase C-terminal domain);PF02786(Carbamoyl-phosphate synthase L chain, ATP binding domain)	putative acetyl-CoA carboxylase, biotin carboxylase subunit
BscC016g270	29.94	42.46	16.65	19.1	PF00076(RNA recognition motif. (a.k.a. RRM, RBD, or RNP domain))	Heterogeneous nuclear ribonucleoprotein Q
BscC016g271	2.27	3.75	1.45	2.74	-	Heterogeneous nuclear ribonucleoprotein Q
BscC016g272	10.15	11.05	0.94	1.55	PF05843(Suppressor of forked protein (Suf))	Expressed Protein
BscC016g273	249.84	41	21.06	21.62	PF00642(Zinc finger C-x8-C-x5-C-x3-H type (and similar))	Expressed Protein
BscC016g274	0.94	1.06	0.07	0.07	PF00059(Lectin C-type domain)	C-type lectin
BscC016g275	0.55	0	0.04	0	PF00059(Lectin C-type domain)	peptidase
BscC016g277	8.79	7.69	9	4.31	PF00293(NUDIX domain)	Putative nudix hydrolase 6
BscC016g278	0.07	10.49	1.67	2.08	PF07914(Protein of unknown function (DUF1679))	putative oxidoreductase dhs-27
BscC016g279	4.93	5.07	1.03	6.8	PF14634(zinc-RING finger domain)	Expressed Protein
BscC016g280	17.98	220.61	425.14	68.26	PF00056(lactate/malate dehydrogenase, NAD binding domain);PF02866(lactate/malate dehydrogenase, alpha/beta C-terminal domain)	L-lactate dehydrogenase
BscC016g281	129.85	41.86	29.68	13.96	PF01798(snoRNA binding domain, fibrillarin);PF08156(NOP5NT (NUC127) domain)	putative NOP5 family protein K07C5.4
BscC016g282	0.77	1.32	6.72	0.23	-	Expressed Protein
BscC016g283	4.99	6.93	3.45	4.1	PF05277(Protein of unknown function (DUF726))	putative membrane protein F35D11.3
BscC016g284	1.3	0.06	0.34	0	-	Expressed Protein
BscC016g285	0	0	7.97	0.1	PF00412(LIM domain)	Transforming growth factor beta-1-induced transcript 1 protein
BscC016g286	0.14	1.12	2072.62	0	PF14534(Domain of unknown function (DUF4440))	Expressed Protein
BscC016g290	20.79	8.51	1.62	3.83	PF07542(ATP12 chaperone protein)	ATP synthase mitochondrial F1 complex assembly factor 2
BscC016g291	24.99	23.14	8.22	6.74	PF05071(NADH ubiquinone oxidoreductase subunit NDUFA12)	Expressed Protein
BscC016g292	2.1	6.47	0.88	1.05	PF00289(Biotin carboxylase, N-terminal domain);PF00364(Biotin-requiring enzyme);PF02785(Biotin carboxylase C-terminal domain);PF02786(Carbamoyl-phosphate synthase L chain, ATP binding domain)	putative acetyl-CoA carboxylase, biotin carboxylase subunit
BscC016g293	58.35	51.65	41.97	12.58	PF00076(RNA recognition motif. (a.k.a. RRM, RBD, or RNP domain))	Heterogeneous nuclear ribonucleoprotein Q
BscC016g294	2.27	3.75	1.45	2.74	-	Heterogeneous nuclear ribonucleoprotein Q
BscC016g295	6.36	6.2	3.09	3.29	PF05843(Suppressor of forked protein (Suf))	Expressed Protein
BscC016g296	41.97	10.43	6.23	21.4	PF00642(Zinc finger C-x8-C-x5-C-x3-H type (and similar))	Zinc finger domain containing protein
BscC016g466	0.32	0.05	0.13	0.87	-	Expressed Protein
BscC016g467	20.8	24.29	21.94	13.84	-	GNL3L/Grn1 putative GTPase
BscC016g468	11.17	0	5.27	4.03	-	Expressed Protein
BscC016g470	3.31	0	7.56	0.15	PF00069(Protein kinase domain)	Tau-tubulin kinase 2
BscC016g471	27.16	0.21	9.78	3.17	PF03366(YEATS family)	Protein ENL
BscC016g507	2.18	0.21	0.11	0.06	PF09268(Clathrin, heavy-chain linker);PF13838(Clathrin-H-link)	Expressed Protein
BscC016g510	0.87	0.05	0.76	2.28	-	WD repeat-containing protein 62
BscC016g511	290.64	0	17.96	32.09	-	26S proteasome non-ATPase regulatory subunit 5
BscC016g515	18.23	0	0.81	0.61	-	Expressed Protein
BscC017g034	0	0	0	0	-	Titin
BscC017g049	19.17	0	0	5.91	PF00001(7 transmembrane receptor (rhodopsin family))	Expressed Protein
BscC017g050	0	0	0.55	0	-	Expressed Protein
BscC017g051	49.99	0	0	10.23	-	Expressed Protein
BscC017g052	32.47	0.02	2.15	14.41	PF00730(HhH-GPD superfamily base excision DNA repair protein);PF07934(8-oxoguanine DNA glycosylase, N-terminal domain)	N-glycosylase/DNA lyase
BscC017g093	4.17	0.09	0.01	0.33	PF08409(Domain of unknown function (DUF1736));PF13181(Tetratricopeptide repeat)	Transmembrane and TPR repeat-containing protein F38B6.6
BscC017g098	0.07	0	0.24	0	PF03114(BAR domain)	Expressed Protein
BscC017g099	0.08	0.01	0	0.02	-	Warthog protein 1
BscC017g101	0.14	0	1.22	0	PF00102(Protein-tyrosine phosphatase)	Receptor-type tyrosine-protein phosphatase C
BscC017g102	1.88	0.06	2.21	0.7	PF01431(Peptidase family M13);PF05649(Peptidase family M13)	Neprilysin-2
BscC017g112	3.43	0	1.24	0.02	-	Expressed Protein
BscC017g115	17.18	3.79	2.71	2.53	-	Expressed Protein
BscC017g121	4.71	0.21	0.02	0.7	PF08409(Domain of unknown function (DUF1736));PF13181(Tetratricopeptide repeat);PF13431(Tetratricopeptide repeat)	Transmembrane and TPR repeat-containing protein F38B6.6
BscC017g123	0	0	0	2.23	PF00583(Acetyltransferase (GNAT) family)	Diamine acetyltransferase 2
BscC017g124	0.43	0	1.84	6.1	-	Expressed Protein
BscC017g125	0	0.18	0.28	0	-	Expressed Protein
BscC017g150	1.38	0.09	0.75	0.06	PF00050(Kazal-type serine protease inhibitor domain);PF03146(Agrin NtA domain)	Agrin
BscC017g153	28.13	6.67	3.11	7.99	-	Expressed Protein
BscC018g002	0.81	14.39	0	0	-	Expressed Protein
BscC018g003	0	38.84	4.26	0	PF00104(Ligand-binding domain of nuclear hormone receptor);PF00105(Zinc finger, C4 type (two domains))	Nuclear hormone receptor family member nhr-31
BscC018g004	1.45	1.41	0.1	0.08	PF00292('Paired box' domain)	paired box protein Pax-7
BscC018g005	1.12	26.08	0	0	-	Expressed Protein
BscC018g015	1.12	26.08	0	0	-	Expressed Protein
BscC018g016	1.45	1.41	0.1	0.08	PF00292('Paired box' domain)	paired box protein Pax-7
BscC018g017	8.09	433.18	9.02	16.31	PF00104(Ligand-binding domain of nuclear hormone receptor);PF00105(Zinc finger, C4 type (two domains))	Nuclear hormone receptor family member nhr-31
BscC018g018	10.27	174.84	21.05	13.12	-	Expressed Protein
BscC018g019	0.4	1.17	0.06	0.74	PF00001(7 transmembrane receptor (rhodopsin family))	Adenosine receptor A2b
BscC018g137	11.72	13.26	5.8	4.5	PF02862(DDHD domain)	Phospholipase DDHD1
BscC018g138	106.63	45.05	120.46	99.93	PF01048(Phosphorylase superfamily)	S-methyl-5'-thioadenosine phosphorylase
BscC018g139	0.41	0.2	0.4	2.06	PF10317(Serpentine type 7TM GPCR chemoreceptor Srd)	Serpentine receptor class delta-18
BscC018g140	14.73	0.66	69.97	27.45	PF15035(Ciliary rootlet component, centrosome cohesion)	Spindle- and centromere-associated protein
BscC018g141	3.96	7.13	1.82	1.82	PF02214(BTB/POZ domain)	BTB/POZ domain-containing adapter for CUL3-mediated RhoA degradation protein 3
BscC018g142	11.62	23.63	7.17	1.12	-	Yip1 domain-containing protein
BscC018g148	13.94	14.81	6.78	4.65	PF04893(Yip1 domain)	Expressed Protein
BscC018g149	7.08	11.54	1.93	4.16	PF02214(BTB/POZ domain)	BTB/POZ domain-containing adapter for CUL3-mediated RhoA degradation protein 3
BscC018g150	19.74	0.93	108.15	65.3	PF15035(Ciliary rootlet component, centrosome cohesion)	Spindle- and centromere-associated protein
BscC018g151	0.41	0.2	0.4	0.54	PF10317(Serpentine type 7TM GPCR chemoreceptor Srd)	Serpentine receptor class delta-18
BscC018g152	115.13	24.95	71.97	57.1	PF01048(Phosphorylase superfamily)	S-methyl-5'-thioadenosine phosphorylase
BscC018g153	6.27	9.92	3.84	3.38	-	Phospholipase DDHD1
BscC018g225	3.03	4.64	1.29	5.07	PF00069(Protein kinase domain)	Serine/threonine-protein kinase NIM1
BscC018g228	5.54	5.88	607.59	1642.42	PF01183(Glycosyl hydrolases family 25)	putative GH family 25 lysozyme 4
BscC018g229	0.13	12.69	2.62	0.5	PF13855(Leucine rich repeat)	Chaoptin
BscC018g230	42.92	55.28	51.14	33.76	PF00484(Carbonic anhydrase)	Beta carbonic anhydrase 1
BscC018g394	0	0	0.92	0	-	Myotubularin-related protein 13
BscC018g397	0	0	0	0.19	-	Expressed Protein
BscC018g435	0.96	0	0	2.65	-	CBN-NST-1 protein
BscC018g436	0	0.33	0.86	1.2	-	GNL3L/Grn1 putative GTPase
BscC018g437	11.17	0	5.27	4.03	-	Expressed Protein
BscC018g439	0.01	0	0	0	PF00069(Protein kinase domain)	Tau-tubulin kinase 2
BscC018g440	10.67	0.13	4.73	2.35	PF03366(YEATS family)	Protein ENL
BscC018g441	0.97	0	0.33	0.47	-	Tristetraprolin
BscC019g154	14.15	23.21	18.51	16.12	-	Expressed Protein
BscC019g167	52.49	12.6	6.43	12.65	-	ground-like domain protein
BscC019g169	50.71	153.78	39.89	23.7	-	Expressed Protein
BscC020g335	74.22	0.05	0.14	18.34	PF03407(Nucleotide-diphospho-sugar transferase)	Expressed Protein
BscC020g336	0.59	13.74	16.29	5.42	PF00402(Calponin family repeat)	Calponin -like protein OV9M
BscC020g338	1.37	0	0	0	PF00067(Cytochrome P450)	Cytochrome P450 2B19
BscC020g340	14.93	2.13	3.58	2.45	-	Expressed Protein
BscC020g341	6.43	0.29	30.8	24.44	-	Expressed Protein
BscC020g372	256.44	1.17	2112.96	372.36	-	Expressed Protein
BscC020g373	13.39	108.59	27.57	14.27	-	Expressed Protein
BscC020g402	123.06	17.82	15.08	109.87	PF03407(Nucleotide-diphospho-sugar transferase)	Expressed Protein
BscC020g483	24.42	0.47	0.21	5.75	-	Expressed Protein
BscC020g647	372.07	1.86	0.98	51.86	-	Expressed Protein
BscC020g655	0	0	0	0.79	PF01019(Gamma-glutamyltranspeptidase)	Gamma-glutamyltranspeptidase 1
BscC021g168	0.56	10.12	0.19	0	PF01391(Collagen triple helix repeat (20 copies));PF01484(Nematode cuticle collagen N-terminal domain)	Expressed Protein
BscC022g190	2.76	23.29	2.97	2.58	PF01602(Adaptin N terminal region);PF02883(Adaptin C-terminal domain)	AP-1 complex subunit gamma-1
BscC022g191	10.31	6.02	2.66	5.97	PF04685(Glycosyl-hydrolase family 116, catalytic region);PF12215(beta-glucosidase 2, glycosyl-hydrolase family 116 N-term)	Non-lysosomal glucosylceramidase
BscC022g192	0	5.19	0	0.91	PF01722(BolA-like protein)	BolA-like protein 3
BscC022g193	0	0.91	0.57	0	-	Expressed Protein
BscC022g194	30.29	36.79	22.68	6.42	PF00069(Protein kinase domain)	Serine/threonine-protein kinase PRP4 -like protein
BscC022g196	4.61	26.75	9.53	8.66	PF01602(Adaptin N terminal region);PF02883(Adaptin C-terminal domain)	AP-1 complex subunit gamma-1
BscC022g197	29.95	14.92	24.64	26.57	PF04685(Glycosyl-hydrolase family 116, catalytic region);PF12215(beta-glucosidase 2, glycosyl-hydrolase family 116 N-term)	Non-lysosomal glucosylceramidase
BscC022g198	19.89	140.4	24.96	14.57	PF01722(BolA-like protein)	BolA-like protein 3
BscC022g199	83.38	93.45	27.24	25.09	-	Expressed Protein
BscC022g200	32.83	29.06	14.25	8.05	PF00069(Protein kinase domain)	Serine/threonine-protein kinase PRP4 -like protein
BscC023g256	8.08	26.09	15.46	20.48	PF00484(Carbonic anhydrase)	Beta carbonic anhydrase 1
BscC023g259	0.03	3.12	0.27	0.07	PF13855(Leucine rich repeat)	Chaoptin
BscC023g262	0.44	0.29	0.06	0.7	PF00069(Protein kinase domain)	Serine/threonine-protein kinase NIM1
BscC023g279	3.55	0.4	0.97	0.98	PF00883(Cytosol aminopeptidase family, catalytic domain);PF09358(Ubiquitin fold domain)	Putative aminopeptidase W07G4.4
BscC023g280	0.36	0.14	0.34	0.33	PF00899(ThiF family);PF10585(Ubiquitin-activating enzyme active site);PF16191(Ubiquitin-activating enzyme E1 four-helix bundle)	Ubiquitin-like modifier-activating enzyme 1
BscC023g286	0	0.22	0	0	PF00685(Sulfotransferase domain)	Sulfotransferase family cytosolic 2B member 1
BscC023g289	0	0	0	0	-	Expressed Protein
BscC023g294	2.39	0.43	0.15	1.31	PF13894(C2H2-type zinc finger)	Zinc finger and SCAN domain-containing protein 10
BscC023g295	10.69	29.25	11.4	16.22	PF00118(TCP-1/cpn60 chaperonin family)	T-complex protein 1 subunit epsilon
BscC023g296	8.57	7.15	2.48	2.47	-	Cyclic AMP-dependent transcription factor ATF-7
BscC023g297	147.36	2.87	16.15	30.6	-	Expressed Protein
BscC023g298	0.44	0	3.4	0	PF01694(Rhomboid family);PF13499(EF-hand domain pair)	Rhomboid-related protein 1
BscC023g299	54.42	0.41	0.44	5.64	PF00595(PDZ domain (Also known as DHR or GLGF))	Hypothetical 13.5 kDa protein C45G9.7 in chromosome III, putative
BscC023g302	2.14	0.34	0.77	0.61	PF10277(Frag1/DRAM/Sfk1 family)	Post-GPI attachment to proteins factor 2
BscC023g303	0.25	0	1.44	0.84	-	Expressed Protein
BscC023g304	0	0	0	0	PF00635(MSP (Major sperm protein) domain)	MSP-domain protein 3
BscC023g305	1.16	0.68	0.38	0.68	-	zinc finger protein, variant
BscC023g307	15.76	2.63	1.42	3.1	PF07714(Protein tyrosine kinase)	Tyrosine-protein kinase-like otk
BscC023g308	11.08	0.61	0.06	4.12	PF01210(NAD-dependent glycerol-3-phosphate dehydrogenase N-terminus);PF07479(NAD-dependent glycerol-3-phosphate dehydrogenase C-terminus)	putative glycerol-3-phosphate dehydrogenase 2
BscC023g313	0.12	0.13	0	0.15	PF16366(Cytoplasmic polyadenylation element-binding protein ZZ domain);PF16367(RNA recognition motif)	Cytoplasmic polyadenylation element-binding protein 1
BscC023g314	6.36	18.44	0.46	0.95	PF10300(Protein of unknown function (DUF3808))	Transketolase
BscC023g316	104.97	66.2	292.1	111.35	PF02221(ML domain)	ML domain containing protein
BscC023g317	6.02	10.85	5.23	8.09	PF00171(Aldehyde dehydrogenase family)	Succinate-semialdehyde dehydrogenase, mitochondrial
BscC023g318	0.18	2.25	0.47	1.25	PF03125(C. elegans Sre G protein-coupled chemoreceptor)	Expressed Protein
BscC023g321	0.07	0	0.16	0	PF14360(PAP2 superfamily C-terminal)	Sphingomyelin synthase-related 2
BscC023g362	28.11	0.65	15.26	28.15	PF16366(Cytoplasmic polyadenylation element-binding protein ZZ domain);PF16367(RNA recognition motif)	Cytoplasmic polyadenylation element-binding protein 1
BscC023g363	0	2.1	0.19	0	PF10300(Protein of unknown function (DUF3808))	Transketolase
BscC023g365	104.97	66.2	292.1	111.35	PF02221(ML domain)	ML domain containing protein
BscC023g366	7.15	27.32	15.32	11.33	PF00171(Aldehyde dehydrogenase family)	Succinate-semialdehyde dehydrogenase, mitochondrial
BscC023g367	0.42	1.25	0.94	0.81	PF03125(C. elegans Sre G protein-coupled chemoreceptor)	Expressed Protein
BscC023g369	0.53	9.37	23.72	37.33	PF14360(PAP2 superfamily C-terminal)	Sphingomyelin synthase-related 2
BscC025g050	0	0	0	0	-	Expressed Protein
BscC025g053	20.53	3.76	1.46	0.36	-	Dynactin subunit 6
BscC025g054	1.48	0	0.07	0.2	PF17146(PIN domain of ribonuclease)	RNA-binding protein NOB1
BscC025g072	2.43	0.31	0.47	1.02	PF00557(Metallopeptidase family M24);PF14826(FACT complex subunit SPT16 N-terminal lobe domain)	FACT complex subunit spt-16
BscC025g106	4.66	2	0	0	-	Nucleoprotein TPR
BscC025g109	108.49	0.4	7	8.17	-	Nucleoprotein TPR
BscC025g111	7.36	0	0	0	PF00241(Cofilin/tropomyosin-type actin-binding protein)	Actin-depolymerizing factor 1, isoforms a/b
BscC026g030	1.22	0	0	0	PF00241(Cofilin/tropomyosin-type actin-binding protein)	Actin-depolymerizing factor 1, isoforms a/b
BscC026g032	5.71	0	0.59	0	-	Nucleoprotein TPR
BscC026g034	2.33	1	0	0	-	Nucleoprotein TPR
BscC027g010	6.13	5.68	0.2	2.82	-	Ras-related protein Rab-18
BscC027g011	0.94	0	0	0.6	-	Tau-tubulin kinase 2
BscC027g012	0.12	0.23	0.04	0.14	PF01094(Receptor family ligand binding region);PF07701(Heme NO binding associated);PF07714(Protein tyrosine kinase)	Guanylate cyclase receptor-type gcy-1
BscC027g015	1.32	0.14	0	0.06	PF00503(G-protein alpha subunit)	Guanine nucleotide binding protein (G-protein) domain containing protein
BscC027g016	3.78	0	0	0	-	Thiosulfate sulfurtransferase
BscC027g040	38.12	5.19	4.01	8.37	PF08449(UAA transporter family)	Adenosine 3'-phospho 5'-phosphosulfate transporter 2
BscC027g042	7.37	0.33	0.57	1.44	PF00069(Protein kinase domain)	Putative serine/threonine-protein kinase C05D10.2
BscC027g043	92.27	689.3	248.68	166.78	PF00240(Ubiquitin family);PF01599(Ribosomal protein S27a)	Ubiquitin-40S ribosomal protein S27a
BscC027g044	80.89	134.29	215.85	55.79	PF00262(Calreticulin family)	calreticulin
BscC030g016	0.22	3.24	3.32	0	-	Expressed Protein
BscC030g017	0	0	0	0	PF07782(DC-STAMP-like protein)	DC-STAMP-like protein
BscC030g018	12.92	5.31	2.18	5.32	PF04032(RNAse P Rpr2/Rpp21/SNM1 subunit domain)	RNAse P Rpr2/Rpp21 subunit domain protein
BscC030g019	29.73	166.4	37.2	57.25	PF08524(rRNA processing)	Expressed Protein
BscC030g020	17.07	31.51	20.97	17.73	PF01398(JAB1/Mov34/MPN/PAD-1 ubiquitin protease);PF13012(Maintenance of mitochondrial structure and function)	26S proteasome non-ATPase regulatory subunit 7
BscC030g021	28.29	8.63	3.34	7.77	PF09445(RNA cap guanine-N2 methyltransferase)	Trimethylguanosine synthase
BscC030g022	17.14	7.95	3.46	7.02	PF00515(Tetratricopeptide repeat);PF16669(Tetratricopeptide repeat protein 5 OB fold domain)	Tetratricopeptide repeat protein 5
BscC032g002	0	0.09	0.06	0.07	-	Expressed Protein
BscC032g006	28.71	13.3	4.79	7.31	PF00069(Protein kinase domain)	Cyclin-dependent kinase 5
BscC036g001	8.64	69.03	10.16	15.36	PF00005(ABC transporter);PF12848(ABC transporter)	ATP-binding cassette sub-family F member 2
BscC036g003	0.08	2.09	0.01	0	PF04547(Calcium-activated chloride channel);PF16178(Dimerisation domain of Ca+-activated chloride-channel, anoctamin)	Anoctamin-7
BscC036g004	0.07	1.82	0.11	0.13	PF04547(Calcium-activated chloride channel)	Anoctamin-7
BscC036g005	0	0	0.18	0	PF00349(Hexokinase);PF03727(Hexokinase)	Hexokinase-2
BscC036g006	4.09	64.29	43.51	27.46	-	Expressed Protein
BscC045g006	5.35	0.31	0	1.34	PF07645(Calcium-binding EGF domain);PF12662(Complement Clr-like EGF-like)	Fibulin-1
BscC069g001	0.05	0.11	0.08	0.25	PF01762(Galactosyltransferase)	UDP-GlcNAc:betaGal beta-1,3-N-acetylglucosaminyltransferase 7
BscC069g003	8.5	0.04	1.05	1.07	PF00858(Amiloride-sensitive sodium channel)	Acid-sensing ion channel 1
BscC081g001	0.16	0.12	0	0.02	PF00105(Zinc finger, C4 type (two domains))	Retinoic acid receptor RXR-gamma
BscC087g001	6.87	10.1	10.64	4.78	PF06579(Caenorhabditis elegans ly-6-related protein)	hot-9
BscC094g001	0.4	1.17	0.06	0.74	PF00001(7 transmembrane receptor (rhodopsin family))	Adenosine receptor A2b
