# Supplementary material for: Genome of the Giant Panda Roundworm Illuminates Its Host Shift and Parasitic Adaptation
Source: Genomics Proteomics Bioinformatics. 2021 Sep 3;20(2):366–81. doi: 10.1016/j.gpb.2021.08.002 (PMC9684166; doi:10.1016/j.gpb.2021.08.002)
Supplement: Supplementary Table S21 [file mmc22.xlsx]

## Sheet: Sheet1
Table S21 GO enrichment of genes in segmental duplications of the B. schroederi genome
Ontology	GO term	Description	GeneRatio	BgRatio	p value	Gene ID	Count
Biological process	GO:1901136	carbohydrate derivative catabolic process	7/327	16/4634	5.3621e-05	BscC011g232/BscC011g233/BscC014g681/BscC022g197/BscC018g228/BscC022g191/BscC023g308	7
Biological process	GO:0006468	protein phosphorylation	51/327	428/4634	8.8707e-05	BscC012g361/BscC013g328/BscC010g435/BscC018g225/BscC005g569/BscC004g160/BscC012g324/BscC005g524/BscC007g133/BscC012g124/BscC014g411/BscC014g779/BscC012g409/BscC008g347/BscC022g200/BscC010g516/BscC012g372/BscC010g300/BscC004g473/BscC018g439/BscC006g065/BscC005g558/BscC027g042/BscC016g470/BscC023g262/BscC014g289/BscC008g411/BscC022g194/BscC002g440/BscC023g307/BscC004g118/BscC032g006/BscC013g298/Bsc…	51
Biological process	GO:0065003	protein-containing complex assembly	14/327	63/4634	8.9929e-05	BscC016g290/BscC005g745/BscC005g447/BscC018g149/BscC014g781/BscC016g267/BscC014g702/BscC011g023/BscC018g141/BscC011g167/BscC011g203/BscC011g029/BscC014g828/BscC013g044	14
Biological process	GO:0006672	ceramide metabolic process	4/327	5/4634	0.00011507	BscC007g373/BscC013g244/BscC022g197/BscC022g191	4
Biological process	GO:0043933	protein-containing complex subunit organization	14/327	69/4634	0.00025221	BscC016g290/BscC005g745/BscC005g447/BscC018g149/BscC014g781/BscC016g267/BscC014g702/BscC011g023/BscC018g141/BscC011g167/BscC011g203/BscC011g029/BscC014g828/BscC013g044	14
Biological process	GO:0006413	translational initiation	7/327	20/4634	0.00028375	BscC014g357/BscC010g463/BscC010g349/BscC014g509/BscC010g406/BscC010g405/BscC015g363	7
Biological process	GO:0016310	phosphorylation	52/327	464/4634	0.00036593	BscC012g361/BscC013g328/BscC010g435/BscC018g225/BscC005g569/BscC004g160/BscC012g324/BscC005g524/BscC007g133/BscC012g124/BscC014g411/BscC014g779/BscC012g409/BscC008g347/BscC022g200/BscC010g516/BscC012g372/BscC010g300/BscC004g473/BscC018g439/BscC006g065/BscC005g558/BscC027g042/BscC016g470/BscC023g262/BscC014g289/BscC008g411/BscC022g194/BscC002g440/BscC023g307/BscC004g118/BscC032g006/BscC013g298/Bsc…	52
Biological process	GO:0044237	cellular metabolic process	151/327	1740/4634	0.00057724	BscC010g316/BscC009g385/BscC006g297/BscC010g435/BscC018g225/BscC004g160/BscC012g324/BscC005g524/BscC007g133/BscC018g228/BscC010g272/BscC005g522/BscC014g338/BscC011g232/BscC008g347/BscC008g103/BscC011g233/BscC022g200/BscC007g373/BscC013g244/BscC004g311/BscC010g300/BscC006g065/BscC004g150/BscC012g611/BscC027g042/BscC012g610/BscC014g681/BscC001g884/BscC016g470/BscC007g545/BscC023g262/BscC008g170/Bsc…	151
Biological process	GO:0071704	organic substance metabolic process	174/327	2067/4634	0.00073672	BscC010g316/BscC009g385/BscC006g297/BscC009g384/BscC010g435/BscC005g646/BscC018g225/BscC004g160/BscC012g324/BscC005g524/BscC007g133/BscC018g228/BscC010g272/BscC005g522/BscC014g338/BscC011g232/BscC008g347/BscC008g103/BscC011g233/BscC022g200/BscC007g373/BscC005g360/BscC013g244/BscC004g311/BscC010g300/BscC006g065/BscC004g150/BscC012g611/BscC027g042/BscC012g610/BscC014g681/BscC001g884/BscC016g470/Bsc…	174
Biological process	GO:0044238	primary metabolic process	165/327	1946/4634	0.00084048	BscC010g316/BscC009g385/BscC006g297/BscC009g384/BscC010g435/BscC005g646/BscC018g225/BscC004g160/BscC012g324/BscC005g524/BscC007g133/BscC018g228/BscC010g272/BscC005g522/BscC014g338/BscC011g232/BscC008g347/BscC008g103/BscC011g233/BscC022g200/BscC007g373/BscC005g360/BscC013g244/BscC004g311/BscC010g300/BscC006g065/BscC004g150/BscC012g611/BscC027g042/BscC012g610/BscC014g681/BscC001g884/BscC016g470/Bsc…	165
Biological process	GO:0022607	cellular component assembly	14/327	78/4634	0.00093402	BscC016g290/BscC005g745/BscC005g447/BscC018g149/BscC014g781/BscC016g267/BscC014g702/BscC011g023/BscC018g141/BscC011g167/BscC011g203/BscC011g029/BscC014g828/BscC013g044	14
Biological process	GO:1901071	glucosamine-containing compound metabolic process	9/327	38/4634	0.001015	BscC011g232/BscC011g233/BscC012g094/BscC009g480/BscC009g492/BscC014g706/BscC005g445/BscC009g504/BscC009g191	9
Biological process	GO:0006040	amino sugar metabolic process	9/327	38/4634	0.001015	BscC011g232/BscC011g233/BscC012g094/BscC009g480/BscC009g492/BscC014g706/BscC005g445/BscC009g504/BscC009g191	9
Biological process	GO:0016192	vesicle-mediated transport	15/327	88/4634	0.0010815	BscC004g124/BscC013g028/BscC001g028/BscC005g367/BscC016g016/BscC013g074/BscC005g295/BscC012g326/BscC013g300/BscC016g507/BscC022g196/BscC022g190/BscC015g353/BscC013g330/BscC013g077	15
Biological process	GO:0043412	macromolecule modification	71/327	730/4634	0.0019547	BscC012g361/BscC009g385/BscC013g328/BscC010g435/BscC018g225/BscC005g569/BscC004g160/BscC012g324/BscC005g524/BscC007g133/BscC012g247/BscC012g124/BscC014g411/BscC014g255/BscC005g522/BscC014g779/BscC014g338/BscC012g409/BscC008g347/BscC022g200/BscC010g516/BscC017g101/BscC012g372/BscC004g311/BscC010g300/BscC004g473/BscC018g439/BscC006g065/BscC005g558/BscC027g042/BscC012g610/BscC001g884/BscC016g470/Bsc…	71
Biological process	GO:0006665	sphingolipid metabolic process	4/327	9/4634	0.0023078	BscC007g373/BscC013g244/BscC022g197/BscC022g191	4
Biological process	GO:1901564	organonitrogen compound metabolic process	122/327	1400/4634	0.0026065	BscC009g385/BscC006g297/BscC009g384/BscC010g435/BscC005g646/BscC018g225/BscC004g160/BscC012g324/BscC005g524/BscC007g133/BscC018g228/BscC010g272/BscC005g522/BscC014g338/BscC011g232/BscC008g347/BscC008g103/BscC011g233/BscC022g200/BscC007g373/BscC005g360/BscC013g244/BscC004g311/BscC010g300/BscC006g065/BscC004g150/BscC027g042/BscC012g610/BscC016g470/BscC023g262/BscC008g170/BscC014g289/BscC014g684/Bsc…	122
Biological process	GO:0034622	cellular protein-containing complex assembly	8/327	36/4634	0.0029728	BscC016g267/BscC014g702/BscC011g167/BscC011g203/BscC016g290/BscC005g745/BscC005g447/BscC013g044	8
Biological process	GO:0006464	cellular protein modification process	67/327	693/4634	0.0031291	BscC012g361/BscC009g385/BscC013g328/BscC010g435/BscC018g225/BscC005g569/BscC004g160/BscC012g324/BscC005g524/BscC007g133/BscC012g247/BscC012g124/BscC014g411/BscC014g255/BscC005g522/BscC014g779/BscC014g338/BscC012g409/BscC008g347/BscC022g200/BscC010g516/BscC017g101/BscC012g372/BscC004g311/BscC010g300/BscC004g473/BscC018g439/BscC006g065/BscC005g558/BscC027g042/BscC012g610/BscC016g470/BscC023g262/Bsc…	67
Biological process	GO:0036211	protein modification process	67/327	693/4634	0.0031291	BscC012g361/BscC009g385/BscC013g328/BscC010g435/BscC018g225/BscC005g569/BscC004g160/BscC012g324/BscC005g524/BscC007g133/BscC012g247/BscC012g124/BscC014g411/BscC014g255/BscC005g522/BscC014g779/BscC014g338/BscC012g409/BscC008g347/BscC022g200/BscC010g516/BscC017g101/BscC012g372/BscC004g311/BscC010g300/BscC004g473/BscC018g439/BscC006g065/BscC005g558/BscC027g042/BscC012g610/BscC016g470/BscC023g262/Bsc…	67
Biological process	GO:0006807	nitrogen compound metabolic process	147/327	1752/4634	0.0036422	BscC010g316/BscC009g385/BscC006g297/BscC009g384/BscC010g435/BscC005g646/BscC018g225/BscC004g160/BscC012g324/BscC005g524/BscC007g133/BscC018g228/BscC010g272/BscC005g522/BscC014g338/BscC011g232/BscC008g347/BscC008g103/BscC011g233/BscC022g200/BscC007g373/BscC005g360/BscC013g244/BscC004g311/BscC010g300/BscC006g065/BscC004g150/BscC027g042/BscC012g610/BscC001g884/BscC016g470/BscC023g262/BscC008g170/Bsc…	147
Biological process	GO:0005984	disaccharide metabolic process	5/327	16/4634	0.0038724	BscC008g458/BscC010g299/BscC009g321/BscC008g393/BscC009g316	5
Biological process	GO:0005991	trehalose metabolic process	5/327	16/4634	0.0038724	BscC008g458/BscC010g299/BscC009g321/BscC008g393/BscC009g316	5
Biological process	GO:0006796	phosphate-containing compound metabolic process	67/327	703/4634	0.0044636	BscC012g361/BscC013g328/BscC010g435/BscC018g225/BscC005g569/BscC004g160/BscC012g324/BscC005g524/BscC007g133/BscC012g247/BscC012g124/BscC014g411/BscC005g522/BscC014g779/BscC012g409/BscC008g347/BscC022g200/BscC010g516/BscC017g101/BscC012g372/BscC004g311/BscC010g300/BscC004g473/BscC018g439/BscC006g065/BscC005g558/BscC027g042/BscC014g681/BscC016g470/BscC007g069/BscC007g545/BscC023g262/BscC014g289/Bsc…	67
Biological process	GO:0008152	metabolic process	206/327	2594/4634	0.0045345	BscC004g562/BscC009g385/BscC006g297/BscC009g384/BscC012g324/BscC010g272/BscC008g347/BscC008g103/BscC005g360/BscC013g244/BscC011g195/BscC004g311/BscC006g065/BscC016g470/BscC007g545/BscC014g289/BscC008g458/BscC013g371/BscC012g338/BscC023g307/BscC004g438/BscC006g069/BscC009g492/BscC013g373/BscC002g048/BscC002g049/BscC023g308/BscC013g374/BscC004g312/BscC006g270/BscC010g299/BscC010g291/BscC014g836/Bsc…	206
Biological process	GO:0006793	phosphorus metabolic process	67/327	705/4634	0.0047831	BscC012g361/BscC013g328/BscC010g435/BscC018g225/BscC005g569/BscC004g160/BscC012g324/BscC005g524/BscC007g133/BscC012g247/BscC012g124/BscC014g411/BscC005g522/BscC014g779/BscC012g409/BscC008g347/BscC022g200/BscC010g516/BscC017g101/BscC012g372/BscC004g311/BscC010g300/BscC004g473/BscC018g439/BscC006g065/BscC005g558/BscC027g042/BscC014g681/BscC016g470/BscC007g069/BscC007g545/BscC023g262/BscC014g289/Bsc…	67
Biological process	GO:0046168	glycerol-3-phosphate catabolic process	2/327	2/4634	0.0049653	BscC014g681/BscC023g308	2
Biological process	GO:0007265	Ras protein signal transduction	2/327	2/4634	0.0049653	BscC023g299/BscC014g685	2
Biological process	GO:0007266	Rho protein signal transduction	2/327	2/4634	0.0049653	BscC023g299/BscC014g685	2
Biological process	GO:0031122	cytoplasmic microtubule organization	2/327	2/4634	0.0049653	BscC014g702/BscC005g447	2
Biological process	GO:0030111	regulation of Wnt signaling pathway	2/327	2/4634	0.0049653	BscC023g299/BscC014g685	2
Biological process	GO:0070071	proton-transporting two-sector ATPase complex assembly	2/327	2/4634	0.0049653	BscC016g267/BscC016g290	2
Biological process	GO:0043461	proton-transporting ATP synthase complex assembly	2/327	2/4634	0.0049653	BscC016g267/BscC016g290	2
Biological process	GO:0006106	fumarate metabolic process	2/327	2/4634	0.0049653	BscC014g760/BscC014g806	2
Biological process	GO:0009311	oligosaccharide metabolic process	5/327	17/4634	0.0051738	BscC008g458/BscC010g299/BscC009g321/BscC008g393/BscC009g316	5
Biological process	GO:0042221	response to chemical	13/327	84/4634	0.0054626	BscC004g244/BscC004g233/BscC004g143/BscC013g414/BscC017g150/BscC018g017/BscC012g258/BscC081g001/BscC018g003/BscC013g390/BscC014g754/BscC014g800/BscC006g688	13
Biological process	GO:0042493	response to drug	3/327	6/4634	0.0059309	BscC017g150/BscC014g754/BscC014g800	3
Biological process	GO:0051260	protein homooligomerization	6/327	25/4634	0.0066243	BscC011g023/BscC018g141/BscC011g029/BscC018g149/BscC014g828/BscC014g781	6
Biological process	GO:0006022	aminoglycan metabolic process	8/327	41/4634	0.0068935	BscC011g232/BscC011g233/BscC012g094/BscC009g480/BscC009g492/BscC018g228/BscC009g504/BscC009g191	8
Biological process	GO:0051259	protein complex oligomerization	6/327	27/4634	0.009826	BscC011g023/BscC018g141/BscC011g029/BscC018g149/BscC014g828/BscC014g781	6
Biological process	GO:0006030	chitin metabolic process	7/327	35/4634	0.0098314	BscC011g232/BscC011g233/BscC012g094/BscC009g480/BscC009g492/BscC009g504/BscC009g191	7
Biological process	GO:0044267	cellular protein metabolic process	83/327	936/4634	0.010678	BscC012g361/BscC009g385/BscC006g297/BscC013g328/BscC010g435/BscC018g225/BscC005g569/BscC004g160/BscC012g324/BscC005g524/BscC007g133/BscC012g247/BscC012g124/BscC014g411/BscC012g123/BscC014g255/BscC005g522/BscC014g779/BscC014g338/BscC012g409/BscC008g347/BscC008g103/BscC022g200/BscC010g516/BscC017g101/BscC012g372/BscC004g311/BscC010g300/BscC004g473/BscC010g463/BscC010g349/BscC018g439/BscC006g065/Bsc…	83
Biological process	GO:1901565	organonitrogen compound catabolic process	13/327	92/4634	0.011706	BscC012g610/BscC012g630/BscC018g228/BscC014g255/BscC014g338/BscC011g232/BscC011g233/BscC012g613/BscC012g634/BscC013g332/BscC013g302/BscC022g197/BscC022g191	13
Biological process	GO:0070887	cellular response to chemical stimulus	11/327	73/4634	0.012457	BscC013g390/BscC004g244/BscC004g233/BscC004g143/BscC013g414/BscC017g150/BscC018g017/BscC012g258/BscC081g001/BscC018g003/BscC006g688	11
Biological process	GO:0071310	cellular response to organic substance	11/327	73/4634	0.012457	BscC013g390/BscC004g244/BscC004g233/BscC004g143/BscC013g414/BscC017g150/BscC018g017/BscC012g258/BscC081g001/BscC018g003/BscC006g688	11
Biological process	GO:0071495	cellular response to endogenous stimulus	11/327	73/4634	0.012457	BscC013g390/BscC004g244/BscC004g233/BscC004g143/BscC013g414/BscC017g150/BscC018g017/BscC012g258/BscC081g001/BscC018g003/BscC006g688	11
Biological process	GO:0043170	macromolecule metabolic process	127/327	1533/4634	0.013448	BscC010g316/BscC009g385/BscC006g297/BscC009g384/BscC010g435/BscC005g646/BscC018g225/BscC004g160/BscC012g324/BscC005g524/BscC007g133/BscC018g228/BscC005g522/BscC014g338/BscC011g232/BscC008g347/BscC008g103/BscC011g233/BscC022g200/BscC005g360/BscC004g311/BscC010g300/BscC006g065/BscC027g042/BscC012g610/BscC001g884/BscC016g470/BscC023g262/BscC008g170/BscC014g289/BscC014g684/BscC027g043/BscC013g371/Bsc…	127
Biological process	GO:0009719	response to endogenous stimulus	11/327	74/4634	0.013741	BscC013g390/BscC004g244/BscC004g233/BscC004g143/BscC013g414/BscC017g150/BscC018g017/BscC012g258/BscC081g001/BscC018g003/BscC006g688	11
Biological process	GO:0016042	lipid catabolic process	4/327	14/4634	0.013826	BscC022g197/BscC007g069/BscC007g545/BscC022g191	4
Biological process	GO:0019722	calcium-mediated signaling	2/327	3/4634	0.014199	BscC012g137/BscC012g125	2
Biological process	GO:0008535	respiratory chain complex IV assembly	2/327	3/4634	0.014199	BscC011g167/BscC011g203	2
Biological process	GO:0046466	membrane lipid catabolic process	2/327	3/4634	0.014199	BscC022g197/BscC022g191	2
Biological process	GO:0046477	glycosylceramide catabolic process	2/327	3/4634	0.014199	BscC022g197/BscC022g191	2
Biological process	GO:0046479	glycosphingolipid catabolic process	2/327	3/4634	0.014199	BscC022g197/BscC022g191	2
Biological process	GO:0052646	alditol phosphate metabolic process	2/327	3/4634	0.014199	BscC014g681/BscC023g308	2
Biological process	GO:0046514	ceramide catabolic process	2/327	3/4634	0.014199	BscC022g197/BscC022g191	2
Biological process	GO:0030149	sphingolipid catabolic process	2/327	3/4634	0.014199	BscC022g197/BscC022g191	2
Biological process	GO:0032218	riboflavin transport	2/327	3/4634	0.014199	BscC014g754/BscC014g800	2
Biological process	GO:0019932	second-messenger-mediated signaling	2/327	3/4634	0.014199	BscC012g137/BscC012g125	2
Biological process	GO:0006677	glycosylceramide metabolic process	2/327	3/4634	0.014199	BscC022g197/BscC022g191	2
Biological process	GO:0006678	glucosylceramide metabolic process	2/327	3/4634	0.014199	BscC022g197/BscC022g191	2
Biological process	GO:0006680	glucosylceramide catabolic process	2/327	3/4634	0.014199	BscC022g197/BscC022g191	2
Biological process	GO:0006687	glycosphingolipid metabolic process	2/327	3/4634	0.014199	BscC022g197/BscC022g191	2
Biological process	GO:0017004	cytochrome complex assembly	2/327	3/4634	0.014199	BscC011g167/BscC011g203	2
Biological process	GO:0033617	mitochondrial respiratory chain complex IV assembly	2/327	3/4634	0.014199	BscC011g167/BscC011g203	2
Biological process	GO:0009081	branched-chain amino acid metabolic process	2/327	3/4634	0.014199	BscC010g291/BscC010g285	2
Biological process	GO:0006044	N-acetylglucosamine metabolic process	2/327	3/4634	0.014199	BscC014g706/BscC005g445	2
Biological process	GO:0019377	glycolipid catabolic process	2/327	3/4634	0.014199	BscC022g197/BscC022g191	2
Biological process	GO:0006072	glycerol-3-phosphate metabolic process	2/327	3/4634	0.014199	BscC014g681/BscC023g308	2
Biological process	GO:0051180	vitamin transport	2/327	3/4634	0.014199	BscC014g754/BscC014g800	2
Biological process	GO:0006026	aminoglycan catabolic process	3/327	8/4634	0.01493	BscC011g232/BscC011g233/BscC018g228	3
Biological process	GO:1901135	carbohydrate derivative metabolic process	23/327	205/4634	0.016786	BscC012g370/BscC012g094/BscC014g681/BscC018g138/BscC018g228/BscC027g012/BscC005g556/BscC005g445/BscC009g504/BscC011g232/BscC018g152/BscC011g233/BscC007g044/BscC009g480/BscC036g005/BscC009g492/BscC022g197/BscC014g706/BscC022g191/BscC006g689/BscC023g308/BscC069g001/BscC009g191	23
Biological process	GO:0010033	response to organic substance	11/327	77/4634	0.018194	BscC013g390/BscC004g244/BscC004g233/BscC004g143/BscC013g414/BscC017g150/BscC018g017/BscC012g258/BscC081g001/BscC018g003/BscC006g688	11
Biological process	GO:0044085	cellular component biogenesis	14/327	109/4634	0.020064	BscC016g290/BscC005g745/BscC005g447/BscC018g149/BscC014g781/BscC016g267/BscC014g702/BscC011g023/BscC018g141/BscC011g167/BscC011g203/BscC011g029/BscC014g828/BscC013g044	14
Biological process	GO:0044260	cellular macromolecule metabolic process	97/327	1151/4634	0.022663	BscC010g316/BscC009g385/BscC006g297/BscC010g435/BscC018g225/BscC004g160/BscC012g324/BscC005g524/BscC007g133/BscC018g228/BscC005g522/BscC014g338/BscC008g347/BscC008g103/BscC022g200/BscC004g311/BscC010g300/BscC006g065/BscC027g042/BscC012g610/BscC001g884/BscC016g470/BscC023g262/BscC008g170/BscC014g289/BscC027g043/BscC013g371/BscC012g613/BscC002g440/BscC023g307/BscC002g049/BscC015g363/BscC004g312/Bsc…	97
Biological process	GO:1901575	organic substance catabolic process	18/327	156/4634	0.025174	BscC012g610/BscC014g681/BscC012g630/BscC007g069/BscC018g228/BscC007g545/BscC014g255/BscC014g338/BscC011g232/BscC011g233/BscC012g613/BscC012g634/BscC036g005/BscC013g332/BscC013g302/BscC022g197/BscC022g191/BscC023g308	18
Biological process	GO:0005975	carbohydrate metabolic process	20/327	179/4634	0.025836	BscC010g299/BscC004g131/BscC009g321/BscC016g280/BscC014g681/BscC008g393/BscC018g228/BscC012g343/BscC009g316/BscC005g510/BscC008g458/BscC011g232/BscC016g257/BscC005g573/BscC011g233/BscC013g322/BscC036g005/BscC013g295/BscC023g308/BscC009g191	20
Biological process	GO:0009452	7-methylguanosine RNA capping	2/327	4/4634	0.027078	BscC030g021/BscC001g884	2
Biological process	GO:0033108	mitochondrial respiratory chain complex assembly	2/327	4/4634	0.027078	BscC011g167/BscC011g203	2
Biological process	GO:0098657	import into cell	2/327	4/4634	0.027078	BscC013g074/BscC013g077	2
Biological process	GO:0031109	microtubule polymerization or depolymerization	2/327	4/4634	0.027078	BscC014g702/BscC005g447	2
Biological process	GO:0006555	methionine metabolic process	2/327	4/4634	0.027078	BscC013g373/BscC013g396	2
Biological process	GO:0036260	RNA capping	2/327	4/4634	0.027078	BscC030g021/BscC001g884	2
Biological process	GO:0046785	microtubule polymerization	2/327	4/4634	0.027078	BscC014g702/BscC005g447	2
Biological process	GO:0006890	retrograde vesicle-mediated transport, Golgi to endoplasmic reticulum	2/327	4/4634	0.027078	BscC005g295/BscC005g367	2
Biological process	GO:0006897	endocytosis	2/327	4/4634	0.027078	BscC013g074/BscC013g077	2
Biological process	GO:0007020	microtubule nucleation	2/327	4/4634	0.027078	BscC014g702/BscC005g447	2
Biological process	GO:0034755	iron ion transmembrane transport	2/327	4/4634	0.027078	BscC006g301/BscC006g300	2
Biological process	GO:0019538	protein metabolic process	96/327	1146/4634	0.027355	BscC012g361/BscC009g385/BscC006g297/BscC009g384/BscC013g328/BscC010g435/BscC005g646/BscC018g225/BscC005g569/BscC004g160/BscC012g324/BscC005g524/BscC007g133/BscC012g247/BscC012g124/BscC014g411/BscC012g123/BscC014g255/BscC005g522/BscC014g779/BscC014g338/BscC012g409/BscC008g347/BscC008g103/BscC022g200/BscC005g360/BscC010g516/BscC017g101/BscC017g102/BscC012g372/BscC004g311/BscC010g300/BscC004g473/Bsc…	96
Biological process	GO:0044262	cellular carbohydrate metabolic process	6/327	34/4634	0.029484	BscC008g458/BscC010g299/BscC009g321/BscC036g005/BscC008g393/BscC009g316	6
Biological process	GO:0009056	catabolic process	18/327	160/4634	0.031527	BscC012g610/BscC014g681/BscC012g630/BscC007g069/BscC018g228/BscC007g545/BscC014g255/BscC014g338/BscC011g232/BscC011g233/BscC012g613/BscC012g634/BscC036g005/BscC013g332/BscC013g302/BscC022g197/BscC022g191/BscC023g308	18
Biological process	GO:0032870	cellular response to hormone stimulus	9/327	65/4634	0.037242	BscC013g390/BscC004g244/BscC004g233/BscC013g414/BscC017g150/BscC018g017/BscC081g001/BscC018g003/BscC006g688	9
Biological process	GO:0009987	cellular process	201/327	2626/4634	0.038826	BscC009g385/BscC006g297/BscC012g324/BscC010g272/BscC008g347/BscC008g103/BscC013g244/BscC004g311/BscC017g150/BscC006g065/BscC016g470/BscC007g545/BscC014g289/BscC008g458/BscC013g371/BscC012g338/BscC023g307/BscC006g069/BscC002g284/BscC009g492/BscC013g373/BscC002g049/BscC013g375/BscC023g308/BscC004g312/BscC006g270/BscC010g299/BscC010g291/BscC014g836/BscC002g294/BscC008g321/BscC009g480/BscC017g049/Bsc…	201
Biological process	GO:0009725	response to hormone	9/327	66/4634	0.040561	BscC013g390/BscC004g244/BscC004g233/BscC013g414/BscC017g150/BscC018g017/BscC081g001/BscC018g003/BscC006g688	9
Biological process	GO:0051258	protein polymerization	2/327	5/4634	0.043044	BscC014g702/BscC005g447	2
Biological process	GO:0031124	mRNA 3'-end processing	2/327	5/4634	0.043044	BscC012g624/BscC012g645	2
Biological process	GO:0015893	drug transport	2/327	5/4634	0.043044	BscC014g754/BscC014g800	2
Biological process	GO:0006826	iron ion transport	2/327	5/4634	0.043044	BscC006g301/BscC006g300	2
Biological process	GO:0009187	cyclic nucleotide metabolic process	4/327	20/4634	0.047939	BscC012g618/BscC012g639/BscC007g044/BscC027g012	4
Biological process	GO:0009190	cyclic nucleotide biosynthetic process	4/327	20/4634	0.047939	BscC012g618/BscC012g639/BscC007g044/BscC027g012	4
Cellular component	GO:0048475	coated membrane	8/181	33/2727	0.0010629	BscC016g016/BscC013g028/BscC013g300/BscC016g507/BscC022g196/BscC001g028/BscC022g190/BscC013g330	8
Cellular component	GO:0030117	membrane coat	8/181	33/2727	0.0010629	BscC016g016/BscC013g028/BscC013g300/BscC016g507/BscC022g196/BscC001g028/BscC022g190/BscC013g330	8
Cellular component	GO:0019774	proteasome core complex, beta-subunit complex	2/181	2/2727	0.0043827	BscC013g332/BscC013g302	2
Cellular component	GO:0016533	protein kinase 5 complex	2/181	2/2727	0.0043827	BscC004g227/BscC004g238	2
Cellular component	GO:0000930	gamma-tubulin complex	2/181	2/2727	0.0043827	BscC014g702/BscC005g447	2
Cellular component	GO:0045239	tricarboxylic acid cycle enzyme complex	2/181	2/2727	0.0043827	BscC014g760/BscC014g806	2
Cellular component	GO:0098805	whole membrane	7/181	35/2727	0.0069264	BscC013g028/BscC006g295/BscC013g300/BscC015g362/BscC016g507/BscC006g306/BscC013g330	7
Cellular component	GO:0030118	clathrin coat	4/181	14/2727	0.011096	BscC013g028/BscC016g507/BscC022g196/BscC022g190	4
Cellular component	GO:0005798	Golgi-associated vesicle	4/181	14/2727	0.011096	BscC013g028/BscC013g300/BscC016g507/BscC013g330	4
Cellular component	GO:0030120	vesicle coat	4/181	14/2727	0.011096	BscC013g028/BscC013g300/BscC016g507/BscC013g330	4
Cellular component	GO:0030659	cytoplasmic vesicle membrane	4/181	14/2727	0.011096	BscC013g028/BscC013g300/BscC016g507/BscC013g330	4
Cellular component	GO:0030660	Golgi-associated vesicle membrane	4/181	14/2727	0.011096	BscC013g028/BscC013g300/BscC016g507/BscC013g330	4
Cellular component	GO:0030662	coated vesicle membrane	4/181	14/2727	0.011096	BscC013g028/BscC013g300/BscC016g507/BscC013g330	4
Cellular component	GO:0012506	vesicle membrane	4/181	14/2727	0.011096	BscC013g028/BscC013g300/BscC016g507/BscC013g330	4
Cellular component	GO:0005737	cytoplasm	36/181	375/2727	0.011291	BscC009g384/BscC013g028/BscC023g279/BscC016g280/BscC006g295/BscC005g546/BscC012g122/BscC014g357/BscC002g051/BscC013g300/BscC016g507/BscC015g353/BscC017g098/BscC010g463/BscC010g349/BscC014g760/BscC014g681/BscC001g028/BscC012g476/BscC027g044/BscC012g450/BscC016g257/BscC016g016/BscC011g167/BscC011g203/BscC015g362/BscC022g196/BscC014g509/BscC010g406/BscC010g405/BscC022g190/BscC006g306/BscC014g806/Bsc…	36
Cellular component	GO:1902911	protein kinase complex	2/181	3/2727	0.012572	BscC004g227/BscC004g238	2
Cellular component	GO:0009331	glycerol-3-phosphate dehydrogenase complex	2/181	3/2727	0.012572	BscC014g681/BscC023g308	2
Cellular component	GO:1902554	serine/threonine protein kinase complex	2/181	3/2727	0.012572	BscC004g227/BscC004g238	2
Cellular component	GO:0005838	proteasome regulatory particle	2/181	3/2727	0.012572	BscC030g020/BscC001g885	2
Cellular component	GO:0030135	coated vesicle	4/181	15/2727	0.014361	BscC013g028/BscC013g300/BscC016g507/BscC013g330	4
Cellular component	GO:0005794	Golgi apparatus	6/181	34/2727	0.022236	BscC013g028/BscC013g300/BscC016g507/BscC022g196/BscC022g190/BscC013g330	6
Cellular component	GO:0022624	proteasome accessory complex	2/181	4/2727	0.024049	BscC030g020/BscC001g885	2
Cellular component	GO:0030126	COPI vesicle coat	2/181	4/2727	0.024049	BscC013g300/BscC013g330	2
Cellular component	GO:0005815	microtubule organizing center	2/181	4/2727	0.024049	BscC014g702/BscC005g447	2
Cellular component	GO:0030137	COPI-coated vesicle	2/181	4/2727	0.024049	BscC013g300/BscC013g330	2
Cellular component	GO:0030663	COPI-coated vesicle membrane	2/181	4/2727	0.024049	BscC013g300/BscC013g330	2
Cellular component	GO:0005849	mRNA cleavage factor complex	2/181	4/2727	0.024049	BscC012g624/BscC012g645	2
Cellular component	GO:0008076	voltage-gated potassium channel complex	4/181	19/2727	0.03313	BscC011g023/BscC011g029/BscC014g828/BscC014g781	4
Cellular component	GO:0034705	potassium channel complex	4/181	19/2727	0.03313	BscC011g023/BscC011g029/BscC014g828/BscC014g781	4
Cellular component	GO:0005852	eukaryotic translation initiation factor 3 complex	4/181	19/2727	0.03313	BscC010g463/BscC010g349/BscC010g406/BscC010g405	4
Cellular component	GO:0031226	intrinsic component of plasma membrane	6/181	38/2727	0.036666	BscC011g023/BscC014g754/BscC011g029/BscC014g800/BscC014g828/BscC014g781	6
Cellular component	GO:0005887	integral component of plasma membrane	6/181	38/2727	0.036666	BscC011g023/BscC014g754/BscC011g029/BscC014g800/BscC014g828/BscC014g781	6
Cellular component	GO:0098588	bounding membrane of organelle	7/181	49/2727	0.040451	BscC013g028/BscC006g295/BscC013g300/BscC015g362/BscC016g507/BscC006g306/BscC013g330	7
Cellular component	GO:0097708	intracellular vesicle	4/181	21/2727	0.046148	BscC013g028/BscC013g300/BscC016g507/BscC013g330	4
Cellular component	GO:0031410	cytoplasmic vesicle	4/181	21/2727	0.046148	BscC013g028/BscC013g300/BscC016g507/BscC013g330	4
Cellular component	GO:0031982	vesicle	4/181	21/2727	0.046148	BscC013g028/BscC013g300/BscC016g507/BscC013g330	4
Molecular function	GO:0004672	protein kinase activity	52/514	439/7309	0.00011124	BscC012g361/BscC013g328/BscC010g435/BscC018g225/BscC005g569/BscC004g160/BscC012g324/BscC005g524/BscC007g133/BscC012g124/BscC014g411/BscC014g779/BscC012g409/BscC008g347/BscC022g200/BscC010g516/BscC012g372/BscC010g300/BscC004g473/BscC018g439/BscC006g065/BscC005g558/BscC027g042/BscC016g470/BscC023g262/BscC014g289/BscC008g411/BscC022g194/BscC002g440/BscC023g307/BscC004g118/BscC032g006/BscC013g298/Bsc…	52
Molecular function	GO:0016798	hydrolase activity, acting on glycosyl bonds	16/514	93/7309	0.00067913	BscC010g299/BscC004g131/BscC017g052/BscC009g321/BscC008g393/BscC018g228/BscC012g343/BscC009g316/BscC005g510/BscC008g458/BscC011g232/BscC005g573/BscC011g233/BscC022g197/BscC022g191/BscC009g191	16
Molecular function	GO:0031369	translation initiation factor binding	4/514	7/7309	0.00071296	BscC010g463/BscC010g349/BscC010g406/BscC010g405	4
Molecular function	GO:0004553	hydrolase activity, hydrolyzing O-glycosyl compounds	15/514	85/7309	0.00075357	BscC010g299/BscC004g131/BscC009g321/BscC008g393/BscC018g228/BscC012g343/BscC009g316/BscC005g510/BscC008g458/BscC011g232/BscC005g573/BscC011g233/BscC022g197/BscC022g191/BscC009g191	15
Molecular function	GO:0016773	phosphotransferase activity, alcohol group as acceptor	53/514	492/7309	0.0010025	BscC012g361/BscC013g328/BscC010g435/BscC018g225/BscC005g569/BscC004g160/BscC012g324/BscC005g524/BscC007g133/BscC012g124/BscC014g411/BscC014g779/BscC012g409/BscC008g347/BscC022g200/BscC010g516/BscC012g372/BscC010g300/BscC004g473/BscC018g439/BscC006g065/BscC005g558/BscC027g042/BscC016g470/BscC023g262/BscC014g289/BscC008g411/BscC022g194/BscC002g440/BscC023g307/BscC004g118/BscC032g006/BscC013g298/Bsc…	53
Molecular function	GO:0015927	trehalase activity	5/514	14/7309	0.0019811	BscC008g458/BscC010g299/BscC009g321/BscC008g393/BscC009g316	5
Molecular function	GO:0004555	alpha,alpha-trehalase activity	5/514	14/7309	0.0019811	BscC008g458/BscC010g299/BscC009g321/BscC008g393/BscC009g316	5
Molecular function	GO:0140096	catalytic activity, acting on a protein	85/514	909/7309	0.0028929	BscC023g298/BscC012g361/BscC009g384/BscC013g328/BscC010g435/BscC005g646/BscC018g225/BscC005g569/BscC004g160/BscC012g324/BscC005g524/BscC007g133/BscC012g247/BscC012g124/BscC014g411/BscC014g255/BscC005g522/BscC014g779/BscC014g338/BscC012g409/BscC008g347/BscC022g200/BscC008g462/BscC005g360/BscC010g516/BscC017g101/BscC017g102/BscC012g372/BscC004g311/BscC010g300/BscC004g473/BscC018g439/BscC006g065/Bsc…	85
Molecular function	GO:0016301	kinase activity	53/514	517/7309	0.0030091	BscC012g361/BscC013g328/BscC010g435/BscC018g225/BscC005g569/BscC004g160/BscC012g324/BscC005g524/BscC007g133/BscC012g124/BscC014g411/BscC014g779/BscC012g409/BscC008g347/BscC022g200/BscC010g516/BscC012g372/BscC010g300/BscC004g473/BscC018g439/BscC006g065/BscC005g558/BscC027g042/BscC016g470/BscC023g262/BscC014g289/BscC008g411/BscC022g194/BscC002g440/BscC023g307/BscC004g118/BscC032g006/BscC013g298/Bsc…	53
Molecular function	GO:0005199	structural constituent of cell wall	3/514	5/7309	0.0031063	BscC012g094/BscC016g251/BscC016g274	3
Molecular function	GO:0016772	transferase activity, transferring phosphorus-containing groups	60/514	607/7309	0.0037529	BscC012g361/BscC013g328/BscC010g435/BscC018g225/BscC005g569/BscC004g160/BscC012g324/BscC005g524/BscC007g133/BscC012g124/BscC014g411/BscC005g446/BscC014g779/BscC012g409/BscC008g347/BscC022g200/BscC010g516/BscC012g372/BscC010g300/BscC004g473/BscC018g439/BscC006g065/BscC005g558/BscC027g042/BscC016g470/BscC023g262/BscC014g289/BscC013g371/BscC014g803/BscC008g411/BscC022g194/BscC002g440/BscC023g307/Bsc…	60
Molecular function	GO:0043539	protein serine/threonine kinase activator activity	2/514	2/7309	0.0049366	BscC004g227/BscC004g238	2
Molecular function	GO:0030295	protein kinase activator activity	2/514	2/7309	0.0049366	BscC004g227/BscC004g238	2
Molecular function	GO:0004733	pyridoxamine-phosphate oxidase activity	2/514	2/7309	0.0049366	BscC004g240/BscC004g229	2
Molecular function	GO:0061575	cyclin-dependent protein serine/threonine kinase activator activity	2/514	2/7309	0.0049366	BscC004g227/BscC004g238	2
Molecular function	GO:0017061	S-methyl-5-thioadenosine phosphorylase activity	2/514	2/7309	0.0049366	BscC018g152/BscC018g138	2
Molecular function	GO:0004333	fumarate hydratase activity	2/514	2/7309	0.0049366	BscC014g760/BscC014g806	2
Molecular function	GO:0008448	N-acetylglucosamine-6-phosphate deacetylase activity	2/514	2/7309	0.0049366	BscC014g706/BscC005g445	2
Molecular function	GO:0019209	kinase activator activity	2/514	2/7309	0.0049366	BscC004g227/BscC004g238	2
Molecular function	GO:0004367	glycerol-3-phosphate dehydrogenase [NAD+] activity	2/514	2/7309	0.0049366	BscC014g681/BscC023g308	2
Molecular function	GO:0047952	glycerol-3-phosphate dehydrogenase [NAD(P)+] activity	2/514	2/7309	0.0049366	BscC014g681/BscC023g308	2
Molecular function	GO:0004452	isopentenyl-diphosphate delta-isomerase activity	2/514	2/7309	0.0049366	BscC012g611/BscC012g632	2
Molecular function	GO:0004457	lactate dehydrogenase activity	2/514	2/7309	0.0049366	BscC016g257/BscC016g280	2
Molecular function	GO:0004459	L-lactate dehydrogenase activity	2/514	2/7309	0.0049366	BscC016g257/BscC016g280	2
Molecular function	GO:0004489	methylenetetrahydrofolate reductase (NAD(P)H) activity	2/514	2/7309	0.0049366	BscC013g373/BscC013g396	2
Molecular function	GO:0016863	intramolecular oxidoreductase activity, transposing C=C bonds	2/514	2/7309	0.0049366	BscC012g611/BscC012g632	2
Molecular function	GO:0016638	oxidoreductase activity, acting on the CH-NH2 group of donors	4/514	11/7309	0.0053553	BscC012g261/BscC004g240/BscC004g150/BscC004g229	4
Molecular function	GO:0003743	translation initiation factor activity	7/514	32/7309	0.0058641	BscC014g357/BscC010g463/BscC010g349/BscC014g509/BscC010g406/BscC010g405/BscC015g363	7
Molecular function	GO:0016811	hydrolase activity, acting on carbon-nitrogen (but not peptide) bonds, in linear amides	4/514	14/7309	0.01372	BscC007g373/BscC013g244/BscC014g706/BscC005g445	4
Molecular function	GO:0003700	DNA-binding transcription factor activity	20/514	168/7309	0.013847	BscC004g244/BscC004g233/BscC010g366/BscC023g296/BscC010g287/BscC004g143/BscC013g414/BscC004g241/BscC004g230/BscC005g539/BscC018g017/BscC012g258/BscC081g001/BscC018g003/BscC002g190/BscC005g462/BscC013g390/BscC014g688/BscC002g184/BscC006g688	20
Molecular function	GO:0008430	selenium binding	2/514	3/7309	0.014118	BscC014g467/BscC005g331	2
Molecular function	GO:0016641	oxidoreductase activity, acting on the CH-NH2 group of donors, oxygen as acceptor	2/514	3/7309	0.014118	BscC004g240/BscC004g229	2
Molecular function	GO:0004890	GABA-A receptor activity	2/514	3/7309	0.014118	BscC012g622/BscC012g643	2
Molecular function	GO:0090482	vitamin transmembrane transporter activity	2/514	3/7309	0.014118	BscC014g754/BscC014g800	2
Molecular function	GO:0003979	UDP-glucose 6-dehydrogenase activity	2/514	3/7309	0.014118	BscC012g620/BscC012g641	2
Molecular function	GO:0032217	riboflavin transmembrane transporter activity	2/514	3/7309	0.014118	BscC014g754/BscC014g800	2
Molecular function	GO:0004084	branched-chain-amino-acid transaminase activity	2/514	3/7309	0.014118	BscC010g291/BscC010g285	2
Molecular function	GO:0003697	single-stranded DNA binding	3/514	8/7309	0.014826	BscC006g260/BscC014g837/BscC014g790	3
Molecular function	GO:0003676	nucleic acid binding	93/514	1082/7309	0.01908	BscC004g244/BscC023g296/BscC006g297/BscC008g461/BscC007g376/BscC011g239/BscC081g001/BscC012g400/BscC012g642/BscC023g294/BscC005g446/BscC005g369/BscC014g254/BscC002g190/BscC014g337/BscC014g814/BscC009g184/BscC013g323/BscC014g816/BscC014g817/BscC006g260/BscC004g233/BscC010g463/BscC013g414/BscC010g349/BscC016g270/BscC014g366/BscC014g365/BscC014g364/BscC014g404/BscC014g768/BscC005g670/BscC014g769/Bsc…	93
Molecular function	GO:0003824	catalytic activity	226/514	2895/7309	0.020596	BscC004g562/BscC009g385/BscC009g384/BscC012g324/BscC010g272/BscC008g347/BscC008g462/BscC005g360/BscC013g244/BscC011g195/BscC004g311/BscC014g281/BscC006g065/BscC016g470/BscC014g283/BscC007g545/BscC014g289/BscC008g458/BscC013g371/BscC012g338/BscC023g307/BscC004g438/BscC013g373/BscC002g048/BscC002g049/BscC023g308/BscC013g374/BscC004g312/BscC006g270/BscC010g299/BscC010g291/BscC014g836/BscC002g294/Bsc…	226
Molecular function	GO:0005381	iron ion transmembrane transporter activity	2/514	4/7309	0.026925	BscC006g301/BscC006g300	2
Molecular function	GO:0042393	histone binding	2/514	4/7309	0.026925	BscC005g517/BscC005g459	2
Molecular function	GO:0004590	orotidine-5'-phosphate decarboxylase activity	2/514	4/7309	0.026925	BscC010g322/BscC010g272	2
Molecular function	GO:0003993	acid phosphatase activity	4/514	17/7309	0.027589	BscC013g319/BscC013g290/BscC010g505/BscC010g427	4
Molecular function	GO:0046983	protein dimerization activity	13/514	103/7309	0.027811	BscC013g402/BscC036g003/BscC005g458/BscC014g294/BscC005g446/BscC003g454/BscC013g083/BscC006g408/BscC014g703/BscC014g699/BscC006g417/BscC013g068/BscC013g378	13
Molecular function	GO:0004197	cysteine-type endopeptidase activity	3/514	10/7309	0.028587	BscC007g769/BscC010g014/BscC004g138	3
Molecular function	GO:1901363	heterocyclic compound binding	184/514	2337/7309	0.030964	BscC006g297/BscC010g435/BscC008g461/BscC018g225/BscC007g376/BscC004g160/BscC012g324/BscC005g524/BscC007g133/BscC011g239/BscC005g369/BscC008g347/BscC014g337/BscC022g200/BscC011g195/BscC010g300/BscC013g414/BscC006g065/BscC027g042/BscC014g681/BscC016g470/BscC014g323/BscC023g262/BscC014g289/BscC014g689/BscC014g688/BscC013g371/BscC011g224/BscC012g338/BscC002g440/BscC023g307/BscC006g069/BscC013g411/Bsc…	184
Molecular function	GO:0097159	organic cyclic compound binding	184/514	2337/7309	0.030964	BscC006g297/BscC010g435/BscC008g461/BscC018g225/BscC007g376/BscC004g160/BscC012g324/BscC005g524/BscC007g133/BscC011g239/BscC005g369/BscC008g347/BscC014g337/BscC022g200/BscC011g195/BscC010g300/BscC013g414/BscC006g065/BscC027g042/BscC014g681/BscC016g470/BscC014g323/BscC023g262/BscC014g289/BscC014g689/BscC014g688/BscC013g371/BscC011g224/BscC012g338/BscC002g440/BscC023g307/BscC006g069/BscC013g411/Bsc…	184
Molecular function	GO:0045182	translation regulator activity	7/514	44/7309	0.032303	BscC014g357/BscC010g463/BscC010g349/BscC014g509/BscC010g406/BscC010g405/BscC015g363	7
Molecular function	GO:0008135	translation factor activity, RNA binding	7/514	44/7309	0.032303	BscC014g357/BscC010g463/BscC010g349/BscC014g509/BscC010g406/BscC010g405/BscC015g363	7
Molecular function	GO:0090079	translation regulator activity, nucleic acid binding	7/514	44/7309	0.032303	BscC014g357/BscC010g463/BscC010g349/BscC014g509/BscC010g406/BscC010g405/BscC015g363	7
Molecular function	GO:0008234	cysteine-type peptidase activity	9/514	66/7309	0.040237	BscC007g769/BscC014g338/BscC010g014/BscC012g610/BscC012g630/BscC013g301/BscC004g138/BscC014g255/BscC013g331	9
Molecular function	GO:0140110	transcription regulator activity	20/514	188/7309	0.040712	BscC004g244/BscC004g233/BscC010g366/BscC023g296/BscC010g287/BscC004g143/BscC013g414/BscC004g241/BscC004g230/BscC005g539/BscC018g017/BscC012g258/BscC081g001/BscC018g003/BscC002g190/BscC005g462/BscC013g390/BscC014g688/BscC002g184/BscC006g688	20
Molecular function	GO:0016917	GABA receptor activity	2/514	5/7309	0.042804	BscC012g622/BscC012g643	2
Molecular function	GO:0004731	purine-nucleoside phosphorylase activity	2/514	5/7309	0.042804	BscC018g152/BscC018g138	2
Molecular function	GO:0004348	glucosylceramidase activity	2/514	5/7309	0.042804	BscC022g197/BscC022g191	2
Molecular function	GO:0019213	deacetylase activity	2/514	5/7309	0.042804	BscC014g706/BscC005g445	2
Molecular function	GO:0004075	biotin carboxylase activity	2/514	5/7309	0.042804	BscC016g269/BscC016g292	2
Molecular function	GO:0016849	phosphorus-oxygen lyase activity	4/514	20/7309	0.047571	BscC012g618/BscC012g639/BscC007g044/BscC027g012	4
