# Supplementary material for: Genome of the Giant Panda Roundworm Illuminates Its Host Shift and Parasitic Adaptation
Source: Genomics Proteomics Bioinformatics. 2021 Sep 3;20(2):366–81. doi: 10.1016/j.gpb.2021.08.002 (PMC9684166; doi:10.1016/j.gpb.2021.08.002)
Supplement: Supplementary Table S22 [file mmc23.xlsx]

## Sheet: Sheet1
Table S22 Tandem genes of the B. schroederi genome
Gene ID	Egg-TPM	L2-TPM	L5-TPM	Female adult-TPM	Pfam	Annotation
BscC001g018	5.02	0	0.47	3.82	-	Ubiquitin carboxyl-terminal hydrolase 33
BscC001g019	6.14	0	0.57	0	-	Nuclear hormone receptor family member nhr-48
BscC001g203	2.23	4.87	9.21	6.16	PF00106(short chain dehydrogenase)	Epidermal retinol dehydrogenase 2
BscC001g204	0.15	0.44	10.15	4.99	PF00106(short chain dehydrogenase)	Epidermal retinol dehydrogenase 2
BscC001g233	0.66	10.52	0	0.02	PF02931(Neurotransmitter-gated ion-channel ligand binding domain);PF02932(Neurotransmitter-gated ion-channel transmembrane region)	Acetylcholine receptor subunit beta-type acr-2
BscC001g436	0.12	1.24	89.19	33.06	PF07676(WD40-like Beta Propeller Repeat)	Protein TolB
BscC001g437	1.35	0	2.2	0.23	PF07676(WD40-like Beta Propeller Repeat)	Protein TolB
BscC001g469	0	0	0	0	-	Protein CBG06864
BscC001g470	0	6.12	0	0	PF01549(ShK domain-like)	shTK domain protein
BscC001g654	0.1	0.53	0.19	0	-	Expressed Protein
BscC001g656	0.1	0.53	0.19	0	-	Expressed Protein
BscC001g738	0.05	43.69	2.93	4.68	-	Expressed Protein
BscC001g739	0.06	65.41	6.7	11.09	-	Expressed Protein
BscC001g783	6.18	2.79	0.52	0.97	-	Expressed Protein
BscC001g784	0.95	3.45	0.13	0	-	Expressed Protein
BscC001g804	96.21	13.13	25.98	76.86	PF00294(pfkB family carbohydrate kinase)	Ribokinase
BscC002g185	79.19	16.64	2.83	6.98	PF00005(ABC transporter);PF06472(ABC transporter transmembrane region 2)	ATP-binding cassette sub-family D member 4
BscC002g191	11.52	16.41	11.61	8.89	PF00005(ABC transporter);PF06472(ABC transporter transmembrane region 2)	ATP-binding cassette sub-family D member 4
BscC002g192	0.84	1.21	1.8	0	PF00005(ABC transporter);PF06472(ABC transporter transmembrane region 2)	ATP-binding cassette sub-family D member 4
BscC002g258	14.02	3.11	315.49	79.63	-	FABH_ASCSU
BscC002g259	1044.39	701.81	483.85	184.99	-	FABH_ASCSU
BscC002g284	0.6	0.4	0	0.08	PF10320(Serpentine type 7TM GPCR chemoreceptor Srsx)	Expressed Protein
BscC002g285	23.43	0.13	0	3.02	-	Expressed Protein
BscC003g056	237.38	1.94	3.38	26.12	-	Expressed Protein
BscC003g057	51.87	2.8	7.39	16.73	-	Expressed Protein
BscC003g086	0	0	0	0	PF01048(Phosphorylase superfamily)	Purine nucleoside phosphorylase
BscC003g094	0	3.02	4.54	0	PF00043(Glutathione S-transferase, C-terminal domain)	Glutathione transferase omega-1
BscC003g221	0.16	0.16	0	0.09	PF01055(Glycosyl hydrolases family 31);PF16863(N-terminal barrel of NtMGAM and CtMGAM, maltase-glucoamylase)	Maltase-glucoamylase, intestinal
BscC003g354	1.31	417.26	6480.25	1723.88	PF01826(Trypsin Inhibitor like cysteine rich domain)	Trypsin inhibitor
BscC003g355	0	0.07	38.71	100.21	PF01826(Trypsin Inhibitor like cysteine rich domain)	Chymotrypsin/elastase isoinhibitor 1
BscC003g683	70.44	0.48	9.21	23.21	PF08423(Rad51)	Expressed Protein
BscC003g694	66.5	0.18	0.26	74.67	-	Chondroitin proteoglycan 3
BscC004g279	16.83	0.52	10.55	16.91	PF01408(Oxidoreductase family, NAD-binding Rossmann fold)	Trans-1,2-dihydrobenzene-1,2-diol dehydrogenase
BscC004g329	0.1	13.08	66.51	42.89	-	Expressed Protein
BscC004g365	15.74	5.49	0.76	7.85	PF02892(BED zinc finger)	Expressed Protein
BscC004g366	5.01	99.3	9.36	24.29	PF02892(BED zinc finger)	Expressed Protein
BscC004g438	0.79	0	0.18	0.07	PF00676(Dehydrogenase E1 component)	2-oxoisovalerate dehydrogenase subunit alpha, mitochondrial
BscC004g548	41.72	0.46	28.43	0.64	PF00676(Dehydrogenase E1 component)	2-oxoisovalerate dehydrogenase subunit alpha, mitochondrial
BscC004g550	11.22	1.29	3.81	0	PF00676(Dehydrogenase E1 component)	2-oxoisovalerate dehydrogenase subunit alpha, mitochondrial
BscC004g562	10.94	0.08	4.34	0.68	PF00676(Dehydrogenase E1 component)	2-oxoisovalerate dehydrogenase subunit alpha, mitochondrial
BscC004g676	23.34	0.04	282.8	165.53	PF00026(Eukaryotic aspartyl protease)	Aspartic protease 6
BscC004g677	14.51	0.07	264.86	52.48	PF00026(Eukaryotic aspartyl protease)	Aspartic protease 6
BscC004g762	6955.77	0.05	1.28	10877.4	-	membrane protein
BscC004g772	69.23	47.17	39.15	58.43	-	putative F-box/LRR-repeat protein C02F5.7
BscC004g773	5.88	12	7.32	20.51	PF12937(F-box-like)	putative F-box/LRR-repeat protein C02F5.7
BscC004g826	165.93	240.63	106.37	48.53	PF00125(Core histone H2A/H2B/H3/H4)	histone
BscC004g827	92.08	229.54	57.14	48.25	PF00125(Core histone H2A/H2B/H3/H4)	histone
BscC004g833	8.53	1.83	1.09	8.78	-	Expressed Protein
BscC005g049	27.49	3.03	4.06	38.58	PF00083(Sugar (and other) transporter)	Proton myo-inositol cotransporter
BscC005g050	214.61	0.07	10.9	191.24	PF00083(Sugar (and other) transporter)	Proton myo-inositol cotransporter
BscC005g062	169.35	11.72	0.26	77.04	PF01576(Myosin tail)	myosin heavy chain
BscC005g063	65.71	578.47	8.14	26.69	PF01576(Myosin tail)	myosin heavy chain
BscC005g071	214.61	0.07	9.44	113.24	PF00083(Sugar (and other) transporter)	Proton myo-inositol cotransporter
BscC005g072	2.47	0	0	1.29	PF00083(Sugar (and other) transporter)	Proton myo-inositol cotransporter
BscC005g085	53.78	2.49	0.91	2.27	PF01674(Lipase (class 2))	lipase
BscC005g086	4.85	0.35	0.37	0.68	PF01674(Lipase (class 2))	Lipase family protein
BscC005g241	4.05	7.48	2.23	2.49	PF04097(Nup93/Nic96)	Nuclear pore complex protein Nup93
BscC005g242	6.4	9.98	2.91	5.62	PF04097(Nup93/Nic96)	Nuclear pore complex protein Nup93
BscC005g287	2.89	0.06	98.46	116.93	PF01431(Peptidase family M13);PF05649(Peptidase family M13)	Neprilysin-2
BscC005g313	5.53	40.72	40.09	2.57	PF01370(NAD dependent epimerase/dehydratase family)	UDP-glucose 4-epimerase
BscC005g314	0.1	0.26	0.16	0	PF01370(NAD dependent epimerase/dehydratase family)	UDP-glucose 4-epimerase
BscC005g340	64.69	22.83	82.94	1.77	PF05071(NADH ubiquinone oxidoreductase subunit NDUFA12)	putative NADH dehydrogenase
BscC005g341	1655.28	542.28	864.33	592.73	PF05071(NADH ubiquinone oxidoreductase subunit NDUFA12)	putative NADH dehydrogenase
BscC005g400	0	0	0	0	-	Anoctamin-8
BscC005g476	1.83	0	9.98	0.03	PF00300(Histidine phosphatase superfamily (branch 1))	Protein UBASH3A -like protein
BscC005g560	1.11	0	2.8	18.38	PF00135(Carboxylesterase family)	Esterase CM06B1
BscC005g561	18.35	4	0.05	1.14	PF00135(Carboxylesterase family)	Esterase CM06B1
BscC005g570	3.97	0.43	40.31	70.85	PF00135(Carboxylesterase family)	Esterase CM06B1
BscC005g571	31.46	65.54	20.15	41.19	PF00135(Carboxylesterase family)	Esterase CM06B1
BscC005g656	88.43	0.21	0.3	14.02	PF10321(Serpentine type 7TM GPCR chemoreceptor Srt)	Expressed Protein
BscC005g657	0.46	32.08	0	0.03	PF10321(Serpentine type 7TM GPCR chemoreceptor Srt)	Expressed Protein
BscC006g125	35.83	10.84	8.63	10.39	PF00022(Actin);PF04870(Moulting cycle)	Expressed Protein
BscC006g148	4.14	0.06	0.21	1.96	PF01391(Collagen triple helix repeat (20 copies));PF01484(Nematode cuticle collagen N-terminal domain)	Putative cuticle collagen
BscC006g150	1.19	0.26	2.58	0.29	PF01391(Collagen triple helix repeat (20 copies));PF01484(Nematode cuticle collagen N-terminal domain)	Collagen alpha-5(IV) chain
BscC006g365	0.02	0	0	0	-	Transformation/transcription domain-associated protein
BscC006g366	0.02	0	0	0	-	Transformation/transcription domain-associated protein
BscC006g422	0.61	1.04	0.88	2.3	PF05050(Methyltransferase FkbM domain)	Expressed Protein
BscC006g423	0.11	0.05	6.75	0.52	PF05050(Methyltransferase FkbM domain)	Expressed Protein
BscC006g427	0.72	0.13	3.29	0.07	PF05050(Methyltransferase FkbM domain)	Expressed Protein
BscC006g479	6.15	0.46	12.01	25.11	PF03782(AMOP domain)	Expressed Protein
BscC006g639	1.11	0.5	0	0	PF01593(Flavin containing amine oxidoreductase)	Ankyrin repeat domain-containing protein 17
BscC006g640	0.1	0.11	6.07	0.19	PF01593(Flavin containing amine oxidoreductase)	Ankyrin repeat domain-containing protein 17
BscC006g691	31.8	0.07	1.8	7.92	PF00858(Amiloride-sensitive sodium channel)	Acid-sensing ion channel 1
BscC006g693	11.45	6.04	5.57	2.91	-	Expressed Protein
BscC006g694	0.59	6.11	0	0.16	-	Expressed Protein
BscC007g122	1.4	2.92	5.34	0.14	PF00635(MSP (Major sperm protein) domain)	putative actin-related protein 2/3 complex subunit 3
BscC007g136	19.08	0.05	7.08	9.18	PF15227(zinc finger of C3HC4-type, RING)	putative 39S ribosomal protein L49, mitochondrial
BscC007g137	312.22	163.2	98.13	94.09	PF13445(RING-type zinc-finger)	putative 39S ribosomal protein L49, mitochondrial
BscC007g263	0	0	0	0	PF01060(Transthyretin-like family)	Transthyretin-like protein 46
BscC007g390	0	0.1	0.08	0	-	pre-mRNA-splicing factor SYF1
BscC007g391	0	0	0	0	-	Pre-mRNA-splicing factor syf-1
BscC007g467	1.49	0	330.01	0	-	Expressed Protein
BscC007g468	1.02	0	330.01	0	-	Expressed Protein
BscC007g576	1.06	1.05	0.44	0.04	PF00852(Glycosyltransferase family 10 (fucosyltransferase) C-term);PF17039(Fucosyltransferase, N-terminal)	Alpha-(1,3)-fucosyltransferase C
BscC007g577	4.64	10.9	4.19	23.21	PF00852(Glycosyltransferase family 10 (fucosyltransferase) C-term);PF17039(Fucosyltransferase, N-terminal)	Alpha-(1,3)-fucosyltransferase C
BscC008g051	0.11	0.02	6.95	0	-	Expressed Protein
BscC008g052	0.62	0	12.7	0.03	-	Ice nucleation protein
BscC008g072	0.5	0	0.82	0	PF02520(Domain of unknown function DUF148)	Expressed Protein
BscC008g080	0	0	0.27	0	PF02520(Domain of unknown function DUF148)	Expressed Protein
BscC008g206	0.68	17.14	6.47	22.17	PF03125(C. elegans Sre G protein-coupled chemoreceptor)	Serpentine receptor class epsilon-6
BscC008g207	1.8	0	0	0	PF03125(C. elegans Sre G protein-coupled chemoreceptor)	Serpentine receptor class epsilon-6
BscC008g211	0.14	0.06	11.21	0.04	PF00067(Cytochrome P450)	Cytochrome P450 3A24
BscC008g212	0.09	2.8	19.45	19.43	PF00067(Cytochrome P450)	Cytochrome P450 3A24
BscC008g213	0.27	0.03	3.06	3.42	PF00067(Cytochrome P450)	Cytochrome P450 3A24
BscC008g314	16.45	18.32	2.44	3.07	PF10328(Serpentine type 7TM GPCR chemoreceptor Srx)	D(2) dopamine receptor A
BscC008g315	12.82	47.42	11.57	3.38	PF10328(Serpentine type 7TM GPCR chemoreceptor Srx)	D(2) dopamine receptor A
BscC008g337	2.42	0	8.8	9.32	PF02520(Domain of unknown function DUF148)	Expressed Protein
BscC008g338	0.07	0	1.18	0.56	PF02520(Domain of unknown function DUF148)	Expressed Protein
BscC008g340	0.07	0	1.18	0.56	-	Expressed Protein
BscC008g341	1.92	0	6.4	6.98	PF02520(Domain of unknown function DUF148)	Expressed Protein
BscC008g350	1.42	7.26	0.08	0.28	PF10328(Serpentine type 7TM GPCR chemoreceptor Srx)	D(2) dopamine receptor A
BscC008g351	3.33	1.72	0.1	0.21	PF10328(Serpentine type 7TM GPCR chemoreceptor Srx)	D(2) dopamine receptor A
BscC008g392	1.41	0.57	7.82	0.21	PF01204(Trehalase)	Trehalase
BscC008g393	53.75	0.29	12.52	4.02	PF01204(Trehalase)	Trehalase
BscC008g428	0	0	0	0	-	Solute carrier family 2, facilitated glucose transporter member 5
BscC008g429	0	0	0	0	PF00083(Sugar (and other) transporter)	Solute carrier family 2, facilitated glucose transporter member 5
BscC008g447	0	0	23.27	0.41	-	Expressed Protein
BscC008g457	0.47	0.12	3.39	0	PF01204(Trehalase)	Trehalase
BscC008g458	0.69	0.11	1.79	0.06	PF01204(Trehalase)	Trehalase
BscC008g472	3.85	2.52	4.84	10.87	PF00135(Carboxylesterase family)	Cocaine esterase
BscC009g054	1167.79	29.28	504.56	1068.04	PF00240(Ubiquitin family)	polyubiquitin-C isoform X1
BscC009g115	0.38	0.78	0	0.18	PF10321(Serpentine type 7TM GPCR chemoreceptor Srt)	Expressed Protein
BscC009g116	0.12	0	0	0	PF10321(Serpentine type 7TM GPCR chemoreceptor Srt)	Expressed Protein
BscC009g156	3.7	4949.87	2244.76	778.24	PF01060(Transthyretin-like family)	Transthyretin-like protein 46
BscC009g188	89.72	3.43	1.95	72.5	-	Expressed Protein
BscC009g189	66.52	2.99	5.65	39.64	-	Expressed Protein
BscC009g191	0	1.09	0.28	0	PF00704(Glycosyl hydrolases family 18);PF01607(Chitin binding Peritrophin-A domain)	chitin binding Peritrophin-A domain protein
BscC009g211	2.61	1.41	0.86	2.13	PF12937(F-box-like)	Expressed Protein
BscC009g227	1.46	0	18.15	1.02	PF02520(Domain of unknown function DUF148)	Expressed Protein
BscC009g262	16.91	27.43	91.08	41.7	PF03314(Protein of unknown function, DUF273)	Expressed Protein
BscC009g263	9.65	5.34	8.64	12.51	PF03314(Protein of unknown function, DUF273)	Expressed Protein
BscC009g292	3.86	5.13	11.8	0.17	PF02520(Domain of unknown function DUF148)	Expressed Protein
BscC009g342	14.96	226.76	723.47	223.35	PF00031(Cystatin domain)	CPI
BscC009g346	0.1	0	58.08	3.84	PF02798(Glutathione S-transferase, N-terminal domain);PF14497(Glutathione S-transferase, C-terminal domain)	Glutathione S-transferase 1
BscC009g347	62.91	0.46	235.23	202.32	PF02798(Glutathione S-transferase, N-terminal domain);PF14497(Glutathione S-transferase, C-terminal domain)	Glutathione S-transferase 1
BscC009g381	2139.05	0	4.12	336.94	PF00965(Tissue inhibitor of metalloproteinase)	Putative metalloproteinase inhibitor
BscC009g382	680.87	1.34	3.2	346.67	PF00965(Tissue inhibitor of metalloproteinase)	Putative metalloproteinase inhibitor
BscC009g480	0.6	3.03	0.5	0.6	PF01607(Chitin binding Peritrophin-A domain)	Chondroitin proteoglycan 2
BscC009g546	0.64	2.48	0.22	0.24	PF00059(Lectin C-type domain)	Collectin-12
BscC009g547	0.93	1.34	1.81	0.06	PF00059(Lectin C-type domain)	Collectin-12
BscC010g085	0.11	0	0.62	0	PF16367(RNA recognition motif)	Cytoplasmic polyadenylation element-binding protein 1
BscC010g238	12.13	44.54	11.09	13.16	PF00595(PDZ domain (Also known as DHR or GLGF));PF13855(Leucine rich repeat)	Protein lap1
BscC010g250	5.7	0.02	1.89	5.41	PF12796(Ankyrin repeats (3 copies))	M-phase phosphoprotein 8
BscC010g251	6.49	0.03	0.95	3.01	PF12796(Ankyrin repeats (3 copies))	M-phase phosphoprotein 8
BscC010g253	15.91	1.88	1.45	3.79	-	Malignant T-cell-amplified sequence 1
BscC010g424	211.25	0.07	0.04	39.95	PF01674(Lipase (class 2))	Lipase family protein
BscC010g572	52.78	5.25	56.61	69.65	PF08245(Mur ligase middle domain)	Putative folylpolyglutamate synthase
BscC010g573	42.61	26.69	19.44	21.82	PF08245(Mur ligase middle domain)	Putative folylpolyglutamate synthase
BscC011g106	3.43	0.13	0.26	5.69	PF14781(Ciliary BBSome complex subunit 2, N-terminal);PF15481(Chondroitin proteoglycan 4)	Chondroitin proteoglycan 4
BscC011g107	3.07	0	0.18	12.17	PF15481(Chondroitin proteoglycan 4)	Chondroitin proteoglycan 4
BscC011g223	1.03	0	0.05	0.06	PF00067(Cytochrome P450)	Cytochrome P450 3A14
BscC011g224	6.61	0	0	0.12	PF00067(Cytochrome P450)	Cytochrome P450 3A14
BscC011g338	2.66	8.78	0.62	0	-	Collectin-12
BscC011g339	0.39	2.82	0	0	PF00059(Lectin C-type domain)	Collectin-12
BscC011g615	62.27	1.54	5.92	21.91	PF00079(Serpin (serine protease inhibitor))	Expressed Protein
BscC011g616	101.17	1.98	10.73	43.85	PF00079(Serpin (serine protease inhibitor))	Expressed Protein
BscC012g006	56.78	26.57	7.22	13.58	-	Expressed Protein
BscC012g007	52.58	41.81	6.65	15.91	-	Expressed Protein
BscC012g027	21.92	12.55	2.38	9.42	PF00630(Filamin/ABP280 repeat);PF12937(F-box-like)	putative F-box protein
BscC012g028	230.61	40.09	24.65	48.57	-	putative F-box protein
BscC012g031	176.81	25.89	19.56	23.35	PF03407(Nucleotide-diphospho-sugar transferase)	Protein CBG17364
BscC012g032	72.62	13.23	4.52	19.28	PF03407(Nucleotide-diphospho-sugar transferase)	Protein CBG17364
BscC012g094	310.81	0.22	0.08	3792.26	PF01607(Chitin binding Peritrophin-A domain)	Expressed Protein
BscC012g095	93.17	0.08	2.21	4477.41	PF01607(Chitin binding Peritrophin-A domain)	Herpes-BLLF1 multi-domain protein
BscC012g096	11.81	0	0.55	285.82	PF01607(Chitin binding Peritrophin-A domain)	retention module-containing protein
BscC012g097	559.65	0.12	0.2	4640.09	PF01607(Chitin binding Peritrophin-A domain)	Expressed Protein
BscC012g118	52.93	193.1	71.53	33.81	PF10853(Protein of unknown function (DUF2650))	sup-1
BscC012g119	2.73	1.82	26.04	1.46	PF10853(Protein of unknown function (DUF2650))	Protein SUP-1
BscC012g130	52.93	193.1	71.53	33.81	PF10853(Protein of unknown function (DUF2650))	sup-1
BscC012g131	0	0	1.27	0.21	PF10853(Protein of unknown function (DUF2650))	Protein SUP-1
BscC012g183	0	0	0	0	-	Expressed Protein
BscC012g200	0.09	0.24	0.04	0	PF03407(Nucleotide-diphospho-sugar transferase)	Protein CBG17364
BscC012g201	0.04	0.04	0.65	0.03	PF03407(Nucleotide-diphospho-sugar transferase)	Protein CBG17364
BscC012g240	0.15	0	0.06	0	-	Expressed Protein
BscC012g241	0.64	0.03	8.06	0.02	PF01697(Glycosyltransferase family 92)	Expressed Protein
BscC012g282	0.07	0	7.73	0.14	-	Expressed Protein
BscC012g285	0	0.19	0	0.03	PF03982(Diacylglycerol acyltransferase)	2-acylglycerol O-acyltransferase 1
BscC012g286	0	0	0	0	PF03982(Diacylglycerol acyltransferase)	2-acylglycerol O-acyltransferase 1
BscC012g328	0	0	0	0	-	Expressed Protein
BscC012g329	28.53	0	0	2.9	-	Expressed Protein
BscC012g480	0.34	0	0	0.02	-	cysteine rich repeat-containing domain protein
BscC012g481	0.07	0	0	0	-	Expressed Protein
BscC013g005	2.52	0	0.33	0.34	-	ATP-dependent helicase brm
BscC013g142	14.9	0.27	5.1	0.88	-	Phospholipase B1, membrane-associated
BscC013g262	13.58	1260.29	48.28	34.65	PF13499(EF-hand domain pair)	Calmodulin-like protein
BscC013g288	10.75	0.88	0.09	5.97	-	Expressed Protein
BscC013g289	8.54	0	0	0.92	PF10317(Serpentine type 7TM GPCR chemoreceptor Srd)	Expressed Protein
BscC013g317	10.9	0.37	0.08	0.23	-	Expressed Protein
BscC013g318	7.86	0	1.67	0.28	PF10317(Serpentine type 7TM GPCR chemoreceptor Srd)	Expressed Protein
BscC013g326	0.29	0.13	0	0.08	-	Expressed Protein
BscC013g369	2.18	3.9	4.66	0.44	-	Hsp70-binding protein 1
BscC013g370	2.71	5.14	4.54	2.33	-	Hsp70-binding protein 1
BscC013g377	1.38	0.59	0	0	PF00010(Helix-loop-helix DNA-binding domain)	Achaete-scute -like protein 5
BscC013g378	64.54	0	0.26	8.29	PF00010(Helix-loop-helix DNA-binding domain)	Achaete-scute -like protein 5
BscC013g381	2.22	77.64	3749.23	1086.38	PF02520(Domain of unknown function DUF148)	OV-17 antigen
BscC013g382	1.24	0.68	0	0	PF02520(Domain of unknown function DUF148)	Ag2
BscC013g383	3.58	2033.67	3222.48	4866.2	PF02520(Domain of unknown function DUF148)	Ag1
BscC013g385	0.29	11.7	3.45	1.37	-	procollagen-lysine
BscC013g386	56.58	44.13	40.68	13.66	-	Procollagen-lysine,2-oxoglutarate 5-dioxygenase
BscC013g392	10.24	12.31	1.05	4.26	-	Hsp70-binding protein 1
BscC013g393	21.99	3.86	0	3.57	-	Hsp70-binding protein 1
BscC013g401	1.38	0.59	0	0	PF00010(Helix-loop-helix DNA-binding domain)	Achaete-scute -like protein 5
BscC013g402	2.63	0	0.26	10.17	PF00010(Helix-loop-helix DNA-binding domain)	Achaete-scute -like protein 5
BscC013g405	0.7	64.35	2879.09	1181.47	PF02520(Domain of unknown function DUF148)	OV-17 antigen
BscC013g406	0.44	396.92	4041.2	1772.46	PF02520(Domain of unknown function DUF148)	Ag2
BscC013g407	0	98.76	0	0	PF02520(Domain of unknown function DUF148)	Ag1
BscC013g409	0.64	6.56	0.88	0.6	-	procollagen-lysine
BscC013g410	5.78	13.08	26.29	16.65	-	Procollagen-lysine,2-oxoglutarate 5-dioxygenase
BscC013g504	0.38	4.55	2.03	3.29	PF00201(UDP-glucoronosyl and UDP-glucosyl transferase)	Putative UDP-glucuronosyltransferase ugt-47
BscC013g505	0.62	4.89	1.15	4.12	PF00201(UDP-glucoronosyl and UDP-glucosyl transferase)	Putative UDP-glucuronosyltransferase ugt-47
BscC014g056	181.58	9.49	24.71	16.8	PF06394(Pepsin inhibitor-3-like repeated domain)	Expressed Protein
BscC014g057	3.08	1.05	32.23	0.48	PF06394(Pepsin inhibitor-3-like repeated domain)	Expressed Protein
BscC014g110	229.68	1878.26	218.97	215.84	PF01060(Transthyretin-like family)	Expressed Protein
BscC014g111	3.32	9.51	422.9	262.12	PF01060(Transthyretin-like family)	Transthyretin-like protein 5
BscC014g112	729.76	702.6	499.45	1832.89	PF01060(Transthyretin-like family)	Transthyretin-like protein 5
BscC014g113	11.48	3.16	18.66	15.89	PF01060(Transthyretin-like family)	Transthyretin-like protein 2
BscC014g307	7.66	0	0	2.34	PF00014(Kunitz/Bovine pancreatic trypsin inhibitor domain)	Major allergen Ani s 1
BscC014g308	5.93	0.07	0.59	0.67	PF00014(Kunitz/Bovine pancreatic trypsin inhibitor domain);PF14625(Lustrin, cysteine-rich repeated domain)	Major allergen Ani s 1
BscC014g478	0	0	0.98	0	-	Expressed Protein
BscC014g479	0.09	0	8.48	0	-	Expressed Protein
BscC014g597	0	0	0	0	PF01060(Transthyretin-like family)	Transthyretin-like protein 5
BscC014g598	3.79	0.49	0.22	0.42	PF01060(Transthyretin-like family)	Transthyretin-like protein 5
BscC014g599	0.23	0	31.28	0	PF01060(Transthyretin-like family)	Transthyretin-like protein 2
BscC014g633	0.29	0.07	0.19	0.03	PF00063(Myosin head (motor domain));PF01576(Myosin tail)	Myosin-4
BscC014g634	0.27	0	0.64	0.26	PF00063(Myosin head (motor domain));PF01576(Myosin tail)	Myosin-4
BscC014g691	3.17	5.61	2.7	2.17	PF13894(C2H2-type zinc finger)	Zinc finger and SCAN domain-containing protein 10
BscC014g752	7.99	1.87	0.05	0.35	PF13855(Leucine rich repeat)	Leucine-rich repeat-containing protein 15
BscC014g753	20.5	1.83	2.93	18.61	PF00560(Leucine Rich Repeat);PF13855(Leucine rich repeat)	Leucine-rich repeat-containing G-protein coupled receptor 5
BscC014g770	0.59	0.93	5.12	7.92	PF01490(Transmembrane amino acid transporter protein)	Transmembrane protein -like protein
BscC014g771	22.62	4.75	2.88	3.07	PF01490(Transmembrane amino acid transporter protein)	Transmembrane protein -like protein
BscC014g775	5.66	1.11	0	1.11	PF00337(Galactoside-binding lectin)	galectin-9B-like isoform X2
BscC014g798	20.87	1.63	0.23	0.4	PF00560(Leucine Rich Repeat);PF13855(Leucine rich repeat)	Leucine-rich repeat-containing protein 15
BscC014g799	38.48	1.16	2.76	10.89	PF00560(Leucine Rich Repeat);PF13855(Leucine rich repeat)	Leucine-rich repeat-containing G-protein coupled receptor 5
BscC014g818	0.07	0.51	4.31	55.04	PF01490(Transmembrane amino acid transporter protein)	Transmembrane protein -like protein
BscC014g819	22.63	4.79	2.03	5.12	PF01490(Transmembrane amino acid transporter protein)	Transmembrane protein -like protein
BscC016g083	150.37	36.62	61.29	181.84	PF00014(Kunitz/Bovine pancreatic trypsin inhibitor domain);PF00090(Thrombospondin type 1 domain);PF02014(Reeler domain);PF06468(Spondin_N)	Spondin-1
BscC016g084	50.69	10.59	21.69	46.16	PF00014(Kunitz/Bovine pancreatic trypsin inhibitor domain);PF00090(Thrombospondin type 1 domain);PF06468(Spondin_N)	Spondin-1
BscC016g221	5.25	0.77	43.51	0.46	PF01391(Collagen triple helix repeat (20 copies));PF01484(Nematode cuticle collagen N-terminal domain)	Cuticle collagen 40
BscC016g222	0.56	19.94	581.51	4.93	PF01484(Nematode cuticle collagen N-terminal domain)	Cuticle collagen 40
BscC016g228	7.21	1.1	13.37	3.67	PF00014(Kunitz/Bovine pancreatic trypsin inhibitor domain)	Major allergen Ani s 1
BscC016g229	5.88	0.65	11.94	2.31	PF00014(Kunitz/Bovine pancreatic trypsin inhibitor domain);PF14625(Lustrin, cysteine-rich repeated domain)	Major allergen Ani s 1
BscC016g251	0.53	0.07	0.23	0	PF00059(Lectin C-type domain)	C-type lectin
BscC016g252	7.75	0	0.13	0	PF00059(Lectin C-type domain)	peptidase
BscC016g253	0	0	0	0	PF00059(Lectin C-type domain)	Collectin-12
BscC016g263	2.31	40.37	3010.02	4083.49	PF14534(Domain of unknown function (DUF4440))	Expressed Protein
BscC016g264	0	0	133.98	82.29	PF14534(Domain of unknown function (DUF4440))	Expressed Protein
BscC016g265	0.12	0	3.08	3.59	PF14534(Domain of unknown function (DUF4440))	Expressed Protein
BscC016g266	0.37	0	15.86	19.36	PF14534(Domain of unknown function (DUF4440))	Expressed Protein
BscC016g274	0.94	1.06	0.07	0.07	PF00059(Lectin C-type domain)	C-type lectin
BscC016g275	0.55	0	0.04	0	PF00059(Lectin C-type domain)	peptidase
BscC016g276	0	0	0	0	PF00059(Lectin C-type domain)	Collectin-12
BscC016g286	0.14	1.12	2072.62	0	PF14534(Domain of unknown function (DUF4440))	Expressed Protein
BscC016g287	0	0	133.98	82.29	PF14534(Domain of unknown function (DUF4440))	Expressed Protein
BscC016g288	6.24	0	106.53	49.49	PF14534(Domain of unknown function (DUF4440))	Expressed Protein
BscC016g289	10.25	0	639.56	315.75	PF14534(Domain of unknown function (DUF4440))	Expressed Protein
BscC016g321	0	0	0	0	PF10317(Serpentine type 7TM GPCR chemoreceptor Srd)	Expressed Protein
BscC016g322	0	0	0	0	-	Expressed Protein
BscC016g334	0	0	0	0	PF00112(Papain family cysteine protease);PF08246(Cathepsin propeptide inhibitor domain (I29))	Cathepsin W
BscC016g338	0	0	0	0	PF00188(Cysteine-rich secretory protein family)	Venom allergen 5.02
BscC016g339	69.92	240.16	3.97	29.42	PF00188(Cysteine-rich secretory protein family);PF01549(ShK domain-like)	Venom allergen 5.02
BscC016g373	6	0.42	0	0.12	PF00059(Lectin C-type domain)	Aggrecan core protein
BscC016g374	18.83	0	0.1	0.46	PF00059(Lectin C-type domain)	C-type lectin
BscC016g424	97.38	1841.37	18.58	5.4	-	troponin T
BscC016g433	5.44	49.84	55.36	0.32	PF00188(Cysteine-rich secretory protein family)	Venom allergen 5.02
BscC016g434	5.44	49.84	55.36	0.32	PF00188(Cysteine-rich secretory protein family)	Venom allergen 5.02
BscC017g017	0.04	0.03	0.32	0.08	PF06733(DEAD_2)	Fanconi anemia group J -like protein
BscC017g018	0.24	0.26	0.4	0.63	-	Fanconi anemia group J -like protein
BscC017g029	0	0	0.31	0.2	-	Fanconi anemia group J -like protein
BscC017g030	0.31	0.25	0.15	0.12	PF06733(DEAD_2)	Fanconi anemia group J -like protein
BscC017g243	5.32	0.08	94.67	0.06	PF00635(MSP (Major sperm protein) domain)	Expressed Protein
BscC017g250	1.19	5.19	13.2	9.91	-	octanoyltransferase
BscC017g251	13.33	1.92	2.19	10.48	-	octanoyltransferase
BscC017g335	50.9	279.79	3929.3	1395.54	PF00022(Actin)	Actin-2
BscC017g336	81.06	2603.19	12987.8	4000.68	PF00022(Actin)	Actin-2
BscC018g098	2.26	0.83	1.01	1.14	-	Expressed Protein
BscC018g269	0.41	0.05	0.26	0.08	PF01391(Collagen triple helix repeat (20 copies));PF01484(Nematode cuticle collagen N-terminal domain)	Cuticle collagen 13
BscC018g272	0.18	5.32	0.88	0.15	PF01391(Collagen triple helix repeat (20 copies));PF01484(Nematode cuticle collagen N-terminal domain)	nematode cuticle collagen domain protein
BscC018g274	0.32	0	0	0.13	PF01391(Collagen triple helix repeat (20 copies))	Cuticle collagen 13
BscC018g277	1.2	4.25	4.95	23.16	PF00005(ABC transporter);PF00664(ABC transporter transmembrane region)	P glycoprotein 16
BscC018g278	1.14	2.65	14.43	19.52	PF00005(ABC transporter);PF00664(ABC transporter transmembrane region)	P glycoprotein 16
BscC018g285	0.16	0	0	0.04	PF10326(Serpentine type 7TM GPCR chemoreceptor Str)	Expressed Protein
BscC018g286	0	1.13	0.03	0	PF10326(Serpentine type 7TM GPCR chemoreceptor Str)	Expressed Protein
BscC019g036	0	0.21	0	0	PF07714(Protein tyrosine kinase);PF13927(Immunoglobulin domain)	Platelet-derived growth factor receptor alpha
BscC019g040	0	0	0	0	PF00387(Phosphatidylinositol-specific phospholipase C, Y domain);PF00388(Phosphatidylinositol-specific phospholipase C, X domain)	1-phosphatidylinositol 4,5-bisphosphate phosphodiesterase beta-2
BscC020g648	0.04	1.48	0.08	0.07	PF02338(OTU-like cysteine protease)	Expressed Protein
BscC021g004	0.26	0.11	0.08	0	-	Ectonucleotide pyrophosphatase/phosphodiesterase C27A7.1
BscC021g005	0.26	0.11	0.08	0	-	Ectonucleotide pyrophosphatase/phosphodiesterase C27A7.1
BscC021g009	2.55	0	4.54	0.47	PF01214(Casein kinase II regulatory subunit)	Casein kinase II subunit beta
BscC021g010	1.76	0	3.59	0.47	PF01214(Casein kinase II regulatory subunit)	Casein kinase II subunit beta
BscC022g001	11.35	0	2.62	2.8	-	UPF0202 protein F55A12.8
BscC022g002	11.35	0	2.62	2.8	-	UPF0202 protein F55A12.8
BscC022g214	144.87	54.85	65.96	72.96	PF02055(Glycosyl hydrolase family 30 TIM-barrel domain);PF17189(Glycosyl hydrolase family 30 beta sandwich domain)	Glucosylceramidase
BscC022g215	0.24	26.3	22.62	22.8	PF02055(Glycosyl hydrolase family 30 TIM-barrel domain)	Glucosylceramidase
BscC022g285	0.13	0	0	0.03	-	Expressed Protein
BscC022g286	0.78	0.04	1.57	0.04	-	Expressed Protein
BscC022g289	0.37	0.16	8.51	0.56	-	Expressed Protein
BscC022g290	0.78	0.04	1.57	0.04	-	Expressed Protein
BscC023g206	37.43	1.18	9.12	28.71	PF00876(Innexin)	Innexin unc-7
BscC023g207	10.23	8.53	13.48	22.44	PF00876(Innexin)	Innexin unc-7
BscC023g253	44.46	1.09	3.01	15.08	PF00876(Innexin)	Innexin unc-7
BscC023g254	0.22	3.45	13.91	0	PF00876(Innexin)	Innexin unc-7
BscC023g259	0.03	3.12	0.27	0.07	PF13855(Leucine rich repeat)	Chaoptin
BscC023g266	1321.66	0.25	6.38	456.88	PF00965(Tissue inhibitor of metalloproteinase)	Putative metalloproteinase inhibitor
BscC023g267	3.92	0	0	6.45	-	Putative metalloproteinase inhibitor
BscC023g274	3.34	0	0.13	1.14	-	Expressed Protein
BscC023g275	0.18	0	0	0	-	Expressed Protein
BscC024g054	36.16	52.29	14.37	16.9	PF10238(E2F-associated phosphoprotein)	E2F-associated phosphoprotein
BscC024g055	43.24	36.02	14.75	17.86	PF10238(E2F-associated phosphoprotein)	E2F-associated phosphoprotein
BscC024g345	0	0	0	0	-	Expressed Protein
BscC024g346	0	0	0	0	PF02338(OTU-like cysteine protease)	Expressed Protein
BscC025g034	2.43	0	0	0.13	-	Expressed Protein
BscC025g040	6.96	0.23	0.08	3.12	PF01193(RNA polymerase Rpb3/Rpb11 dimerisation domain)	Filamin-A
BscC025g041	6.19	0	0.04	0.89	-	Expressed Protein
BscC025g106	4.66	2	0	0	-	Nucleoprotein TPR
BscC025g107	2.43	1	0	0.08	-	Nucleoprotein TPR
BscC026g034	2.33	1	0	0	-	Nucleoprotein TPR
BscC026g035	0.1	0	0	0.08	-	Nucleoprotein TPR
BscC029g007	0	0	0	0	-	Doublesex- and mab-3-related transcription factor 3
BscC029g008	0	0	0	0	-	Doublesex- and mab-3-related transcription factor 3
BscC041g003	0	0	0	0	-	Expressed Protein
BscC042g002	0	0	0	0	-	Expressed Protein
