# Supplementary material for: Genome of the Giant Panda Roundworm Illuminates Its Host Shift and Parasitic Adaptation
Source: Genomics Proteomics Bioinformatics. 2021 Sep 3;20(2):366–81. doi: 10.1016/j.gpb.2021.08.002 (PMC9684166; doi:10.1016/j.gpb.2021.08.002)
Supplement: Supplementary Table S23 [file mmc24.xlsx]

## Sheet: Sheet1
Table S23 GO enrichment of tandem genes of the B. schroederi genome
Ontology	GO term	Description	GeneRatio	BgRatio	P value	Gene ID	Count
Biological process	GO:0006030	chitin metabolic process	6/72	35/4634	1.2954e-05	BscC012g097/BscC012g096/BscC012g095/BscC012g094/BscC009g480/BscC009g191	6
Biological process	GO:1901071	glucosamine-containing compound metabolic process	6/72	38/4634	2.1237e-05	BscC012g097/BscC012g096/BscC012g095/BscC012g094/BscC009g480/BscC009g191	6
Biological process	GO:0006040	amino sugar metabolic process	6/72	38/4634	2.1237e-05	BscC012g097/BscC012g096/BscC012g095/BscC012g094/BscC009g480/BscC009g191	6
Biological process	GO:0006022	aminoglycan metabolic process	6/72	41/4634	3.3339e-05	BscC012g097/BscC012g096/BscC012g095/BscC012g094/BscC009g480/BscC009g191	6
Biological process	GO:0005975	carbohydrate metabolic process	11/72	179/4634	8.1209e-05	BscC008g458/BscC001g804/BscC008g457/BscC022g214/BscC022g215/BscC008g393/BscC008g392/BscC003g221/BscC005g314/BscC005g313/BscC009g191	11
Biological process	GO:0005984	disaccharide metabolic process	4/72	16/4634	8.4696e-05	BscC008g458/BscC008g457/BscC008g393/BscC008g392	4
Biological process	GO:0005991	trehalose metabolic process	4/72	16/4634	8.4696e-05	BscC008g458/BscC008g457/BscC008g393/BscC008g392	4
Biological process	GO:0009311	oligosaccharide metabolic process	4/72	17/4634	0.00010946	BscC008g458/BscC008g457/BscC008g393/BscC008g392	4
Biological process	GO:0017144	drug metabolic process	6/72	68/4634	0.00058307	BscC012g097/BscC012g096/BscC012g095/BscC012g094/BscC009g480/BscC009g191	6
Biological process	GO:0044262	cellular carbohydrate metabolic process	4/72	34/4634	0.0017471	BscC008g458/BscC008g457/BscC008g393/BscC008g392	4
Biological process	GO:1901135	carbohydrate derivative metabolic process	9/72	205/4634	0.004104	BscC012g097/BscC012g096/BscC012g095/BscC012g094/BscC009g480/BscC003g086/BscC007g576/BscC007g577/BscC009g191	9
Biological process	GO:0009396	folic acid-containing compound biosynthetic process	2/72	7/4634	0.0047539	BscC010g573/BscC010g572	2
Biological process	GO:0006760	folic acid-containing compound metabolic process	2/72	8/4634	0.0062751	BscC010g573/BscC010g572	2
Biological process	GO:0006665	sphingolipid metabolic process	2/72	9/4634	0.0079872	BscC022g214/BscC022g215	2
Biological process	GO:0042559	pteridine-containing compound biosynthetic process	2/72	9/4634	0.0079872	BscC010g573/BscC010g572	2
Biological process	GO:0042398	cellular modified amino acid biosynthetic process	2/72	10/4634	0.0098842	BscC010g573/BscC010g572	2
Biological process	GO:0042558	pteridine-containing compound metabolic process	2/72	11/4634	0.01196	BscC010g573/BscC010g572	2
Biological process	GO:0055114	oxidation-reduction process	11/72	344/4634	0.016053	BscC006g639/BscC013g409/BscC011g223/BscC008g213/BscC008g212/BscC008g211/BscC011g224/BscC013g410/BscC006g640/BscC013g386/BscC013g385	11
Biological process	GO:0007606	sensory perception of chemical stimulus	2/72	16/4634	0.024822	BscC008g207/BscC008g206	2
Biological process	GO:0007600	sensory perception	2/72	17/4634	0.027853	BscC008g207/BscC008g206	2
Biological process	GO:0050877	nervous system process	2/72	17/4634	0.027853	BscC008g207/BscC008g206	2
Biological process	GO:0003008	system process	2/72	17/4634	0.027853	BscC008g207/BscC008g206	2
Biological process	GO:0008152	metabolic process	48/72	2594/4634	0.041353	BscC025g040/BscC013g505/BscC004g562/BscC013g409/BscC010g573/BscC013g504/BscC003g086/BscC007g576/BscC010g572/BscC003g221/BscC003g683/BscC007g577/BscC005g561/BscC006g639/BscC005g287/BscC009g480/BscC019g036/BscC004g548/BscC013g386/BscC013g385/BscC012g097/BscC012g096/BscC012g095/BscC004g550/BscC012g094/BscC019g040/BscC008g393/BscC008g392/BscC005g314/BscC005g313/BscC008g458/BscC001g804/BscC008g457/Bsc…	48
Biological process	GO:0006643	membrane lipid metabolic process	2/72	22/4634	0.045018	BscC022g214/BscC022g215	2
Biological process	GO:0019321	pentose metabolic process	1/72	3/4634	0.045901	BscC001g804	1
Biological process	GO:0006014	D-ribose metabolic process	1/72	3/4634	0.045901	BscC001g804	1
Biological process	GO:0006575	cellular modified amino acid metabolic process	2/72	23/4634	0.04882	BscC010g573/BscC010g572	2
Cellular component	GO:0005576	extracellular region	15/60	133/2727	7.8004e-08	BscC012g097/BscC012g096/BscC012g095/BscC012g094/BscC009g156/BscC014g110/BscC014g598/BscC014g113/BscC014g597/BscC014g112/BscC014g111/BscC014g599/BscC007g263/BscC009g480/BscC009g191	15
Cellular component	GO:0005615	extracellular space	9/60	53/2727	1.3619e-06	BscC014g599/BscC009g156/BscC007g263/BscC014g110/BscC014g598/BscC014g113/BscC014g597/BscC014g112/BscC014g111	9
Cellular component	GO:0005921	gap junction	4/60	26/2727	0.0022047	BscC023g254/BscC023g253/BscC023g207/BscC023g206	4
Cellular component	GO:0005911	cell-cell junction	4/60	27/2727	0.002546	BscC023g254/BscC023g253/BscC023g207/BscC023g206	4
Cellular component	GO:0005956	protein kinase CK2 complex	2/60	4/2727	0.0027768	BscC021g010/BscC021g009	2
Cellular component	GO:0016459	myosin complex	4/60	29/2727	0.0033343	BscC014g634/BscC014g633/BscC005g062/BscC005g063	4
Cellular component	GO:0070161	anchoring junction	4/60	29/2727	0.0033343	BscC023g254/BscC023g253/BscC023g207/BscC023g206	4
Cellular component	GO:0030054	cell junction	4/60	29/2727	0.0033343	BscC023g254/BscC023g253/BscC023g207/BscC023g206	4
Cellular component	GO:0005635	nuclear envelope	2/60	9/2727	0.015519	BscC005g242/BscC005g241	2
Cellular component	GO:0005643	nuclear pore	2/60	9/2727	0.015519	BscC005g242/BscC005g241	2
Cellular component	GO:0015629	actin cytoskeleton	4/60	50/2727	0.022948	BscC014g634/BscC014g633/BscC005g062/BscC005g063	4
Molecular function	GO:0005199	structural constituent of cell wall	5/147	5/7309	3.0764e-09	BscC012g097/BscC012g095/BscC012g094/BscC016g251/BscC016g274	5
Molecular function	GO:0004866	endopeptidase inhibitor activity	10/147	48/7309	2.7107e-08	BscC023g266/BscC016g228/BscC014g308/BscC016g229/BscC014g307/BscC009g342/BscC009g381/BscC016g083/BscC016g084/BscC009g382	10
Molecular function	GO:0061135	endopeptidase regulator activity	10/147	48/7309	2.7107e-08	BscC023g266/BscC016g228/BscC014g308/BscC016g229/BscC014g307/BscC009g342/BscC009g381/BscC016g083/BscC016g084/BscC009g382	10
Molecular function	GO:0061134	peptidase regulator activity	10/147	50/7309	4.1133e-08	BscC023g266/BscC016g228/BscC014g308/BscC016g229/BscC014g307/BscC009g342/BscC009g381/BscC016g083/BscC016g084/BscC009g382	10
Molecular function	GO:0030414	peptidase inhibitor activity	10/147	50/7309	4.1133e-08	BscC023g266/BscC016g228/BscC014g308/BscC016g229/BscC014g307/BscC009g342/BscC009g381/BscC016g083/BscC016g084/BscC009g382	10
Molecular function	GO:0004857	enzyme inhibitor activity	10/147	60/7309	2.5422e-07	BscC023g266/BscC016g228/BscC014g308/BscC016g229/BscC014g307/BscC009g342/BscC009g381/BscC016g083/BscC016g084/BscC009g382	10
Molecular function	GO:0030234	enzyme regulator activity	12/147	99/7309	5.7508e-07	BscC023g266/BscC016g228/BscC014g308/BscC016g229/BscC014g307/BscC009g342/BscC009g381/BscC016g083/BscC021g010/BscC016g084/BscC009g382/BscC021g009	12
Molecular function	GO:0005506	iron ion binding	9/147	56/7309	1.4271e-06	BscC013g409/BscC011g223/BscC008g213/BscC008g212/BscC008g211/BscC011g224/BscC013g410/BscC013g386/BscC013g385	9
Molecular function	GO:0016705	oxidoreductase activity, acting on paired donors, with incorporation or reduction of molecular oxygen	9/147	60/7309	2.6005e-06	BscC013g409/BscC011g223/BscC008g213/BscC008g212/BscC008g211/BscC011g224/BscC013g410/BscC013g386/BscC013g385	9
Molecular function	GO:0031418	L-ascorbic acid binding	4/147	9/7309	1.83e-05	BscC013g409/BscC013g410/BscC013g386/BscC013g385	4
Molecular function	GO:0008061	chitin binding	6/147	29/7309	1.9375e-05	BscC012g097/BscC012g096/BscC012g095/BscC012g094/BscC009g480/BscC009g191	6
Molecular function	GO:0004867	serine-type endopeptidase inhibitor activity	6/147	32/7309	3.5167e-05	BscC016g228/BscC014g308/BscC016g229/BscC014g307/BscC016g083/BscC016g084	6
Molecular function	GO:0043177	organic acid binding	4/147	12/7309	6.858e-05	BscC013g409/BscC013g410/BscC013g386/BscC013g385	4
Molecular function	GO:0031406	carboxylic acid binding	4/147	12/7309	6.858e-05	BscC013g409/BscC013g410/BscC013g386/BscC013g385	4
Molecular function	GO:0098772	molecular function regulator	12/147	165/7309	0.00011257	BscC023g266/BscC016g228/BscC014g308/BscC016g229/BscC014g307/BscC009g342/BscC009g381/BscC016g083/BscC021g010/BscC016g084/BscC009g382/BscC021g009	12
Molecular function	GO:0015927	trehalase activity	4/147	14/7309	0.00013439	BscC008g458/BscC008g457/BscC008g393/BscC008g392	4
Molecular function	GO:0004555	alpha,alpha-trehalase activity	4/147	14/7309	0.00013439	BscC008g458/BscC008g457/BscC008g393/BscC008g392	4
Molecular function	GO:0008191	metalloendopeptidase inhibitor activity	3/147	6/7309	0.00015251	BscC023g266/BscC009g381/BscC009g382	3
Molecular function	GO:0004553	hydrolase activity, hydrolyzing O-glycosyl compounds	8/147	85/7309	0.00028788	BscC008g458/BscC008g457/BscC022g214/BscC022g215/BscC008g393/BscC008g392/BscC003g221/BscC009g191	8
Molecular function	GO:0048029	monosaccharide binding	4/147	17/7309	0.00030485	BscC013g409/BscC013g410/BscC013g386/BscC013g385	4
Molecular function	GO:0016491	oxidoreductase activity	20/147	427/7309	0.00032431	BscC004g562/BscC013g409/BscC004g550/BscC001g203/BscC001g204/BscC005g341/BscC005g340/BscC006g639/BscC011g223/BscC008g213/BscC008g212/BscC008g211/BscC011g224/BscC013g410/BscC004g438/BscC004g548/BscC006g640/BscC013g386/BscC013g385/BscC004g279	20
Molecular function	GO:0004326	tetrahydrofolylpolyglutamate synthase activity	2/147	2/7309	0.0004018	BscC010g573/BscC010g572	2
Molecular function	GO:0016798	hydrolase activity, acting on glycosyl bonds	8/147	93/7309	0.00053218	BscC008g458/BscC008g457/BscC022g214/BscC022g215/BscC008g393/BscC008g392/BscC003g221/BscC009g191	8
Molecular function	GO:0016624	oxidoreductase activity, acting on the aldehyde or oxo group of donors, disulfide as acceptor	4/147	21/7309	0.00072008	BscC004g562/BscC004g550/BscC004g438/BscC004g548	4
Molecular function	GO:0030246	carbohydrate binding	6/147	61/7309	0.0013348	BscC013g409/BscC014g775/BscC013g410/BscC003g221/BscC013g386/BscC013g385	6
Molecular function	GO:0015399	primary active transmembrane transporter activity	5/147	49/7309	0.0028762	BscC002g191/BscC002g192/BscC002g185/BscC018g277/BscC018g278	5
Molecular function	GO:0042626	ATPase-coupled transmembrane transporter activity	5/147	49/7309	0.0028762	BscC002g191/BscC002g192/BscC002g185/BscC018g277/BscC018g278	5
Molecular function	GO:0016887	ATPase activity	8/147	121/7309	0.0029336	BscC002g191/BscC017g030/BscC002g192/BscC002g185/BscC017g017/BscC018g277/BscC003g683/BscC018g278	8
Molecular function	GO:0004348	glucosylceramidase activity	2/147	5/7309	0.0038609	BscC022g214/BscC022g215	2
Molecular function	GO:0046983	protein dimerization activity	7/147	103/7309	0.0045731	BscC025g040/BscC013g402/BscC004g827/BscC004g826/BscC013g377/BscC013g401/BscC013g378	7
Molecular function	GO:0017111	nucleoside-triphosphatase activity	12/147	253/7309	0.00484	BscC014g634/BscC002g191/BscC014g633/BscC005g062/BscC017g030/BscC002g192/BscC005g063/BscC002g185/BscC017g017/BscC018g277/BscC003g683/BscC018g278	12
Molecular function	GO:0016462	pyrophosphatase activity	12/147	257/7309	0.0054781	BscC014g634/BscC002g191/BscC014g633/BscC005g062/BscC017g030/BscC002g192/BscC005g063/BscC002g185/BscC017g017/BscC018g277/BscC003g683/BscC018g278	12
Molecular function	GO:0016903	oxidoreductase activity, acting on the aldehyde or oxo group of donors	4/147	36/7309	0.0056116	BscC004g562/BscC004g550/BscC004g438/BscC004g548	4
Molecular function	GO:0016854	racemase and epimerase activity	2/147	6/7309	0.0057151	BscC005g314/BscC005g313	2
Molecular function	GO:0016857	racemase and epimerase activity, acting on carbohydrates and derivatives	2/147	6/7309	0.0057151	BscC005g314/BscC005g313	2
Molecular function	GO:0016881	acid-amino acid ligase activity	2/147	6/7309	0.0057151	BscC010g573/BscC010g572	2
Molecular function	GO:0016818	hydrolase activity, acting on acid anhydrides, in phosphorus-containing anhydrides	12/147	259/7309	0.0058215	BscC014g634/BscC002g191/BscC014g633/BscC005g062/BscC017g030/BscC002g192/BscC005g063/BscC002g185/BscC017g017/BscC018g277/BscC003g683/BscC018g278	12
Molecular function	GO:0016817	hydrolase activity, acting on acid anhydrides	12/147	265/7309	0.0069553	BscC014g634/BscC002g191/BscC014g633/BscC005g062/BscC017g030/BscC002g192/BscC005g063/BscC002g185/BscC017g017/BscC018g277/BscC003g683/BscC018g278	12
Molecular function	GO:0016787	hydrolase activity	32/147	1086/7309	0.014875	BscC021g005/BscC021g004/BscC003g221/BscC003g683/BscC005g561/BscC014g634/BscC002g191/BscC014g633/BscC005g287/BscC005g062/BscC005g086/BscC002g192/BscC005g085/BscC005g063/BscC017g030/BscC010g424/BscC019g040/BscC008g393/BscC008g392/BscC018g277/BscC018g278/BscC008g458/BscC008g457/BscC005g571/BscC016g334/BscC022g214/BscC022g215/BscC002g185/BscC017g017/BscC004g677/BscC004g676/BscC009g191	32
Molecular function	GO:0019207	kinase regulator activity	2/147	11/7309	0.019618	BscC021g010/BscC021g009	2
Molecular function	GO:0019887	protein kinase regulator activity	2/147	11/7309	0.019618	BscC021g010/BscC021g009	2
Molecular function	GO:0003774	motor activity	4/147	54/7309	0.022836	BscC014g634/BscC014g633/BscC005g062/BscC005g063	4
Molecular function	GO:0016655	oxidoreductase activity, acting on NAD(P)H, quinone or similar compound as acceptor	2/147	14/7309	0.031208	BscC005g341/BscC005g340	2
Molecular function	GO:0003954	NADH dehydrogenase activity	2/147	14/7309	0.031208	BscC005g341/BscC005g340	2
Molecular function	GO:0008137	NADH dehydrogenase (ubiquinone) activity	2/147	14/7309	0.031208	BscC005g341/BscC005g340	2
Molecular function	GO:0050136	NADH dehydrogenase (quinone) activity	2/147	14/7309	0.031208	BscC005g341/BscC005g340	2
Molecular function	GO:0008417	fucosyltransferase activity	2/147	14/7309	0.031208	BscC007g576/BscC007g577	2
Molecular function	GO:0042302	structural constituent of cuticle	6/147	125/7309	0.039836	BscC018g272/BscC006g150/BscC018g269/BscC006g148/BscC016g221/BscC016g222	6
Molecular function	GO:0004190	aspartic-type endopeptidase activity	2/147	16/7309	0.040093	BscC004g677/BscC004g676	2
Molecular function	GO:0070001	aspartic-type peptidase activity	2/147	16/7309	0.040093	BscC004g677/BscC004g676	2
Molecular function	GO:0008094	DNA-dependent ATPase activity	3/147	39/7309	0.043007	BscC017g030/BscC017g017/BscC003g683	3
