# Supplementary material for: Genome of the Giant Panda Roundworm Illuminates Its Host Shift and Parasitic Adaptation
Source: Genomics Proteomics Bioinformatics. 2021 Sep 3;20(2):366–81. doi: 10.1016/j.gpb.2021.08.002 (PMC9684166; doi:10.1016/j.gpb.2021.08.002)
Supplement: Supplementary Table S24 [file mmc25.xlsx]

## Sheet: Sheet1
Table S24 Genes encoding nematode cuticle collagens and cuticlins identified in B. schroederi
Gene ID	Egg-TPM	L2-TPM	L5-TPM	Female adult-TPM	Pfam	Annotation
BscC001g176	0.52	0.79	3.42	0	PF01484(Nematode cuticle collagen N-terminal domain);PF01391(Collagen triple helix repeat (20 copies));	Cuticle collagen
BscC001g198	0.69	32.8	0.07	0.24	PF01484(Nematode cuticle collagen N-terminal domain);	Cuticle collagen
BscC001g199	0.49	1.51	1.4	0.27	PF01484(Nematode cuticle collagen N-terminal domain);	Cuticle collagen
BscC001g206	3.25	4.75	0.97	0.54	PF01484(Nematode cuticle collagen N-terminal domain);PF01391(Collagen triple helix repeat (20 copies));	Cuticle collagen
BscC001g302	0.2	0.5	0.08	0.06	PF01484(Nematode cuticle collagen N-terminal domain);PF01391(Collagen triple helix repeat (20 copies));	Cuticle collagen
BscC001g478	2.27	0.7	0	0.04	PF01391(Collagen triple helix repeat (20 copies));PF01484(Nematode cuticle collagen N-terminal domain);	Cuticle collagen
BscC001g536	0	0.04	0.09	0.06	PF01484(Nematode cuticle collagen N-terminal domain);	Cuticle collagen
BscC001g583	0.69	5.6	17316.9	505.05	PF01391(Collagen triple helix repeat (20 copies));PF01484(Nematode cuticle collagen N-terminal domain);	Cuticle collagen
BscC001g614	0.17	2.63	0	0	PF01484(Nematode cuticle collagen N-terminal domain);PF01391(Collagen triple helix repeat (20 copies));	Cuticle collagen
BscC001g645	7.02	21.43	1.44	2.21	PF01391(Collagen triple helix repeat (20 copies));PF01484(Nematode cuticle collagen N-terminal domain);	Cuticle collagen
BscC001g646	0.22	1.97	1079.7	1	PF01484(Nematode cuticle collagen N-terminal domain);PF01391(Collagen triple helix repeat (20 copies));	Cuticle collagen
BscC001g647	1.95	104.54	7935.52	1419.31	PF01484(Nematode cuticle collagen N-terminal domain);PF01391(Collagen triple helix repeat (20 copies));	Cuticle collagen
BscC001g673	2.45	9.42	27290.7	1601.23	PF01484(Nematode cuticle collagen N-terminal domain);PF01391(Collagen triple helix repeat (20 copies));	Cuticle collagen
BscC001g708	0.69	1.4	20.49	0.2	PF01484(Nematode cuticle collagen N-terminal domain);	Cuticle collagen
BscC001g727	1.65	0.6	4.05	0.48	PF01484(Nematode cuticle collagen N-terminal domain);	Cuticle collagen
BscC001g728	3.03	0.54	122.19	92.73	PF01484(Nematode cuticle collagen N-terminal domain);PF01391(Collagen triple helix repeat (20 copies));	Cuticle collagen
BscC001g729	1.87	27.08	275.22	43.9	PF01391(Collagen triple helix repeat (20 copies));PF01484(Nematode cuticle collagen N-terminal domain);PF13561(Enoyl-(Acyl carrier protein) reductase);	Cuticle collagen
BscC001g730	0.93	0.68	0	0.05	PF01484(Nematode cuticle collagen N-terminal domain);	Cuticle collagen
BscC001g761	3.95	33.98	19.32	15.39	PF01391(Collagen triple helix repeat (20 copies));	Cuticle collagen
BscC001g815	4.12	81.87	3235.94	444.46	PF01391(Collagen triple helix repeat (20 copies));	Cuticle collagen
BscC002g206	12.04	285.85	21.56	0.23	PF01484(Nematode cuticle collagen N-terminal domain);PF01391(Collagen triple helix repeat (20 copies));	Cuticle collagen
BscC002g217	0.23	0.77	22	1.57	PF01391(Collagen triple helix repeat (20 copies));	Cuticle collagen
BscC002g222	0.2	4.72	0.05	0	PF01484(Nematode cuticle collagen N-terminal domain);PF01391(Collagen triple helix repeat (20 copies));	Cuticle collagen
BscC002g424	7.32	40.71	832.22	52.3	PF01484(Nematode cuticle collagen N-terminal domain);PF01391(Collagen triple helix repeat (20 copies));	Cuticle collagen
BscC002g427	1.69	0.42	0.79	0	PF01391(Collagen triple helix repeat (20 copies));PF01484(Nematode cuticle collagen N-terminal domain);	Cuticle collagen
BscC002g677	66.46	47.34	14.16	17.32	PF01484(Nematode cuticle collagen N-terminal domain);PF01391(Collagen triple helix repeat (20 copies));	Cuticle collagen
BscC002g682	18.53	8.4	0.51	13.05	PF01484(Nematode cuticle collagen N-terminal domain);PF01391(Collagen triple helix repeat (20 copies));	Cuticle collagen
BscC003g160	3.37	54.66	289.01	69.36	PF01413(C-terminal tandem repeated domain in type 4 procollagen);PF01391(Collagen triple helix repeat (20 copies));	Cuticle collagen
BscC003g328	2.19	21.26	18377.5	974.6	PF01484(Nematode cuticle collagen N-terminal domain);	Cuticle collagen
BscC003g358	0.32	2.47	1.44	0.15	PF01391(Collagen triple helix repeat (20 copies));PF01484(Nematode cuticle collagen N-terminal domain);	Cuticle collagen
BscC004g003	24.77	72.05	18.72	18.36	PF01484(Nematode cuticle collagen N-terminal domain);PF01391(Collagen triple helix repeat (20 copies));	Cuticle collagen
BscC004g058	6.42	810.46	9.43	5.53	PF01484(Nematode cuticle collagen N-terminal domain);	Cuticle collagen
BscC004g076	0.32	2.26	8.17	11.23	PF01391(Collagen triple helix repeat (20 copies));PF01400(Astacin (Peptidase family M12A));	Cuticle collagen
BscC004g109	13.12	0.18	329.54	78.07	PF01391(Collagen triple helix repeat (20 copies));PF01484(Nematode cuticle collagen N-terminal domain);	Cuticle collagen
BscC004g110	0.31	0.27	47.51	1.88	PF01484(Nematode cuticle collagen N-terminal domain);PF01391(Collagen triple helix repeat (20 copies));	Cuticle collagen
BscC004g607	85.95	85.39	27082.8	2116.79	PF01484(Nematode cuticle collagen N-terminal domain);PF01391(Collagen triple helix repeat (20 copies));	Cuticle collagen
BscC004g610	2.71	0.96	630.28	130.74	PF01391(Collagen triple helix repeat (20 copies));PF01484(Nematode cuticle collagen N-terminal domain);	Cuticle collagen
BscC004g612	1.12	0.52	124.02	1.4	PF01484(Nematode cuticle collagen N-terminal domain);PF01391(Collagen triple helix repeat (20 copies));	Cuticle collagen
BscC004g657	9.43	47.16	572.79	36	PF01484(Nematode cuticle collagen N-terminal domain);PF01391(Collagen triple helix repeat (20 copies));	Cuticle collagen
BscC005g045	3.7	0.54	38.84	5.11	PF01484(Nematode cuticle collagen N-terminal domain);PF01391(Collagen triple helix repeat (20 copies));	Cuticle collagen
BscC005g048	584.36	0.26	18.12	66.25	PF01484(Nematode cuticle collagen N-terminal domain);	Cuticle collagen
BscC005g073	123.82	0	3.21	25.25	PF01484(Nematode cuticle collagen N-terminal domain);	Cuticle collagen
BscC005g103	2.62	43.7	0.14	0.2	PF01391(Collagen triple helix repeat (20 copies));PF01484(Nematode cuticle collagen N-terminal domain);	Cuticle collagen
BscC005g376	0.65	0	0.34	0.05	PF01391(Collagen triple helix repeat (20 copies));	Cuticle collagen
BscC005g581	8.49	40.88	0.72	0.29	PF01391(Collagen triple helix repeat (20 copies));PF01484(Nematode cuticle collagen N-terminal domain);	Cuticle collagen
BscC005g613	1.13	0.91	1.58	1.1	PF01391(Collagen triple helix repeat (20 copies));PF01484(Nematode cuticle collagen N-terminal domain);	Cuticle collagen
BscC005g621	0.23	0.46	0.04	0.05	PF01484(Nematode cuticle collagen N-terminal domain);PF01391(Collagen triple helix repeat (20 copies));	Cuticle collagen
BscC005g623	0.07	4.99	0.04	0.05	PF01484(Nematode cuticle collagen N-terminal domain);PF01391(Collagen triple helix repeat (20 copies));	Cuticle collagen
BscC005g641	4.17	1.79	2.09	0.41	PF01391(Collagen triple helix repeat (20 copies));PF01484(Nematode cuticle collagen N-terminal domain);	Cuticle collagen
BscC005g702	3.86	3.91	528.18	53.76	PF01484(Nematode cuticle collagen N-terminal domain);	Cuticle collagen
BscC005g703	8.52	3.43	4919.49	227.19	PF01484(Nematode cuticle collagen N-terminal domain);	Cuticle collagen
BscC005g706	3.1	21.21	2.33	3.2	PF01391(Collagen triple helix repeat (20 copies));PF01484(Nematode cuticle collagen N-terminal domain);	Cuticle collagen
BscC005g824	2.47	26.9	3.18	21.63	PF01484(Nematode cuticle collagen N-terminal domain);PF01391(Collagen triple helix repeat (20 copies));	Cuticle collagen
BscC006g001	0.43	7.39	0.32	0	PF01391(Collagen triple helix repeat (20 copies));	Cuticle collagen
BscC006g002	0.26	0.63	0	0	PF01391(Collagen triple helix repeat (20 copies));PF01484(Nematode cuticle collagen N-terminal domain);	Cuticle collagen
BscC006g111	23.01	0.68	0.08	11.88	PF01484(Nematode cuticle collagen N-terminal domain);PF01391(Collagen triple helix repeat (20 copies));	Cuticle collagen
BscC006g148	4.14	0.06	0.21	1.96	PF01391(Collagen triple helix repeat (20 copies));PF01484(Nematode cuticle collagen N-terminal domain);	Cuticle collagen
BscC006g149	1.4	2.04	1.77	0.24	PF01391(Collagen triple helix repeat (20 copies));PF01484(Nematode cuticle collagen N-terminal domain);	Cuticle collagen
BscC006g150	1.19	0.26	2.58	0.29	PF01484(Nematode cuticle collagen N-terminal domain);PF01391(Collagen triple helix repeat (20 copies));	Cuticle collagen
BscC006g200	30.39	67.83	1574.23	247.01	PF01484(Nematode cuticle collagen N-terminal domain);PF01391(Collagen triple helix repeat (20 copies));	Cuticle collagen
BscC006g393	0.13	104.98	0.81	0	PF01391(Collagen triple helix repeat (20 copies));PF01484(Nematode cuticle collagen N-terminal domain);	Cuticle collagen
BscC006g484	1.84	0.13	9.71	2.29	PF01391(Collagen triple helix repeat (20 copies));	Cuticle collagen
BscC006g485	0.25	0.39	0.27	0	PF01484(Nematode cuticle collagen N-terminal domain);PF01391(Collagen triple helix repeat (20 copies));	Cuticle collagen
BscC006g617	0.03	0.04	0.05	0	PF01391(Collagen triple helix repeat (20 copies));	Cuticle collagen
BscC006g618	0.76	11.33	7386.32	1102.77	PF01391(Collagen triple helix repeat (20 copies));PF01484(Nematode cuticle collagen N-terminal domain);	Cuticle collagen
BscC006g655	7.57	0	0.28	2.61	PF01484(Nematode cuticle collagen N-terminal domain);	Cuticle collagen
BscC006g666	0.57	0.82	1.56	0.73	PF01391(Collagen triple helix repeat (20 copies));	Cuticle collagen
BscC006g667	0	0	0	0	PF01484(Nematode cuticle collagen N-terminal domain);	Cuticle collagen
BscC007g060	0.91	0.12	0.04	0.38	PF01391(Collagen triple helix repeat (20 copies));	Cuticle collagen
BscC007g374	0.75	0	0	0	PF01484(Nematode cuticle collagen N-terminal domain);	Cuticle collagen
BscC007g648	5.14	1.06	0.78	2.25	PF01484(Nematode cuticle collagen N-terminal domain);PF01391(Collagen triple helix repeat (20 copies));	Cuticle collagen
BscC007g652	2.71	5.18	0.61	1.07	PF01391(Collagen triple helix repeat (20 copies));	Cuticle collagen
BscC008g012	59.28	5.99	1.99	18.33	PF01484(Nematode cuticle collagen N-terminal domain);PF01391(Collagen triple helix repeat (20 copies));	Cuticle collagen
BscC008g104	46.67	4.29	0.42	1.18	PF01484(Nematode cuticle collagen N-terminal domain);PF01391(Collagen triple helix repeat (20 copies));	Cuticle collagen
BscC008g159	0.42	0.35	0.7	0.14	PF01391(Collagen triple helix repeat (20 copies));	Cuticle collagen
BscC008g160	147.05	11.78	13.26	18.59	PF01484(Nematode cuticle collagen N-terminal domain);PF01391(Collagen triple helix repeat (20 copies));	Cuticle collagen
BscC008g196	7.62	2.57	0.79	3.36	PF01391(Collagen triple helix repeat (20 copies));	Cuticle collagen
BscC008g223	0.1	0.65	1687.11	133.93	PF01484(Nematode cuticle collagen N-terminal domain);PF01391(Collagen triple helix repeat (20 copies));	Cuticle collagen
BscC008g288	0.3	1.15	0	0	PF01391(Collagen triple helix repeat (20 copies));	Cuticle collagen
BscC008g289	0.38	0.2	0.1	0.18	PF01391(Collagen triple helix repeat (20 copies));PF01484(Nematode cuticle collagen N-terminal domain);	Cuticle collagen
BscC008g524	27.01	0.34	0.16	7.79	PF01391(Collagen triple helix repeat (20 copies));PF01484(Nematode cuticle collagen N-terminal domain);	Cuticle collagen
BscC008g653	9.06	0	1.3	1.06	PF01391(Collagen triple helix repeat (20 copies));	Cuticle collagen
BscC009g005	32.78	3.94	0	1.02	PF01484(Nematode cuticle collagen N-terminal domain);PF01391(Collagen triple helix repeat (20 copies));	Cuticle collagen
BscC009g113	0.49	0.36	0.19	0.13	PF01391(Collagen triple helix repeat (20 copies));	Cuticle collagen
BscC010g142	0.88	0.17	0.19	0.05	PF01484(Nematode cuticle collagen N-terminal domain);PF01391(Collagen triple helix repeat (20 copies));	Cuticle collagen
BscC010g144	1.14	0	0.03	0.03	PF01484(Nematode cuticle collagen N-terminal domain);PF01391(Collagen triple helix repeat (20 copies));	Cuticle collagen
BscC010g145	0.31	0	1.5	0.08	PF01391(Collagen triple helix repeat (20 copies));PF01484(Nematode cuticle collagen N-terminal domain);	Cuticle collagen
BscC010g194	7.43	0.18	0.08	0.14	PF01484(Nematode cuticle collagen N-terminal domain);	Cuticle collagen
BscC010g261	0	0	0.23	0	PF01484(Nematode cuticle collagen N-terminal domain);	Cuticle collagen
BscC010g751	5.5	113.58	498.66	207.65	PF01391(Collagen triple helix repeat (20 copies));PF01413(C-terminal tandem repeated domain in type 4 procollagen);	Cuticle collagen
BscC010g763	103.13	64.22	31.57	10.19	PF01391(Collagen triple helix repeat (20 copies));PF01484(Nematode cuticle collagen N-terminal domain);	Cuticle collagen
BscC011g052	2.57	78.07	0	0.1	PF01484(Nematode cuticle collagen N-terminal domain);	Cuticle collagen
BscC011g053	0.25	0	0	0.24	PF01484(Nematode cuticle collagen N-terminal domain);	Cuticle collagen
BscC011g079	2.58	32.75	1.44	1.88	PF01484(Nematode cuticle collagen N-terminal domain);PF01391(Collagen triple helix repeat (20 copies));	Cuticle collagen
BscC011g241	0.85	0	0.04	0	PF01484(Nematode cuticle collagen N-terminal domain);PF01391(Collagen triple helix repeat (20 copies));	Cuticle collagen
BscC012g024	10.3	28.24	14.74	7.51	PF01391(Collagen triple helix repeat (20 copies));PF01484(Nematode cuticle collagen N-terminal domain);	Cuticle collagen
BscC012g485	2.81	23.77	1270.82	89.54	PF01391(Collagen triple helix repeat (20 copies));PF01484(Nematode cuticle collagen N-terminal domain);	Cuticle collagen
BscC012g486	7.04	10.43	0.76	0.24	PF01484(Nematode cuticle collagen N-terminal domain);PF01391(Collagen triple helix repeat (20 copies));	Cuticle collagen
BscC012g672	10.3	14.94	11.51	9	PF01391(Collagen triple helix repeat (20 copies));	Cuticle collagen
BscC013g245	15.25	6.02	2.94	7.54	PF01391(Collagen triple helix repeat (20 copies));PF01484(Nematode cuticle collagen N-terminal domain);	Cuticle collagen
BscC013g417	0.81	4.38	0.32	0.08	PF01484(Nematode cuticle collagen N-terminal domain);PF01391(Collagen triple helix repeat (20 copies));	Cuticle collagen
BscC014g331	0	0	0	0	PF01391(Collagen triple helix repeat (20 copies));	Cuticle collagen
BscC014g855	12.87	26.32	5.18	5.96	PF01484(Nematode cuticle collagen N-terminal domain);PF01391(Collagen triple helix repeat (20 copies));	Cuticle collagen
BscC015g082	12.27	0	0.7	2.74	PF01484(Nematode cuticle collagen N-terminal domain);PF01391(Collagen triple helix repeat (20 copies));	Cuticle collagen
BscC015g083	0.11	0	0	0	PF01484(Nematode cuticle collagen N-terminal domain);PF01391(Collagen triple helix repeat (20 copies));	Cuticle collagen
BscC015g084	0.14	0	0.65	0	PF01484(Nematode cuticle collagen N-terminal domain);PF01391(Collagen triple helix repeat (20 copies));	Cuticle collagen
BscC015g085	0	0	2.86	0.4	PF01484(Nematode cuticle collagen N-terminal domain);PF01391(Collagen triple helix repeat (20 copies));	Cuticle collagen
BscC015g086	3.28	2.76	9375.35	1285	PF01484(Nematode cuticle collagen N-terminal domain);PF01391(Collagen triple helix repeat (20 copies));	Cuticle collagen
BscC015g087	13.65	0.1	0.1	3.38	PF01391(Collagen triple helix repeat (20 copies));PF01484(Nematode cuticle collagen N-terminal domain);	Cuticle collagen
BscC015g088	0.33	38.57	30.46	0.09	PF01391(Collagen triple helix repeat (20 copies));PF01484(Nematode cuticle collagen N-terminal domain);	Cuticle collagen
BscC015g195	0.61	0.22	0.08	0	PF01391(Collagen triple helix repeat (20 copies));PF01484(Nematode cuticle collagen N-terminal domain);	Cuticle collagen
BscC015g243	1.13	0.53	0.96	0.47	PF01391(Collagen triple helix repeat (20 copies));PF01484(Nematode cuticle collagen N-terminal domain);	Cuticle collagen
BscC015g313	2.32	0.6	0.51	0.79	PF01484(Nematode cuticle collagen N-terminal domain);PF01391(Collagen triple helix repeat (20 copies));	Cuticle collagen
BscC016g219	1.25	10.85	38.38	11.07	PF01484(Nematode cuticle collagen N-terminal domain);PF01391(Collagen triple helix repeat (20 copies));	Cuticle collagen
BscC016g220	14.92	19.63	2722.86	1.12	PF01484(Nematode cuticle collagen N-terminal domain);PF01391(Collagen triple helix repeat (20 copies));	Cuticle collagen
BscC016g221	5.25	0.77	43.51	0.46	PF01484(Nematode cuticle collagen N-terminal domain);PF01391(Collagen triple helix repeat (20 copies));	Cuticle collagen
BscC016g222	0.56	19.94	581.51	4.93	PF01484(Nematode cuticle collagen N-terminal domain);	Cuticle collagen
BscC016g223	7.91	2.72	8791.76	4110.98	PF01484(Nematode cuticle collagen N-terminal domain);	Cuticle collagen
BscC016g224	1.25	5.74	26322.9	235.13	PF01484(Nematode cuticle collagen N-terminal domain);	Cuticle collagen
BscC017g256	15.02	2.94	0.49	5.13	PF01484(Nematode cuticle collagen N-terminal domain);	Cuticle collagen
BscC017g343	5.73	0.67	0.43	2.34	PF01391(Collagen triple helix repeat (20 copies));PF01484(Nematode cuticle collagen N-terminal domain);	Cuticle collagen
BscC017g471	68.63	7.39	0.02	10.21	PF01484(Nematode cuticle collagen N-terminal domain);PF01391(Collagen triple helix repeat (20 copies));	Cuticle collagen
BscC018g254	0.14	0.27	0	0	PF01391(Collagen triple helix repeat (20 copies));PF01484(Nematode cuticle collagen N-terminal domain);	Cuticle collagen
BscC018g255	0.13	0.22	0.29	0.66	PF01391(Collagen triple helix repeat (20 copies));	Cuticle collagen
BscC018g269	0.41	0.05	0.26	0.08	PF01391(Collagen triple helix repeat (20 copies));PF01484(Nematode cuticle collagen N-terminal domain);	Cuticle collagen
BscC018g270	0	2.72	4.22	6.84	PF01484(Nematode cuticle collagen N-terminal domain);PF01391(Collagen triple helix repeat (20 copies));	Cuticle collagen
BscC018g271	0	0.49	0	0.35	PF01391(Collagen triple helix repeat (20 copies));	Cuticle collagen
BscC018g272	0.18	5.32	0.88	0.15	PF01391(Collagen triple helix repeat (20 copies));PF01484(Nematode cuticle collagen N-terminal domain);	Cuticle collagen
BscC018g273	0.28	0.73	34.81	13.13	PF01484(Nematode cuticle collagen N-terminal domain);PF01391(Collagen triple helix repeat (20 copies));	Cuticle collagen
BscC018g274	0.32	0	0	0.13	PF01391(Collagen triple helix repeat (20 copies));	Cuticle collagen
BscC019g111	0.9	103.92	3079.57	264.27	PF01391(Collagen triple helix repeat (20 copies));PF01484(Nematode cuticle collagen N-terminal domain);	Cuticle collagen
BscC019g240	0.87	0.21	0.3	0.07	PF01391(Collagen triple helix repeat (20 copies));	Cuticle collagen
BscC019g334	10.02	2.93	1.92	0.7	PF01391(Collagen triple helix repeat (20 copies));	Cuticle collagen
BscC019g388	0.32	0	0.25	0	PF01391(Collagen triple helix repeat (20 copies));	Cuticle collagen
BscC020g141	2.69	7.28	0.02	0.43	PF01484(Nematode cuticle collagen N-terminal domain);PF01391(Collagen triple helix repeat (20 copies));	Cuticle collagen
BscC020g689	0.53	0.4	0.3	0	PF01484(Nematode cuticle collagen N-terminal domain);PF01391(Collagen triple helix repeat (20 copies));	Cuticle collagen
BscC021g038	8.14	1.06	9.13	2.95	PF01484(Nematode cuticle collagen N-terminal domain);PF01391(Collagen triple helix repeat (20 copies));	Cuticle collagen
BscC021g168	0.56	10.12	0.19	0	PF01484(Nematode cuticle collagen N-terminal domain);PF01391(Collagen triple helix repeat (20 copies));	Cuticle collagen
BscC021g370	0	0	0	0	PF01484(Nematode cuticle collagen N-terminal domain);	Cuticle collagen
BscC022g283	3.32	1.68	0.31	0.2	PF01391(Collagen triple helix repeat (20 copies));PF01484(Nematode cuticle collagen N-terminal domain);	Cuticle collagen
BscC022g306	1.42	3.14	0.33	1.61	PF01391(Collagen triple helix repeat (20 copies));PF01484(Nematode cuticle collagen N-terminal domain);	Cuticle collagen
BscC022g584	0.65	7.94	0.06	0.1	PF01484(Nematode cuticle collagen N-terminal domain);PF01391(Collagen triple helix repeat (20 copies));	Cuticle collagen
BscC022g650	11.1	15.58	0.6	2.24	PF01484(Nematode cuticle collagen N-terminal domain);	Cuticle collagen
BscC022g729	4.14	9.97	9.04	1.52	PF01391(Collagen triple helix repeat (20 copies));	Cuticle collagen
BscC023g087	0.13	3.03	0.23	0	PF01391(Collagen triple helix repeat (20 copies));	Cuticle collagen
BscC023g105	0.65	135.23	1510.4	418.98	PF01484(Nematode cuticle collagen N-terminal domain);PF01391(Collagen triple helix repeat (20 copies));	Cuticle collagen
BscC023g288	27.07	0.05	0.09	1.38	PF01391(Collagen triple helix repeat (20 copies));PF01484(Nematode cuticle collagen N-terminal domain);	Cuticle collagen
BscC023g322	0.6	2.03	11.1	20.73	PF01391(Collagen triple helix repeat (20 copies));	Cuticle collagen
BscC023g374	0.63	0.16	0.3	0.11	PF01484(Nematode cuticle collagen N-terminal domain);PF01391(Collagen triple helix repeat (20 copies));	Cuticle collagen
BscC023g380	29.13	2.06	0.25	4.01	PF01484(Nematode cuticle collagen N-terminal domain);PF01391(Collagen triple helix repeat (20 copies));	Cuticle collagen
BscC023g387	29.13	2.06	0.25	4.01	PF01391(Collagen triple helix repeat (20 copies));PF01484(Nematode cuticle collagen N-terminal domain);	Cuticle collagen
BscC023g405	3.78	2.47	0.07	3.05	PF01391(Collagen triple helix repeat (20 copies));PF01484(Nematode cuticle collagen N-terminal domain);	Cuticle collagen
BscC023g406	92.81	0.05	0.13	9.61	PF01391(Collagen triple helix repeat (20 copies));PF01484(Nematode cuticle collagen N-terminal domain);	Cuticle collagen
BscC024g242	0.15	1.36	0.39	0.37	PF02191(Olfactomedin-like domain);PF01391(Collagen triple helix repeat (20 copies));	Cuticle collagen
BscC024g360	103.13	64.22	31.57	10.19	PF01391(Collagen triple helix repeat (20 copies));PF01484(Nematode cuticle collagen N-terminal domain);	Cuticle collagen
BscC027g006	0.25	0	0	0	PF01391(Collagen triple helix repeat (20 copies));	Cuticle collagen
BscC027g025	1.19	0	0	0.29	PF01391(Collagen triple helix repeat (20 copies));	Cuticle collagen
BscC028g021	61.12	6.82	1.57	10.85	PF01391(Collagen triple helix repeat (20 copies));PF02191(Olfactomedin-like domain);	Cuticle collagen
BscC024g220	0	0.75	0.14	0.03	PF00100(Zona pellucida-like domain)	Cuticlin-1
BscC024g272	1.7	0	0	0.07	PF00100(Zona pellucida-like domain)	Cuticlin-1
BscC024g274	1.09	0	0.27	0	PF00100(Zona pellucida-like domain)	Cuticlin-1
BscC024g275	2.33	0.04	0.11	0.44	PF00100(Zona pellucida-like domain)	Cuticlin-1
BscC008g281	4.38	0.71	0.02	0.81	PF00100(Zona pellucida-like domain)	Cuticlin-1
BscC004g747	76.48	4.22	3.86	21.88	PF00100(Zona pellucida-like domain)	Cuticlin-1
BscC001g079	15.02	48.67	7.61	9.2	PF00100(Zona pellucida-like domain)	Cuticlin-1
BscC016g372	6.21	5.93	0.65	0.55	PF00100(Zona pellucida-like domain)	Cuticlin-1
BscC005g332	47.48	0.26	0.02	0.92	PF00100(Zona pellucida-like domain)	Cuticlin-1
BscC004g074	4.68	0	1.88	0.84	PF00100(Zona pellucida-like domain)	Cuticlin-1
BscC017g177	11.13	0.54	0.17	4.6	PF00100(Zona pellucida-like domain)	Cuticlin-1
BscC014g661	4.94	0.56	0.33	2.45	PF00100(Zona pellucida-like domain);PF00092(von Willebrand factor type A domain)	Cuticlin-1
BscC006g746	3.12	1.21	0.07	1.22	PF00100(Zona pellucida-like domain)	Cuticlin-1
BscC010g723	13.18	1.97	0.05	4.69	PF00100(Zona pellucida-like domain)	Cuticlin-1
BscC010g690	0	0.21	0	0	PF00100(Zona pellucida-like domain)	Cuticlin-1
BscC021g172	0.39	0.27	0.09	0.03	PF00100(Zona pellucida-like domain)	Cuticlin-1
BscC001g694	2.63	0.44	0.19	1.22	PF00100(Zona pellucida-like domain)	Cuticlin-1
BscC001g559	0.62	1.64	0.38	0.45	PF00100(Zona pellucida-like domain)	Cuticlin-1
BscC023g414	1.64	0.1	0.07	0.78	PF00100(Zona pellucida-like domain)	Cuticlin-1
BscC023g415	8.02	0	0	1.13	PF00100(Zona pellucida-like domain)	Cuticlin-1
BscC023g419	1.16	0.65	0	0.17	PF00100(Zona pellucida-like domain)	Cuticlin-1
BscC001g459	85.49	100.35	48.86	74.92	PF00100(Zona pellucida-like domain);PF03997(VPS28 protein)	Cuticlin-1
BscC022g098	0.13	0.11	0.02	0	PF00100(Zona pellucida-like domain)	Cuticlin-1
BscC004g392	7.81	2.71	0.25	1.91	PF00100(Zona pellucida-like domain)	Cuticlin-1
BscC003g106	4.17	3.05	2.22	0.72	PF00100(Zona pellucida-like domain)	Cuticlin-1
BscC022g340	1.9	1.9	3.1	0.96	PF00100(Zona pellucida-like domain)	Cuticlin-1
BscC022g336	0.18	0.18	0.07	0	PF00100(Zona pellucida-like domain)	Cuticlin-1
BscC022g271	13.75	23.8	26.52	31.65	PF00100(Zona pellucida-like domain)	Cuticlin-1
BscC018g043	167.61	31.02	28.84	23.53	PF00100(Zona pellucida-like domain)	Cuticlin-1
BscC008g519	1.66	8.17	2.05	1.23	PF00100(Zona pellucida-like domain)	Cuticlin-1
BscC013g460	15.45	4.83	2	4.51	PF00100(Zona pellucida-like domain)	Cuticlin-1
BscC020g683	1.83	98.64	6.83	1.44	PF00100(Zona pellucida-like domain)	Cuticlin-1
