# Supplementary material for: Genome of the Giant Panda Roundworm Illuminates Its Host Shift and Parasitic Adaptation
Source: Genomics Proteomics Bioinformatics. 2021 Sep 3;20(2):366–81. doi: 10.1016/j.gpb.2021.08.002 (PMC9684166; doi:10.1016/j.gpb.2021.08.002)
Supplement: Supplementary Table S25 [file mmc26.xlsx]

## Sheet: Sheet1
Table S25 Comparison of the cuticles of ascaridoid species
Species	Cuticle thickness per specimen (μm)	Mean cuticle thickness (μm)*
B. schroederi	58.85	58.68±0.41a
	58.65
	58.95
	58.89
	58.88
	57.86
B. transfuga	35.47	34.35±0.91b
	34.25
	34.68
	34.89
	34.12
	33.21
P. univalens	35.63	33.69±1.24bc
	33.98
	33.25
	34.12
	33.55
	34.68
	33.6
	35.28
A. suum	31.1	30.72±4.89bc
	32.56
	31.56
	32.66
	33.12
	30.25
	34.58
	31.98
T. canis	19.01	18.43±0.37d
	18.95
	17.96
	18.56
	18.58
	18.65
	17.95
	18.38
Note: *Different superscript lower-case letters between ascaridoid species indicate statistical differences (P<0.05).
