# Supplementary material for: Genome of the Giant Panda Roundworm Illuminates Its Host Shift and Parasitic Adaptation
Source: Genomics Proteomics Bioinformatics. 2021 Sep 3;20(2):366–81. doi: 10.1016/j.gpb.2021.08.002 (PMC9684166; doi:10.1016/j.gpb.2021.08.002)
Supplement: Supplementary Table S26 [file mmc27.xlsx]

## Sheet: Sheet1
Table S26 GO enrichment of high expression genes in the different developmental stages of B. schroederi
Stage	Ontology	GO term	Description	GeneRatio	BgRatio	P value	Gene ID	Count
Egg	Biological process	GO:0006810	transport	118/485	862/4634	0.000532	BscC004g042/BscC006g691/BscC001g510/BscC007g259/BscC010g273/BscC008g623/BscC003g401/BscC014g852/BscC009g260/BscC022g680/BscC016g508/BscC007g669/BscC007g702/BscC025g091/BscC006g185/BscC013g415/BscC008g294/BscC027g040/BscC002g609/BscC011g626/BscC010g385/BscC009g018/BscC011g068/BscC014g049/BscC019g143/BscC011g062/BscC006g349/BscC002g200/BscC004g797/BscC017g162/BscC007g079/BscC021g186/BscC007g078/Bsc…	118
Egg	Biological process	GO:0051234	establishment of localization	118/485	863/4634	0.000558	BscC004g042/BscC006g691/BscC001g510/BscC007g259/BscC010g273/BscC008g623/BscC003g401/BscC014g852/BscC009g260/BscC022g680/BscC016g508/BscC007g669/BscC007g702/BscC025g091/BscC006g185/BscC013g415/BscC008g294/BscC027g040/BscC002g609/BscC011g626/BscC010g385/BscC009g018/BscC011g068/BscC014g049/BscC019g143/BscC011g062/BscC006g349/BscC002g200/BscC004g797/BscC017g162/BscC007g079/BscC021g186/BscC007g078/Bsc…	118
Egg	Biological process	GO:0051179	localization	118/485	874/4634	0.00093	BscC004g042/BscC006g691/BscC001g510/BscC007g259/BscC010g273/BscC008g623/BscC003g401/BscC014g852/BscC009g260/BscC022g680/BscC016g508/BscC007g669/BscC007g702/BscC025g091/BscC006g185/BscC013g415/BscC008g294/BscC027g040/BscC002g609/BscC011g626/BscC010g385/BscC009g018/BscC011g068/BscC014g049/BscC019g143/BscC011g062/BscC006g349/BscC002g200/BscC004g797/BscC017g162/BscC007g079/BscC021g186/BscC007g078/Bsc…	118
Egg	Biological process	GO:0006260	DNA replication	11/485	38/4634	0.00128	BscC010g574/BscC066g002/BscC004g581/BscC007g453/BscC011g306/BscC012g653/BscC006g014/BscC002g565/BscC007g423/BscC006g237/BscC004g598	11
Egg	Biological process	GO:0006811	ion transport	56/485	376/4634	0.00324	BscC007g736/BscC006g095/BscC007g737/BscC023g179/BscC006g691/BscC007g056/BscC010g193/BscC001g510/BscC003g286/BscC001g319/BscC003g401/BscC019g118/BscC009g260/BscC007g669/BscC013g415/BscC007g100/BscC008g294/BscC002g609/BscC011g626/BscC059g005/BscC009g018/BscC011g068/BscC008g011/BscC006g301/BscC006g300/BscC013g055/BscC009g323/BscC017g162/BscC019g131/BscC007g079/BscC021g186/BscC012g622/BscC007g078/Bsc…	56
Egg	Biological process	GO:0034654	nucleobase-containing compound biosynthetic process	29/485	166/4634	0.00352	BscC004g222/BscC004g263/BscC020g320/BscC001g872/BscC010g073/BscC005g601/BscC012g563/BscC001g595/BscC003g146/BscC014g613/BscC002g496/BscC003g629/BscC004g769/BscC023g458/BscC015g099/BscC020g194/BscC007g705/BscC018g219/BscC011g306/BscC012g653/BscC024g206/BscC010g263/BscC005g655/BscC007g348/BscC018g031/BscC014g703/BscC013g096/BscC024g022/BscC002g383	29
Egg	Biological process	GO:0009263	deoxyribonucleotide biosynthetic process	3/485	4/4634	0.0042	BscC013g096/BscC002g383/BscC015g099	3
Egg	Biological process	GO:0007186	G protein-coupled receptor signaling pathway	37/485	238/4634	0.00805	BscC020g086/BscC012g180/BscC023g399/BscC007g752/BscC012g521/BscC016g140/BscC018g042/BscC020g605/BscC007g590/BscC014g138/BscC008g584/BscC006g719/BscC017g429/BscC015g295/BscC017g347/BscC020g094/BscC013g439/BscC001g184/BscC010g100/BscC005g716/BscC009g351/BscC020g230/BscC006g042/BscC009g177/BscC012g578/BscC005g656/BscC018g338/BscC005g157/BscC012g010/BscC020g614/BscC005g132/BscC008g610/BscC008g257/Bsc…	37
Egg	Biological process	GO:0032501	multicellular organismal process	10/485	41/4634	0.00809	BscC016g411/BscC005g153/BscC008g102/BscC014g150/BscC001g329/BscC004g815/BscC009g350/BscC014g151/BscC012g584/BscC010g729	10
Egg	Biological process	GO:0034470	ncRNA processing	12/485	54/4634	0.00853	BscC004g353/BscC014g643/BscC004g363/BscC024g212/BscC012g081/BscC018g061/BscC016g108/BscC006g053/BscC012g557/BscC001g527/BscC003g134/BscC023g309	12
Egg	Biological process	GO:0032774	RNA biosynthetic process	16/485	81/4634	0.00862	BscC020g194/BscC007g705/BscC004g263/BscC001g872/BscC011g306/BscC012g653/BscC010g263/BscC005g655/BscC003g146/BscC007g348/BscC014g613/BscC014g703/BscC024g022/BscC002g496/BscC004g769/BscC023g458	16
Egg	Biological process	GO:0034227	tRNA thio-modification	3/485	5/4634	0.0097	BscC016g108/BscC006g053/BscC023g309	3
Egg	Biological process	GO:0002143	tRNA wobble position uridine thiolation	2/485	2/4634	0.0109	BscC006g053/BscC023g309	2
Egg	Biological process	GO:0007265	Ras protein signal transduction	2/485	2/4634	0.0109	BscC023g299/BscC014g685	2
Egg	Biological process	GO:0007266	Rho protein signal transduction	2/485	2/4634	0.0109	BscC023g299/BscC014g685	2
Egg	Biological process	GO:0006269	DNA replication, synthesis of RNA primer	2/485	2/4634	0.0109	BscC011g306/BscC012g653	2
Egg	Biological process	GO:0008593	regulation of Notch signaling pathway	2/485	2/4634	0.0109	BscC018g031/BscC018g219	2
Egg	Biological process	GO:0010647	positive regulation of cell communication	2/485	2/4634	0.0109	BscC018g031/BscC018g219	2
Egg	Biological process	GO:0030111	regulation of Wnt signaling pathway	2/485	2/4634	0.0109	BscC023g299/BscC014g685	2
Egg	Biological process	GO:0048584	positive regulation of response to stimulus	2/485	2/4634	0.0109	BscC018g031/BscC018g219	2
Egg	Biological process	GO:0023056	positive regulation of signaling	2/485	2/4634	0.0109	BscC018g031/BscC018g219	2
Egg	Biological process	GO:0045747	positive regulation of Notch signaling pathway	2/485	2/4634	0.0109	BscC018g031/BscC018g219	2
Egg	Biological process	GO:0009967	positive regulation of signal transduction	2/485	2/4634	0.0109	BscC018g031/BscC018g219	2
Egg	Biological process	GO:0010035	response to inorganic substance	2/485	2/4634	0.0109	BscC002g091/BscC017g419	2
Egg	Biological process	GO:0010038	response to metal ion	2/485	2/4634	0.0109	BscC002g091/BscC017g419	2
Egg	Biological process	GO:0006367	transcription initiation from RNA polymerase II promoter	5/485	14/4634	0.011	BscC020g194/BscC024g022/BscC023g458/BscC003g146/BscC007g348	5
Egg	Biological process	GO:0009451	RNA modification	9/485	37/4634	0.012	BscC030g021/BscC004g089/BscC024g212/BscC002g294/BscC018g061/BscC016g108/BscC006g053/BscC001g884/BscC023g309	9
Egg	Biological process	GO:0019438	aromatic compound biosynthetic process	29/485	181/4634	0.0121	BscC004g222/BscC004g263/BscC020g320/BscC001g872/BscC010g073/BscC005g601/BscC012g563/BscC001g595/BscC003g146/BscC014g613/BscC002g496/BscC003g629/BscC004g769/BscC023g458/BscC015g099/BscC020g194/BscC007g705/BscC018g219/BscC011g306/BscC012g653/BscC024g206/BscC010g263/BscC005g655/BscC007g348/BscC018g031/BscC014g703/BscC013g096/BscC024g022/BscC002g383	29
Egg	Biological process	GO:0006221	pyrimidine nucleotide biosynthetic process	4/485	10/4634	0.0149	BscC018g031/BscC018g219/BscC002g383/BscC024g206	4
Egg	Biological process	GO:0009262	deoxyribonucleotide metabolic process	3/485	6/4634	0.0179	BscC013g096/BscC002g383/BscC015g099	3
Egg	Biological process	GO:0006220	pyrimidine nucleotide metabolic process	4/485	11/4634	0.0215	BscC018g031/BscC018g219/BscC002g383/BscC024g206	4
Egg	Biological process	GO:0006839	mitochondrial transport	4/485	11/4634	0.0215	BscC005g794/BscC004g748/BscC020g148/BscC012g156	4
Egg	Biological process	GO:0006812	cation transport	31/485	206/4634	0.0225	BscC007g736/BscC009g323/BscC006g095/BscC007g737/BscC023g179/BscC006g691/BscC007g056/BscC003g286/BscC020g148/BscC001g297/BscC019g118/BscC007g150/BscC002g254/BscC069g003/BscC002g497/BscC003g091/BscC013g415/BscC005g618/BscC008g153/BscC007g100/BscC020g136/BscC011g626/BscC059g005/BscC009g018/BscC021g051/BscC009g318/BscC018g213/BscC003g416/BscC006g301/BscC006g300/BscC013g055	31
Egg	Biological process	GO:0090407	organophosphate biosynthetic process	18/485	105/4634	0.0232	BscC004g200/BscC004g222/BscC012g073/BscC020g152/BscC018g219/BscC020g154/BscC020g320/BscC010g073/BscC005g601/BscC024g206/BscC007g710/BscC012g563/BscC001g595/BscC018g031/BscC013g096/BscC003g629/BscC002g383/BscC015g099	18
Egg	Biological process	GO:0055085	transmembrane transport	55/485	406/4634	0.0235	BscC007g736/BscC006g095/BscC007g737/BscC004g042/BscC015g217/BscC023g179/BscC007g056/BscC003g286/BscC007g259/BscC014g852/BscC008g267/BscC004g807/BscC007g702/BscC023g065/BscC007g100/BscC020g510/BscC027g040/BscC011g626/BscC010g385/BscC009g018/BscC014g801/BscC005g794/BscC014g049/BscC024g267/BscC006g301/BscC019g143/BscC006g300/BscC011g062/BscC006g349/BscC019g224/BscC013g055/BscC009g323/BscC020g148/Bsc…	55
Egg	Biological process	GO:1901137	carbohydrate derivative biosynthetic process	17/485	98/4634	0.0242	BscC013g109/BscC004g222/BscC012g073/BscC020g152/BscC020g154/BscC010g611/BscC024g206/BscC007g168/BscC012g563/BscC001g595/BscC005g044/BscC013g096/BscC002g383/BscC015g294/BscC006g756/BscC015g099/BscC028g011	17
Egg	Biological process	GO:0007600	sensory perception	5/485	17/4634	0.0262	BscC008g102/BscC014g150/BscC009g350/BscC014g151/BscC012g584	5
Egg	Biological process	GO:0050877	nervous system process	5/485	17/4634	0.0262	BscC008g102/BscC014g150/BscC009g350/BscC014g151/BscC012g584	5
Egg	Biological process	GO:0003008	system process	5/485	17/4634	0.0262	BscC008g102/BscC014g150/BscC009g350/BscC014g151/BscC012g584	5
Egg	Biological process	GO:0006366	transcription by RNA polymerase II	6/485	23/4634	0.0273	BscC020g194/BscC024g022/BscC002g496/BscC023g458/BscC003g146/BscC007g348	6
Egg	Biological process	GO:0051254	positive regulation of RNA metabolic process	3/485	7/4634	0.0289	BscC024g022/BscC008g168/BscC007g348	3
Egg	Biological process	GO:1902680	positive regulation of RNA biosynthetic process	3/485	7/4634	0.0289	BscC024g022/BscC008g168/BscC007g348	3
Egg	Biological process	GO:0045893	positive regulation of transcription, DNA-templated	3/485	7/4634	0.0289	BscC024g022/BscC008g168/BscC007g348	3
Egg	Biological process	GO:0045935	positive regulation of nucleobase-containing compound metabolic process	3/485	7/4634	0.0289	BscC024g022/BscC008g168/BscC007g348	3
Egg	Biological process	GO:1903508	positive regulation of nucleic acid-templated transcription	3/485	7/4634	0.0289	BscC024g022/BscC008g168/BscC007g348	3
Egg	Biological process	GO:1990542	mitochondrial transmembrane transport	3/485	7/4634	0.0289	BscC005g794/BscC020g148/BscC012g156	3
Egg	Biological process	GO:0008033	tRNA processing	8/485	36/4634	0.0294	BscC014g643/BscC004g363/BscC018g061/BscC016g108/BscC006g053/BscC012g557/BscC001g527/BscC023g309	8
Egg	Biological process	GO:0098771	inorganic ion homeostasis	4/485	12/4634	0.0296	BscC023g179/BscC008g153/BscC017g180/BscC020g148	4
Egg	Biological process	GO:0050801	ion homeostasis	4/485	12/4634	0.0296	BscC023g179/BscC008g153/BscC017g180/BscC020g148	4
Egg	Biological process	GO:0055080	cation homeostasis	4/485	12/4634	0.0296	BscC023g179/BscC008g153/BscC017g180/BscC020g148	4
Egg	Biological process	GO:0032786	positive regulation of DNA-templated transcription, elongation	2/485	3/4634	0.0305	BscC024g022/BscC007g348	2
Egg	Biological process	GO:0032968	positive regulation of transcription elongation from RNA polymerase II promoter	2/485	3/4634	0.0305	BscC024g022/BscC007g348	2
Egg	Biological process	GO:0015696	ammonium transport	2/485	3/4634	0.0305	BscC013g415/BscC020g136	2
Egg	Biological process	GO:0034243	regulation of transcription elongation from RNA polymerase II promoter	2/485	3/4634	0.0305	BscC024g022/BscC007g348	2
Egg	Biological process	GO:0031365	N-terminal protein amino acid modification	2/485	3/4634	0.0305	BscC015g027/BscC004g008	2
Egg	Biological process	GO:0006874	cellular calcium ion homeostasis	2/485	3/4634	0.0305	BscC017g180/BscC020g148	2
Egg	Biological process	GO:0055074	calcium ion homeostasis	2/485	3/4634	0.0305	BscC017g180/BscC020g148	2
Egg	Biological process	GO:0072503	cellular divalent inorganic cation homeostasis	2/485	3/4634	0.0305	BscC017g180/BscC020g148	2
Egg	Biological process	GO:0072507	divalent inorganic cation homeostasis	2/485	3/4634	0.0305	BscC017g180/BscC020g148	2
Egg	Biological process	GO:0006352	DNA-templated transcription, initiation	7/485	30/4634	0.0317	BscC014g613/BscC020g194/BscC024g022/BscC004g263/BscC023g458/BscC003g146/BscC007g348	7
Egg	Biological process	GO:0006351	transcription, DNA-templated	14/485	79/4634	0.0328	BscC020g194/BscC007g705/BscC004g263/BscC001g872/BscC010g263/BscC005g655/BscC003g146/BscC007g348/BscC014g613/BscC014g703/BscC024g022/BscC002g496/BscC004g769/BscC023g458	14
Egg	Biological process	GO:0097659	nucleic acid-templated transcription	14/485	79/4634	0.0328	BscC020g194/BscC007g705/BscC004g263/BscC001g872/BscC010g263/BscC005g655/BscC003g146/BscC007g348/BscC014g613/BscC014g703/BscC024g022/BscC002g496/BscC004g769/BscC023g458	14
Egg	Biological process	GO:0018130	heterocycle biosynthetic process	29/485	198/4634	0.0369	BscC004g222/BscC004g263/BscC020g320/BscC001g872/BscC010g073/BscC005g601/BscC012g563/BscC001g595/BscC003g146/BscC014g613/BscC002g496/BscC003g629/BscC004g769/BscC023g458/BscC015g099/BscC020g194/BscC007g705/BscC018g219/BscC011g306/BscC012g653/BscC024g206/BscC010g263/BscC005g655/BscC007g348/BscC018g031/BscC014g703/BscC013g096/BscC024g022/BscC002g383	29
Egg	Biological process	GO:0090304	nucleic acid metabolic process	48/485	357/4634	0.0373	BscC025g084/BscC004g089/BscC004g363/BscC004g263/BscC012g081/BscC006g053/BscC001g872/BscC003g662/BscC003g683/BscC003g146/BscC009g449/BscC014g012/BscC014g613/BscC030g021/BscC024g212/BscC002g294/BscC018g061/BscC016g108/BscC006g258/BscC002g496/BscC004g769/BscC023g458/BscC011g250/BscC015g212/BscC017g486/BscC020g194/BscC007g705/BscC004g353/BscC012g073/BscC002g007/BscC011g306/BscC011g569/BscC001g884/Bsc…	48
Egg	Biological process	GO:0006400	tRNA modification	4/485	13/4634	0.0393	BscC018g061/BscC016g108/BscC006g053/BscC023g309	4
Egg	Biological process	GO:0009165	nucleotide biosynthetic process	13/485	74/4634	0.0414	BscC004g222/BscC018g219/BscC020g320/BscC010g073/BscC005g601/BscC024g206/BscC012g563/BscC001g595/BscC018g031/BscC013g096/BscC003g629/BscC002g383/BscC015g099	13
Egg	Biological process	GO:0006139	nucleobase-containing compound metabolic process	65/485	507/4634	0.0419	BscC004g089/BscC004g363/BscC012g081/BscC006g053/BscC020g320/BscC001g872/BscC010g073/BscC005g601/BscC012g563/BscC003g683/BscC001g595/BscC014g012/BscC014g613/BscC024g212/BscC018g061/BscC016g108/BscC006g258/BscC004g769/BscC023g458/BscC015g212/BscC015g099/BscC020g194/BscC007g705/BscC004g353/BscC002g007/BscC011g306/BscC001g884/BscC008g294/BscC012g653/BscC010g263/BscC007g348/BscC018g031/BscC013g096/Bsc…	65
Egg	Biological process	GO:0006281	DNA repair	10/485	53/4634	0.0453	BscC012g517/BscC001g525/BscC006g258/BscC011g569/BscC003g662/BscC008g615/BscC003g683/BscC017g486/BscC009g449/BscC014g012	10
Egg	Biological process	GO:1901362	organic cyclic compound biosynthetic process	29/485	202/4634	0.0463	BscC004g222/BscC004g263/BscC020g320/BscC001g872/BscC010g073/BscC005g601/BscC012g563/BscC001g595/BscC003g146/BscC014g613/BscC002g496/BscC003g629/BscC004g769/BscC023g458/BscC015g099/BscC020g194/BscC007g705/BscC018g219/BscC011g306/BscC012g653/BscC024g206/BscC010g263/BscC005g655/BscC007g348/BscC018g031/BscC014g703/BscC013g096/BscC024g022/BscC002g383	29
Egg	Biological process	GO:0006511	ubiquitin-dependent protein catabolic process	11/485	61/4634	0.0492	BscC016g157/BscC010g399/BscC014g500/BscC014g370/BscC007g198/BscC013g332/BscC003g363/BscC008g150/BscC012g310/BscC014g046/BscC015g210	11
Egg	Biological process	GO:0019941	modification-dependent protein catabolic process	11/485	61/4634	0.0492	BscC016g157/BscC010g399/BscC014g500/BscC014g370/BscC007g198/BscC013g332/BscC003g363/BscC008g150/BscC012g310/BscC014g046/BscC015g210	11
Egg	Biological process	GO:0043632	modification-dependent macromolecule catabolic process	11/485	61/4634	0.0492	BscC016g157/BscC010g399/BscC014g500/BscC014g370/BscC007g198/BscC013g332/BscC003g363/BscC008g150/BscC012g310/BscC014g046/BscC015g210	11
Egg	Biological process	GO:1901293	nucleoside phosphate biosynthetic process	13/485	76/4634	0.0499	BscC004g222/BscC018g219/BscC020g320/BscC010g073/BscC005g601/BscC024g206/BscC012g563/BscC001g595/BscC018g031/BscC013g096/BscC003g629/BscC002g383/BscC015g099	13
Egg	Cellular component	GO:0016021	integral component of membrane	139/308	964/2727	0.000108	BscC004g682/BscC023g016/BscC004g042/BscC016g180/BscC022g448/BscC022g724/BscC003g401/BscC020g605/BscC014g852/BscC012g329/BscC008g102/BscC008g584/BscC017g429/BscC009g260/BscC007g669/BscC007g702/BscC020g152/BscC020g154/BscC006g185/BscC002g609/BscC009g018/BscC008g610/BscC011g068/BscC017g438/BscC015g362/BscC019g143/BscC002g285/BscC001g808/BscC011g062/BscC006g349/BscC013g106/BscC017g162/BscC023g399/Bsc…	139
Egg	Cellular component	GO:0031224	intrinsic component of membrane	139/308	964/2727	0.000108	BscC004g682/BscC023g016/BscC004g042/BscC016g180/BscC022g448/BscC022g724/BscC003g401/BscC020g605/BscC014g852/BscC012g329/BscC008g102/BscC008g584/BscC017g429/BscC009g260/BscC007g669/BscC007g702/BscC020g152/BscC020g154/BscC006g185/BscC002g609/BscC009g018/BscC008g610/BscC011g068/BscC017g438/BscC015g362/BscC019g143/BscC002g285/BscC001g808/BscC011g062/BscC006g349/BscC013g106/BscC017g162/BscC023g399/Bsc…	139
Egg	Cellular component	GO:0031248	protein acetyltransferase complex	3/308	3/2727	0.00143	BscC008g168/BscC006g124/BscC010g053	3
Egg	Cellular component	GO:0000123	histone acetyltransferase complex	3/308	3/2727	0.00143	BscC008g168/BscC006g124/BscC010g053	3
Egg	Cellular component	GO:1902493	acetyltransferase complex	3/308	3/2727	0.00143	BscC008g168/BscC006g124/BscC010g053	3
Egg	Cellular component	GO:0031300	intrinsic component of organelle membrane	6/308	14/2727	0.0027	BscC012g073/BscC017g180/BscC017g438/BscC015g362/BscC006g321/BscC022g448	6
Egg	Cellular component	GO:0031301	integral component of organelle membrane	6/308	14/2727	0.0027	BscC012g073/BscC017g180/BscC017g438/BscC015g362/BscC006g321/BscC022g448	6
Egg	Cellular component	GO:0099513	polymeric cytoskeletal fiber	11/308	41/2727	0.00444	BscC005g461/BscC014g457/BscC006g714/BscC005g519/BscC005g447/BscC020g323/BscC005g538/BscC012g410/BscC005g543/BscC020g326/BscC005g523	11
Egg	Cellular component	GO:0030176	integral component of endoplasmic reticulum membrane	4/308	8/2727	0.00772	BscC012g073/BscC017g180/BscC017g438/BscC022g448	4
Egg	Cellular component	GO:0031227	intrinsic component of endoplasmic reticulum membrane	4/308	8/2727	0.00772	BscC012g073/BscC017g180/BscC017g438/BscC022g448	4
Egg	Cellular component	GO:0005874	microtubule	8/308	27/2727	0.00779	BscC005g461/BscC014g457/BscC006g714/BscC005g519/BscC005g447/BscC020g323/BscC005g538/BscC020g326	8
Egg	Cellular component	GO:0016020	membrane	195/308	1551/2727	0.00882	BscC004g684/BscC004g682/BscC003g085/BscC008g581/BscC022g724/BscC003g401/BscC014g852/BscC012g329/BscC008g102/BscC008g584/BscC009g260/BscC007g669/BscC006g185/BscC002g609/BscC011g626/BscC010g385/BscC009g018/BscC012g450/BscC011g068/BscC014g049/BscC014g606/BscC002g285/BscC001g808/BscC011g062/BscC013g109/BscC013g106/BscC014g150/BscC017g162/BscC010g611/BscC007g079/BscC007g078/BscC007g752/BscC014g151/Bsc…	195
Egg	Cellular component	GO:0099512	supramolecular fiber	11/308	48/2727	0.0154	BscC005g461/BscC014g457/BscC006g714/BscC005g519/BscC005g447/BscC020g323/BscC005g538/BscC012g410/BscC005g543/BscC020g326/BscC005g523	11
Egg	Cellular component	GO:0099081	supramolecular polymer	11/308	48/2727	0.0154	BscC005g461/BscC014g457/BscC006g714/BscC005g519/BscC005g447/BscC020g323/BscC005g538/BscC012g410/BscC005g543/BscC020g326/BscC005g523	11
Egg	Cellular component	GO:0099080	supramolecular complex	11/308	49/2727	0.018	BscC005g461/BscC014g457/BscC006g714/BscC005g519/BscC005g447/BscC020g323/BscC005g538/BscC012g410/BscC005g543/BscC020g326/BscC005g523	11
Egg	Cellular component	GO:0005829	cytosol	4/308	13/2727	0.05	BscC006g053/BscC008g294/BscC023g184/BscC023g309	4
Egg	Molecular function	GO:0019205	nucleobase-containing compound kinase activity	5/716	10/7309	0.00147	BscC004g222/BscC005g316/BscC024g206/BscC010g055/BscC023g529	5
Egg	Molecular function	GO:0038023	signaling receptor activity	45/716	298/7309	0.00198	BscC020g086/BscC014g150/BscC012g180/BscC023g399/BscC012g622/BscC007g752/BscC016g140/BscC014g151/BscC020g502/BscC001g319/BscC018g042/BscC020g605/BscC007g590/BscC014g138/BscC008g584/BscC006g719/BscC017g429/BscC015g295/BscC017g347/BscC024g070/BscC020g094/BscC013g439/BscC023g021/BscC010g101/BscC010g100/BscC005g716/BscC009g351/BscC020g230/BscC006g042/BscC009g177/BscC005g656/BscC018g338/BscC005g614/Bsc…	45
Egg	Molecular function	GO:0060089	molecular transducer activity	45/716	298/7309	0.00198	BscC020g086/BscC014g150/BscC012g180/BscC023g399/BscC012g622/BscC007g752/BscC016g140/BscC014g151/BscC020g502/BscC001g319/BscC018g042/BscC020g605/BscC007g590/BscC014g138/BscC008g584/BscC006g719/BscC017g429/BscC015g295/BscC017g347/BscC024g070/BscC020g094/BscC013g439/BscC023g021/BscC010g101/BscC010g100/BscC005g716/BscC009g351/BscC020g230/BscC006g042/BscC009g177/BscC005g656/BscC018g338/BscC005g614/Bsc…	45
Egg	Molecular function	GO:0004930	G protein-coupled receptor activity	34/716	210/7309	0.00217	BscC020g086/BscC012g180/BscC023g399/BscC007g752/BscC016g140/BscC018g042/BscC020g605/BscC007g590/BscC014g138/BscC008g584/BscC006g719/BscC017g429/BscC015g295/BscC017g347/BscC020g094/BscC013g439/BscC010g100/BscC005g716/BscC009g351/BscC020g230/BscC006g042/BscC009g177/BscC005g656/BscC018g338/BscC005g157/BscC012g010/BscC020g614/BscC005g132/BscC008g610/BscC008g257/BscC005g650/BscC007g162/BscC022g294/Bsc…	34
Egg	Molecular function	GO:0015075	ion transmembrane transporter activity	53/716	368/7309	0.0024	BscC007g736/BscC006g095/BscC007g737/BscC023g179/BscC006g691/BscC007g056/BscC017g180/BscC010g193/BscC003g286/BscC001g319/BscC003g401/BscC019g118/BscC009g260/BscC007g669/BscC006g185/BscC013g415/BscC007g100/BscC002g609/BscC011g626/BscC059g005/BscC009g018/BscC011g068/BscC008g011/BscC006g301/BscC006g300/BscC013g055/BscC009g323/BscC017g162/BscC019g131/BscC021g186/BscC012g622/BscC007g078/BscC020g502/Bsc…	53
Egg	Molecular function	GO:0004888	transmembrane signaling receptor activity	37/716	241/7309	0.00364	BscC020g086/BscC014g150/BscC012g180/BscC023g399/BscC012g622/BscC007g752/BscC016g140/BscC014g151/BscC018g042/BscC020g605/BscC007g590/BscC014g138/BscC008g584/BscC006g719/BscC017g429/BscC015g295/BscC017g347/BscC020g094/BscC013g439/BscC010g100/BscC005g716/BscC009g351/BscC020g230/BscC006g042/BscC009g177/BscC005g656/BscC018g338/BscC005g157/BscC012g010/BscC020g614/BscC005g132/BscC008g610/BscC008g257/Bsc…	37
Egg	Molecular function	GO:0046983	protein dimerization activity	19/716	103/7309	0.00482	BscC004g156/BscC004g155/BscC015g324/BscC004g263/BscC013g358/BscC002g417/BscC001g872/BscC014g294/BscC018g122/BscC009g238/BscC010g075/BscC010g074/BscC014g613/BscC014g703/BscC006g219/BscC011g345/BscC017g338/BscC002g496/BscC013g378	19
Egg	Molecular function	GO:0005200	structural constituent of cytoskeleton	7/716	24/7309	0.00657	BscC005g461/BscC014g457/BscC006g714/BscC005g519/BscC020g323/BscC005g538/BscC020g326	7
Egg	Molecular function	GO:0046982	protein heterodimerization activity	9/716	36/7309	0.00658	BscC014g613/BscC004g156/BscC004g155/BscC004g263/BscC013g358/BscC002g417/BscC017g338/BscC002g496/BscC018g122	9
Egg	Molecular function	GO:0004140	dephospho-CoA kinase activity	2/716	2/7309	0.00958	BscC012g563/BscC001g595	2
Egg	Molecular function	GO:0004733	pyridoxamine-phosphate oxidase activity	2/716	2/7309	0.00958	BscC004g240/BscC004g229	2
Egg	Molecular function	GO:0004792	thiosulfate sulfurtransferase activity	2/716	2/7309	0.00958	BscC006g053/BscC023g309	2
Egg	Molecular function	GO:0003896	DNA primase activity	2/716	2/7309	0.00958	BscC011g306/BscC012g653	2
Egg	Molecular function	GO:0022836	gated channel activity	23/716	141/7309	0.00971	BscC007g736/BscC007g669/BscC006g095/BscC007g737/BscC017g162/BscC019g131/BscC006g680/BscC021g186/BscC012g622/BscC007g078/BscC007g056/BscC002g609/BscC021g130/BscC059g005/BscC009g018/BscC020g502/BscC001g319/BscC011g068/BscC005g183/BscC008g011/BscC009g260/BscC002g254/BscC015g069	23
Egg	Molecular function	GO:0008324	cation transmembrane transporter activity	35/716	240/7309	0.0103	BscC007g736/BscC009g323/BscC006g095/BscC007g737/BscC023g179/BscC006g691/BscC007g056/BscC017g180/BscC003g286/BscC020g502/BscC001g297/BscC001g319/BscC019g118/BscC007g150/BscC002g254/BscC069g003/BscC002g497/BscC003g091/BscC006g185/BscC013g415/BscC005g618/BscC008g153/BscC007g100/BscC020g136/BscC011g626/BscC059g005/BscC009g018/BscC021g051/BscC009g318/BscC018g213/BscC003g416/BscC008g011/BscC006g301/Bsc…	35
Egg	Molecular function	GO:0022857	transmembrane transporter activity	62/716	482/7309	0.014	BscC007g736/BscC006g095/BscC007g737/BscC023g179/BscC006g691/BscC007g056/BscC017g180/BscC010g193/BscC003g286/BscC001g319/BscC003g401/BscC019g118/BscC009g260/BscC007g669/BscC006g185/BscC013g415/BscC007g100/BscC002g609/BscC011g626/BscC059g005/BscC009g018/BscC014g801/BscC011g068/BscC024g267/BscC008g011/BscC006g301/BscC006g300/BscC011g062/BscC006g349/BscC019g224/BscC013g055/BscC009g323/BscC017g162/Bsc…	62
Egg	Molecular function	GO:0005227	calcium activated cation channel activity	3/716	6/7309	0.0149	BscC006g095/BscC002g254/BscC059g005	3
Egg	Molecular function	GO:0022839	ion gated channel activity	3/716	6/7309	0.0149	BscC006g095/BscC002g254/BscC059g005	3
Egg	Molecular function	GO:0015269	calcium-activated potassium channel activity	3/716	6/7309	0.0149	BscC006g095/BscC002g254/BscC059g005	3
Egg	Molecular function	GO:0008375	acetylglucosaminyltransferase activity	5/716	16/7309	0.0155	BscC020g152/BscC020g154/BscC003g085/BscC008g581/BscC006g756	5
Egg	Molecular function	GO:0015299	solute:proton antiporter activity	4/716	11/7309	0.0172	BscC009g323/BscC023g179/BscC008g153/BscC009g318	4
Egg	Molecular function	GO:0005230	extracellular ligand-gated ion channel activity	16/716	94/7309	0.0194	BscC007g669/BscC017g162/BscC019g131/BscC006g680/BscC021g186/BscC012g622/BscC007g078/BscC002g609/BscC021g130/BscC020g502/BscC001g319/BscC011g068/BscC005g183/BscC008g011/BscC009g260/BscC015g069	16
Egg	Molecular function	GO:0005215	transporter activity	69/716	555/7309	0.0203	BscC007g736/BscC006g095/BscC007g737/BscC023g179/BscC006g691/BscC007g056/BscC017g180/BscC010g193/BscC003g286/BscC001g319/BscC003g401/BscC019g118/BscC008g267/BscC009g260/BscC020g071/BscC007g669/BscC006g185/BscC013g415/BscC007g100/BscC002g609/BscC011g626/BscC059g005/BscC009g018/BscC014g801/BscC011g068/BscC024g267/BscC008g011/BscC006g301/BscC019g143/BscC006g300/BscC011g062/BscC006g349/BscC019g224/Bsc…	69
Egg	Molecular function	GO:0015318	inorganic molecular entity transmembrane transporter activity	45/716	342/7309	0.0235	BscC007g736/BscC009g323/BscC006g095/BscC007g737/BscC017g162/BscC019g131/BscC023g179/BscC006g691/BscC021g186/BscC012g622/BscC007g078/BscC007g056/BscC017g180/BscC010g193/BscC020g502/BscC001g319/BscC003g401/BscC007g150/BscC005g183/BscC009g260/BscC002g254/BscC069g003/BscC002g497/BscC007g669/BscC003g091/BscC021g452/BscC006g680/BscC006g185/BscC008g153/BscC002g609/BscC021g130/BscC011g626/BscC059g005/Bsc…	45
Egg	Molecular function	GO:0008378	galactosyltransferase activity	4/716	12/7309	0.0238	BscC005g044/BscC013g109/BscC010g611/BscC015g294	4
Egg	Molecular function	GO:0016780	phosphotransferase activity, for other substituted phosphate groups	3/716	7/7309	0.0242	BscC007g168/BscC007g710/BscC020g612	3
Egg	Molecular function	GO:0016641	oxidoreductase activity, acting on the CH-NH2 group of donors, oxygen as acceptor	2/716	3/7309	0.0269	BscC004g240/BscC004g229	2
Egg	Molecular function	GO:0008519	ammonium transmembrane transporter activity	2/716	3/7309	0.0269	BscC013g415/BscC020g136	2
Egg	Molecular function	GO:0017176	phosphatidylinositol N-acetylglucosaminyltransferase activity	2/716	3/7309	0.0269	BscC020g152/BscC020g154	2
Egg	Molecular function	GO:0004017	adenylate kinase activity	2/716	3/7309	0.0269	BscC004g222/BscC023g529	2
Egg	Molecular function	GO:0022834	ligand-gated channel activity	16/716	98/7309	0.0279	BscC007g669/BscC017g162/BscC019g131/BscC006g680/BscC021g186/BscC012g622/BscC007g078/BscC002g609/BscC021g130/BscC020g502/BscC001g319/BscC011g068/BscC005g183/BscC008g011/BscC009g260/BscC015g069	16
Egg	Molecular function	GO:0015276	ligand-gated ion channel activity	16/716	98/7309	0.0279	BscC007g669/BscC017g162/BscC019g131/BscC006g680/BscC021g186/BscC012g622/BscC007g078/BscC002g609/BscC021g130/BscC020g502/BscC001g319/BscC011g068/BscC005g183/BscC008g011/BscC009g260/BscC015g069	16
Egg	Molecular function	GO:0005216	ion channel activity	31/716	225/7309	0.0313	BscC007g736/BscC006g095/BscC007g737/BscC017g162/BscC019g131/BscC006g691/BscC021g186/BscC012g622/BscC007g078/BscC007g056/BscC017g180/BscC020g502/BscC001g319/BscC007g150/BscC005g183/BscC009g260/BscC002g254/BscC069g003/BscC002g497/BscC007g669/BscC003g091/BscC006g680/BscC002g609/BscC021g130/BscC059g005/BscC009g018/BscC021g051/BscC018g213/BscC011g068/BscC008g011/BscC015g069	31
Egg	Molecular function	GO:0022803	passive transmembrane transporter activity	31/716	225/7309	0.0313	BscC007g736/BscC006g095/BscC007g737/BscC017g162/BscC019g131/BscC006g691/BscC021g186/BscC012g622/BscC007g078/BscC007g056/BscC017g180/BscC020g502/BscC001g319/BscC007g150/BscC005g183/BscC009g260/BscC002g254/BscC069g003/BscC002g497/BscC007g669/BscC003g091/BscC006g680/BscC002g609/BscC021g130/BscC059g005/BscC009g018/BscC021g051/BscC018g213/BscC011g068/BscC008g011/BscC015g069	31
Egg	Molecular function	GO:0015267	channel activity	31/716	225/7309	0.0313	BscC007g736/BscC006g095/BscC007g737/BscC017g162/BscC019g131/BscC006g691/BscC021g186/BscC012g622/BscC007g078/BscC007g056/BscC017g180/BscC020g502/BscC001g319/BscC007g150/BscC005g183/BscC009g260/BscC002g254/BscC069g003/BscC002g497/BscC007g669/BscC003g091/BscC006g680/BscC002g609/BscC021g130/BscC059g005/BscC009g018/BscC021g051/BscC018g213/BscC011g068/BscC008g011/BscC015g069	31
Egg	Molecular function	GO:0034062	5'-3' RNA polymerase activity	7/716	34/7309	0.0434	BscC014g703/BscC007g705/BscC002g170/BscC001g872/BscC011g306/BscC012g653/BscC005g655	7
Egg	Molecular function	GO:0097747	RNA polymerase activity	7/716	34/7309	0.0434	BscC014g703/BscC007g705/BscC002g170/BscC001g872/BscC011g306/BscC012g653/BscC005g655	7
Egg	Molecular function	GO:0016741	transferase activity, transferring one-carbon groups	13/716	80/7309	0.0461	BscC015g027/BscC001g884/BscC005g601/BscC027g030/BscC003g630/BscC018g063/BscC030g021/BscC008g014/BscC024g212/BscC018g061/BscC014g712/BscC002g383/BscC022g391	13
L2	Biological process	GO:0007154	cell communication	137/656	619/4634	4.55e-09	BscC021g248/BscC010g155/BscC009g148/BscC021g246/BscC021g486/BscC007g532/BscC007g413/BscC016g067/BscC012g209/BscC022g441/BscC006g612/BscC023g418/BscC022g280/BscC002g674/BscC021g238/BscC009g410/BscC021g236/BscC023g148/BscC021g113/BscC023g149/BscC016g070/BscC021g199/BscC021g472/BscC020g432/BscC001g247/BscC003g197/BscC021g350/BscC011g508/BscC016g351/BscC001g241/BscC011g583/BscC012g618/BscC016g237/Bsc…	137
L2	Biological process	GO:0023052	signaling	136/656	614/4634	5e-09	BscC021g248/BscC010g155/BscC009g148/BscC021g246/BscC021g486/BscC007g532/BscC007g413/BscC016g067/BscC012g209/BscC022g441/BscC006g612/BscC023g418/BscC022g280/BscC002g674/BscC021g238/BscC009g410/BscC021g236/BscC023g148/BscC021g113/BscC023g149/BscC016g070/BscC021g199/BscC020g432/BscC001g247/BscC003g197/BscC021g350/BscC011g508/BscC016g351/BscC001g241/BscC011g583/BscC012g618/BscC016g237/BscC002g161/Bsc…	136
L2	Biological process	GO:0007165	signal transduction	133/656	608/4634	1.81e-08	BscC021g248/BscC010g155/BscC009g148/BscC021g246/BscC021g486/BscC007g532/BscC007g413/BscC016g067/BscC012g209/BscC022g441/BscC006g612/BscC023g418/BscC022g280/BscC002g674/BscC009g410/BscC021g236/BscC023g148/BscC021g113/BscC023g149/BscC016g070/BscC021g199/BscC020g432/BscC001g247/BscC003g197/BscC021g350/BscC011g508/BscC016g351/BscC001g241/BscC011g583/BscC012g618/BscC016g237/BscC002g161/BscC022g034/Bsc…	133
L2	Biological process	GO:0051716	cellular response to stimulus	139/656	665/4634	1.68e-07	BscC021g248/BscC010g155/BscC009g148/BscC021g246/BscC021g486/BscC007g532/BscC007g413/BscC016g067/BscC012g209/BscC022g441/BscC006g612/BscC023g418/BscC022g280/BscC002g674/BscC009g410/BscC021g236/BscC023g148/BscC021g113/BscC023g149/BscC016g070/BscC021g199/BscC020g432/BscC001g247/BscC003g197/BscC021g350/BscC011g508/BscC016g351/BscC001g241/BscC011g583/BscC012g618/BscC016g237/BscC002g161/BscC022g034/Bsc…	139
L2	Biological process	GO:0050896	response to stimulus	147/656	715/4634	2e-07	BscC021g248/BscC010g155/BscC009g148/BscC021g246/BscC021g486/BscC007g532/BscC007g413/BscC016g067/BscC012g209/BscC022g441/BscC006g612/BscC023g418/BscC022g280/BscC002g674/BscC009g410/BscC021g236/BscC023g148/BscC021g113/BscC023g149/BscC016g070/BscC021g199/BscC020g432/BscC001g247/BscC003g197/BscC021g350/BscC011g508/BscC016g351/BscC001g241/BscC011g583/BscC012g618/BscC016g237/BscC002g161/BscC022g034/Bsc…	147
L2	Biological process	GO:0050794	regulation of cellular process	195/656	1020/4634	3.66e-07	BscC021g248/BscC010g155/BscC009g148/BscC021g246/BscC021g486/BscC007g532/BscC007g413/BscC012g209/BscC014g732/BscC008g464/BscC006g612/BscC023g418/BscC022g280/BscC021g236/BscC021g113/BscC024g226/BscC020g432/BscC001g247/BscC003g197/BscC021g350/BscC011g508/BscC016g351/BscC001g241/BscC016g237/BscC002g161/BscC016g359/BscC022g034/BscC009g242/BscC006g395/BscC020g301/BscC003g667/BscC003g549/BscC015g190/Bsc…	195
L2	Biological process	GO:0065007	biological regulation	204/656	1084/4634	6.05e-07	BscC021g248/BscC010g155/BscC009g148/BscC021g246/BscC021g486/BscC007g532/BscC007g413/BscC012g209/BscC014g732/BscC008g464/BscC006g612/BscC023g418/BscC022g280/BscC021g238/BscC021g236/BscC021g478/BscC021g113/BscC024g226/BscC020g432/BscC001g247/BscC003g197/BscC021g350/BscC011g508/BscC016g351/BscC001g241/BscC016g237/BscC002g161/BscC016g359/BscC022g034/BscC009g242/BscC006g395/BscC020g301/BscC003g667/Bsc…	204
L2	Biological process	GO:0050789	regulation of biological process	197/656	1042/4634	7.43e-07	BscC021g248/BscC010g155/BscC009g148/BscC021g246/BscC021g486/BscC007g532/BscC007g413/BscC012g209/BscC014g732/BscC008g464/BscC006g612/BscC023g418/BscC022g280/BscC021g236/BscC021g113/BscC024g226/BscC020g432/BscC001g247/BscC003g197/BscC021g350/BscC011g508/BscC016g351/BscC001g241/BscC016g237/BscC002g161/BscC016g359/BscC022g034/BscC009g242/BscC006g395/BscC020g301/BscC003g667/BscC003g549/BscC015g190/Bsc…	197
L2	Biological process	GO:0007187	G protein-coupled receptor signaling pathway, coupled to cyclic nucleotide second messenger	7/656	7/4634	1.11e-06	BscC009g410/BscC001g227/BscC021g113/BscC007g047/BscC011g291/BscC011g508/BscC005g576	7
L2	Biological process	GO:0007188	adenylate cyclase-modulating G protein-coupled receptor signaling pathway	7/656	7/4634	1.11e-06	BscC009g410/BscC001g227/BscC021g113/BscC007g047/BscC011g291/BscC011g508/BscC005g576	7
L2	Biological process	GO:0006811	ion transport	78/656	376/4634	0.000172	BscC023g134/BscC020g084/BscC003g080/BscC010g710/BscC001g191/BscC021g321/BscC021g123/BscC001g234/BscC021g284/BscC001g473/BscC001g232/BscC005g325/BscC018g267/BscC007g414/BscC001g233/BscC022g246/BscC007g050/BscC001g839/BscC015g291/BscC022g244/BscC016g428/BscC004g606/BscC015g297/BscC013g484/BscC007g549/BscC002g603/BscC001g163/BscC017g195/BscC021g112/BscC020g232/BscC024g347/BscC021g472/BscC001g246/Bsc…	78
L2	Biological process	GO:0071103	DNA conformation change	10/656	21/4634	0.000243	BscC018g065/BscC003g108/BscC016g091/BscC005g745/BscC003g486/BscC013g174/BscC018g048/BscC003g487/BscC013g044/BscC014g078	10
L2	Biological process	GO:0007186	G protein-coupled receptor signaling pathway	52/656	238/4634	0.000629	BscC009g105/BscC021g248/BscC010g155/BscC021g246/BscC020g088/BscC021g200/BscC020g487/BscC007g532/BscC003g167/BscC016g067/BscC011g551/BscC022g248/BscC013g321/BscC006g612/BscC002g647/BscC009g410/BscC021g236/BscC021g113/BscC021g199/BscC020g432/BscC001g247/BscC003g197/BscC011g508/BscC013g292/BscC022g754/BscC002g161/BscC001g648/BscC006g104/BscC019g024/BscC002g087/BscC002g415/BscC009g242/BscC021g185/Bsc…	52
L2	Biological process	GO:0098660	inorganic ion transmembrane transport	24/656	89/4634	0.00101	BscC001g163/BscC017g195/BscC010g710/BscC001g291/BscC020g232/BscC021g143/BscC021g284/BscC007g588/BscC018g267/BscC022g246/BscC022g213/BscC015g291/BscC005g094/BscC008g177/BscC022g376/BscC022g244/BscC016g428/BscC022g102/BscC022g267/BscC006g598/BscC022g371/BscC019g286/BscC006g167/BscC015g297	24
L2	Biological process	GO:0098662	inorganic cation transmembrane transport	24/656	89/4634	0.00101	BscC001g163/BscC017g195/BscC010g710/BscC001g291/BscC020g232/BscC021g143/BscC021g284/BscC007g588/BscC018g267/BscC022g246/BscC022g213/BscC015g291/BscC005g094/BscC008g177/BscC022g376/BscC022g244/BscC016g428/BscC022g102/BscC022g267/BscC006g598/BscC022g371/BscC019g286/BscC006g167/BscC015g297	24
L2	Biological process	GO:0098655	cation transmembrane transport	24/656	90/4634	0.0012	BscC001g163/BscC017g195/BscC010g710/BscC001g291/BscC020g232/BscC021g143/BscC021g284/BscC007g588/BscC018g267/BscC022g246/BscC022g213/BscC015g291/BscC005g094/BscC008g177/BscC022g376/BscC022g244/BscC016g428/BscC022g102/BscC022g267/BscC006g598/BscC022g371/BscC019g286/BscC006g167/BscC015g297	24
L2	Biological process	GO:0035556	intracellular signal transduction	45/656	208/4634	0.00179	BscC009g148/BscC018g328/BscC006g110/BscC006g395/BscC021g486/BscC007g413/BscC001g791/BscC021g380/BscC021g182/BscC022g668/BscC022g625/BscC020g701/BscC003g667/BscC003g505/BscC008g166/BscC007g572/BscC013g167/BscC022g120/BscC006g596/BscC022g280/BscC004g376/BscC001g382/BscC023g005/BscC023g148/BscC023g149/BscC016g070/BscC003g272/BscC014g065/BscC020g598/BscC001g325/BscC011g604/BscC016g351/BscC011g408/Bsc…	45
L2	Biological process	GO:0070588	calcium ion transmembrane transport	6/656	11/4634	0.00193	BscC022g213/BscC001g163/BscC010g710/BscC022g102/BscC006g598/BscC007g588	6
L2	Biological process	GO:0051276	chromosome organization	16/656	53/4634	0.00195	BscC016g091/BscC005g745/BscC012g127/BscC003g141/BscC003g486/BscC016g197/BscC003g334/BscC018g048/BscC003g487/BscC014g078/BscC003g125/BscC018g065/BscC003g108/BscC013g174/BscC013g044/BscC002g245	16
L2	Biological process	GO:0006816	calcium ion transport	7/656	16/4634	0.00394	BscC022g213/BscC001g163/BscC010g710/BscC022g102/BscC021g472/BscC006g598/BscC007g588	7
L2	Biological process	GO:0006334	nucleosome assembly	5/656	9/4634	0.00431	BscC018g065/BscC003g108/BscC016g091/BscC005g745/BscC013g044	5
L2	Biological process	GO:0031497	chromatin assembly	5/656	9/4634	0.00431	BscC018g065/BscC003g108/BscC016g091/BscC005g745/BscC013g044	5
L2	Biological process	GO:0034728	nucleosome organization	5/656	9/4634	0.00431	BscC018g065/BscC003g108/BscC016g091/BscC005g745/BscC013g044	5
L2	Biological process	GO:0016043	cellular component organization	38/656	177/4634	0.00455	BscC021g223/BscC006g592/BscC021g123/BscC023g092/BscC020g024/BscC005g745/BscC012g127/BscC012g544/BscC003g141/BscC001g357/BscC001g395/BscC003g486/BscC018g201/BscC018g048/BscC003g487/BscC014g078/BscC003g125/BscC018g065/BscC016g127/BscC015g192/BscC003g108/BscC022g442/BscC010g735/BscC013g044/BscC024g195/BscC023g049/BscC016g091/BscC020g011/BscC016g197/BscC001g880/BscC003g334/BscC001g200/BscC014g781/Bsc…	38
L2	Biological process	GO:0071840	cellular component organization or biogenesis	43/656	208/4634	0.00545	BscC021g223/BscC006g592/BscC021g123/BscC023g092/BscC020g024/BscC005g745/BscC012g127/BscC003g163/BscC012g544/BscC003g141/BscC001g357/BscC001g395/BscC003g486/BscC018g201/BscC018g048/BscC003g487/BscC014g078/BscC003g125/BscC018g065/BscC011g432/BscC016g127/BscC015g192/BscC002g491/BscC003g108/BscC022g442/BscC010g735/BscC013g461/BscC013g044/BscC024g195/BscC023g049/BscC016g091/BscC020g011/BscC016g197/Bsc…	43
L2	Biological process	GO:0006836	neurotransmitter transport	6/656	13/4634	0.00556	BscC021g238/BscC022g865/BscC006g023/BscC020g472/BscC006g544/BscC022g272	6
L2	Biological process	GO:0070838	divalent metal ion transport	7/656	17/4634	0.0059	BscC022g213/BscC001g163/BscC010g710/BscC022g102/BscC021g472/BscC006g598/BscC007g588	7
L2	Biological process	GO:0072511	divalent inorganic cation transport	7/656	17/4634	0.0059	BscC022g213/BscC001g163/BscC010g710/BscC022g102/BscC021g472/BscC006g598/BscC007g588	7
L2	Biological process	GO:0071824	protein-DNA complex subunit organization	5/656	10/4634	0.00762	BscC018g065/BscC003g108/BscC016g091/BscC005g745/BscC013g044	5
L2	Biological process	GO:0006323	DNA packaging	5/656	10/4634	0.00762	BscC018g065/BscC003g108/BscC016g091/BscC005g745/BscC013g044	5
L2	Biological process	GO:0065004	protein-DNA complex assembly	5/656	10/4634	0.00762	BscC018g065/BscC003g108/BscC016g091/BscC005g745/BscC013g044	5
L2	Biological process	GO:0022610	biological adhesion	14/656	50/4634	0.0077	BscC023g049/BscC006g441/BscC006g440/BscC004g272/BscC011g647/BscC014g640/BscC003g566/BscC022g567/BscC016g324/BscC022g386/BscC013g299/BscC006g233/BscC006g019/BscC004g599	14
L2	Biological process	GO:0007155	cell adhesion	14/656	50/4634	0.0077	BscC023g049/BscC006g441/BscC006g440/BscC004g272/BscC011g647/BscC014g640/BscC003g566/BscC022g567/BscC016g324/BscC022g386/BscC013g299/BscC006g233/BscC006g019/BscC004g599	14
L2	Biological process	GO:0034220	ion transmembrane transport	24/656	103/4634	0.00797	BscC001g163/BscC017g195/BscC010g710/BscC001g291/BscC020g232/BscC021g143/BscC021g284/BscC007g588/BscC018g267/BscC022g246/BscC022g213/BscC015g291/BscC005g094/BscC008g177/BscC022g376/BscC022g244/BscC016g428/BscC022g102/BscC022g267/BscC006g598/BscC022g371/BscC019g286/BscC006g167/BscC015g297	24
L2	Biological process	GO:0051179	localization	146/656	874/4634	0.0104	BscC012g042/BscC023g134/BscC003g080/BscC001g471/BscC010g710/BscC001g191/BscC021g123/BscC001g234/BscC018g226/BscC001g357/BscC005g246/BscC001g473/BscC023g094/BscC001g232/BscC007g414/BscC001g233/BscC022g440/BscC024g058/BscC004g606/BscC007g010/BscC004g203/BscC013g484/BscC021g238/BscC007g549/BscC002g603/BscC021g112/BscC024g347/BscC021g230/BscC021g472/BscC008g295/BscC001g246/BscC001g489/BscC001g880/Bsc…	146
L2	Biological process	GO:0051234	establishment of localization	144/656	863/4634	0.0114	BscC012g042/BscC023g134/BscC003g080/BscC001g471/BscC010g710/BscC001g191/BscC021g123/BscC001g234/BscC018g226/BscC001g357/BscC005g246/BscC001g473/BscC023g094/BscC001g232/BscC007g414/BscC001g233/BscC022g440/BscC024g058/BscC004g606/BscC007g010/BscC004g203/BscC013g484/BscC021g238/BscC007g549/BscC002g603/BscC021g112/BscC024g347/BscC021g230/BscC021g472/BscC008g295/BscC001g246/BscC001g489/BscC001g880/Bsc…	144
L2	Biological process	GO:0006265	DNA topological change	5/656	11/4634	0.0124	BscC003g486/BscC013g174/BscC018g048/BscC003g487/BscC014g078	5
L2	Biological process	GO:0006333	chromatin assembly or disassembly	5/656	11/4634	0.0124	BscC018g065/BscC003g108/BscC016g091/BscC005g745/BscC013g044	5
L2	Biological process	GO:0043933	protein-containing complex subunit organization	17/656	69/4634	0.0137	BscC021g223/BscC016g091/BscC020g011/BscC021g123/BscC020g024/BscC005g745/BscC012g544/BscC001g880/BscC014g781/BscC018g065/BscC016g127/BscC003g108/BscC022g442/BscC010g735/BscC014g828/BscC013g044/BscC024g195	17
L2	Biological process	GO:0051252	regulation of RNA metabolic process	66/656	361/4634	0.0137	BscC006g096/BscC009g100/BscC012g523/BscC022g409/BscC020g125/BscC012g642/BscC022g768/BscC007g734/BscC005g088/BscC005g320/BscC023g218/BscC022g080/BscC015g176/BscC015g330/BscC002g674/BscC017g465/BscC020g271/BscC023g022/BscC016g190/BscC004g591/BscC024g226/BscC021g195/BscC011g549/BscC020g753/BscC001g600/BscC003g033/BscC021g271/BscC001g088/BscC011g583/BscC022g676/BscC014g688/BscC020g639/BscC024g265/Bsc…	66
L2	Biological process	GO:0006355	regulation of transcription, DNA-templated	66/656	361/4634	0.0137	BscC006g096/BscC009g100/BscC012g523/BscC022g409/BscC020g125/BscC012g642/BscC022g768/BscC007g734/BscC005g088/BscC005g320/BscC023g218/BscC022g080/BscC015g176/BscC015g330/BscC002g674/BscC017g465/BscC020g271/BscC023g022/BscC016g190/BscC004g591/BscC024g226/BscC021g195/BscC011g549/BscC020g753/BscC001g600/BscC003g033/BscC021g271/BscC001g088/BscC011g583/BscC022g676/BscC014g688/BscC020g639/BscC024g265/Bsc…	66
L2	Biological process	GO:2001141	regulation of RNA biosynthetic process	66/656	361/4634	0.0137	BscC006g096/BscC009g100/BscC012g523/BscC022g409/BscC020g125/BscC012g642/BscC022g768/BscC007g734/BscC005g088/BscC005g320/BscC023g218/BscC022g080/BscC015g176/BscC015g330/BscC002g674/BscC017g465/BscC020g271/BscC023g022/BscC016g190/BscC004g591/BscC024g226/BscC021g195/BscC011g549/BscC020g753/BscC001g600/BscC003g033/BscC021g271/BscC001g088/BscC011g583/BscC022g676/BscC014g688/BscC020g639/BscC024g265/Bsc…	66
L2	Biological process	GO:0019219	regulation of nucleobase-containing compound metabolic process	66/656	361/4634	0.0137	BscC006g096/BscC009g100/BscC012g523/BscC022g409/BscC020g125/BscC012g642/BscC022g768/BscC007g734/BscC005g088/BscC005g320/BscC023g218/BscC022g080/BscC015g176/BscC015g330/BscC002g674/BscC017g465/BscC020g271/BscC023g022/BscC016g190/BscC004g591/BscC024g226/BscC021g195/BscC011g549/BscC020g753/BscC001g600/BscC003g033/BscC021g271/BscC001g088/BscC011g583/BscC022g676/BscC014g688/BscC020g639/BscC024g265/Bsc…	66
L2	Biological process	GO:1903506	regulation of nucleic acid-templated transcription	66/656	361/4634	0.0137	BscC006g096/BscC009g100/BscC012g523/BscC022g409/BscC020g125/BscC012g642/BscC022g768/BscC007g734/BscC005g088/BscC005g320/BscC023g218/BscC022g080/BscC015g176/BscC015g330/BscC002g674/BscC017g465/BscC020g271/BscC023g022/BscC016g190/BscC004g591/BscC024g226/BscC021g195/BscC011g549/BscC020g753/BscC001g600/BscC003g033/BscC021g271/BscC001g088/BscC011g583/BscC022g676/BscC014g688/BscC020g639/BscC024g265/Bsc…	66
L2	Biological process	GO:0031323	regulation of cellular metabolic process	68/656	374/4634	0.014	BscC006g096/BscC009g100/BscC012g523/BscC022g409/BscC020g125/BscC012g642/BscC022g768/BscC007g734/BscC005g088/BscC005g320/BscC023g218/BscC022g080/BscC015g176/BscC015g330/BscC002g674/BscC017g465/BscC020g271/BscC023g022/BscC016g190/BscC004g591/BscC024g226/BscC021g195/BscC011g549/BscC020g753/BscC001g600/BscC003g033/BscC021g271/BscC001g088/BscC011g583/BscC022g676/BscC014g688/BscC020g639/BscC024g265/Bsc…	68
L2	Biological process	GO:0006810	transport	143/656	862/4634	0.0143	BscC012g042/BscC023g134/BscC003g080/BscC001g471/BscC010g710/BscC001g191/BscC021g123/BscC001g234/BscC018g226/BscC005g246/BscC001g473/BscC023g094/BscC001g232/BscC007g414/BscC001g233/BscC022g440/BscC024g058/BscC004g606/BscC007g010/BscC004g203/BscC013g484/BscC021g238/BscC007g549/BscC002g603/BscC021g112/BscC024g347/BscC021g230/BscC021g472/BscC008g295/BscC001g246/BscC001g489/BscC001g880/BscC001g881/Bsc…	143
L2	Biological process	GO:0006325	chromatin organization	9/656	29/4634	0.0154	BscC018g065/BscC003g108/BscC016g091/BscC005g745/BscC012g127/BscC003g141/BscC016g197/BscC013g044/BscC003g125	9
L2	Biological process	GO:0010468	regulation of gene expression	68/656	379/4634	0.0187	BscC006g096/BscC021g049/BscC009g100/BscC012g523/BscC022g409/BscC020g125/BscC012g642/BscC022g768/BscC007g734/BscC005g088/BscC005g320/BscC023g218/BscC022g080/BscC015g176/BscC015g330/BscC002g674/BscC017g465/BscC020g271/BscC023g022/BscC016g190/BscC004g591/BscC024g226/BscC001g764/BscC021g195/BscC011g549/BscC020g753/BscC001g600/BscC003g033/BscC021g271/BscC001g088/BscC011g583/BscC022g676/BscC014g688/Bsc…	68
L2	Biological process	GO:0080090	regulation of primary metabolic process	67/656	373/4634	0.0191	BscC006g096/BscC009g100/BscC012g523/BscC022g409/BscC020g125/BscC012g642/BscC022g768/BscC007g734/BscC005g088/BscC005g320/BscC023g218/BscC022g080/BscC015g176/BscC015g330/BscC002g674/BscC017g465/BscC020g271/BscC023g022/BscC016g190/BscC004g591/BscC024g226/BscC021g195/BscC011g549/BscC020g753/BscC001g600/BscC003g033/BscC021g271/BscC001g088/BscC011g583/BscC022g676/BscC014g688/BscC020g639/BscC024g265/Bsc…	67
L2	Biological process	GO:0051171	regulation of nitrogen compound metabolic process	67/656	373/4634	0.0191	BscC006g096/BscC009g100/BscC012g523/BscC022g409/BscC020g125/BscC012g642/BscC022g768/BscC007g734/BscC005g088/BscC005g320/BscC023g218/BscC022g080/BscC015g176/BscC015g330/BscC002g674/BscC017g465/BscC020g271/BscC023g022/BscC016g190/BscC004g591/BscC024g226/BscC021g195/BscC011g549/BscC020g753/BscC001g600/BscC003g033/BscC021g271/BscC001g088/BscC011g583/BscC022g676/BscC014g688/BscC020g639/BscC024g265/Bsc…	67
L2	Biological process	GO:2000112	regulation of cellular macromolecule biosynthetic process	66/656	367/4634	0.0194	BscC006g096/BscC009g100/BscC012g523/BscC022g409/BscC020g125/BscC012g642/BscC022g768/BscC007g734/BscC005g088/BscC005g320/BscC023g218/BscC022g080/BscC015g176/BscC015g330/BscC002g674/BscC017g465/BscC020g271/BscC023g022/BscC016g190/BscC004g591/BscC024g226/BscC021g195/BscC011g549/BscC020g753/BscC001g600/BscC003g033/BscC021g271/BscC001g088/BscC011g583/BscC022g676/BscC014g688/BscC020g639/BscC024g265/Bsc…	66
L2	Biological process	GO:0010556	regulation of macromolecule biosynthetic process	66/656	367/4634	0.0194	BscC006g096/BscC009g100/BscC012g523/BscC022g409/BscC020g125/BscC012g642/BscC022g768/BscC007g734/BscC005g088/BscC005g320/BscC023g218/BscC022g080/BscC015g176/BscC015g330/BscC002g674/BscC017g465/BscC020g271/BscC023g022/BscC016g190/BscC004g591/BscC024g226/BscC021g195/BscC011g549/BscC020g753/BscC001g600/BscC003g033/BscC021g271/BscC001g088/BscC011g583/BscC022g676/BscC014g688/BscC020g639/BscC024g265/Bsc…	66
L2	Biological process	GO:0031326	regulation of cellular biosynthetic process	66/656	367/4634	0.0194	BscC006g096/BscC009g100/BscC012g523/BscC022g409/BscC020g125/BscC012g642/BscC022g768/BscC007g734/BscC005g088/BscC005g320/BscC023g218/BscC022g080/BscC015g176/BscC015g330/BscC002g674/BscC017g465/BscC020g271/BscC023g022/BscC016g190/BscC004g591/BscC024g226/BscC021g195/BscC011g549/BscC020g753/BscC001g600/BscC003g033/BscC021g271/BscC001g088/BscC011g583/BscC022g676/BscC014g688/BscC020g639/BscC024g265/Bsc…	66
L2	Biological process	GO:0009889	regulation of biosynthetic process	66/656	367/4634	0.0194	BscC006g096/BscC009g100/BscC012g523/BscC022g409/BscC020g125/BscC012g642/BscC022g768/BscC007g734/BscC005g088/BscC005g320/BscC023g218/BscC022g080/BscC015g176/BscC015g330/BscC002g674/BscC017g465/BscC020g271/BscC023g022/BscC016g190/BscC004g591/BscC024g226/BscC021g195/BscC011g549/BscC020g753/BscC001g600/BscC003g033/BscC021g271/BscC001g088/BscC011g583/BscC022g676/BscC014g688/BscC020g639/BscC024g265/Bsc…	66
L2	Biological process	GO:0051262	protein tetramerization	2/656	2/4634	0.02	BscC022g442/BscC001g880	2
L2	Biological process	GO:0007268	chemical synaptic transmission	2/656	2/4634	0.02	BscC021g238/BscC018g252	2
L2	Biological process	GO:0099537	trans-synaptic signaling	2/656	2/4634	0.02	BscC021g238/BscC018g252	2
L2	Biological process	GO:0006370	7-methylguanosine mRNA capping	2/656	2/4634	0.02	BscC001g503/BscC007g014	2
L2	Biological process	GO:0098916	anterograde trans-synaptic signaling	2/656	2/4634	0.02	BscC021g238/BscC018g252	2
L2	Biological process	GO:0019222	regulation of metabolic process	70/656	393/4634	0.0201	BscC006g096/BscC021g049/BscC009g100/BscC012g523/BscC022g409/BscC020g125/BscC012g642/BscC022g768/BscC007g734/BscC005g088/BscC005g320/BscC023g218/BscC022g080/BscC015g176/BscC015g330/BscC002g674/BscC017g465/BscC020g271/BscC023g022/BscC016g190/BscC004g591/BscC024g226/BscC001g764/BscC021g195/BscC011g549/BscC020g753/BscC001g600/BscC003g033/BscC021g271/BscC001g088/BscC011g583/BscC022g676/BscC014g688/Bsc…	70
L2	Biological process	GO:0022607	cellular component assembly	18/656	78/4634	0.022	BscC016g091/BscC006g592/BscC021g123/BscC023g092/BscC020g024/BscC005g745/BscC012g544/BscC001g395/BscC001g880/BscC014g781/BscC018g065/BscC016g127/BscC003g108/BscC022g442/BscC010g735/BscC014g828/BscC013g044/BscC024g195	18
L2	Biological process	GO:0051236	establishment of RNA localization	3/656	5/4634	0.0226	BscC011g369/BscC005g147/BscC014g001	3
L2	Biological process	GO:0006403	RNA localization	3/656	5/4634	0.0226	BscC011g369/BscC005g147/BscC014g001	3
L2	Biological process	GO:0050657	nucleic acid transport	3/656	5/4634	0.0226	BscC011g369/BscC005g147/BscC014g001	3
L2	Biological process	GO:0050658	RNA transport	3/656	5/4634	0.0226	BscC011g369/BscC005g147/BscC014g001	3
L2	Biological process	GO:0015931	nucleobase-containing compound transport	3/656	5/4634	0.0226	BscC011g369/BscC005g147/BscC014g001	3
L2	Biological process	GO:0031503	protein-containing complex localization	3/656	5/4634	0.0226	BscC015g192/BscC005g147/BscC014g001	3
L2	Biological process	GO:0006013	mannose metabolic process	3/656	5/4634	0.0226	BscC008g645/BscC004g131/BscC009g580	3
L2	Biological process	GO:0060255	regulation of macromolecule metabolic process	69/656	389/4634	0.0228	BscC006g096/BscC021g049/BscC009g100/BscC012g523/BscC022g409/BscC020g125/BscC012g642/BscC022g768/BscC007g734/BscC005g088/BscC005g320/BscC023g218/BscC022g080/BscC015g176/BscC015g330/BscC002g674/BscC017g465/BscC020g271/BscC023g022/BscC016g190/BscC004g591/BscC024g226/BscC001g764/BscC021g195/BscC011g549/BscC020g753/BscC001g600/BscC003g033/BscC021g271/BscC001g088/BscC011g583/BscC022g676/BscC014g688/Bsc…	69
L2	Biological process	GO:0071805	potassium ion transmembrane transport	11/656	41/4634	0.0237	BscC015g291/BscC017g195/BscC008g177/BscC001g291/BscC020g232/BscC022g267/BscC019g286/BscC021g284/BscC006g167/BscC015g297/BscC018g267	11
L2	Biological process	GO:0006813	potassium ion transport	17/656	74/4634	0.0267	BscC017g195/BscC001g291/BscC021g123/BscC020g232/BscC020g024/BscC021g284/BscC018g267/BscC003g157/BscC014g781/BscC008g204/BscC015g291/BscC008g177/BscC022g267/BscC019g286/BscC006g167/BscC014g828/BscC015g297	17
L2	Biological process	GO:0065003	protein-containing complex assembly	15/656	63/4634	0.0268	BscC016g091/BscC021g123/BscC020g024/BscC005g745/BscC012g544/BscC001g880/BscC014g781/BscC018g065/BscC016g127/BscC003g108/BscC022g442/BscC010g735/BscC014g828/BscC013g044/BscC024g195	15
L2	Biological process	GO:0044085	cellular component biogenesis	23/656	109/4634	0.0292	BscC016g091/BscC006g592/BscC021g123/BscC023g092/BscC020g024/BscC005g745/BscC003g163/BscC012g544/BscC001g395/BscC001g880/BscC014g781/BscC018g065/BscC011g432/BscC016g127/BscC002g491/BscC003g108/BscC007g580/BscC022g442/BscC010g735/BscC013g461/BscC014g828/BscC013g044/BscC024g195	23
L2	Biological process	GO:0006812	cation transport	39/656	206/4634	0.0315	BscC003g080/BscC010g710/BscC001g191/BscC021g321/BscC001g291/BscC021g123/BscC020g024/BscC021g143/BscC021g284/BscC001g457/BscC018g267/BscC022g246/BscC008g204/BscC015g291/BscC022g244/BscC016g428/BscC022g102/BscC022g267/BscC006g598/BscC015g297/BscC007g009/BscC001g163/BscC017g195/BscC020g232/BscC021g472/BscC007g588/BscC022g658/BscC003g157/BscC014g781/BscC022g213/BscC022g237/BscC005g094/BscC008g177/Bsc…	39
L2	Biological process	GO:0030003	cellular cation homeostasis	3/656	6/4634	0.0405	BscC021g478/BscC007g588/BscC015g143	3
L2	Biological process	GO:0006873	cellular ion homeostasis	3/656	6/4634	0.0405	BscC021g478/BscC007g588/BscC015g143	3
L2	Biological process	GO:0006875	cellular metal ion homeostasis	3/656	6/4634	0.0405	BscC021g478/BscC007g588/BscC015g143	3
L2	Biological process	GO:0055065	metal ion homeostasis	3/656	6/4634	0.0405	BscC021g478/BscC007g588/BscC015g143	3
L2	Biological process	GO:0030001	metal ion transport	29/656	150/4634	0.046	BscC010g710/BscC001g291/BscC021g123/BscC020g024/BscC021g284/BscC001g457/BscC018g267/BscC008g204/BscC015g291/BscC016g428/BscC022g102/BscC022g267/BscC006g598/BscC015g297/BscC007g009/BscC001g163/BscC017g195/BscC020g232/BscC021g472/BscC007g588/BscC022g658/BscC003g157/BscC014g781/BscC022g213/BscC008g177/BscC022g376/BscC019g286/BscC006g167/BscC014g828	29
L2	Biological process	GO:0006996	organelle organization	23/656	114/4634	0.0465	BscC023g049/BscC016g091/BscC005g745/BscC012g127/BscC003g141/BscC001g395/BscC003g486/BscC016g197/BscC003g334/BscC018g201/BscC018g048/BscC003g487/BscC014g078/BscC003g125/BscC005g275/BscC018g065/BscC015g192/BscC003g108/BscC022g135/BscC010g735/BscC013g174/BscC013g044/BscC002g245	23
L2	Biological process	GO:0007267	cell-cell signaling	5/656	15/4634	0.0496	BscC021g238/BscC018g252/BscC023g048/BscC020g577/BscC022g218	5
L2	Cellular component	GO:0005886	plasma membrane	31/410	96/2727	1.17e-05	BscC010g710/BscC021g463/BscC021g123/BscC001g234/BscC020g024/BscC020g686/BscC001g232/BscC001g233/BscC001g836/BscC012g509/BscC008g204/BscC003g566/BscC016g324/BscC022g386/BscC022g102/BscC006g598/BscC011g603/BscC024g007/BscC011g605/BscC011g604/BscC001g881/BscC014g640/BscC014g781/BscC008g114/BscC001g744/BscC004g817/BscC004g617/BscC012g513/BscC013g299/BscC022g010/BscC014g828	31
L2	Cellular component	GO:0071944	cell periphery	31/410	102/2727	4.53e-05	BscC010g710/BscC021g463/BscC021g123/BscC001g234/BscC020g024/BscC020g686/BscC001g232/BscC001g233/BscC001g836/BscC012g509/BscC008g204/BscC003g566/BscC016g324/BscC022g386/BscC022g102/BscC006g598/BscC011g603/BscC024g007/BscC011g605/BscC011g604/BscC001g881/BscC014g640/BscC014g781/BscC008g114/BscC001g744/BscC004g817/BscC004g617/BscC012g513/BscC013g299/BscC022g010/BscC014g828	31
L2	Cellular component	GO:0098797	plasma membrane protein complex	19/410	50/2727	5.11e-05	BscC010g710/BscC021g123/BscC011g603/BscC020g024/BscC024g007/BscC011g605/BscC020g686/BscC011g604/BscC014g781/BscC001g836/BscC008g204/BscC003g566/BscC001g744/BscC004g817/BscC004g617/BscC022g102/BscC006g598/BscC022g010/BscC014g828	19
L2	Cellular component	GO:0045202	synapse	11/410	22/2727	0.000114	BscC021g238/BscC012g509/BscC018g252/BscC008g114/BscC021g463/BscC012g513/BscC001g234/BscC020g277/BscC001g881/BscC001g232/BscC001g233	11
L2	Cellular component	GO:0034702	ion channel complex	13/410	33/2727	0.000536	BscC010g710/BscC021g123/BscC011g603/BscC020g024/BscC011g605/BscC014g781/BscC001g836/BscC008g204/BscC001g744/BscC004g817/BscC022g102/BscC006g598/BscC014g828	13
L2	Cellular component	GO:0098802	plasma membrane signaling receptor complex	6/410	10/2727	0.00137	BscC001g836/BscC003g566/BscC001g744/BscC004g817/BscC011g603/BscC011g605	6
L2	Cellular component	GO:1902495	transmembrane transporter complex	13/410	36/2727	0.0014	BscC010g710/BscC021g123/BscC011g603/BscC020g024/BscC011g605/BscC014g781/BscC001g836/BscC008g204/BscC001g744/BscC004g817/BscC022g102/BscC006g598/BscC014g828	13
L2	Cellular component	GO:1990351	transporter complex	13/410	36/2727	0.0014	BscC010g710/BscC021g123/BscC011g603/BscC020g024/BscC011g605/BscC014g781/BscC001g836/BscC008g204/BscC001g744/BscC004g817/BscC022g102/BscC006g598/BscC014g828	13
L2	Cellular component	GO:0043235	receptor complex	6/410	11/2727	0.00263	BscC001g836/BscC003g566/BscC001g744/BscC004g817/BscC011g603/BscC011g605	6
L2	Cellular component	GO:0005892	acetylcholine-gated channel complex	5/410	8/2727	0.00284	BscC001g836/BscC001g744/BscC004g817/BscC011g603/BscC011g605	5
L2	Cellular component	GO:0016011	dystroglycan complex	3/410	3/2727	0.00338	BscC004g617/BscC024g007/BscC020g686	3
L2	Cellular component	GO:0016012	sarcoglycan complex	3/410	3/2727	0.00338	BscC004g617/BscC024g007/BscC020g686	3
L2	Cellular component	GO:0098590	plasma membrane region	8/410	19/2727	0.00401	BscC012g509/BscC008g114/BscC021g463/BscC012g513/BscC001g234/BscC001g881/BscC001g232/BscC001g233	8
L2	Cellular component	GO:0097060	synaptic membrane	8/410	19/2727	0.00401	BscC012g509/BscC008g114/BscC021g463/BscC012g513/BscC001g234/BscC001g881/BscC001g232/BscC001g233	8
L2	Cellular component	GO:0045211	postsynaptic membrane	8/410	19/2727	0.00401	BscC012g509/BscC008g114/BscC021g463/BscC012g513/BscC001g234/BscC001g881/BscC001g232/BscC001g233	8
L2	Cellular component	GO:0098794	postsynapse	8/410	19/2727	0.00401	BscC012g509/BscC008g114/BscC021g463/BscC012g513/BscC001g234/BscC001g881/BscC001g232/BscC001g233	8
L2	Cellular component	GO:0019898	extrinsic component of membrane	5/410	10/2727	0.00983	BscC024g129/BscC011g604/BscC022g010/BscC022g415/BscC015g201	5
L2	Cellular component	GO:0090665	glycoprotein complex	3/410	4/2727	0.012	BscC004g617/BscC024g007/BscC020g686	3
L2	Cellular component	GO:0016010	dystrophin-associated glycoprotein complex	3/410	4/2727	0.012	BscC004g617/BscC024g007/BscC020g686	3
L2	Cellular component	GO:0031226	intrinsic component of plasma membrane	11/410	38/2727	0.0202	BscC001g836/BscC008g204/BscC003g566/BscC001g744/BscC004g817/BscC021g123/BscC011g603/BscC020g024/BscC011g605/BscC014g828/BscC014g781	11
L2	Cellular component	GO:0005887	integral component of plasma membrane	11/410	38/2727	0.0202	BscC001g836/BscC008g204/BscC003g566/BscC001g744/BscC004g817/BscC021g123/BscC011g603/BscC020g024/BscC011g605/BscC014g828/BscC014g781	11
L2	Cellular component	GO:0019008	molybdopterin synthase complex	2/410	2/2727	0.0226	BscC001g271/BscC021g342	2
L2	Cellular component	GO:0016533	protein kinase 5 complex	2/410	2/2727	0.0226	BscC004g227/BscC004g238	2
L2	Cellular component	GO:0099503	secretory vesicle	2/410	2/2727	0.0226	BscC021g238/BscC019g024	2
L2	Cellular component	GO:0098793	presynapse	2/410	2/2727	0.0226	BscC021g238/BscC020g277	2
L2	Cellular component	GO:0016020	membrane	252/410	1551/2727	0.0235	BscC021g248/BscC010g155/BscC003g080/BscC006g056/BscC021g246/BscC010g710/BscC021g123/BscC001g234/BscC001g357/BscC007g532/BscC020g686/BscC005g246/BscC020g688/BscC001g473/BscC023g094/BscC001g232/BscC007g414/BscC001g233/BscC011g634/BscC004g203/BscC013g484/BscC007g549/BscC002g603/BscC021g236/BscC021g112/BscC024g347/BscC021g230/BscC021g472/BscC001g246/BscC020g432/BscC001g247/BscC003g197/BscC001g489/Bsc…	252
L2	Cellular component	GO:0034703	cation channel complex	8/410	25/2727	0.0252	BscC008g204/BscC010g710/BscC022g102/BscC021g123/BscC020g024/BscC006g598/BscC014g828/BscC014g781	8
L2	Cellular component	GO:0005891	voltage-gated calcium channel complex	3/410	5/2727	0.0267	BscC010g710/BscC022g102/BscC006g598	3
L2	Cellular component	GO:0034704	calcium channel complex	3/410	6/2727	0.0474	BscC010g710/BscC022g102/BscC006g598	3
L2	Molecular function	GO:0005488	binding	816/1113	4864/7309	7.95e-08	BscC009g026/BscC009g023/BscC008g461/BscC014g850/BscC007g413/BscC022g600/BscC008g225/BscC018g065/BscC018g066/BscC002g155/BscC002g395/BscC006g611/BscC017g273/BscC007g662/BscC024g227/BscC022g838/BscC001g121/BscC022g835/BscC007g667/BscC014g845/BscC006g628/BscC018g076/BscC008g455/BscC016g237/BscC024g222/BscC006g622/BscC001g371/BscC007g639/BscC010g170/BscC001g138/BscC001g134/BscC024g233/BscC008g441/Bsc…	816
L2	Molecular function	GO:0005216	ion channel activity	58/1113	225/7309	2.13e-05	BscC023g134/BscC010g710/BscC021g123/BscC001g234/BscC021g284/BscC001g473/BscC001g232/BscC005g325/BscC018g267/BscC007g414/BscC001g233/BscC007g050/BscC015g291/BscC004g606/BscC015g297/BscC013g484/BscC007g549/BscC002g603/BscC001g163/BscC017g195/BscC020g232/BscC024g347/BscC007g103/BscC001g880/BscC007g588/BscC001g881/BscC003g157/BscC018g356/BscC020g517/BscC011g346/BscC008g177/BscC021g463/BscC001g291/Bsc…	58
L2	Molecular function	GO:0022803	passive transmembrane transporter activity	58/1113	225/7309	2.13e-05	BscC023g134/BscC010g710/BscC021g123/BscC001g234/BscC021g284/BscC001g473/BscC001g232/BscC005g325/BscC018g267/BscC007g414/BscC001g233/BscC007g050/BscC015g291/BscC004g606/BscC015g297/BscC013g484/BscC007g549/BscC002g603/BscC001g163/BscC017g195/BscC020g232/BscC024g347/BscC007g103/BscC001g880/BscC007g588/BscC001g881/BscC003g157/BscC018g356/BscC020g517/BscC011g346/BscC008g177/BscC021g463/BscC001g291/Bsc…	58
L2	Molecular function	GO:0015267	channel activity	58/1113	225/7309	2.13e-05	BscC023g134/BscC010g710/BscC021g123/BscC001g234/BscC021g284/BscC001g473/BscC001g232/BscC005g325/BscC018g267/BscC007g414/BscC001g233/BscC007g050/BscC015g291/BscC004g606/BscC015g297/BscC013g484/BscC007g549/BscC002g603/BscC001g163/BscC017g195/BscC020g232/BscC024g347/BscC007g103/BscC001g880/BscC007g588/BscC001g881/BscC003g157/BscC018g356/BscC020g517/BscC011g346/BscC008g177/BscC021g463/BscC001g291/Bsc…	58
L2	Molecular function	GO:0005515	protein binding	359/1113	1983/7309	2.22e-05	BscC009g026/BscC001g471/BscC023g533/BscC020g680/BscC020g560/BscC006g055/BscC020g440/BscC009g023/BscC021g123/BscC021g120/BscC012g564/BscC007g413/BscC005g248/BscC011g078/BscC020g208/BscC022g600/BscC018g065/BscC014g732/BscC010g715/BscC002g395/BscC013g241/BscC019g314/BscC004g203/BscC006g611/BscC022g281/BscC017g273/BscC020g672/BscC007g662/BscC022g838/BscC001g121/BscC020g678/BscC001g243/BscC022g835/Bsc…	359
L2	Molecular function	GO:0022834	ligand-gated channel activity	30/1113	98/7309	8.21e-05	BscC021g463/BscC001g234/BscC001g473/BscC001g232/BscC001g210/BscC007g414/BscC001g233/BscC003g303/BscC012g509/BscC022g545/BscC004g606/BscC013g484/BscC007g549/BscC002g603/BscC021g015/BscC012g190/BscC020g575/BscC014g861/BscC007g103/BscC005g812/BscC007g588/BscC001g881/BscC018g356/BscC022g213/BscC022g653/BscC020g517/BscC008g114/BscC011g346/BscC012g513/BscC002g462	30
L2	Molecular function	GO:0015276	ligand-gated ion channel activity	30/1113	98/7309	8.21e-05	BscC021g463/BscC001g234/BscC001g473/BscC001g232/BscC001g210/BscC007g414/BscC001g233/BscC003g303/BscC012g509/BscC022g545/BscC004g606/BscC013g484/BscC007g549/BscC002g603/BscC021g015/BscC012g190/BscC020g575/BscC014g861/BscC007g103/BscC005g812/BscC007g588/BscC001g881/BscC018g356/BscC022g213/BscC022g653/BscC020g517/BscC008g114/BscC011g346/BscC012g513/BscC002g462	30
L2	Molecular function	GO:0022836	gated channel activity	39/1113	141/7309	9.45e-05	BscC010g710/BscC021g463/BscC021g123/BscC001g234/BscC020g024/BscC001g473/BscC001g232/BscC001g210/BscC007g414/BscC001g233/BscC003g303/BscC012g509/BscC008g204/BscC022g545/BscC004g606/BscC022g102/BscC006g598/BscC013g484/BscC007g549/BscC002g603/BscC021g015/BscC012g190/BscC020g575/BscC014g861/BscC007g103/BscC005g812/BscC007g588/BscC001g881/BscC003g157/BscC014g781/BscC018g356/BscC022g213/BscC022g653/Bsc…	39
L2	Molecular function	GO:0005230	extracellular ligand-gated ion channel activity	28/1113	94/7309	0.000235	BscC021g463/BscC001g234/BscC001g473/BscC001g232/BscC001g210/BscC007g414/BscC001g233/BscC003g303/BscC012g509/BscC022g545/BscC004g606/BscC013g484/BscC007g549/BscC002g603/BscC021g015/BscC012g190/BscC020g575/BscC014g861/BscC007g103/BscC005g812/BscC001g881/BscC018g356/BscC022g653/BscC020g517/BscC008g114/BscC011g346/BscC012g513/BscC002g462	28
L2	Molecular function	GO:0046872	metal ion binding	198/1113	1050/7309	0.00032	BscC004g320/BscC010g710/BscC020g440/BscC020g686/BscC012g564/BscC018g066/BscC018g183/BscC022g161/BscC021g238/BscC010g026/BscC021g478/BscC009g373/BscC003g071/BscC017g393/BscC022g835/BscC020g679/BscC006g628/BscC022g038/BscC008g455/BscC016g237/BscC006g622/BscC004g344/BscC021g342/BscC006g394/BscC003g541/BscC022g703/BscC001g134/BscC024g110/BscC024g111/BscC022g386/BscC015g196/BscC022g020/BscC011g095/Bsc…	198
L2	Molecular function	GO:0004112	cyclic-nucleotide phosphodiesterase activity	5/1113	6/7309	0.000426	BscC013g216/BscC017g291/BscC022g014/BscC001g241/BscC001g860	5
L2	Molecular function	GO:0004114	3',5'-cyclic-nucleotide phosphodiesterase activity	5/1113	6/7309	0.000426	BscC013g216/BscC017g291/BscC022g014/BscC001g241/BscC001g860	5
L2	Molecular function	GO:0038023	signaling receptor activity	67/1113	298/7309	0.000455	BscC009g105/BscC021g248/BscC010g155/BscC021g246/BscC006g374/BscC020g088/BscC021g200/BscC001g234/BscC020g487/BscC007g532/BscC016g067/BscC001g232/BscC001g233/BscC011g551/BscC022g248/BscC011g552/BscC004g606/BscC013g321/BscC022g080/BscC002g674/BscC002g647/BscC021g236/BscC021g199/BscC020g432/BscC001g247/BscC003g197/BscC020g753/BscC021g271/BscC001g881/BscC013g292/BscC020g517/BscC022g754/BscC016g237/Bsc…	67
L2	Molecular function	GO:0060089	molecular transducer activity	67/1113	298/7309	0.000455	BscC009g105/BscC021g248/BscC010g155/BscC021g246/BscC006g374/BscC020g088/BscC021g200/BscC001g234/BscC020g487/BscC007g532/BscC016g067/BscC001g232/BscC001g233/BscC011g551/BscC022g248/BscC011g552/BscC004g606/BscC013g321/BscC022g080/BscC002g674/BscC002g647/BscC021g236/BscC021g199/BscC020g432/BscC001g247/BscC003g197/BscC020g753/BscC021g271/BscC001g881/BscC013g292/BscC020g517/BscC022g754/BscC016g237/Bsc…	67
L2	Molecular function	GO:0043169	cation binding	199/1113	1063/7309	0.000465	BscC004g320/BscC010g710/BscC020g440/BscC020g686/BscC012g564/BscC018g066/BscC018g183/BscC022g161/BscC021g238/BscC010g026/BscC021g478/BscC009g373/BscC003g071/BscC017g393/BscC022g835/BscC020g679/BscC006g628/BscC022g038/BscC008g455/BscC016g237/BscC006g622/BscC004g344/BscC021g342/BscC006g394/BscC003g541/BscC022g703/BscC001g134/BscC024g110/BscC024g111/BscC022g386/BscC015g196/BscC022g020/BscC011g095/Bsc…	199
L2	Molecular function	GO:0005231	excitatory extracellular ligand-gated ion channel activity	12/1113	29/7309	0.000612	BscC012g509/BscC020g517/BscC008g114/BscC011g346/BscC021g015/BscC021g463/BscC004g606/BscC012g513/BscC001g234/BscC001g881/BscC001g232/BscC001g233	12
L2	Molecular function	GO:0015318	inorganic molecular entity transmembrane transporter activity	74/1113	342/7309	0.000769	BscC023g134/BscC010g710/BscC021g321/BscC021g123/BscC001g234/BscC018g226/BscC021g284/BscC001g473/BscC001g232/BscC005g325/BscC018g267/BscC007g414/BscC001g233/BscC007g050/BscC001g839/BscC015g291/BscC016g428/BscC004g606/BscC015g297/BscC013g484/BscC007g549/BscC002g603/BscC001g163/BscC006g023/BscC017g195/BscC020g232/BscC024g347/BscC021g472/BscC007g103/BscC001g880/BscC007g588/BscC001g881/BscC003g157/Bsc…	74
L2	Molecular function	GO:0015075	ion transmembrane transporter activity	78/1113	368/7309	0.00106	BscC023g134/BscC020g084/BscC003g080/BscC010g710/BscC001g191/BscC021g321/BscC021g123/BscC001g234/BscC018g226/BscC021g284/BscC001g473/BscC001g232/BscC005g325/BscC018g267/BscC007g414/BscC001g233/BscC007g050/BscC001g839/BscC015g291/BscC016g428/BscC004g606/BscC015g297/BscC013g484/BscC007g549/BscC002g603/BscC001g163/BscC006g023/BscC017g195/BscC020g232/BscC024g347/BscC021g472/BscC007g103/BscC001g880/Bsc…	78
L2	Molecular function	GO:0099094	ligand-gated cation channel activity	10/1113	23/7309	0.0011	BscC012g509/BscC022g213/BscC008g114/BscC021g463/BscC012g513/BscC001g234/BscC007g588/BscC001g881/BscC001g232/BscC001g233	10
L2	Molecular function	GO:0022824	transmitter-gated ion channel activity	12/1113	31/7309	0.00124	BscC012g509/BscC020g517/BscC008g114/BscC011g346/BscC021g015/BscC021g463/BscC004g606/BscC012g513/BscC001g234/BscC001g881/BscC001g232/BscC001g233	12
L2	Molecular function	GO:0022835	transmitter-gated channel activity	12/1113	31/7309	0.00124	BscC012g509/BscC020g517/BscC008g114/BscC011g346/BscC021g015/BscC021g463/BscC004g606/BscC012g513/BscC001g234/BscC001g881/BscC001g232/BscC001g233	12
L2	Molecular function	GO:0005261	cation channel activity	33/1113	129/7309	0.00142	BscC010g710/BscC021g463/BscC001g291/BscC021g123/BscC001g234/BscC020g024/BscC021g284/BscC001g232/BscC018g267/BscC001g233/BscC012g509/BscC008g204/BscC015g291/BscC022g102/BscC022g267/BscC006g598/BscC015g297/BscC007g009/BscC001g163/BscC017g195/BscC020g232/BscC007g588/BscC022g658/BscC001g881/BscC003g157/BscC014g781/BscC022g213/BscC008g114/BscC008g177/BscC012g513/BscC019g286/BscC006g167/BscC014g828	33
L2	Molecular function	GO:0003676	nucleic acid binding	197/1113	1082/7309	0.00213	BscC017g386/BscC008g461/BscC020g200/BscC014g850/BscC018g065/BscC015g094/BscC018g183/BscC022g161/BscC004g794/BscC020g671/BscC007g662/BscC024g227/BscC021g473/BscC001g243/BscC014g845/BscC022g038/BscC016g237/BscC016g359/BscC019g304/BscC004g344/BscC007g639/BscC004g220/BscC021g223/BscC010g170/BscC001g134/BscC005g266/BscC022g143/BscC011g532/BscC013g101/BscC013g467/BscC002g622/BscC006g160/BscC020g410/Bsc…	197
L2	Molecular function	GO:0030594	neurotransmitter receptor activity	13/1113	37/7309	0.00221	BscC021g015/BscC021g463/BscC001g234/BscC001g881/BscC001g232/BscC001g233/BscC012g509/BscC020g517/BscC008g114/BscC011g346/BscC004g606/BscC012g513/BscC006g104	13
L2	Molecular function	GO:0008528	G protein-coupled peptide receptor activity	12/1113	33/7309	0.00232	BscC011g562/BscC010g125/BscC013g292/BscC021g236/BscC006g374/BscC020g487/BscC020g432/BscC013g321/BscC003g197/BscC007g532/BscC001g589/BscC011g482	12
L2	Molecular function	GO:0001653	peptide receptor activity	12/1113	33/7309	0.00232	BscC011g562/BscC010g125/BscC013g292/BscC021g236/BscC006g374/BscC020g487/BscC020g432/BscC013g321/BscC003g197/BscC007g532/BscC001g589/BscC011g482	12
L2	Molecular function	GO:0005262	calcium channel activity	6/1113	11/7309	0.00285	BscC022g213/BscC001g163/BscC010g710/BscC022g102/BscC006g598/BscC007g588	6
L2	Molecular function	GO:0099529	neurotransmitter receptor activity involved in regulation of postsynaptic membrane potential	8/1113	19/7309	0.00444	BscC012g509/BscC008g114/BscC021g463/BscC012g513/BscC001g234/BscC001g881/BscC001g232/BscC001g233	8
L2	Molecular function	GO:0022848	acetylcholine-gated cation-selective channel activity	8/1113	19/7309	0.00444	BscC012g509/BscC008g114/BscC021g463/BscC012g513/BscC001g234/BscC001g881/BscC001g232/BscC001g233	8
L2	Molecular function	GO:1904315	transmitter-gated ion channel activity involved in regulation of postsynaptic membrane potential	8/1113	19/7309	0.00444	BscC012g509/BscC008g114/BscC021g463/BscC012g513/BscC001g234/BscC001g881/BscC001g232/BscC001g233	8
L2	Molecular function	GO:0008536	Ran GTPase binding	5/1113	9/7309	0.00598	BscC001g471/BscC015g171/BscC011g602/BscC002g262/BscC009g329	5
L2	Molecular function	GO:0022857	transmembrane transporter activity	93/1113	482/7309	0.00727	BscC023g134/BscC020g084/BscC003g080/BscC010g710/BscC001g191/BscC021g321/BscC021g123/BscC001g234/BscC018g226/BscC021g284/BscC001g473/BscC001g232/BscC005g325/BscC018g267/BscC007g414/BscC001g233/BscC003g687/BscC007g050/BscC001g839/BscC015g291/BscC024g058/BscC016g428/BscC004g606/BscC015g297/BscC013g484/BscC007g549/BscC002g603/BscC001g163/BscC006g023/BscC017g195/BscC020g473/BscC020g232/BscC024g347/Bsc…	93
L2	Molecular function	GO:0022890	inorganic cation transmembrane transporter activity	47/1113	219/7309	0.00779	BscC010g710/BscC021g463/BscC021g321/BscC001g291/BscC021g123/BscC001g234/BscC020g024/BscC021g143/BscC018g226/BscC021g284/BscC001g457/BscC001g232/BscC018g267/BscC001g233/BscC012g509/BscC008g204/BscC022g865/BscC015g291/BscC016g428/BscC022g102/BscC022g267/BscC006g598/BscC015g297/BscC007g009/BscC001g163/BscC006g023/BscC017g195/BscC020g232/BscC014g143/BscC021g472/BscC007g588/BscC022g658/BscC001g881/Bsc…	47
L2	Molecular function	GO:0015085	calcium ion transmembrane transporter activity	7/1113	17/7309	0.00892	BscC022g213/BscC001g163/BscC010g710/BscC022g102/BscC021g472/BscC006g598/BscC007g588	7
L2	Molecular function	GO:0043167	ion binding	370/1113	2213/7309	0.011	BscC017g386/BscC004g320/BscC009g148/BscC010g710/BscC020g440/BscC021g486/BscC023g092/BscC008g461/BscC020g686/BscC012g564/BscC007g413/BscC008g106/BscC011g077/BscC008g225/BscC018g066/BscC018g183/BscC022g161/BscC015g097/BscC002g155/BscC022g280/BscC021g238/BscC010g026/BscC021g478/BscC021g113/BscC009g373/BscC003g071/BscC017g393/BscC024g227/BscC020g433/BscC021g350/BscC011g508/BscC016g351/BscC022g835/Bsc…	370
L2	Molecular function	GO:0008324	cation transmembrane transporter activity	50/1113	240/7309	0.011	BscC003g080/BscC010g710/BscC001g191/BscC021g321/BscC021g123/BscC001g234/BscC018g226/BscC021g284/BscC001g232/BscC018g267/BscC001g233/BscC015g291/BscC016g428/BscC015g297/BscC001g163/BscC006g023/BscC017g195/BscC020g232/BscC021g472/BscC007g588/BscC001g881/BscC003g157/BscC008g177/BscC006g544/BscC022g272/BscC021g463/BscC001g291/BscC020g024/BscC021g143/BscC001g457/BscC012g509/BscC008g204/BscC022g865/Bsc…	50
L2	Molecular function	GO:0098960	postsynaptic neurotransmitter receptor activity	8/1113	22/7309	0.0123	BscC012g509/BscC008g114/BscC021g463/BscC012g513/BscC001g234/BscC001g881/BscC001g232/BscC001g233	8
L2	Molecular function	GO:0004983	neuropeptide Y receptor activity	5/1113	11/7309	0.0168	BscC011g562/BscC013g292/BscC021g236/BscC020g487/BscC013g321	5
L2	Molecular function	GO:0019825	oxygen binding	14/1113	51/7309	0.0174	BscC013g219/BscC009g138/BscC019g285/BscC020g572/BscC003g083/BscC019g381/BscC007g475/BscC011g409/BscC005g620/BscC006g637/BscC008g047/BscC011g004/BscC024g279/BscC006g533	14
L2	Molecular function	GO:0003677	DNA binding	88/1113	469/7309	0.0182	BscC006g096/BscC004g366/BscC021g049/BscC009g100/BscC012g127/BscC012g523/BscC020g200/BscC020g125/BscC012g642/BscC003g486/BscC022g768/BscC007g734/BscC003g487/BscC003g125/BscC005g088/BscC018g065/BscC022g523/BscC016g148/BscC005g320/BscC003g326/BscC011g116/BscC023g218/BscC022g080/BscC015g176/BscC015g330/BscC002g674/BscC020g271/BscC008g175/BscC007g662/BscC003g030/BscC021g195/BscC011g549/BscC020g753/Bsc…	88
L2	Molecular function	GO:0003707	steroid hormone receptor activity	11/1113	37/7309	0.0185	BscC016g237/BscC002g683/BscC018g017/BscC008g194/BscC020g753/BscC022g080/BscC005g224/BscC005g587/BscC021g271/BscC018g003/BscC002g674	11
L2	Molecular function	GO:0003682	chromatin binding	4/1113	8/7309	0.0224	BscC022g500/BscC009g365/BscC012g127/BscC001g396	4
L2	Molecular function	GO:0004096	catalase activity	2/1113	2/7309	0.0232	BscC017g409/BscC017g403	2
L2	Molecular function	GO:0005217	intracellular ligand-gated ion channel activity	2/1113	2/7309	0.0232	BscC022g213/BscC007g588	2
L2	Molecular function	GO:0061575	cyclin-dependent protein serine/threonine kinase activator activity	2/1113	2/7309	0.0232	BscC004g227/BscC004g238	2
L2	Molecular function	GO:0099604	ligand-gated calcium channel activity	2/1113	2/7309	0.0232	BscC022g213/BscC007g588	2
L2	Molecular function	GO:0016812	hydrolase activity, acting on carbon-nitrogen (but not peptide) bonds, in cyclic amides	2/1113	2/7309	0.0232	BscC022g485/BscC003g606	2
L2	Molecular function	GO:0043539	protein serine/threonine kinase activator activity	2/1113	2/7309	0.0232	BscC004g227/BscC004g238	2
L2	Molecular function	GO:0030295	protein kinase activator activity	2/1113	2/7309	0.0232	BscC004g227/BscC004g238	2
L2	Molecular function	GO:0004703	G protein-coupled receptor kinase activity	2/1113	2/7309	0.0232	BscC021g350/BscC014g222	2
L2	Molecular function	GO:0017137	Rab GTPase binding	2/1113	2/7309	0.0232	BscC015g347/BscC004g203	2
L2	Molecular function	GO:0019209	kinase activator activity	2/1113	2/7309	0.0232	BscC004g227/BscC004g238	2
L2	Molecular function	GO:0015278	calcium-release channel activity	2/1113	2/7309	0.0232	BscC022g213/BscC007g588	2
L2	Molecular function	GO:0004559	alpha-mannosidase activity	6/1113	16/7309	0.0251	BscC008g645/BscC004g131/BscC020g197/BscC009g580/BscC007g688/BscC009g579	6
L2	Molecular function	GO:0008188	neuropeptide receptor activity	5/1113	12/7309	0.0253	BscC011g562/BscC013g292/BscC021g236/BscC020g487/BscC013g321	5
L2	Molecular function	GO:0004888	transmembrane signaling receptor activity	48/1113	241/7309	0.0274	BscC002g415/BscC009g105/BscC021g248/BscC010g155/BscC009g242/BscC021g246/BscC006g374/BscC020g088/BscC021g200/BscC020g487/BscC007g532/BscC021g185/BscC016g067/BscC011g551/BscC022g248/BscC011g552/BscC003g549/BscC022g783/BscC005g185/BscC004g606/BscC013g321/BscC010g125/BscC002g647/BscC021g236/BscC021g015/BscC021g199/BscC020g432/BscC021g176/BscC001g247/BscC021g294/BscC003g197/BscC001g589/BscC001g468/Bsc…	48
L2	Molecular function	GO:0005245	voltage-gated calcium channel activity	3/1113	5/7309	0.0277	BscC010g710/BscC022g102/BscC006g598	3
L2	Molecular function	GO:0004674	protein serine/threonine kinase activity	15/1113	59/7309	0.028	BscC023g148/BscC006g110/BscC001g390/BscC001g764/BscC021g350/BscC007g413/BscC014g222/BscC003g549/BscC016g416/BscC022g432/BscC004g605/BscC009g270/BscC004g667/BscC015g135/BscC014g708	15
L2	Molecular function	GO:0046873	metal ion transmembrane transporter activity	33/1113	156/7309	0.0281	BscC010g710/BscC001g291/BscC021g123/BscC020g024/BscC021g284/BscC001g457/BscC018g267/BscC008g204/BscC022g865/BscC015g291/BscC016g428/BscC022g102/BscC022g267/BscC006g598/BscC015g297/BscC007g009/BscC001g163/BscC006g023/BscC017g195/BscC020g232/BscC021g472/BscC007g588/BscC022g658/BscC003g157/BscC014g781/BscC022g213/BscC008g177/BscC022g376/BscC006g544/BscC022g272/BscC019g286/BscC006g167/BscC014g828	33
L2	Molecular function	GO:0022843	voltage-gated cation channel activity	9/1113	30/7309	0.0301	BscC008g204/BscC010g710/BscC022g102/BscC021g123/BscC020g024/BscC006g598/BscC014g828/BscC003g157/BscC014g781	9
L2	Molecular function	GO:0015923	mannosidase activity	6/1113	17/7309	0.0339	BscC008g645/BscC004g131/BscC020g197/BscC009g580/BscC007g688/BscC009g579	6
L2	Molecular function	GO:0005215	transporter activity	100/1113	555/7309	0.0347	BscC012g042/BscC023g134/BscC003g080/BscC010g710/BscC001g191/BscC021g123/BscC001g234/BscC018g226/BscC001g473/BscC001g232/BscC007g414/BscC001g233/BscC024g058/BscC004g606/BscC013g484/BscC007g549/BscC002g603/BscC021g112/BscC024g347/BscC021g472/BscC008g295/BscC001g489/BscC001g880/BscC001g881/BscC018g356/BscC003g237/BscC011g346/BscC024g189/BscC008g177/BscC022g272/BscC013g252/BscC021g463/BscC008g560/Bsc…	100
L2	Molecular function	GO:0005267	potassium channel activity	17/1113	71/7309	0.035	BscC017g195/BscC001g291/BscC021g123/BscC020g232/BscC020g024/BscC021g284/BscC018g267/BscC003g157/BscC014g781/BscC008g204/BscC015g291/BscC008g177/BscC022g267/BscC019g286/BscC006g167/BscC014g828/BscC015g297	17
L2	Molecular function	GO:0003916	DNA topoisomerase activity	5/1113	13/7309	0.0361	BscC003g486/BscC013g174/BscC018g048/BscC003g487/BscC014g078	5
L2	Molecular function	GO:0008170	N-methyltransferase activity	5/1113	13/7309	0.0361	BscC022g500/BscC024g098/BscC019g395/BscC001g503/BscC003g125	5
L2	Molecular function	GO:0031683	G-protein beta/gamma-subunit complex binding	7/1113	22/7309	0.0394	BscC009g410/BscC001g227/BscC021g113/BscC007g047/BscC011g291/BscC011g508/BscC005g576	7
L2	Molecular function	GO:0015079	potassium ion transmembrane transporter activity	17/1113	72/7309	0.0395	BscC017g195/BscC001g291/BscC021g123/BscC020g232/BscC020g024/BscC021g284/BscC018g267/BscC003g157/BscC014g781/BscC008g204/BscC015g291/BscC008g177/BscC022g267/BscC019g286/BscC006g167/BscC014g828/BscC015g297	17
L2	Molecular function	GO:0016887	ATPase activity	26/1113	121/7309	0.0399	BscC021g049/BscC028g018/BscC001g092/BscC014g093/BscC008g560/BscC003g486/BscC005g763/BscC005g762/BscC003g487/BscC003g305/BscC005g266/BscC014g236/BscC015g293/BscC013g103/BscC015g205/BscC020g153/BscC036g001/BscC010g700/BscC009g474/BscC008g295/BscC022g237/BscC001g828/BscC019g101/BscC016g419/BscC013g174/BscC032g007	26
L2	Molecular function	GO:0016818	hydrolase activity, acting on acid anhydrides, in phosphorus-containing anhydrides	50/1113	259/7309	0.0413	BscC021g326/BscC021g049/BscC014g093/BscC012g127/BscC003g486/BscC005g763/BscC005g762/BscC003g487/BscC008g501/BscC008g500/BscC015g293/BscC011g390/BscC015g205/BscC009g410/BscC021g113/BscC020g153/BscC010g700/BscC008g295/BscC011g508/BscC022g237/BscC011g343/BscC019g101/BscC013g174/BscC032g007/BscC002g614/BscC028g018/BscC001g092/BscC008g560/BscC018g322/BscC018g201/BscC020g506/BscC003g305/BscC005g266/Bsc…	50
L2	Molecular function	GO:0016817	hydrolase activity, acting on acid anhydrides	51/1113	265/7309	0.0416	BscC021g326/BscC021g049/BscC014g093/BscC012g127/BscC003g486/BscC005g763/BscC005g762/BscC003g487/BscC008g501/BscC008g500/BscC015g293/BscC011g390/BscC015g205/BscC009g410/BscC021g113/BscC020g153/BscC010g700/BscC008g295/BscC011g508/BscC001g088/BscC022g237/BscC011g343/BscC019g101/BscC013g174/BscC032g007/BscC002g614/BscC028g018/BscC001g092/BscC008g560/BscC018g322/BscC018g201/BscC020g506/BscC003g305/Bsc…	51
L2	Molecular function	GO:0020037	heme binding	23/1113	105/7309	0.0421	BscC013g219/BscC009g138/BscC004g320/BscC019g285/BscC020g572/BscC003g083/BscC019g381/BscC007g475/BscC011g409/BscC005g620/BscC020g704/BscC024g110/BscC018g066/BscC006g637/BscC024g111/BscC008g047/BscC011g004/BscC017g409/BscC024g279/BscC006g533/BscC017g403/BscC017g323/BscC017g324	23
L2	Molecular function	GO:0044877	protein-containing complex binding	11/1113	42/7309	0.0455	BscC009g410/BscC023g049/BscC001g227/BscC006g441/BscC021g113/BscC006g440/BscC012g127/BscC007g047/BscC011g291/BscC011g508/BscC005g576	11
L2	Molecular function	GO:0016538	cyclin-dependent protein serine/threonine kinase regulator activity	3/1113	6/7309	0.0492	BscC018g176/BscC004g227/BscC004g238	3
L2	Molecular function	GO:0051015	actin filament binding	3/1113	6/7309	0.0492	BscC023g049/BscC006g441/BscC006g440	3
L5	Biological process	GO:0006796	phosphate-containing compound metabolic process	43/101	703/4634	1.97e-11	BscC019g050/BscC004g021/BscC012g202/BscC007g135/BscC003g420/BscC005g466/BscC016g463/BscC007g755/BscC005g764/BscC005g544/BscC005g186/BscC003g426/BscC007g292/BscC018g180/BscC008g421/BscC007g031/BscC008g002/BscC005g380/BscC005g281/BscC001g318/BscC003g608/BscC008g509/BscC004g328/BscC004g305/BscC010g317/BscC004g589/BscC007g309/BscC007g442/BscC007g189/BscC005g416/BscC014g580/BscC014g289/BscC018g295/Bsc…	43
L5	Biological process	GO:0006793	phosphorus metabolic process	43/101	705/4634	2.17e-11	BscC019g050/BscC004g021/BscC012g202/BscC007g135/BscC003g420/BscC005g466/BscC016g463/BscC007g755/BscC005g764/BscC005g544/BscC005g186/BscC003g426/BscC007g292/BscC018g180/BscC008g421/BscC007g031/BscC008g002/BscC005g380/BscC005g281/BscC001g318/BscC003g608/BscC008g509/BscC004g328/BscC004g305/BscC010g317/BscC004g589/BscC007g309/BscC007g442/BscC007g189/BscC005g416/BscC014g580/BscC014g289/BscC018g295/Bsc…	43
L5	Biological process	GO:0016310	phosphorylation	34/101	464/4634	4.95e-11	BscC019g050/BscC004g021/BscC012g202/BscC007g135/BscC003g420/BscC005g466/BscC016g463/BscC007g755/BscC005g764/BscC005g544/BscC005g186/BscC003g426/BscC007g292/BscC008g421/BscC008g002/BscC005g281/BscC003g608/BscC008g509/BscC004g328/BscC004g305/BscC010g317/BscC004g589/BscC007g309/BscC005g416/BscC014g580/BscC014g289/BscC007g084/BscC014g428/BscC004g539/BscC010g725/BscC010g648/BscC017g238/BscC004g755/Bsc…	34
L5	Biological process	GO:0006464	cellular protein modification process	42/101	693/4634	5.29e-11	BscC019g050/BscC004g021/BscC012g202/BscC007g135/BscC003g420/BscC005g466/BscC016g463/BscC007g755/BscC005g764/BscC005g544/BscC005g186/BscC003g426/BscC007g292/BscC018g180/BscC008g421/BscC007g031/BscC008g002/BscC005g380/BscC001g318/BscC003g608/BscC008g509/BscC004g328/BscC004g305/BscC010g317/BscC004g589/BscC007g309/BscC007g442/BscC007g189/BscC005g416/BscC014g580/BscC014g289/BscC018g295/BscC007g084/Bsc…	42
L5	Biological process	GO:0036211	protein modification process	42/101	693/4634	5.29e-11	BscC019g050/BscC004g021/BscC012g202/BscC007g135/BscC003g420/BscC005g466/BscC016g463/BscC007g755/BscC005g764/BscC005g544/BscC005g186/BscC003g426/BscC007g292/BscC018g180/BscC008g421/BscC007g031/BscC008g002/BscC005g380/BscC001g318/BscC003g608/BscC008g509/BscC004g328/BscC004g305/BscC010g317/BscC004g589/BscC007g309/BscC007g442/BscC007g189/BscC005g416/BscC014g580/BscC014g289/BscC018g295/BscC007g084/Bsc…	42
L5	Biological process	GO:0006468	protein phosphorylation	32/101	428/4634	1.33e-10	BscC019g050/BscC004g021/BscC012g202/BscC007g135/BscC003g420/BscC005g466/BscC016g463/BscC007g755/BscC005g764/BscC005g544/BscC005g186/BscC003g426/BscC007g292/BscC008g421/BscC008g002/BscC003g608/BscC008g509/BscC004g328/BscC004g305/BscC010g317/BscC004g589/BscC007g309/BscC005g416/BscC014g580/BscC014g289/BscC007g084/BscC014g428/BscC004g539/BscC010g725/BscC017g238/BscC004g755/BscC008g119	32
L5	Biological process	GO:0043412	macromolecule modification	42/101	730/4634	2.92e-10	BscC019g050/BscC004g021/BscC012g202/BscC007g135/BscC003g420/BscC005g466/BscC016g463/BscC007g755/BscC005g764/BscC005g544/BscC005g186/BscC003g426/BscC007g292/BscC018g180/BscC008g421/BscC007g031/BscC008g002/BscC005g380/BscC001g318/BscC003g608/BscC008g509/BscC004g328/BscC004g305/BscC010g317/BscC004g589/BscC007g309/BscC007g442/BscC007g189/BscC005g416/BscC014g580/BscC014g289/BscC018g295/BscC007g084/Bsc…	42
L5	Biological process	GO:0044267	cellular protein metabolic process	46/101	936/4634	5.52e-09	BscC019g050/BscC004g021/BscC012g202/BscC007g135/BscC003g420/BscC005g466/BscC014g652/BscC016g463/BscC007g755/BscC005g764/BscC005g544/BscC005g186/BscC003g426/BscC007g292/BscC018g180/BscC008g421/BscC007g031/BscC008g002/BscC005g380/BscC001g318/BscC003g608/BscC008g509/BscC004g328/BscC004g305/BscC010g317/BscC004g589/BscC007g309/BscC010g463/BscC010g349/BscC007g442/BscC007g189/BscC005g416/BscC014g580/Bsc…	46
L5	Biological process	GO:0019538	protein metabolic process	51/101	1146/4634	1.5e-08	BscC012g202/BscC007g135/BscC014g652/BscC016g463/BscC005g764/BscC007g292/BscC018g180/BscC008g421/BscC001g318/BscC003g608/BscC008g509/BscC004g328/BscC010g317/BscC007g309/BscC009g215/BscC010g463/BscC010g349/BscC007g189/BscC014g289/BscC017g238/BscC004g678/BscC004g755/BscC002g049/BscC004g677/BscC004g675/BscC019g050/BscC004g021/BscC003g420/BscC005g466/BscC007g755/BscC005g544/BscC005g186/BscC003g426/Bsc…	51
L5	Biological process	GO:1901564	organonitrogen compound metabolic process	57/101	1400/4634	2.81e-08	BscC012g202/BscC007g135/BscC014g652/BscC016g463/BscC012g363/BscC005g764/BscC007g292/BscC018g180/BscC008g421/BscC011g555/BscC005g281/BscC001g318/BscC003g608/BscC008g509/BscC004g328/BscC010g317/BscC007g309/BscC009g215/BscC010g463/BscC010g349/BscC004g150/BscC007g189/BscC014g289/BscC017g238/BscC004g678/BscC004g755/BscC002g049/BscC004g677/BscC004g675/BscC019g050/BscC012g261/BscC004g021/BscC003g420/Bsc…	57
L5	Biological process	GO:0044260	cellular macromolecule metabolic process	47/101	1151/4634	1.4e-06	BscC019g050/BscC004g021/BscC012g202/BscC007g135/BscC003g420/BscC005g466/BscC014g652/BscC016g463/BscC007g755/BscC005g764/BscC005g544/BscC005g186/BscC003g426/BscC007g292/BscC018g180/BscC008g421/BscC007g031/BscC008g002/BscC005g380/BscC001g318/BscC003g608/BscC008g509/BscC004g328/BscC004g305/BscC010g317/BscC004g589/BscC007g309/BscC010g463/BscC010g349/BscC007g002/BscC007g442/BscC007g189/BscC005g416/Bsc…	47
L5	Biological process	GO:0008152	metabolic process	78/101	2594/4634	5.77e-06	BscC012g202/BscC007g135/BscC014g652/BscC016g463/BscC012g363/BscC005g764/BscC007g292/BscC018g180/BscC008g421/BscC011g555/BscC008g101/BscC007g294/BscC005g281/BscC001g318/BscC003g608/BscC008g509/BscC004g328/BscC010g317/BscC007g309/BscC009g215/BscC010g463/BscC010g349/BscC010g348/BscC009g133/BscC004g150/BscC007g068/BscC007g189/BscC008g250/BscC014g289/BscC005g196/BscC017g238/BscC004g678/BscC004g755/Bsc…	78
L5	Biological process	GO:0006807	nitrogen compound metabolic process	58/101	1752/4634	4.14e-05	BscC012g202/BscC007g135/BscC014g652/BscC016g463/BscC012g363/BscC005g764/BscC007g292/BscC018g180/BscC008g421/BscC011g555/BscC005g281/BscC001g318/BscC003g608/BscC008g509/BscC004g328/BscC010g317/BscC007g309/BscC009g215/BscC010g463/BscC010g349/BscC004g150/BscC007g189/BscC014g289/BscC017g238/BscC004g678/BscC004g755/BscC002g049/BscC004g677/BscC004g675/BscC019g050/BscC012g261/BscC004g021/BscC003g420/Bsc…	58
L5	Biological process	GO:0044238	primary metabolic process	62/101	1946/4634	5.65e-05	BscC012g202/BscC007g135/BscC014g652/BscC016g463/BscC012g363/BscC005g764/BscC007g292/BscC018g180/BscC008g421/BscC011g555/BscC005g281/BscC001g318/BscC003g608/BscC008g509/BscC004g328/BscC010g317/BscC007g309/BscC009g215/BscC010g463/BscC010g349/BscC004g150/BscC007g189/BscC008g250/BscC014g289/BscC017g238/BscC004g678/BscC004g755/BscC002g049/BscC004g677/BscC004g675/BscC019g050/BscC012g261/BscC004g021/Bsc…	62
L5	Biological process	GO:0044237	cellular metabolic process	57/101	1740/4634	7.53e-05	BscC012g202/BscC007g135/BscC014g652/BscC016g463/BscC012g363/BscC005g764/BscC007g292/BscC018g180/BscC008g421/BscC011g555/BscC005g281/BscC001g318/BscC003g608/BscC008g509/BscC004g328/BscC010g317/BscC007g309/BscC010g463/BscC010g349/BscC004g150/BscC007g068/BscC007g189/BscC008g250/BscC014g289/BscC017g238/BscC004g755/BscC002g049/BscC019g050/BscC012g261/BscC004g021/BscC003g420/BscC005g466/BscC007g755/Bsc…	57
L5	Biological process	GO:0043170	macromolecule metabolic process	52/101	1533/4634	8.58e-05	BscC012g202/BscC007g135/BscC014g652/BscC016g463/BscC005g764/BscC007g292/BscC018g180/BscC008g421/BscC001g318/BscC003g608/BscC008g509/BscC004g328/BscC010g317/BscC007g309/BscC009g215/BscC010g463/BscC010g349/BscC007g189/BscC014g289/BscC017g238/BscC004g678/BscC004g755/BscC002g049/BscC004g677/BscC004g675/BscC019g050/BscC004g021/BscC003g420/BscC005g466/BscC007g755/BscC005g544/BscC005g186/BscC003g426/Bsc…	52
L5	Biological process	GO:0006470	protein dephosphorylation	9/101	104/4634	0.000383	BscC018g295/BscC018g180/BscC007g031/BscC005g380/BscC001g318/BscC007g442/BscC007g189/BscC002g049/BscC015g187	9
L5	Biological process	GO:0071704	organic substance metabolic process	62/101	2067/4634	0.000449	BscC012g202/BscC007g135/BscC014g652/BscC016g463/BscC012g363/BscC005g764/BscC007g292/BscC018g180/BscC008g421/BscC011g555/BscC005g281/BscC001g318/BscC003g608/BscC008g509/BscC004g328/BscC010g317/BscC007g309/BscC009g215/BscC010g463/BscC010g349/BscC004g150/BscC007g189/BscC008g250/BscC014g289/BscC017g238/BscC004g678/BscC004g755/BscC002g049/BscC004g677/BscC004g675/BscC019g050/BscC012g261/BscC004g021/Bsc…	62
L5	Biological process	GO:0016311	dephosphorylation	9/101	115/4634	0.000804	BscC018g295/BscC018g180/BscC007g031/BscC005g380/BscC001g318/BscC007g442/BscC007g189/BscC002g049/BscC015g187	9
L5	Biological process	GO:0006413	translational initiation	3/101	20/4634	0.00875	BscC010g463/BscC010g349/BscC014g509	3
L5	Biological process	GO:0006730	one-carbon metabolic process	2/101	9/4634	0.0153	BscC007g068/BscC002g509	2
L5	Biological process	GO:0055114	oxidation-reduction process	14/101	344/4634	0.0162	BscC012g261/BscC002g548/BscC010g348/BscC004g150/BscC008g250/BscC007g245/BscC009g403/BscC005g666/BscC008g101/BscC007g294/BscC018g292/BscC005g196/BscC001g416/BscC001g736	14
L5	Biological process	GO:0032787	monocarboxylic acid metabolic process	4/101	46/4634	0.0172	BscC011g555/BscC005g281/BscC008g250/BscC010g648	4
L5	Biological process	GO:0009987	cellular process	68/101	2626/4634	0.0177	BscC012g202/BscC007g135/BscC014g652/BscC016g463/BscC012g363/BscC005g764/BscC007g292/BscC018g180/BscC008g421/BscC011g555/BscC022g760/BscC005g281/BscC001g318/BscC003g608/BscC002g430/BscC008g509/BscC022g284/BscC004g328/BscC010g317/BscC007g309/BscC010g463/BscC010g349/BscC004g150/BscC007g068/BscC007g189/BscC008g250/BscC014g289/BscC011g104/BscC005g193/BscC017g238/BscC004g755/BscC002g049/BscC004g146/Bsc…	68
L5	Biological process	GO:0019752	carboxylic acid metabolic process	8/101	171/4634	0.032	BscC012g261/BscC011g555/BscC005g281/BscC004g150/BscC008g250/BscC010g648/BscC007g245/BscC012g363	8
L5	Biological process	GO:0043436	oxoacid metabolic process	8/101	172/4634	0.033	BscC012g261/BscC011g555/BscC005g281/BscC004g150/BscC008g250/BscC010g648/BscC007g245/BscC012g363	8
L5	Biological process	GO:0006082	organic acid metabolic process	8/101	173/4634	0.0339	BscC012g261/BscC011g555/BscC005g281/BscC004g150/BscC008g250/BscC010g648/BscC007g245/BscC012g363	8
L5	Biological process	GO:0019236	response to pheromone	1/101	2/4634	0.0431	BscC022g760	1
L5	Biological process	GO:0015669	gas transport	1/101	2/4634	0.0431	BscC010g198	1
L5	Biological process	GO:0015671	oxygen transport	1/101	2/4634	0.0431	BscC010g198	1
L5	Biological process	GO:0006002	fructose 6-phosphate metabolic process	1/101	2/4634	0.0431	BscC005g281	1
L5	Cellular component	GO:0005852	eukaryotic translation initiation factor 3 complex	3/36	19/2727	0.00177	BscC010g463/BscC011g288/BscC010g349	3
L5	Cellular component	GO:0005737	cytoplasm	12/36	375/2727	0.00213	BscC017g253/BscC004g146/BscC005g351/BscC021g459/BscC010g463/BscC011g288/BscC002g051/BscC010g349/BscC005g281/BscC003g075/BscC005g425/BscC014g509	12
L5	Cellular component	GO:0005581	collagen trimer	1/36	2/2727	0.0262	BscC003g160	1
L5	Cellular component	GO:0015629	actin cytoskeleton	3/36	50/2727	0.0271	BscC010g403/BscC003g075/BscC013g211	3
L5	Cellular component	GO:0005576	extracellular region	5/36	133/2727	0.0285	BscC016g432/BscC011g104/BscC014g422/BscC002g202/BscC014g178	5
L5	Cellular component	GO:0019866	organelle inner membrane	2/36	27/2727	0.0484	BscC005g351/BscC005g425	2
L5	Cellular component	GO:0005743	mitochondrial inner membrane	2/36	27/2727	0.0484	BscC005g351/BscC005g425	2
L5	Molecular function	GO:0042302	structural constituent of cuticle	29/173	125/7309	2.08e-21	BscC005g703/BscC005g702/BscC016g220/BscC001g176/BscC012g485/BscC016g221/BscC016g222/BscC001g673/BscC006g618/BscC016g224/BscC005g045/BscC008g223/BscC003g328/BscC004g607/BscC004g109/BscC019g111/BscC002g424/BscC004g110/BscC001g583/BscC001g729/BscC001g646/BscC001g647/BscC016g219/BscC015g086/BscC006g200/BscC004g657/BscC004g612/BscC001g708/BscC004g610	29
L5	Molecular function	GO:0005198	structural molecule activity	31/173	314/7309	6.7e-12	BscC004g386/BscC003g160/BscC005g703/BscC005g702/BscC016g220/BscC001g176/BscC012g485/BscC016g221/BscC016g222/BscC001g673/BscC006g618/BscC016g224/BscC005g045/BscC008g223/BscC003g328/BscC004g607/BscC004g109/BscC019g111/BscC002g424/BscC004g110/BscC001g583/BscC001g729/BscC001g646/BscC001g647/BscC016g219/BscC015g086/BscC006g200/BscC004g657/BscC004g612/BscC001g708/BscC004g610	31
L5	Molecular function	GO:0004672	protein kinase activity	32/173	439/7309	7.57e-09	BscC019g050/BscC004g021/BscC012g202/BscC007g135/BscC003g420/BscC005g466/BscC016g463/BscC007g755/BscC005g764/BscC005g544/BscC005g186/BscC003g426/BscC007g292/BscC008g421/BscC008g002/BscC003g608/BscC008g509/BscC004g328/BscC004g305/BscC010g317/BscC004g589/BscC007g309/BscC005g416/BscC014g580/BscC014g289/BscC007g084/BscC014g428/BscC004g539/BscC010g725/BscC017g238/BscC004g755/BscC008g119	32
L5	Molecular function	GO:0016773	phosphotransferase activity, alcohol group as acceptor	33/173	492/7309	3.33e-08	BscC019g050/BscC004g021/BscC012g202/BscC007g135/BscC003g420/BscC005g466/BscC016g463/BscC007g755/BscC005g764/BscC005g544/BscC005g186/BscC003g426/BscC007g292/BscC008g421/BscC008g002/BscC005g281/BscC003g608/BscC008g509/BscC004g328/BscC004g305/BscC010g317/BscC004g589/BscC007g309/BscC005g416/BscC014g580/BscC014g289/BscC007g084/BscC014g428/BscC004g539/BscC010g725/BscC017g238/BscC004g755/BscC008g119	33
L5	Molecular function	GO:0140096	catalytic activity, acting on a protein	47/173	909/7309	9.58e-08	BscC019g050/BscC004g021/BscC012g202/BscC007g135/BscC003g420/BscC005g466/BscC014g652/BscC016g463/BscC007g755/BscC005g764/BscC005g544/BscC005g186/BscC003g426/BscC007g292/BscC018g180/BscC008g421/BscC007g031/BscC008g002/BscC005g380/BscC001g318/BscC003g608/BscC008g509/BscC004g328/BscC004g305/BscC010g317/BscC004g589/BscC007g309/BscC009g215/BscC007g442/BscC007g189/BscC005g416/BscC014g580/BscC014g289/Bsc…	47
L5	Molecular function	GO:0016301	kinase activity	33/173	517/7309	1.1e-07	BscC019g050/BscC004g021/BscC012g202/BscC007g135/BscC003g420/BscC005g466/BscC016g463/BscC007g755/BscC005g764/BscC005g544/BscC005g186/BscC003g426/BscC007g292/BscC008g421/BscC008g002/BscC005g281/BscC003g608/BscC008g509/BscC004g328/BscC004g305/BscC010g317/BscC004g589/BscC007g309/BscC005g416/BscC014g580/BscC014g289/BscC007g084/BscC014g428/BscC004g539/BscC010g725/BscC017g238/BscC004g755/BscC008g119	33
L5	Molecular function	GO:0016772	transferase activity, transferring phosphorus-containing groups	34/173	607/7309	1.5e-06	BscC019g050/BscC004g021/BscC012g202/BscC007g135/BscC003g420/BscC005g466/BscC016g463/BscC007g755/BscC005g764/BscC005g544/BscC005g186/BscC003g426/BscC007g292/BscC008g421/BscC008g002/BscC005g281/BscC003g608/BscC008g509/BscC004g328/BscC004g305/BscC010g317/BscC004g589/BscC007g309/BscC007g002/BscC005g416/BscC014g580/BscC014g289/BscC007g084/BscC014g428/BscC004g539/BscC010g725/BscC017g238/BscC004g755/Bsc…	34
L5	Molecular function	GO:0003824	catalytic activity	92/173	2895/7309	0.000176	BscC012g202/BscC007g135/BscC014g652/BscC016g463/BscC023g171/BscC012g363/BscC005g764/BscC007g292/BscC018g180/BscC008g421/BscC011g555/BscC008g101/BscC007g294/BscC005g281/BscC001g318/BscC003g608/BscC008g509/BscC004g328/BscC024g092/BscC010g317/BscC019g060/BscC007g309/BscC009g215/BscC010g348/BscC009g133/BscC004g150/BscC007g068/BscC007g189/BscC008g250/BscC014g289/BscC001g729/BscC005g196/BscC013g211/Bsc…	92
L5	Molecular function	GO:0004713	protein tyrosine kinase activity	8/173	69/7309	0.000205	BscC003g426/BscC007g292/BscC008g002/BscC014g428/BscC004g539/BscC012g202/BscC010g317/BscC003g420	8
L5	Molecular function	GO:0005524	ATP binding	36/173	849/7309	0.000313	BscC004g146/BscC019g050/BscC004g021/BscC012g202/BscC007g135/BscC003g420/BscC005g466/BscC016g463/BscC007g755/BscC005g764/BscC005g544/BscC005g186/BscC003g426/BscC007g292/BscC008g421/BscC008g002/BscC005g281/BscC003g608/BscC008g509/BscC004g328/BscC004g305/BscC010g317/BscC004g589/BscC007g309/BscC010g403/BscC005g416/BscC014g580/BscC014g289/BscC007g084/BscC014g428/BscC004g539/BscC013g211/BscC010g725/Bsc…	36
L5	Molecular function	GO:0016791	phosphatase activity	11/173	137/7309	0.00038	BscC018g295/BscC018g180/BscC007g031/BscC005g380/BscC001g318/BscC007g442/BscC007g189/BscC013g233/BscC002g049/BscC023g171/BscC015g187	11
L5	Molecular function	GO:0032559	adenyl ribonucleotide binding	36/173	860/7309	0.000402	BscC004g146/BscC019g050/BscC004g021/BscC012g202/BscC007g135/BscC003g420/BscC005g466/BscC016g463/BscC007g755/BscC005g764/BscC005g544/BscC005g186/BscC003g426/BscC007g292/BscC008g421/BscC008g002/BscC005g281/BscC003g608/BscC008g509/BscC004g328/BscC004g305/BscC010g317/BscC004g589/BscC007g309/BscC010g403/BscC005g416/BscC014g580/BscC014g289/BscC007g084/BscC014g428/BscC004g539/BscC013g211/BscC010g725/Bsc…	36
L5	Molecular function	GO:0030554	adenyl nucleotide binding	36/173	861/7309	0.000411	BscC004g146/BscC019g050/BscC004g021/BscC012g202/BscC007g135/BscC003g420/BscC005g466/BscC016g463/BscC007g755/BscC005g764/BscC005g544/BscC005g186/BscC003g426/BscC007g292/BscC008g421/BscC008g002/BscC005g281/BscC003g608/BscC008g509/BscC004g328/BscC004g305/BscC010g317/BscC004g589/BscC007g309/BscC010g403/BscC005g416/BscC014g580/BscC014g289/BscC007g084/BscC014g428/BscC004g539/BscC013g211/BscC010g725/Bsc…	36
L5	Molecular function	GO:0004725	protein tyrosine phosphatase activity	9/173	98/7309	0.000489	BscC018g295/BscC018g180/BscC007g031/BscC005g380/BscC001g318/BscC007g442/BscC007g189/BscC002g049/BscC015g187	9
L5	Molecular function	GO:0043168	anion binding	46/173	1218/7309	0.000567	BscC004g146/BscC019g050/BscC004g386/BscC004g021/BscC001g279/BscC012g202/BscC007g135/BscC003g420/BscC005g466/BscC009g403/BscC016g463/BscC007g755/BscC005g764/BscC005g544/BscC005g186/BscC003g426/BscC007g292/BscC008g421/BscC008g002/BscC005g281/BscC003g608/BscC008g509/BscC022g284/BscC004g328/BscC024g092/BscC004g305/BscC010g317/BscC019g375/BscC004g589/BscC002g548/BscC007g309/BscC010g403/BscC008g250/Bsc…	46
L5	Molecular function	GO:0032553	ribonucleotide binding	41/173	1070/7309	0.000928	BscC004g146/BscC019g050/BscC004g386/BscC004g021/BscC001g279/BscC012g202/BscC007g135/BscC003g420/BscC005g466/BscC009g403/BscC016g463/BscC007g755/BscC005g764/BscC005g544/BscC005g186/BscC003g426/BscC007g292/BscC008g421/BscC008g002/BscC005g281/BscC003g608/BscC008g509/BscC022g284/BscC004g328/BscC004g305/BscC010g317/BscC004g589/BscC007g309/BscC010g403/BscC005g416/BscC014g580/BscC014g289/BscC007g084/Bsc…	41
L5	Molecular function	GO:0004721	phosphoprotein phosphatase activity	9/173	110/7309	0.00113	BscC018g295/BscC018g180/BscC007g031/BscC005g380/BscC001g318/BscC007g442/BscC007g189/BscC002g049/BscC015g187	9
L5	Molecular function	GO:0035639	purine ribonucleoside triphosphate binding	40/173	1047/7309	0.00115	BscC004g146/BscC019g050/BscC004g386/BscC004g021/BscC001g279/BscC012g202/BscC007g135/BscC003g420/BscC005g466/BscC016g463/BscC007g755/BscC005g764/BscC005g544/BscC005g186/BscC003g426/BscC007g292/BscC008g421/BscC008g002/BscC005g281/BscC003g608/BscC008g509/BscC022g284/BscC004g328/BscC004g305/BscC010g317/BscC004g589/BscC007g309/BscC010g403/BscC005g416/BscC014g580/BscC014g289/BscC007g084/BscC014g428/Bsc…	40
L5	Molecular function	GO:0008144	drug binding	38/173	985/7309	0.00132	BscC004g146/BscC019g050/BscC004g021/BscC012g202/BscC007g135/BscC010g198/BscC003g420/BscC005g466/BscC016g463/BscC007g755/BscC005g764/BscC005g544/BscC005g186/BscC003g426/BscC007g292/BscC008g421/BscC008g002/BscC005g281/BscC003g608/BscC008g509/BscC004g328/BscC004g305/BscC010g317/BscC019g375/BscC004g589/BscC007g309/BscC010g403/BscC005g416/BscC014g580/BscC014g289/BscC007g084/BscC014g428/BscC004g539/Bsc…	38
L5	Molecular function	GO:0032555	purine ribonucleotide binding	40/173	1058/7309	0.00141	BscC004g146/BscC019g050/BscC004g386/BscC004g021/BscC001g279/BscC012g202/BscC007g135/BscC003g420/BscC005g466/BscC016g463/BscC007g755/BscC005g764/BscC005g544/BscC005g186/BscC003g426/BscC007g292/BscC008g421/BscC008g002/BscC005g281/BscC003g608/BscC008g509/BscC022g284/BscC004g328/BscC004g305/BscC010g317/BscC004g589/BscC007g309/BscC010g403/BscC005g416/BscC014g580/BscC014g289/BscC007g084/BscC014g428/Bsc…	40
L5	Molecular function	GO:0016740	transferase activity	39/173	1035/7309	0.00175	BscC019g050/BscC010g696/BscC004g021/BscC012g202/BscC007g135/BscC003g420/BscC005g466/BscC016g463/BscC007g755/BscC005g764/BscC005g544/BscC005g186/BscC003g426/BscC007g292/BscC008g421/BscC008g002/BscC005g281/BscC003g608/BscC008g509/BscC004g328/BscC004g305/BscC010g317/BscC019g375/BscC004g589/BscC007g309/BscC010g249/BscC009g133/BscC007g002/BscC005g416/BscC014g580/BscC014g289/BscC006g606/BscC007g084/Bsc…	39
L5	Molecular function	GO:0017076	purine nucleotide binding	40/173	1071/7309	0.00178	BscC004g146/BscC019g050/BscC004g386/BscC004g021/BscC001g279/BscC012g202/BscC007g135/BscC003g420/BscC005g466/BscC016g463/BscC007g755/BscC005g764/BscC005g544/BscC005g186/BscC003g426/BscC007g292/BscC008g421/BscC008g002/BscC005g281/BscC003g608/BscC008g509/BscC022g284/BscC004g328/BscC004g305/BscC010g317/BscC004g589/BscC007g309/BscC010g403/BscC005g416/BscC014g580/BscC014g289/BscC007g084/BscC014g428/Bsc…	40
L5	Molecular function	GO:0042578	phosphoric ester hydrolase activity	11/173	165/7309	0.00178	BscC018g295/BscC018g180/BscC007g031/BscC005g380/BscC001g318/BscC007g442/BscC007g189/BscC013g233/BscC002g049/BscC023g171/BscC015g187	11
L5	Molecular function	GO:0097367	carbohydrate derivative binding	41/173	1109/7309	0.00188	BscC004g146/BscC019g050/BscC004g386/BscC004g021/BscC001g279/BscC012g202/BscC007g135/BscC003g420/BscC005g466/BscC009g403/BscC016g463/BscC007g755/BscC005g764/BscC005g544/BscC005g186/BscC003g426/BscC007g292/BscC008g421/BscC008g002/BscC005g281/BscC003g608/BscC008g509/BscC022g284/BscC004g328/BscC004g305/BscC010g317/BscC004g589/BscC007g309/BscC010g403/BscC005g416/BscC014g580/BscC014g289/BscC007g084/Bsc…	41
L5	Molecular function	GO:0016491	oxidoreductase activity	20/173	427/7309	0.00255	BscC021g459/BscC012g261/BscC002g548/BscC010g348/BscC004g150/BscC008g250/BscC007g245/BscC009g403/BscC005g666/BscC016g136/BscC008g367/BscC001g729/BscC008g101/BscC007g294/BscC024g004/BscC018g292/BscC005g196/BscC001g416/BscC001g736/BscC024g092	20
L5	Molecular function	GO:0004190	aspartic-type endopeptidase activity	3/173	16/7309	0.00582	BscC004g678/BscC004g677/BscC004g675	3
L5	Molecular function	GO:0051537	2 iron, 2 sulfur cluster binding	3/173	16/7309	0.00582	BscC008g367/BscC001g416/BscC001g736	3
L5	Molecular function	GO:0070001	aspartic-type peptidase activity	3/173	16/7309	0.00582	BscC004g678/BscC004g677/BscC004g675	3
L5	Molecular function	GO:0003743	translation initiation factor activity	4/173	32/7309	0.0065	BscC010g463/BscC011g288/BscC010g349/BscC014g509	4
L5	Molecular function	GO:0004352	glutamate dehydrogenase (NAD+) activity	2/173	6/7309	0.00785	BscC012g261/BscC004g150	2
L5	Molecular function	GO:0004353	glutamate dehydrogenase [NAD(P)+] activity	2/173	6/7309	0.00785	BscC012g261/BscC004g150	2
L5	Molecular function	GO:0000166	nucleotide binding	46/173	1402/7309	0.00991	BscC004g146/BscC019g050/BscC004g386/BscC004g021/BscC014g253/BscC001g279/BscC012g202/BscC007g135/BscC003g420/BscC005g466/BscC016g462/BscC009g403/BscC016g463/BscC007g755/BscC005g764/BscC005g544/BscC005g186/BscC003g426/BscC007g292/BscC008g421/BscC008g002/BscC005g281/BscC003g608/BscC008g509/BscC022g284/BscC004g328/BscC024g092/BscC004g305/BscC010g317/BscC004g589/BscC002g548/BscC007g309/BscC010g403/Bsc…	46
L5	Molecular function	GO:1901265	nucleoside phosphate binding	46/173	1402/7309	0.00991	BscC004g146/BscC019g050/BscC004g386/BscC004g021/BscC014g253/BscC001g279/BscC012g202/BscC007g135/BscC003g420/BscC005g466/BscC016g462/BscC009g403/BscC016g463/BscC007g755/BscC005g764/BscC005g544/BscC005g186/BscC003g426/BscC007g292/BscC008g421/BscC008g002/BscC005g281/BscC003g608/BscC008g509/BscC022g284/BscC004g328/BscC024g092/BscC004g305/BscC010g317/BscC004g589/BscC002g548/BscC007g309/BscC010g403/Bsc…	46
L5	Molecular function	GO:0031369	translation initiation factor binding	2/173	7/7309	0.0108	BscC010g463/BscC010g349	2
L5	Molecular function	GO:0016639	oxidoreductase activity, acting on the CH-NH2 group of donors, NAD or NADP as acceptor	2/173	7/7309	0.0108	BscC012g261/BscC004g150	2
L5	Molecular function	GO:0036094	small molecule binding	48/173	1525/7309	0.0177	BscC004g146/BscC019g050/BscC004g386/BscC004g021/BscC014g253/BscC001g279/BscC012g202/BscC007g135/BscC010g198/BscC003g420/BscC005g466/BscC016g462/BscC009g403/BscC016g463/BscC007g755/BscC005g764/BscC005g544/BscC005g186/BscC003g426/BscC007g292/BscC008g421/BscC008g002/BscC005g281/BscC003g608/BscC008g509/BscC022g284/BscC004g328/BscC024g092/BscC004g305/BscC010g317/BscC019g375/BscC004g589/BscC002g548/Bsc…	48
L5	Molecular function	GO:0045182	translation regulator activity	4/173	44/7309	0.0197	BscC010g463/BscC011g288/BscC010g349/BscC014g509	4
L5	Molecular function	GO:0009055	electron transfer activity	4/173	44/7309	0.0197	BscC016g136/BscC008g367/BscC001g416/BscC024g092	4
L5	Molecular function	GO:0008135	translation factor activity, RNA binding	4/173	44/7309	0.0197	BscC010g463/BscC011g288/BscC010g349/BscC014g509	4
L5	Molecular function	GO:0090079	translation regulator activity, nucleic acid binding	4/173	44/7309	0.0197	BscC010g463/BscC011g288/BscC010g349/BscC014g509	4
L5	Molecular function	GO:0004645	1,4-alpha-oligoglucan phosphorylase activity	1/173	1/7309	0.0237	BscC019g375	1
L5	Molecular function	GO:0008184	glycogen phosphorylase activity	1/173	1/7309	0.0237	BscC019g375	1
L5	Molecular function	GO:0016638	oxidoreductase activity, acting on the CH-NH2 group of donors	2/173	11/7309	0.0266	BscC012g261/BscC004g150	2
L5	Molecular function	GO:0004089	carbonate dehydratase activity	2/173	12/7309	0.0315	BscC007g068/BscC002g509	2
L5	Molecular function	GO:0051536	iron-sulfur cluster binding	3/173	33/7309	0.0423	BscC008g367/BscC001g416/BscC001g736	3
L5	Molecular function	GO:0051540	metal cluster binding	3/173	33/7309	0.0423	BscC008g367/BscC001g416/BscC001g736	3
L5	Molecular function	GO:0005201	extracellular matrix structural constituent	1/173	2/7309	0.0468	BscC003g160	1
L5	Molecular function	GO:0003872	6-phosphofructokinase activity	1/173	2/7309	0.0468	BscC005g281	1
L5	Molecular function	GO:0016788	hydrolase activity, acting on ester bonds	11/173	264/7309	0.0483	BscC018g295/BscC018g180/BscC007g031/BscC005g380/BscC001g318/BscC007g442/BscC007g189/BscC013g233/BscC002g049/BscC023g171/BscC015g187	11
Female adult	Biological process	GO:0006030	chitin metabolic process	8/115	35/4634	1.52e-06	BscC012g097/BscC012g096/BscC012g095/BscC012g094/BscC022g024/BscC013g125/BscC010g240/BscC021g307	8
Female adult	Biological process	GO:1901071	glucosamine-containing compound metabolic process	8/115	38/4634	2.96e-06	BscC012g097/BscC012g096/BscC012g095/BscC012g094/BscC022g024/BscC013g125/BscC010g240/BscC021g307	8
Female adult	Biological process	GO:0006040	amino sugar metabolic process	8/115	38/4634	2.96e-06	BscC012g097/BscC012g096/BscC012g095/BscC012g094/BscC022g024/BscC013g125/BscC010g240/BscC021g307	8
Female adult	Biological process	GO:0006022	aminoglycan metabolic process	8/115	41/4634	5.44e-06	BscC012g097/BscC012g096/BscC012g095/BscC012g094/BscC022g024/BscC013g125/BscC010g240/BscC021g307	8
Female adult	Biological process	GO:0017144	drug metabolic process	9/115	68/4634	3.76e-05	BscC012g097/BscC012g096/BscC012g095/BscC012g094/BscC022g024/BscC002g298/BscC013g125/BscC010g240/BscC021g307	9
Female adult	Biological process	GO:1901135	carbohydrate derivative metabolic process	13/115	205/4634	0.00153	BscC012g097/BscC012g096/BscC012g095/BscC012g094/BscC006g551/BscC019g260/BscC003g295/BscC007g577/BscC010g240/BscC022g024/BscC013g125/BscC015g165/BscC021g307	13
Female adult	Biological process	GO:0006560	proline metabolic process	2/115	4/4634	0.00355	BscC010g712/BscC020g126	2
Female adult	Biological process	GO:0006561	proline biosynthetic process	2/115	4/4634	0.00355	BscC010g712/BscC020g126	2
Female adult	Biological process	GO:0005975	carbohydrate metabolic process	11/115	179/4634	0.00451	BscC003g225/BscC003g226/BscC018g120/BscC022g809/BscC006g483/BscC019g260/BscC003g295/BscC006g005/BscC003g222/BscC015g165/BscC018g158	11
Female adult	Biological process	GO:0006869	lipid transport	3/115	20/4634	0.0125	BscC012g185/BscC007g684/BscC022g806	3
Female adult	Biological process	GO:1901564	organonitrogen compound metabolic process	46/115	1400/4634	0.015	BscC020g382/BscC010g712/BscC006g551/BscC020g563/BscC018g225/BscC021g142/BscC014g076/BscC020g202/BscC022g806/BscC020g126/BscC021g083/BscC007g577/BscC008g180/BscC008g568/BscC020g109/BscC016g225/BscC022g024/BscC002g693/BscC002g298/BscC013g125/BscC002g378/BscC024g094/BscC008g669/BscC024g073/BscC021g307/BscC012g097/BscC012g096/BscC012g095/BscC010g045/BscC012g094/BscC010g008/BscC013g017/BscC004g174/Bsc…	46
Female adult	Biological process	GO:0009084	glutamine family amino acid biosynthetic process	2/115	8/4634	0.0155	BscC010g712/BscC020g126	2
Female adult	Biological process	GO:0010876	lipid localization	3/115	22/4634	0.0163	BscC012g185/BscC007g684/BscC022g806	3
Female adult	Biological process	GO:0071704	organic substance metabolic process	63/115	2067/4634	0.0169	BscC010g712/BscC022g809/BscC020g563/BscC018g225/BscC020g202/BscC022g806/BscC020g126/BscC021g083/BscC022g404/BscC007g577/BscC008g180/BscC016g225/BscC013g125/BscC011g151/BscC024g094/BscC008g669/BscC012g097/BscC012g096/BscC012g095/BscC012g094/BscC013g017/BscC021g353/BscC019g260/BscC003g152/BscC001g687/BscC023g185/BscC018g158/BscC005g231/BscC022g235/BscC015g165/BscC012g185/BscC020g382/BscC006g551/Bsc…	63
Female adult	Biological process	GO:0009755	hormone-mediated signaling pathway	5/115	63/4634	0.0193	BscC002g535/BscC021g012/BscC004g292/BscC010g757/BscC010g636	5
Female adult	Biological process	GO:0033993	response to lipid	5/115	63/4634	0.0193	BscC002g535/BscC021g012/BscC004g292/BscC010g757/BscC010g636	5
Female adult	Biological process	GO:0071383	cellular response to steroid hormone stimulus	5/115	63/4634	0.0193	BscC002g535/BscC021g012/BscC004g292/BscC010g757/BscC010g636	5
Female adult	Biological process	GO:0071396	cellular response to lipid	5/115	63/4634	0.0193	BscC002g535/BscC021g012/BscC004g292/BscC010g757/BscC010g636	5
Female adult	Biological process	GO:0071407	cellular response to organic cyclic compound	5/115	63/4634	0.0193	BscC002g535/BscC021g012/BscC004g292/BscC010g757/BscC010g636	5
Female adult	Biological process	GO:0014070	response to organic cyclic compound	5/115	63/4634	0.0193	BscC002g535/BscC021g012/BscC004g292/BscC010g757/BscC010g636	5
Female adult	Biological process	GO:0043401	steroid hormone mediated signaling pathway	5/115	63/4634	0.0193	BscC002g535/BscC021g012/BscC004g292/BscC010g757/BscC010g636	5
Female adult	Biological process	GO:0048545	response to steroid hormone	5/115	63/4634	0.0193	BscC002g535/BscC021g012/BscC004g292/BscC010g757/BscC010g636	5
Female adult	Biological process	GO:0032870	cellular response to hormone stimulus	5/115	65/4634	0.0218	BscC002g535/BscC021g012/BscC004g292/BscC010g757/BscC010g636	5
Female adult	Biological process	GO:0009725	response to hormone	5/115	66/4634	0.0232	BscC002g535/BscC021g012/BscC004g292/BscC010g757/BscC010g636	5
Female adult	Biological process	GO:0001558	regulation of cell growth	1/115	1/4634	0.0248	BscC009g582	1
Female adult	Biological process	GO:0040008	regulation of growth	1/115	1/4634	0.0248	BscC009g582	1
Female adult	Biological process	GO:0019752	carboxylic acid metabolic process	9/115	171/4634	0.0253	BscC008g568/BscC022g235/BscC016g225/BscC010g712/BscC003g295/BscC020g126/BscC022g855/BscC021g309/BscC015g165	9
Female adult	Biological process	GO:0043436	oxoacid metabolic process	9/115	172/4634	0.0261	BscC008g568/BscC022g235/BscC016g225/BscC010g712/BscC003g295/BscC020g126/BscC022g855/BscC021g309/BscC015g165	9
Female adult	Biological process	GO:0006082	organic acid metabolic process	9/115	173/4634	0.027	BscC008g568/BscC022g235/BscC016g225/BscC010g712/BscC003g295/BscC020g126/BscC022g855/BscC021g309/BscC015g165	9
Female adult	Biological process	GO:0071310	cellular response to organic substance	5/115	73/4634	0.034	BscC002g535/BscC021g012/BscC004g292/BscC010g757/BscC010g636	5
Female adult	Biological process	GO:0070887	cellular response to chemical stimulus	5/115	73/4634	0.034	BscC002g535/BscC021g012/BscC004g292/BscC010g757/BscC010g636	5
Female adult	Biological process	GO:0071495	cellular response to endogenous stimulus	5/115	73/4634	0.034	BscC002g535/BscC021g012/BscC004g292/BscC010g757/BscC010g636	5
Female adult	Biological process	GO:0009719	response to endogenous stimulus	5/115	74/4634	0.0358	BscC002g535/BscC021g012/BscC004g292/BscC010g757/BscC010g636	5
Female adult	Biological process	GO:0006520	cellular amino acid metabolic process	6/115	102/4634	0.0402	BscC008g568/BscC022g235/BscC016g225/BscC010g712/BscC020g126/BscC022g855	6
Female adult	Biological process	GO:0010033	response to organic substance	5/115	77/4634	0.0414	BscC002g535/BscC021g012/BscC004g292/BscC010g757/BscC010g636	5
Female adult	Biological process	GO:0009235	cobalamin metabolic process	1/115	2/4634	0.049	BscC002g298	1
Female adult	Cellular component	GO:0005576	extracellular region	14/69	133/2727	3.37e-06	BscC012g097/BscC012g096/BscC012g095/BscC012g094/BscC009g582/BscC022g806/BscC003g671/BscC014g851/BscC014g112/BscC010g240/BscC014g177/BscC022g024/BscC013g125/BscC021g307	14
Female adult	Cellular component	GO:0005615	extracellular space	4/69	53/2727	0.0434	BscC003g671/BscC014g851/BscC014g112/BscC014g177	4
Female adult	Molecular function	GO:0008061	chitin binding	8/156	29/7309	1.06e-07	BscC012g097/BscC012g096/BscC012g095/BscC012g094/BscC022g024/BscC013g125/BscC010g240/BscC021g307	8
Female adult	Molecular function	GO:0005199	structural constituent of cell wall	3/156	5/7309	9.24e-05	BscC012g097/BscC012g095/BscC012g094	3
Female adult	Molecular function	GO:0004553	hydrolase activity, hydrolyzing O-glycosyl compounds	7/156	85/7309	0.00216	BscC003g225/BscC003g226/BscC018g120/BscC022g809/BscC006g483/BscC010g704/BscC003g222	7
Female adult	Molecular function	GO:0070011	peptidase activity, acting on L-amino acid peptides	14/156	282/7309	0.00272	BscC010g045/BscC010g008/BscC021g353/BscC020g188/BscC020g563/BscC014g076/BscC021g083/BscC023g185/BscC008g180/BscC020g109/BscC003g139/BscC019g242/BscC002g378/BscC024g073	14
Female adult	Molecular function	GO:0016798	hydrolase activity, acting on glycosyl bonds	7/156	93/7309	0.0036	BscC003g225/BscC003g226/BscC018g120/BscC022g809/BscC006g483/BscC010g704/BscC003g222	7
Female adult	Molecular function	GO:0008233	peptidase activity	14/156	296/7309	0.0042	BscC010g045/BscC010g008/BscC021g353/BscC020g188/BscC020g563/BscC014g076/BscC021g083/BscC023g185/BscC008g180/BscC020g109/BscC003g139/BscC019g242/BscC002g378/BscC024g073	14
Female adult	Molecular function	GO:0004352	glutamate dehydrogenase (NAD+) activity	2/156	6/7309	0.00642	BscC008g568/BscC016g225	2
Female adult	Molecular function	GO:0004353	glutamate dehydrogenase [NAD(P)+] activity	2/156	6/7309	0.00642	BscC008g568/BscC016g225	2
Female adult	Molecular function	GO:0015018	galactosylgalactosylxylosylprotein 3-beta-glucuronosyltransferase activity	2/156	7/7309	0.00886	BscC022g217/BscC018g334	2
Female adult	Molecular function	GO:0015020	glucuronosyltransferase activity	2/156	7/7309	0.00886	BscC022g217/BscC018g334	2
Female adult	Molecular function	GO:0016639	oxidoreductase activity, acting on the CH-NH2 group of donors, NAD or NADP as acceptor	2/156	7/7309	0.00886	BscC008g568/BscC016g225	2
Female adult	Molecular function	GO:0030246	carbohydrate binding	5/156	61/7309	0.00945	BscC003g225/BscC003g226/BscC022g809/BscC006g483/BscC003g222	5
Female adult	Molecular function	GO:0008237	metallopeptidase activity	7/156	120/7309	0.014	BscC010g045/BscC010g008/BscC020g563/BscC014g076/BscC019g242/BscC021g083/BscC024g073	7
Female adult	Molecular function	GO:0016787	hydrolase activity	33/156	1086/7309	0.0203	BscC012g185/BscC022g809/BscC020g188/BscC020g563/BscC014g076/BscC021g083/BscC003g222/BscC008g180/BscC003g225/BscC020g109/BscC003g226/BscC018g120/BscC010g637/BscC006g211/BscC002g378/BscC011g151/BscC008g669/BscC024g073/BscC002g157/BscC010g045/BscC010g008/BscC009g175/BscC021g353/BscC006g483/BscC001g226/BscC018g277/BscC023g185/BscC001g342/BscC003g139/BscC003g517/BscC010g704/BscC019g242/BscC024g084	33
Female adult	Molecular function	GO:0008194	UDP-glycosyltransferase activity	3/156	28/7309	0.0211	BscC022g217/BscC018g158/BscC018g334	3
Female adult	Molecular function	GO:0004610	phosphoacetylglucosamine mutase activity	1/156	1/7309	0.0213	BscC006g005	1
Female adult	Molecular function	GO:0051219	phosphoprotein binding	1/156	1/7309	0.0213	BscC021g115	1
Female adult	Molecular function	GO:0016421	CoA carboxylase activity	1/156	1/7309	0.0213	BscC021g309	1
Female adult	Molecular function	GO:0001784	phosphotyrosine residue binding	1/156	1/7309	0.0213	BscC021g115	1
Female adult	Molecular function	GO:0045309	protein phosphorylated amino acid binding	1/156	1/7309	0.0213	BscC021g115	1
Female adult	Molecular function	GO:0004349	glutamate 5-kinase activity	1/156	1/7309	0.0213	BscC020g126	1
Female adult	Molecular function	GO:0004350	glutamate-5-semialdehyde dehydrogenase activity	1/156	1/7309	0.0213	BscC020g126	1
Female adult	Molecular function	GO:0019202	amino acid kinase activity	1/156	1/7309	0.0213	BscC020g126	1
Female adult	Molecular function	GO:0019838	growth factor binding	1/156	1/7309	0.0213	BscC009g582	1
Female adult	Molecular function	GO:0005520	insulin-like growth factor binding	1/156	1/7309	0.0213	BscC009g582	1
Female adult	Molecular function	GO:0003989	acetyl-CoA carboxylase activity	1/156	1/7309	0.0213	BscC021g309	1
Female adult	Molecular function	GO:0016638	oxidoreductase activity, acting on the CH-NH2 group of donors	2/156	11/7309	0.0219	BscC008g568/BscC016g225	2
Female adult	Molecular function	GO:0008236	serine-type peptidase activity	4/156	58/7309	0.0348	BscC003g139/BscC021g353/BscC002g378/BscC023g185	4
Female adult	Molecular function	GO:0017171	serine hydrolase activity	4/156	58/7309	0.0348	BscC003g139/BscC021g353/BscC002g378/BscC023g185	4
Female adult	Molecular function	GO:0016825	hydrolase activity, acting on acid phosphorus-nitrogen bonds	4/156	58/7309	0.0348	BscC003g139/BscC021g353/BscC002g378/BscC023g185	4
Female adult	Molecular function	GO:0008417	fucosyltransferase activity	2/156	14/7309	0.0348	BscC006g551/BscC007g577	2
Female adult	Molecular function	GO:0003824	catalytic activity	73/156	2895/7309	0.039	BscC010g712/BscC022g809/BscC009g343/BscC020g442/BscC020g563/BscC018g225/BscC020g202/BscC018g349/BscC020g126/BscC021g083/BscC007g577/BscC008g180/BscC016g225/BscC010g637/BscC006g211/BscC011g151/BscC024g094/BscC008g669/BscC002g157/BscC017g198/BscC009g175/BscC021g353/BscC019g260/BscC020g275/BscC003g152/BscC007g389/BscC018g277/BscC023g185/BscC018g158/BscC022g235/BscC011g342/BscC003g517/BscC010g704/Bsc…	73
Female adult	Molecular function	GO:0016620	oxidoreductase activity, acting on the aldehyde or oxo group of donors, NAD or NADP as acceptor	2/156	15/7309	0.0396	BscC018g349/BscC020g126	2
Female adult	Molecular function	GO:0106019	phosphatidylinositol-4,5-bisphosphate phosphatase activity	1/156	2/7309	0.0422	BscC011g151	1
Female adult	Molecular function	GO:0005242	inward rectifier potassium channel activity	1/156	2/7309	0.0422	BscC022g736	1
Female adult	Molecular function	GO:0004735	pyrroline-5-carboxylate reductase activity	1/156	2/7309	0.0422	BscC010g712	1
Female adult	Molecular function	GO:0052866	phosphatidylinositol phosphate phosphatase activity	1/156	2/7309	0.0422	BscC011g151	1
Female adult	Molecular function	GO:0004373	glycogen (starch) synthase activity	1/156	2/7309	0.0422	BscC018g158	1
Female adult	Molecular function	GO:0034593	phosphatidylinositol bisphosphate phosphatase activity	1/156	2/7309	0.0422	BscC011g151	1
Female adult	Molecular function	GO:0034596	phosphatidylinositol phosphate 4-phosphatase activity	1/156	2/7309	0.0422	BscC011g151	1
Female adult	Molecular function	GO:0034597	phosphatidylinositol-4,5-bisphosphate 4-phosphatase activity	1/156	2/7309	0.0422	BscC011g151	1
Female adult	Molecular function	GO:0004476	mannose-6-phosphate isomerase activity	1/156	2/7309	0.0422	BscC019g260	1
Female adult	Molecular function	GO:0016885	ligase activity, forming carbon-carbon bonds	1/156	2/7309	0.0422	BscC021g309	1
Female adult	Molecular function	GO:0004252	serine-type endopeptidase activity	3/156	37/7309	0.0437	BscC003g139/BscC002g378/BscC023g185	3
Female adult	Molecular function	GO:0004175	endopeptidase activity	7/156	155/7309	0.0477	BscC003g139/BscC010g008/BscC020g188/BscC020g563/BscC014g076/BscC002g378/BscC023g185	7
