# Supplementary material for: Genome of the Giant Panda Roundworm Illuminates Its Host Shift and Parasitic Adaptation
Source: Genomics Proteomics Bioinformatics. 2021 Sep 3;20(2):366–81. doi: 10.1016/j.gpb.2021.08.002 (PMC9684166; doi:10.1016/j.gpb.2021.08.002)
Supplement: Supplementary Table S27 [file mmc28.xlsx]

## Sheet: Sheet1
Table S27 GO enrichment of down/up-regulated genes between developmental stages in B. schroederi
Stage	Down/Up	Ontology	GO term	Description	GeneRatio	BgRatio	P value	Gene ID	Count
Egg vs L2	Down	Biological process	GO:0071704	organic substance metabolic process	786/1638	2067/4634	0.00035	BscC010g399/BscC001g595/BscC016g463/BscC014g613/BscC016g465/BscC006g616/BscC016g225/BscC024g212/BscC014g615/BscC018g061/BscC006g613/BscC002g399/BscC007g427/BscC016g470/BscC007g423/BscC007g425/BscC008g458/BscC008g457/BscC014g600/BscC008g456/BscC016g238/BscC014g606/BscC001g129/BscC018g072/BscC014g607/BscC014g849/BscC025g040/BscC017g283/BscC009g244/BscC009g243/BscC016g487/BscC017g296/BscC017g052/Bsc…	786
Egg vs L2	Down	Biological process	GO:0044237	cellular metabolic process	669/1638	1740/4634	0.000356	BscC010g399/BscC010g277/BscC022g728/BscC022g723/BscC001g595/BscC016g463/BscC007g536/BscC014g613/BscC016g465/BscC008g347/BscC006g616/BscC016g225/BscC018g180/BscC024g212/BscC014g615/BscC016g108/BscC018g061/BscC016g109/BscC006g613/BscC002g399/BscC009g136/BscC007g427/BscC007g309/BscC016g470/BscC022g719/BscC010g263/BscC007g423/BscC007g425/BscC001g002/BscC008g458/BscC008g457/BscC014g600/BscC008g456/Bsc…	669
Egg vs L2	Down	Biological process	GO:0008152	metabolic process	971/1638	2594/4634	0.000447	BscC010g399/BscC001g591/BscC001g595/BscC016g463/BscC001g111/BscC014g613/BscC016g465/BscC018g063/BscC006g616/BscC016g225/BscC001g359/BscC024g212/BscC014g615/BscC018g061/BscC002g154/BscC023g417/BscC011g195/BscC006g613/BscC002g399/BscC007g427/BscC016g470/BscC007g423/BscC007g425/BscC008g458/BscC008g457/BscC006g627/BscC014g600/BscC008g456/BscC008g213/BscC016g238/BscC014g606/BscC001g129/BscC018g072/Bsc…	971
Egg vs L2	Down	Biological process	GO:0034654	nucleobase-containing compound biosynthetic process	78/1638	166/4634	0.0011	BscC021g008/BscC009g069/BscC009g225/BscC017g063/BscC020g320/BscC001g872/BscC010g073/BscC014g055/BscC005g601/BscC005g603/BscC012g563/BscC001g595/BscC014g694/BscC014g613/BscC014g615/BscC022g360/BscC004g769/BscC023g458/BscC015g099/BscC010g664/BscC020g194/BscC007g705/BscC021g274/BscC011g306/BscC012g653/BscC003g472/BscC007g226/BscC022g514/BscC016g395/BscC010g263/BscC007g425/BscC005g038/BscC007g348/Bsc…	78
Egg vs L2	Down	Biological process	GO:0019438	aromatic compound biosynthetic process	84/1638	181/4634	0.00115	BscC021g008/BscC009g069/BscC009g225/BscC017g063/BscC020g320/BscC001g872/BscC010g073/BscC014g055/BscC005g601/BscC005g603/BscC012g563/BscC001g595/BscC014g694/BscC014g613/BscC014g615/BscC022g360/BscC004g769/BscC023g458/BscC015g099/BscC010g664/BscC020g194/BscC007g705/BscC021g274/BscC011g306/BscC012g653/BscC003g472/BscC007g226/BscC022g514/BscC016g395/BscC010g263/BscC007g425/BscC005g038/BscC007g348/Bsc…	84
Egg vs L2	Down	Biological process	GO:1901362	organic cyclic compound biosynthetic process	91/1638	202/4634	0.00229	BscC021g008/BscC009g069/BscC009g225/BscC017g063/BscC020g320/BscC001g872/BscC010g073/BscC014g055/BscC005g601/BscC005g603/BscC020g126/BscC012g563/BscC001g595/BscC014g694/BscC014g613/BscC005g288/BscC014g615/BscC022g360/BscC004g769/BscC023g458/BscC015g099/BscC011g032/BscC007g747/BscC010g664/BscC020g194/BscC007g705/BscC015g009/BscC021g274/BscC011g306/BscC012g653/BscC003g472/BscC007g226/BscC020g710/Bsc…	91
Egg vs L2	Down	Biological process	GO:0018130	heterocycle biosynthetic process	89/1638	198/4634	0.00276	BscC021g008/BscC009g069/BscC009g225/BscC017g063/BscC020g320/BscC001g872/BscC010g073/BscC014g055/BscC005g601/BscC005g603/BscC020g126/BscC012g563/BscC001g595/BscC014g694/BscC014g613/BscC005g288/BscC014g615/BscC022g360/BscC004g769/BscC023g458/BscC015g099/BscC010g664/BscC020g194/BscC007g705/BscC015g009/BscC021g274/BscC011g306/BscC012g653/BscC003g472/BscC007g226/BscC020g710/BscC022g514/BscC016g395/Bsc…	89
Egg vs L2	Down	Biological process	GO:0046483	heterocycle metabolic process	219/1638	537/4634	0.00314	BscC021g008/BscC013g249/BscC004g681/BscC006g053/BscC020g320/BscC014g055/BscC012g563/BscC012g683/BscC001g595/BscC012g560/BscC014g613/BscC024g212/BscC014g615/BscC016g108/BscC018g061/BscC006g613/BscC015g099/BscC002g399/BscC009g136/BscC010g263/BscC012g210/BscC005g479/BscC003g631/BscC007g425/BscC013g371/BscC001g129/BscC018g072/BscC012g338/BscC006g069/BscC014g607/BscC004g437/BscC013g251/BscC010g707/Bsc…	219
Egg vs L2	Down	Biological process	GO:0006260	DNA replication	22/1638	38/4634	0.00363	BscC017g240/BscC010g574/BscC066g002/BscC004g012/BscC010g079/BscC017g360/BscC015g209/BscC004g581/BscC007g453/BscC011g306/BscC012g653/BscC014g250/BscC003g023/BscC007g423/BscC014g757/BscC007g076/BscC006g014/BscC004g106/BscC002g565/BscC013g187/BscC006g237/BscC004g598	22
Egg vs L2	Down	Biological process	GO:0006139	nucleobase-containing compound metabolic process	207/1638	507/4634	0.00384	BscC021g008/BscC013g249/BscC004g681/BscC006g053/BscC020g320/BscC014g055/BscC012g563/BscC012g683/BscC001g595/BscC012g560/BscC014g613/BscC024g212/BscC014g615/BscC016g108/BscC018g061/BscC006g613/BscC015g099/BscC002g399/BscC009g136/BscC010g263/BscC012g210/BscC005g479/BscC003g631/BscC007g425/BscC013g371/BscC001g129/BscC018g072/BscC012g338/BscC006g069/BscC014g607/BscC004g437/BscC013g251/BscC010g707/Bsc…	207
Egg vs L2	Down	Biological process	GO:0044238	primary metabolic process	731/1638	1946/4634	0.004	BscC010g399/BscC010g277/BscC009g384/BscC022g728/BscC022g723/BscC001g595/BscC016g463/BscC007g536/BscC016g343/BscC014g613/BscC016g465/BscC008g347/BscC006g616/BscC016g225/BscC002g271/BscC018g180/BscC024g212/BscC014g615/BscC016g108/BscC018g061/BscC016g109/BscC006g613/BscC002g399/BscC009g136/BscC007g427/BscC007g309/BscC023g300/BscC022g717/BscC016g470/BscC022g719/BscC010g263/BscC007g425/BscC001g002/Bsc…	731
Egg vs L2	Down	Biological process	GO:1901360	organic cyclic compound metabolic process	222/1638	548/4634	0.00432	BscC021g008/BscC013g249/BscC004g681/BscC006g053/BscC020g320/BscC014g055/BscC012g563/BscC012g683/BscC001g595/BscC012g560/BscC014g613/BscC024g212/BscC014g615/BscC016g108/BscC018g061/BscC006g613/BscC015g099/BscC002g399/BscC009g136/BscC021g470/BscC010g263/BscC012g210/BscC005g479/BscC003g631/BscC007g425/BscC013g371/BscC001g129/BscC018g072/BscC012g338/BscC006g069/BscC014g607/BscC004g437/BscC013g251/Bsc…	222
Egg vs L2	Down	Biological process	GO:0006725	cellular aromatic compound metabolic process	215/1638	530/4634	0.00462	BscC021g008/BscC013g249/BscC004g681/BscC006g053/BscC020g320/BscC014g055/BscC012g563/BscC012g683/BscC001g595/BscC012g560/BscC014g613/BscC024g212/BscC014g615/BscC016g108/BscC018g061/BscC006g613/BscC015g099/BscC002g399/BscC009g136/BscC021g470/BscC010g263/BscC012g210/BscC005g479/BscC003g631/BscC007g425/BscC013g371/BscC001g129/BscC018g072/BscC012g338/BscC006g069/BscC014g607/BscC004g437/BscC013g251/Bsc…	215
Egg vs L2	Down	Biological process	GO:0006221	pyrimidine nucleotide biosynthetic process	8/1638	10/4634	0.00513	BscC018g031/BscC009g069/BscC001g129/BscC018g219/BscC002g383/BscC024g206/BscC020g214/BscC016g395	8
Egg vs L2	Down	Biological process	GO:0006261	DNA-dependent DNA replication	8/1638	10/4634	0.00513	BscC014g757/BscC004g012/BscC010g079/BscC017g360/BscC015g209/BscC011g306/BscC012g653/BscC004g106	8
Egg vs L2	Down	Biological process	GO:0044283	small molecule biosynthetic process	33/1638	64/4634	0.00538	BscC021g228/BscC010g573/BscC023g039/BscC004g580/BscC012g488/BscC020g126/BscC010g572/BscC005g102/BscC022g345/BscC011g133/BscC008g369/BscC005g288/BscC003g629/BscC002g251/BscC004g107/BscC021g309/BscC011g032/BscC023g123/BscC004g254/BscC020g452/BscC016g195/BscC024g206/BscC003g472/BscC020g710/BscC022g536/BscC022g416/BscC024g122/BscC008g233/BscC001g129/BscC011g623/BscC007g682/BscC011g481/BscC004g656	33
Egg vs L2	Down	Biological process	GO:0009070	serine family amino acid biosynthetic process	5/1638	5/4634	0.0055	BscC021g228/BscC023g039/BscC002g251/BscC022g536/BscC005g102	5
Egg vs L2	Down	Biological process	GO:0032774	RNA biosynthetic process	40/1638	81/4634	0.00614	BscC025g040/BscC021g008/BscC009g225/BscC004g263/BscC017g063/BscC009g441/BscC001g872/BscC014g055/BscC003g100/BscC011g617/BscC011g419/BscC003g146/BscC008g081/BscC014g694/BscC014g613/BscC014g615/BscC002g496/BscC004g769/BscC023g458/BscC020g194/BscC007g705/BscC021g057/BscC007g002/BscC007g288/BscC011g306/BscC012g653/BscC007g226/BscC022g514/BscC010g263/BscC005g655/BscC007g425/BscC007g348/BscC014g404/Bsc…	40
Egg vs L2	Down	Biological process	GO:0033554	cellular response to stress	29/1638	57/4634	0.0111	BscC004g681/BscC004g262/BscC014g132/BscC014g692/BscC003g481/BscC020g005/BscC003g100/BscC003g662/BscC012g683/BscC003g683/BscC012g660/BscC003g543/BscC009g449/BscC014g012/BscC012g560/BscC003g685/BscC003g327/BscC022g542/BscC006g258/BscC017g486/BscC017g052/BscC011g569/BscC007g201/BscC001g826/BscC012g517/BscC001g525/BscC006g003/BscC004g337/BscC008g615	29
Egg vs L2	Down	Biological process	GO:0008652	cellular amino acid biosynthetic process	12/1638	19/4634	0.0123	BscC022g345/BscC021g228/BscC004g254/BscC005g288/BscC008g233/BscC023g039/BscC016g195/BscC002g251/BscC020g126/BscC004g656/BscC022g536/BscC005g102	12
Egg vs L2	Down	Biological process	GO:1901607	alpha-amino acid biosynthetic process	12/1638	19/4634	0.0123	BscC022g345/BscC021g228/BscC004g254/BscC005g288/BscC008g233/BscC023g039/BscC016g195/BscC002g251/BscC020g126/BscC004g656/BscC022g536/BscC005g102	12
Egg vs L2	Down	Biological process	GO:0006351	transcription, DNA-templated	38/1638	79/4634	0.0126	BscC025g040/BscC021g008/BscC009g225/BscC004g263/BscC017g063/BscC009g441/BscC001g872/BscC014g055/BscC003g100/BscC011g617/BscC011g419/BscC003g146/BscC008g081/BscC014g694/BscC014g613/BscC014g615/BscC002g496/BscC004g769/BscC023g458/BscC020g194/BscC007g705/BscC021g057/BscC007g002/BscC007g288/BscC007g226/BscC022g514/BscC010g263/BscC005g655/BscC007g425/BscC007g348/BscC014g404/BscC014g703/BscC013g371/Bsc…	38
Egg vs L2	Down	Biological process	GO:0097659	nucleic acid-templated transcription	38/1638	79/4634	0.0126	BscC025g040/BscC021g008/BscC009g225/BscC004g263/BscC017g063/BscC009g441/BscC001g872/BscC014g055/BscC003g100/BscC011g617/BscC011g419/BscC003g146/BscC008g081/BscC014g694/BscC014g613/BscC014g615/BscC002g496/BscC004g769/BscC023g458/BscC020g194/BscC007g705/BscC021g057/BscC007g002/BscC007g288/BscC007g226/BscC022g514/BscC010g263/BscC005g655/BscC007g425/BscC007g348/BscC014g404/BscC014g703/BscC013g371/Bsc…	38
Egg vs L2	Down	Biological process	GO:0006807	nitrogen compound metabolic process	655/1638	1752/4634	0.0129	BscC010g399/BscC009g384/BscC022g728/BscC022g723/BscC001g595/BscC016g463/BscC007g536/BscC016g343/BscC014g613/BscC016g465/BscC008g347/BscC016g225/BscC002g271/BscC018g180/BscC024g212/BscC014g615/BscC016g108/BscC018g061/BscC016g109/BscC006g613/BscC002g399/BscC009g136/BscC007g427/BscC007g309/BscC023g300/BscC022g717/BscC016g470/BscC022g719/BscC010g263/BscC007g425/BscC001g002/BscC011g066/BscC014g600/Bsc…	655
Egg vs L2	Down	Biological process	GO:0006220	pyrimidine nucleotide metabolic process	8/1638	11/4634	0.013	BscC018g031/BscC009g069/BscC001g129/BscC018g219/BscC002g383/BscC024g206/BscC020g214/BscC016g395	8
Egg vs L2	Down	Biological process	GO:0006281	DNA repair	27/1638	53/4634	0.0137	BscC004g681/BscC004g262/BscC014g132/BscC014g692/BscC003g481/BscC003g100/BscC003g662/BscC012g683/BscC003g683/BscC012g660/BscC009g449/BscC014g012/BscC012g560/BscC003g685/BscC003g327/BscC022g542/BscC006g258/BscC017g486/BscC017g052/BscC011g569/BscC007g201/BscC001g826/BscC012g517/BscC001g525/BscC006g003/BscC004g337/BscC008g615	27
Egg vs L2	Down	Biological process	GO:0009451	RNA modification	20/1638	37/4634	0.0148	BscC004g332/BscC004g089/BscC012g161/BscC006g053/BscC018g049/BscC001g884/BscC007g465/BscC012g487/BscC012g210/BscC016g398/BscC005g033/BscC030g021/BscC024g212/BscC002g294/BscC016g108/BscC018g061/BscC012g338/BscC006g563/BscC002g664/BscC023g309	20
Egg vs L2	Down	Biological process	GO:0000097	sulfur amino acid biosynthetic process	4/1638	4/4634	0.0156	BscC021g228/BscC004g254/BscC016g195/BscC002g251	4
Egg vs L2	Down	Biological process	GO:0009263	deoxyribonucleotide biosynthetic process	4/1638	4/4634	0.0156	BscC013g096/BscC002g383/BscC020g214/BscC015g099	4
Egg vs L2	Down	Biological process	GO:0046394	carboxylic acid biosynthetic process	19/1638	35/4634	0.0165	BscC021g228/BscC004g254/BscC010g573/BscC023g039/BscC020g452/BscC016g195/BscC012g488/BscC020g126/BscC010g572/BscC022g536/BscC005g102/BscC022g345/BscC005g288/BscC024g122/BscC008g233/BscC002g251/BscC004g107/BscC004g656/BscC021g309	19
Egg vs L2	Down	Biological process	GO:0016053	organic acid biosynthetic process	19/1638	35/4634	0.0165	BscC021g228/BscC004g254/BscC010g573/BscC023g039/BscC020g452/BscC016g195/BscC012g488/BscC020g126/BscC010g572/BscC022g536/BscC005g102/BscC022g345/BscC005g288/BscC024g122/BscC008g233/BscC002g251/BscC004g107/BscC004g656/BscC021g309	19
Egg vs L2	Down	Biological process	GO:0006974	cellular response to DNA damage stimulus	28/1638	56/4634	0.0165	BscC004g681/BscC004g262/BscC014g132/BscC014g692/BscC003g481/BscC003g100/BscC003g662/BscC012g683/BscC003g683/BscC012g660/BscC003g543/BscC009g449/BscC014g012/BscC012g560/BscC003g685/BscC003g327/BscC022g542/BscC006g258/BscC017g486/BscC017g052/BscC011g569/BscC007g201/BscC001g826/BscC012g517/BscC001g525/BscC006g003/BscC004g337/BscC008g615	28
Egg vs L2	Down	Biological process	GO:0090407	organophosphate biosynthetic process	48/1638	105/4634	0.0171	BscC004g200/BscC004g222/BscC009g564/BscC009g069/BscC001g691/BscC023g039/BscC020g320/BscC010g073/BscC005g601/BscC005g603/BscC007g710/BscC012g563/BscC001g595/BscC009g307/BscC020g549/BscC008g523/BscC016g368/BscC022g447/BscC002g352/BscC022g360/BscC003g629/BscC009g361/BscC015g099/BscC012g073/BscC002g469/BscC015g009/BscC020g152/BscC004g295/BscC018g219/BscC020g154/BscC021g274/BscC001g686/BscC024g206/Bsc…	48
Egg vs L2	Down	Biological process	GO:0006753	nucleoside phosphate metabolic process	48/1638	105/4634	0.0171	BscC004g222/BscC009g564/BscC009g069/BscC001g691/BscC006g550/BscC023g039/BscC010g379/BscC020g320/BscC010g073/BscC005g601/BscC005g603/BscC012g563/BscC001g595/BscC020g549/BscC008g523/BscC016g368/BscC004g808/BscC014g539/BscC022g360/BscC003g629/BscC015g099/BscC010g619/BscC002g469/BscC018g219/BscC003g295/BscC021g274/BscC007g287/BscC024g206/BscC003g472/BscC020g214/BscC016g395/BscC005g038/BscC003g575/Bsc…	48
Egg vs L2	Down	Biological process	GO:0019637	organophosphate metabolic process	74/1638	172/4634	0.0204	BscC023g375/BscC004g200/BscC009g069/BscC020g320/BscC010g073/BscC005g601/BscC001g510/BscC005g603/BscC012g563/BscC009g305/BscC001g595/BscC009g307/BscC003g564/BscC006g616/BscC022g447/BscC004g808/BscC014g539/BscC002g352/BscC022g360/BscC015g099/BscC024g172/BscC015g009/BscC020g152/BscC020g154/BscC021g274/BscC001g686/BscC021g075/BscC003g472/BscC016g395/BscC001g640/BscC005g038/BscC018g031/BscC013g096/Bsc…	74
Egg vs L2	Down	Biological process	GO:0006470	protein dephosphorylation	47/1638	104/4634	0.0229	BscC017g320/BscC010g013/BscC010g111/BscC020g021/BscC019g175/BscC022g728/BscC001g214/BscC005g542/BscC003g123/BscC007g335/BscC005g522/BscC007g337/BscC016g465/BscC003g644/BscC003g622/BscC022g863/BscC007g031/BscC007g251/BscC018g180/BscC005g380/BscC004g509/BscC013g267/BscC019g058/BscC004g668/BscC019g315/BscC017g487/BscC004g198/BscC004g031/BscC002g329/BscC007g189/BscC007g442/BscC001g226/BscC022g719/Bsc…	47
Egg vs L2	Down	Biological process	GO:0043067	regulation of programmed cell death	5/1638	6/4634	0.0233	BscC009g259/BscC010g221/BscC020g085/BscC002g271/BscC003g297	5
Egg vs L2	Down	Biological process	GO:0000096	sulfur amino acid metabolic process	5/1638	6/4634	0.0233	BscC021g228/BscC004g254/BscC016g195/BscC002g251/BscC013g396	5
Egg vs L2	Down	Biological process	GO:0006270	DNA replication initiation	5/1638	6/4634	0.0233	BscC004g012/BscC010g079/BscC017g360/BscC015g209/BscC004g106	5
Egg vs L2	Down	Biological process	GO:0010941	regulation of cell death	5/1638	6/4634	0.0233	BscC009g259/BscC010g221/BscC020g085/BscC002g271/BscC003g297	5
Egg vs L2	Down	Biological process	GO:0042981	regulation of apoptotic process	5/1638	6/4634	0.0233	BscC009g259/BscC010g221/BscC020g085/BscC002g271/BscC003g297	5
Egg vs L2	Down	Biological process	GO:0005984	disaccharide metabolic process	10/1638	16/4634	0.0244	BscC008g458/BscC008g457/BscC010g277/BscC010g299/BscC014g654/BscC011g159/BscC008g393/BscC008g392/BscC020g247/BscC023g084	10
Egg vs L2	Down	Biological process	GO:0005991	trehalose metabolic process	10/1638	16/4634	0.0244	BscC008g458/BscC008g457/BscC010g277/BscC010g299/BscC014g654/BscC011g159/BscC008g393/BscC008g392/BscC020g247/BscC023g084	10
Egg vs L2	Down	Biological process	GO:0044281	small molecule metabolic process	137/1638	339/4634	0.0253	BscC020g320/BscC012g563/BscC001g595/BscC009g306/BscC016g225/BscC011g511/BscC020g609/BscC011g512/BscC015g099/BscC010g664/BscC016g195/BscC021g470/BscC003g472/BscC020g710/BscC005g479/BscC003g631/BscC001g804/BscC005g197/BscC013g096/BscC001g129/BscC011g623/BscC018g072/BscC009g093/BscC001g809/BscC010g576/BscC004g222/BscC021g228/BscC012g261/BscC010g573/BscC017g283/BscC006g550/BscC023g039/BscC004g580/Bsc…	137
Egg vs L2	Down	Biological process	GO:0009069	serine family amino acid metabolic process	6/1638	8/4634	0.0265	BscC021g228/BscC017g283/BscC023g039/BscC002g251/BscC022g536/BscC005g102	6
Egg vs L2	Down	Biological process	GO:0001522	pseudouridine synthesis	8/1638	12/4634	0.027	BscC005g033/BscC002g294/BscC012g338/BscC018g049/BscC006g563/BscC007g465/BscC012g210/BscC016g398	8
Egg vs L2	Down	Biological process	GO:0000375	RNA splicing, via transesterification reactions	14/1638	25/4634	0.0274	BscC009g136/BscC012g073/BscC002g007/BscC005g837/BscC002g308/BscC008g294/BscC014g538/BscC007g076/BscC017g229/BscC006g069/BscC004g504/BscC013g433/BscC011g250/BscC010g707	14
Egg vs L2	Down	Biological process	GO:0000377	RNA splicing, via transesterification reactions with bulged adenosine as nucleophile	14/1638	25/4634	0.0274	BscC009g136/BscC012g073/BscC002g007/BscC005g837/BscC002g308/BscC008g294/BscC014g538/BscC007g076/BscC017g229/BscC006g069/BscC004g504/BscC013g433/BscC011g250/BscC010g707	14
Egg vs L2	Down	Biological process	GO:0000398	mRNA splicing, via spliceosome	14/1638	25/4634	0.0274	BscC009g136/BscC012g073/BscC002g007/BscC005g837/BscC002g308/BscC008g294/BscC014g538/BscC007g076/BscC017g229/BscC006g069/BscC004g504/BscC013g433/BscC011g250/BscC010g707	14
Egg vs L2	Down	Biological process	GO:0006793	phosphorus metabolic process	272/1638	705/4634	0.0287	BscC004g200/BscC020g320/BscC014g176/BscC022g728/BscC012g563/BscC022g723/BscC012g441/BscC001g595/BscC016g463/BscC016g465/BscC003g644/BscC008g347/BscC006g616/BscC007g094/BscC018g180/BscC013g123/BscC004g328/BscC019g315/BscC015g099/BscC007g427/BscC007g309/BscC006g065/BscC016g470/BscC012g576/BscC022g719/BscC006g180/BscC014g289/BscC001g002/BscC014g600/BscC008g456/BscC001g129/BscC018g072/BscC023g307/Bsc…	272
Egg vs L2	Down	Biological process	GO:0006796	phosphate-containing compound metabolic process	271/1638	703/4634	0.0302	BscC004g200/BscC020g320/BscC014g176/BscC022g728/BscC012g563/BscC022g723/BscC012g441/BscC001g595/BscC016g463/BscC016g465/BscC003g644/BscC008g347/BscC006g616/BscC007g094/BscC018g180/BscC013g123/BscC004g328/BscC019g315/BscC015g099/BscC007g427/BscC007g309/BscC006g065/BscC016g470/BscC012g576/BscC022g719/BscC006g180/BscC014g289/BscC001g002/BscC014g600/BscC008g456/BscC001g129/BscC018g072/BscC023g307/Bsc…	271
Egg vs L2	Down	Biological process	GO:0006259	DNA metabolic process	36/1638	78/4634	0.0307	BscC017g482/BscC010g079/BscC004g681/BscC004g262/BscC017g360/BscC014g132/BscC014g692/BscC003g481/BscC003g100/BscC003g662/BscC012g683/BscC003g683/BscC012g660/BscC009g449/BscC014g012/BscC012g560/BscC003g685/BscC003g327/BscC022g542/BscC006g258/BscC004g106/BscC017g486/BscC004g012/BscC015g209/BscC017g052/BscC011g306/BscC011g569/BscC012g653/BscC007g201/BscC001g826/BscC012g517/BscC001g525/BscC006g003/Bsc…	36
Egg vs L2	Down	Biological process	GO:0090304	nucleic acid metabolic process	143/1638	357/4634	0.0308	BscC021g008/BscC012g161/BscC013g249/BscC004g681/BscC006g053/BscC001g872/BscC014g055/BscC014g692/BscC003g481/BscC016g063/BscC012g683/BscC014g694/BscC012g560/BscC014g613/BscC024g212/BscC014g615/BscC016g108/BscC018g061/BscC006g613/BscC002g399/BscC009g136/BscC007g705/BscC001g884/BscC008g294/BscC012g057/BscC010g263/BscC012g210/BscC007g425/BscC022g796/BscC013g371/BscC001g525/BscC012g338/BscC001g527/Bsc…	143
Egg vs L2	Down	Biological process	GO:0006352	DNA-templated transcription, initiation	16/1638	30/4634	0.0326	BscC020g194/BscC009g225/BscC004g263/BscC009g441/BscC007g226/BscC022g514/BscC011g419/BscC003g146/BscC007g348/BscC014g404/BscC014g613/BscC024g022/BscC014g615/BscC017g316/BscC002g661/BscC023g458	16
Egg vs L2	Down	Biological process	GO:0009117	nucleotide metabolic process	45/1638	101/4634	0.0334	BscC004g222/BscC009g564/BscC009g069/BscC001g691/BscC006g550/BscC023g039/BscC010g379/BscC020g320/BscC010g073/BscC005g601/BscC005g603/BscC012g563/BscC001g595/BscC020g549/BscC008g523/BscC016g368/BscC004g808/BscC014g539/BscC022g360/BscC003g629/BscC015g099/BscC010g619/BscC002g469/BscC018g219/BscC003g295/BscC021g274/BscC007g287/BscC024g206/BscC020g214/BscC016g395/BscC005g038/BscC003g575/BscC018g031/Bsc…	45
Egg vs L2	Down	Biological process	GO:1901293	nucleoside phosphate biosynthetic process	35/1638	76/4634	0.0339	BscC004g222/BscC009g564/BscC009g069/BscC001g691/BscC023g039/BscC020g320/BscC010g073/BscC005g601/BscC005g603/BscC012g563/BscC001g595/BscC020g549/BscC008g523/BscC016g368/BscC022g360/BscC003g629/BscC015g099/BscC002g469/BscC018g219/BscC021g274/BscC024g206/BscC020g214/BscC016g395/BscC005g038/BscC018g031/BscC013g096/BscC006g709/BscC001g129/BscC012g018/BscC017g415/BscC002g383/BscC010g625/BscC013g351/Bsc…	35
Egg vs L2	Down	Biological process	GO:0009165	nucleotide biosynthetic process	34/1638	74/4634	0.0376	BscC004g222/BscC009g564/BscC009g069/BscC001g691/BscC023g039/BscC020g320/BscC010g073/BscC005g601/BscC005g603/BscC012g563/BscC001g595/BscC020g549/BscC008g523/BscC016g368/BscC022g360/BscC003g629/BscC015g099/BscC002g469/BscC018g219/BscC021g274/BscC024g206/BscC020g214/BscC016g395/BscC005g038/BscC018g031/BscC013g096/BscC001g129/BscC012g018/BscC017g415/BscC002g383/BscC010g625/BscC013g351/BscC009g093/Bsc…	34
Egg vs L2	Down	Biological process	GO:0006629	lipid metabolic process	61/1638	143/4634	0.0397	BscC023g375/BscC004g200/BscC005g209/BscC001g510/BscC012g488/BscC021g042/BscC009g307/BscC003g564/BscC006g616/BscC022g447/BscC002g352/BscC002g592/BscC011g032/BscC024g172/BscC019g312/BscC007g747/BscC004g112/BscC001g040/BscC021g157/BscC020g152/BscC021g111/BscC020g154/BscC009g057/BscC012g611/BscC007g463/BscC001g686/BscC008g250/BscC021g075/BscC014g124/BscC001g640/BscC022g433/BscC015g161/BscC022g197/Bsc…	61
Egg vs L2	Down	Biological process	GO:0006605	protein targeting	10/1638	17/4634	0.0407	BscC017g286/BscC005g794/BscC009g456/BscC014g480/BscC001g239/BscC023g531/BscC004g748/BscC011g150/BscC011g032/BscC023g194	10
Egg vs L2	Down	Biological process	GO:0007049	cell cycle	10/1638	17/4634	0.0407	BscC002g239/BscC018g031/BscC018g219/BscC022g150/BscC007g155/BscC004g703/BscC003g591/BscC018g177/BscC012g088/BscC014g089	10
Egg vs L2	Down	Biological process	GO:0009311	oligosaccharide metabolic process	10/1638	17/4634	0.0407	BscC008g458/BscC008g457/BscC010g277/BscC010g299/BscC014g654/BscC011g159/BscC008g393/BscC008g392/BscC020g247/BscC023g084	10
Egg vs L2	Down	Biological process	GO:0006189	de novo' IMP biosynthetic process	3/1638	3/4634	0.0441	BscC021g274/BscC010g625/BscC013g351	3
Egg vs L2	Down	Biological process	GO:0006542	glutamine biosynthetic process	3/1638	3/4634	0.0441	BscC022g345/BscC008g233/BscC004g656	3
Egg vs L2	Down	Biological process	GO:0008612	peptidyl-lysine modification to peptidyl-hypusine	3/1638	3/4634	0.0441	BscC022g395/BscC013g450/BscC013g451	3
Egg vs L2	Down	Biological process	GO:0015696	ammonium transport	3/1638	3/4634	0.0441	BscC013g415/BscC009g086/BscC020g136	3
Egg vs L2	Down	Biological process	GO:0006012	galactose metabolic process	3/1638	3/4634	0.0441	BscC002g119/BscC012g089/BscC009g306	3
Egg vs L2	Down	Biological process	GO:0006044	N-acetylglucosamine metabolic process	3/1638	3/4634	0.0441	BscC004g300/BscC014g706/BscC005g445	3
Egg vs L2	Down	Biological process	GO:1901071	glucosamine-containing compound metabolic process	19/1638	38/4634	0.0442	BscC004g300/BscC012g097/BscC012g041/BscC012g096/BscC010g641/BscC012g095/BscC012g094/BscC003g150/BscC020g652/BscC012g067/BscC010g681/BscC010g196/BscC005g445/BscC005g698/BscC022g024/BscC012g217/BscC002g111/BscC013g125/BscC014g706	19
Egg vs L2	Down	Biological process	GO:0006040	amino sugar metabolic process	19/1638	38/4634	0.0442	BscC004g300/BscC012g097/BscC012g041/BscC012g096/BscC010g641/BscC012g095/BscC012g094/BscC003g150/BscC020g652/BscC012g067/BscC010g681/BscC010g196/BscC005g445/BscC005g698/BscC022g024/BscC012g217/BscC002g111/BscC013g125/BscC014g706	19
Egg vs L2	Down	Biological process	GO:1901605	alpha-amino acid metabolic process	18/1638	36/4634	0.0495	BscC009g279/BscC021g228/BscC004g254/BscC017g283/BscC023g039/BscC016g195/BscC021g470/BscC020g126/BscC022g536/BscC005g102/BscC012g363/BscC022g345/BscC008g523/BscC005g288/BscC008g233/BscC002g251/BscC004g656/BscC013g396	18
Egg vs L2	Down	Cellular component	GO:0005740	mitochondrial envelope	28/942	46/2727	0.000211	BscC026g008/BscC010g179/BscC020g085/BscC001g691/BscC020g462/BscC023g015/BscC006g295/BscC005g425/BscC020g148/BscC008g267/BscC012g307/BscC001g239/BscC004g748/BscC017g306/BscC006g057/BscC011g150/BscC017g196/BscC014g480/BscC010g385/BscC012g156/BscC016g397/BscC005g038/BscC005g351/BscC005g794/BscC014g049/BscC022g274/BscC008g518/BscC006g306	28
Egg vs L2	Down	Cellular component	GO:0005739	mitochondrion	39/942	71/2727	0.000287	BscC026g008/BscC010g179/BscC023g252/BscC020g085/BscC001g691/BscC006g034/BscC020g462/BscC023g015/BscC006g295/BscC005g425/BscC020g148/BscC014g414/BscC008g267/BscC012g307/BscC001g239/BscC001g834/BscC004g748/BscC017g306/BscC006g057/BscC011g150/BscC021g459/BscC004g298/BscC017g196/BscC009g214/BscC014g480/BscC023g204/BscC016g052/BscC010g385/BscC012g156/BscC016g397/BscC005g038/BscC005g351/BscC005g794/Bsc…	39
Egg vs L2	Down	Cellular component	GO:0031966	mitochondrial membrane	25/942	42/2727	0.000745	BscC026g008/BscC010g179/BscC001g691/BscC020g462/BscC006g295/BscC005g425/BscC020g148/BscC008g267/BscC012g307/BscC001g239/BscC004g748/BscC017g306/BscC006g057/BscC011g150/BscC014g480/BscC010g385/BscC012g156/BscC016g397/BscC005g038/BscC005g351/BscC005g794/BscC014g049/BscC022g274/BscC008g518/BscC006g306	25
Egg vs L2	Down	Cellular component	GO:0043227	membrane-bounded organelle	217/942	543/2727	0.00189	BscC021g008/BscC004g681/BscC013g248/BscC023g531/BscC006g295/BscC005g008/BscC012g686/BscC012g683/BscC005g369/BscC014g613/BscC002g392/BscC001g239/BscC018g060/BscC008g342/BscC006g058/BscC004g206/BscC006g057/BscC006g184/BscC009g136/BscC006g185/BscC007g540/BscC010g385/BscC001g122/BscC005g351/BscC013g371/BscC014g049/BscC002g040/BscC022g395/BscC022g274/BscC010g709/BscC013g251/BscC004g555/BscC013g132/Bsc…	217
Egg vs L2	Down	Cellular component	GO:0043231	intracellular membrane-bounded organelle	206/942	513/2727	0.0019	BscC021g008/BscC004g681/BscC013g248/BscC023g531/BscC006g295/BscC005g008/BscC012g686/BscC012g683/BscC005g369/BscC014g613/BscC001g239/BscC018g060/BscC008g342/BscC006g058/BscC004g206/BscC006g057/BscC006g184/BscC009g136/BscC006g185/BscC007g540/BscC010g385/BscC001g122/BscC005g351/BscC013g371/BscC014g049/BscC002g040/BscC022g395/BscC022g274/BscC010g709/BscC013g251/BscC004g555/BscC013g132/BscC010g179/Bsc…	206
Egg vs L2	Down	Cellular component	GO:0005741	mitochondrial outer membrane	10/942	13/2727	0.0022	BscC026g008/BscC010g179/BscC014g480/BscC001g239/BscC020g462/BscC006g295/BscC004g748/BscC010g385/BscC006g306/BscC011g150	10
Egg vs L2	Down	Cellular component	GO:0031968	organelle outer membrane	10/942	13/2727	0.0022	BscC026g008/BscC010g179/BscC014g480/BscC001g239/BscC020g462/BscC006g295/BscC004g748/BscC010g385/BscC006g306/BscC011g150	10
Egg vs L2	Down	Cellular component	GO:0031967	organelle envelope	29/942	55/2727	0.0039	BscC026g008/BscC010g179/BscC020g085/BscC001g691/BscC020g462/BscC023g015/BscC006g295/BscC005g425/BscC020g148/BscC008g267/BscC008g168/BscC012g307/BscC001g239/BscC004g748/BscC017g306/BscC006g057/BscC011g150/BscC017g196/BscC014g480/BscC010g385/BscC012g156/BscC016g397/BscC005g038/BscC005g351/BscC005g794/BscC014g049/BscC022g274/BscC008g518/BscC006g306	29
Egg vs L2	Down	Cellular component	GO:0031975	envelope	29/942	55/2727	0.0039	BscC026g008/BscC010g179/BscC020g085/BscC001g691/BscC020g462/BscC023g015/BscC006g295/BscC005g425/BscC020g148/BscC008g267/BscC008g168/BscC012g307/BscC001g239/BscC004g748/BscC017g306/BscC006g057/BscC011g150/BscC017g196/BscC014g480/BscC010g385/BscC012g156/BscC016g397/BscC005g038/BscC005g351/BscC005g794/BscC014g049/BscC022g274/BscC008g518/BscC006g306	29
Egg vs L2	Down	Cellular component	GO:0019867	outer membrane	10/942	14/2727	0.00531	BscC026g008/BscC010g179/BscC014g480/BscC001g239/BscC020g462/BscC006g295/BscC004g748/BscC010g385/BscC006g306/BscC011g150	10
Egg vs L2	Down	Cellular component	GO:0031981	nuclear lumen	30/942	60/2727	0.00908	BscC006g073/BscC007g559/BscC019g152/BscC007g453/BscC001g499/BscC012g686/BscC003g146/BscC008g081/BscC010g053/BscC003g543/BscC014g613/BscC008g168/BscC017g321/BscC015g198/BscC004g353/BscC004g771/BscC010g248/BscC006g142/BscC007g002/BscC007g288/BscC003g174/BscC005g513/BscC022g514/BscC018g030/BscC001g826/BscC017g316/BscC002g661/BscC006g124/BscC004g778/BscC013g251	30
Egg vs L2	Down	Cellular component	GO:0005654	nucleoplasm	24/942	46/2727	0.0099	BscC006g073/BscC007g559/BscC004g771/BscC019g152/BscC010g248/BscC006g142/BscC007g002/BscC007g288/BscC007g453/BscC001g499/BscC012g686/BscC022g514/BscC003g146/BscC008g081/BscC010g053/BscC014g613/BscC018g030/BscC008g168/BscC017g316/BscC002g661/BscC006g124/BscC004g778/BscC017g321/BscC015g198	24
Egg vs L2	Down	Cellular component	GO:0005634	nucleus	142/942	356/2727	0.014	BscC021g008/BscC004g681/BscC019g152/BscC005g008/BscC003g481/BscC016g063/BscC012g686/BscC020g049/BscC012g683/BscC005g369/BscC014g613/BscC024g177/BscC008g342/BscC022g443/BscC004g206/BscC015g014/BscC009g136/BscC004g156/BscC023g021/BscC025g093/BscC025g091/BscC020g156/BscC005g513/BscC007g540/BscC003g591/BscC001g122/BscC013g371/BscC002g040/BscC001g527/BscC017g316/BscC010g709/BscC013g251/BscC004g555/Bsc…	142
Egg vs L2	Down	Cellular component	GO:0005694	chromosome	23/942	45/2727	0.0155	BscC017g341/BscC002g239/BscC004g156/BscC004g155/BscC007g453/BscC003g174/BscC005g513/BscC020g333/BscC010g070/BscC018g122/BscC012g463/BscC003g543/BscC014g089/BscC006g529/BscC001g826/BscC003g665/BscC016g126/BscC004g828/BscC005g493/BscC017g338/BscC004g703/BscC004g338/BscC006g118	23
Egg vs L2	Down	Cellular component	GO:0043233	organelle lumen	32/942	67/2727	0.0163	BscC006g073/BscC007g559/BscC019g152/BscC007g453/BscC001g499/BscC012g686/BscC003g146/BscC008g081/BscC010g053/BscC003g543/BscC014g613/BscC008g168/BscC017g321/BscC015g198/BscC004g298/BscC004g353/BscC004g771/BscC010g248/BscC006g142/BscC007g002/BscC007g288/BscC003g174/BscC005g513/BscC022g514/BscC018g030/BscC001g826/BscC017g316/BscC002g661/BscC006g124/BscC022g395/BscC004g778/BscC013g251	32
Egg vs L2	Down	Cellular component	GO:0031974	membrane-enclosed lumen	32/942	67/2727	0.0163	BscC006g073/BscC007g559/BscC019g152/BscC007g453/BscC001g499/BscC012g686/BscC003g146/BscC008g081/BscC010g053/BscC003g543/BscC014g613/BscC008g168/BscC017g321/BscC015g198/BscC004g298/BscC004g353/BscC004g771/BscC010g248/BscC006g142/BscC007g002/BscC007g288/BscC003g174/BscC005g513/BscC022g514/BscC018g030/BscC001g826/BscC017g316/BscC002g661/BscC006g124/BscC022g395/BscC004g778/BscC013g251	32
Egg vs L2	Down	Cellular component	GO:0070013	intracellular organelle lumen	32/942	67/2727	0.0163	BscC006g073/BscC007g559/BscC019g152/BscC007g453/BscC001g499/BscC012g686/BscC003g146/BscC008g081/BscC010g053/BscC003g543/BscC014g613/BscC008g168/BscC017g321/BscC015g198/BscC004g298/BscC004g353/BscC004g771/BscC010g248/BscC006g142/BscC007g002/BscC007g288/BscC003g174/BscC005g513/BscC022g514/BscC018g030/BscC001g826/BscC017g316/BscC002g661/BscC006g124/BscC022g395/BscC004g778/BscC013g251	32
Egg vs L2	Down	Cellular component	GO:0031090	organelle membrane	46/942	103/2727	0.0193	BscC026g008/BscC010g179/BscC001g691/BscC020g462/BscC023g113/BscC006g295/BscC005g425/BscC017g180/BscC011g118/BscC020g148/BscC022g448/BscC003g168/BscC008g267/BscC012g307/BscC002g392/BscC001g239/BscC022g540/BscC004g728/BscC004g748/BscC017g306/BscC016g508/BscC006g057/BscC011g150/BscC006g184/BscC012g073/BscC010g221/BscC014g480/BscC006g185/BscC024g325/BscC012g631/BscC010g385/BscC012g156/BscC016g397/Bsc…	46
Egg vs L2	Down	Cellular component	GO:0016021	integral component of membrane	358/942	964/2727	0.0197	BscC021g128/BscC021g006/BscC004g682/BscC023g531/BscC010g038/BscC025g026/BscC005g801/BscC005g367/BscC022g724/BscC018g069/BscC016g101/BscC006g738/BscC003g401/BscC003g645/BscC008g102/BscC014g852/BscC012g329/BscC002g392/BscC008g584/BscC009g260/BscC013g489/BscC006g184/BscC007g669/BscC009g016/BscC010g023/BscC023g422/BscC006g185/BscC012g577/BscC022g717/BscC002g608/BscC002g609/BscC009g018/BscC007g665/Bsc…	358
Egg vs L2	Down	Cellular component	GO:0031224	intrinsic component of membrane	358/942	964/2727	0.0197	BscC021g128/BscC021g006/BscC004g682/BscC023g531/BscC010g038/BscC025g026/BscC005g801/BscC005g367/BscC022g724/BscC018g069/BscC016g101/BscC006g738/BscC003g401/BscC003g645/BscC008g102/BscC014g852/BscC012g329/BscC002g392/BscC008g584/BscC009g260/BscC013g489/BscC006g184/BscC007g669/BscC009g016/BscC010g023/BscC023g422/BscC006g185/BscC012g577/BscC022g717/BscC002g608/BscC002g609/BscC009g018/BscC007g665/Bsc…	358
Egg vs L2	Down	Cellular component	GO:0005743	mitochondrial inner membrane	15/942	27/2727	0.0197	BscC001g691/BscC005g425/BscC020g148/BscC012g156/BscC016g397/BscC005g038/BscC005g351/BscC005g794/BscC014g049/BscC008g267/BscC012g307/BscC017g306/BscC006g057/BscC022g274/BscC008g518	15
Egg vs L2	Down	Cellular component	GO:0019866	organelle inner membrane	15/942	27/2727	0.0197	BscC001g691/BscC005g425/BscC020g148/BscC012g156/BscC016g397/BscC005g038/BscC005g351/BscC005g794/BscC014g049/BscC008g267/BscC012g307/BscC017g306/BscC006g057/BscC022g274/BscC008g518	15
Egg vs L2	Down	Cellular component	GO:0031248	protein acetyltransferase complex	3/942	3/2727	0.0411	BscC008g168/BscC006g124/BscC010g053	3
Egg vs L2	Down	Cellular component	GO:0000123	histone acetyltransferase complex	3/942	3/2727	0.0411	BscC008g168/BscC006g124/BscC010g053	3
Egg vs L2	Down	Cellular component	GO:1902493	acetyltransferase complex	3/942	3/2727	0.0411	BscC008g168/BscC006g124/BscC010g053	3
Egg vs L2	Down	Molecular function	GO:0003824	catalytic activity	1082/2494	2895/7309	1.21e-06	BscC001g591/BscC007g653/BscC022g844/BscC001g595/BscC016g463/BscC001g111/BscC022g846/BscC016g464/BscC016g465/BscC018g063/BscC006g616/BscC016g225/BscC014g610/BscC001g359/BscC024g212/BscC018g061/BscC002g154/BscC023g417/BscC011g195/BscC002g399/BscC007g427/BscC009g253/BscC009g255/BscC016g470/BscC003g198/BscC007g423/BscC007g425/BscC008g458/BscC008g457/BscC006g627/BscC014g600/BscC008g456/BscC008g213/Bsc…	1082
Egg vs L2	Down	Molecular function	GO:0016747	transferase activity, transferring acyl groups other than amino-acyl groups	43/2494	78/7309	0.000105	BscC009g343/BscC005g645/BscC007g353/BscC014g697/BscC001g054/BscC010g252/BscC006g190/BscC003g688/BscC024g012/BscC004g806/BscC008g001/BscC014g734/BscC008g583/BscC022g443/BscC023g417/BscC004g604/BscC002g056/BscC002g010/BscC004g008/BscC019g353/BscC002g554/BscC008g108/BscC004g256/BscC017g198/BscC004g651/BscC006g760/BscC010g249/BscC021g111/BscC006g086/BscC016g170/BscC008g571/BscC007g463/BscC008g293/Bsc…	43
Egg vs L2	Down	Molecular function	GO:0046982	protein heterodimerization activity	22/2494	36/7309	0.000817	BscC017g341/BscC015g248/BscC004g156/BscC004g155/BscC010g530/BscC009g423/BscC004g263/BscC013g358/BscC002g417/BscC020g333/BscC020g632/BscC018g122/BscC014g613/BscC006g529/BscC022g610/BscC005g683/BscC004g828/BscC017g338/BscC002g496/BscC004g338/BscC006g442/BscC006g118	22
Egg vs L2	Down	Molecular function	GO:0016740	transferase activity	397/2494	1035/7309	0.00116	BscC009g142/BscC003g085/BscC008g581/BscC022g723/BscC001g595/BscC016g463/BscC018g063/BscC008g347/BscC006g616/BscC024g212/BscC018g061/BscC014g734/BscC008g583/BscC023g417/BscC008g108/BscC007g427/BscC007g309/BscC008g571/BscC016g470/BscC007g425/BscC001g002/BscC014g600/BscC001g129/BscC018g072/BscC008g573/BscC008g572/BscC023g307/BscC014g849/BscC023g309/BscC002g047/BscC009g121/BscC009g243/BscC009g122/Bsc…	397
Egg vs L2	Down	Molecular function	GO:0016410	N-acyltransferase activity	17/2494	27/7309	0.00202	BscC006g086/BscC011g428/BscC014g697/BscC014g169/BscC001g054/BscC003g688/BscC024g012/BscC008g001/BscC022g443/BscC002g540/BscC004g604/BscC002g056/BscC019g366/BscC002g010/BscC004g008/BscC019g353/BscC015g003	17
Egg vs L2	Down	Molecular function	GO:0008080	N-acetyltransferase activity	16/2494	26/7309	0.00382	BscC006g086/BscC011g428/BscC014g697/BscC014g169/BscC001g054/BscC003g688/BscC024g012/BscC008g001/BscC022g443/BscC002g540/BscC004g604/BscC002g056/BscC019g366/BscC002g010/BscC019g353/BscC015g003	16
Egg vs L2	Down	Molecular function	GO:0019205	nucleobase-containing compound kinase activity	8/2494	10/7309	0.004	BscC004g222/BscC001g129/BscC005g316/BscC024g206/BscC020g214/BscC016g395/BscC010g055/BscC023g529	8
Egg vs L2	Down	Molecular function	GO:0030151	molybdenum ion binding	5/2494	5/7309	0.00461	BscC010g112/BscC014g738/BscC015g009/BscC006g524/BscC006g523	5
Egg vs L2	Down	Molecular function	GO:0016746	transferase activity, transferring acyl groups	55/2494	120/7309	0.00486	BscC006g250/BscC009g343/BscC005g645/BscC014g492/BscC014g697/BscC003g688/BscC006g616/BscC024g012/BscC004g806/BscC014g734/BscC008g583/BscC022g443/BscC023g417/BscC004g604/BscC004g008/BscC019g353/BscC002g554/BscC008g108/BscC017g198/BscC021g111/BscC008g571/BscC007g463/BscC008g293/BscC011g428/BscC014g169/BscC005g479/BscC001g569/BscC008g573/BscC008g572/BscC015g003/BscC009g121/BscC009g122/BscC007g353/Bsc…	55
Egg vs L2	Down	Molecular function	GO:0004555	alpha,alpha-trehalase activity	10/2494	14/7309	0.00486	BscC008g458/BscC008g457/BscC010g277/BscC010g299/BscC014g654/BscC011g159/BscC008g393/BscC008g392/BscC020g247/BscC023g084	10
Egg vs L2	Down	Molecular function	GO:0015927	trehalase activity	10/2494	14/7309	0.00486	BscC008g458/BscC008g457/BscC010g277/BscC010g299/BscC014g654/BscC011g159/BscC008g393/BscC008g392/BscC020g247/BscC023g084	10
Egg vs L2	Down	Molecular function	GO:0016651	oxidoreductase activity, acting on NAD(P)H	15/2494	25/7309	0.00707	BscC021g459/BscC023g252/BscC021g424/BscC023g204/BscC004g294/BscC010g589/BscC016g291/BscC003g241/BscC016g397/BscC005g341/BscC005g340/BscC010g747/BscC022g274/BscC004g821/BscC010g619	15
Egg vs L2	Down	Molecular function	GO:0034062	5'-3' RNA polymerase activity	19/2494	34/7309	0.00739	BscC007g705/BscC017g063/BscC007g002/BscC007g288/BscC001g872/BscC011g306/BscC014g055/BscC012g653/BscC014g521/BscC005g655/BscC008g081/BscC014g694/BscC007g425/BscC014g703/BscC013g371/BscC017g219/BscC002g170/BscC022g124/BscC008g154	19
Egg vs L2	Down	Molecular function	GO:0097747	RNA polymerase activity	19/2494	34/7309	0.00739	BscC007g705/BscC017g063/BscC007g002/BscC007g288/BscC001g872/BscC011g306/BscC014g055/BscC012g653/BscC014g521/BscC005g655/BscC008g081/BscC014g694/BscC007g425/BscC014g703/BscC013g371/BscC017g219/BscC002g170/BscC022g124/BscC008g154	19
Egg vs L2	Down	Molecular function	GO:0016407	acetyltransferase activity	16/2494	28/7309	0.0103	BscC006g086/BscC011g428/BscC014g697/BscC014g169/BscC001g054/BscC003g688/BscC024g012/BscC008g001/BscC022g443/BscC002g540/BscC004g604/BscC002g056/BscC019g366/BscC002g010/BscC019g353/BscC015g003	16
Egg vs L2	Down	Molecular function	GO:0003857	3-hydroxyacyl-CoA dehydrogenase activity	4/2494	4/7309	0.0135	BscC008g249/BscC008g250/BscC021g042/BscC002g136	4
Egg vs L2	Down	Molecular function	GO:0004721	phosphoprotein phosphatase activity	49/2494	110/7309	0.0143	BscC010g111/BscC022g728/BscC016g063/BscC003g123/BscC007g335/BscC005g522/BscC007g337/BscC016g465/BscC003g644/BscC007g251/BscC018g180/BscC019g315/BscC004g198/BscC004g031/BscC002g329/BscC007g189/BscC022g719/BscC012g254/BscC012g252/BscC008g456/BscC007g182/BscC002g320/BscC002g049/BscC017g320/BscC010g013/BscC020g021/BscC019g175/BscC001g214/BscC005g542/BscC012g584/BscC003g622/BscC022g863/BscC007g031/Bsc…	49
Egg vs L2	Down	Molecular function	GO:0016491	oxidoreductase activity	167/2494	427/7309	0.015	BscC001g591/BscC023g252/BscC004g562/BscC021g489/BscC023g015/BscC016g062/BscC003g241/BscC018g349/BscC008g181/BscC018g344/BscC001g111/BscC005g643/BscC016g225/BscC005g640/BscC013g360/BscC001g359/BscC008g101/BscC012g689/BscC017g426/BscC004g726/BscC006g059/BscC013g486/BscC006g058/BscC011g195/BscC015g099/BscC019g312/BscC004g278/BscC004g154/BscC004g550/BscC019g383/BscC020g399/BscC021g470/BscC007g423/Bsc…	167
Egg vs L2	Down	Molecular function	GO:0004857	enzyme inhibitor activity	29/2494	60/7309	0.0156	BscC002g636/BscC009g101/BscC021g002/BscC016g083/BscC016g084/BscC022g508/BscC014g414/BscC030g001/BscC003g689/BscC011g038/BscC016g228/BscC016g229/BscC011g039/BscC009g381/BscC009g382/BscC006g732/BscC023g266/BscC009g214/BscC009g572/BscC019g384/BscC018g177/BscC009g559/BscC007g700/BscC014g100/BscC022g259/BscC011g049/BscC022g113/BscC002g160/BscC023g229	29
Egg vs L2	Down	Molecular function	GO:0016741	transferase activity, transferring one-carbon groups	37/2494	80/7309	0.0159	BscC017g484/BscC006g371/BscC020g380/BscC004g362/BscC014g193/BscC015g319/BscC006g097/BscC009g243/BscC005g601/BscC027g030/BscC011g319/BscC007g456/BscC018g146/BscC018g063/BscC030g021/BscC024g212/BscC018g061/BscC014g712/BscC009g064/BscC008g307/BscC008g306/BscC004g566/BscC002g233/BscC015g027/BscC004g332/BscC015g327/BscC001g884/BscC016g195/BscC018g332/BscC003g630/BscC022g876/BscC024g266/BscC008g014/Bsc…	37
Egg vs L2	Down	Molecular function	GO:0016799	hydrolase activity, hydrolyzing N-glycosyl compounds	5/2494	6/7309	0.0198	BscC017g052/BscC014g132/BscC011g481/BscC008g615/BscC012g660	5
Egg vs L2	Down	Molecular function	GO:0008191	metalloendopeptidase inhibitor activity	5/2494	6/7309	0.0198	BscC023g266/BscC011g038/BscC009g101/BscC009g381/BscC009g382	5
Egg vs L2	Down	Molecular function	GO:0009055	electron transfer activity	22/2494	44/7309	0.0212	BscC010g169/BscC021g489/BscC001g493/BscC016g291/BscC023g015/BscC020g497/BscC020g147/BscC001g027/BscC008g181/BscC001g331/BscC007g008/BscC018g014/BscC001g418/BscC005g341/BscC005g340/BscC016g137/BscC008g367/BscC022g275/BscC022g463/BscC001g416/BscC022g184/BscC005g191	22
Egg vs L2	Down	Molecular function	GO:0070403	NAD+ binding	6/2494	8/7309	0.0221	BscC008g249/BscC019g083/BscC015g326/BscC012g659/BscC008g250/BscC009g129	6
Egg vs L2	Down	Molecular function	GO:0009982	pseudouridine synthase activity	7/2494	10/7309	0.0224	BscC005g033/BscC002g294/BscC012g338/BscC018g049/BscC007g465/BscC012g210/BscC016g398	7
Egg vs L2	Down	Molecular function	GO:0016772	transferase activity, transferring phosphorus-containing groups	230/2494	607/7309	0.0233	BscC020g562/BscC020g320/BscC014g176/BscC014g055/BscC012g563/BscC022g723/BscC012g441/BscC001g595/BscC016g463/BscC008g347/BscC007g094/BscC013g123/BscC004g328/BscC007g427/BscC007g309/BscC006g065/BscC012g578/BscC016g470/BscC012g576/BscC020g676/BscC006g180/BscC014g289/BscC007g425/BscC001g002/BscC001g804/BscC014g600/BscC013g371/BscC001g129/BscC018g072/BscC011g622/BscC023g307/BscC014g849/BscC004g312/Bsc…	230
Egg vs L2	Down	Molecular function	GO:0003899	DNA-directed 5'-3' RNA polymerase activity	16/2494	30/7309	0.0234	BscC007g705/BscC017g063/BscC007g002/BscC007g288/BscC001g872/BscC011g306/BscC014g055/BscC012g653/BscC005g655/BscC008g081/BscC014g694/BscC007g425/BscC014g703/BscC013g371/BscC017g219/BscC022g124	16
Egg vs L2	Down	Molecular function	GO:0016791	phosphatase activity	58/2494	137/7309	0.0266	BscC010g111/BscC022g728/BscC016g063/BscC003g123/BscC007g335/BscC005g522/BscC007g337/BscC016g465/BscC003g644/BscC007g251/BscC018g180/BscC019g315/BscC004g198/BscC004g031/BscC002g329/BscC008g296/BscC007g189/BscC022g719/BscC012g254/BscC012g252/BscC008g456/BscC007g182/BscC013g454/BscC016g319/BscC002g320/BscC002g049/BscC017g320/BscC010g013/BscC020g021/BscC019g175/BscC019g373/BscC001g214/BscC020g149/Bsc…	58
Egg vs L2	Down	Molecular function	GO:0008168	methyltransferase activity	34/2494	75/7309	0.0282	BscC017g484/BscC006g371/BscC020g380/BscC004g362/BscC014g193/BscC015g319/BscC009g243/BscC027g030/BscC011g319/BscC007g456/BscC018g146/BscC018g063/BscC030g021/BscC024g212/BscC018g061/BscC014g712/BscC009g064/BscC008g307/BscC008g306/BscC004g566/BscC002g233/BscC015g027/BscC004g332/BscC015g327/BscC001g884/BscC016g195/BscC018g332/BscC003g630/BscC022g876/BscC024g266/BscC008g014/BscC022g399/BscC002g383/Bsc…	34
Egg vs L2	Down	Molecular function	GO:0061134	peptidase regulator activity	24/2494	50/7309	0.029	BscC002g636/BscC023g266/BscC009g572/BscC019g384/BscC009g101/BscC021g002/BscC016g083/BscC016g084/BscC022g508/BscC009g559/BscC007g700/BscC022g259/BscC030g001/BscC003g689/BscC011g038/BscC011g049/BscC016g228/BscC016g229/BscC002g160/BscC011g039/BscC009g381/BscC023g229/BscC009g382/BscC006g732	24
Egg vs L2	Down	Molecular function	GO:0030414	peptidase inhibitor activity	24/2494	50/7309	0.029	BscC002g636/BscC023g266/BscC009g572/BscC019g384/BscC009g101/BscC021g002/BscC016g083/BscC016g084/BscC022g508/BscC009g559/BscC007g700/BscC022g259/BscC030g001/BscC003g689/BscC011g038/BscC011g049/BscC016g228/BscC016g229/BscC002g160/BscC011g039/BscC009g381/BscC023g229/BscC009g382/BscC006g732	24
Egg vs L2	Down	Molecular function	GO:0004866	endopeptidase inhibitor activity	23/2494	48/7309	0.0329	BscC002g636/BscC023g266/BscC009g572/BscC019g384/BscC009g101/BscC021g002/BscC016g083/BscC016g084/BscC009g559/BscC007g700/BscC022g259/BscC030g001/BscC003g689/BscC011g038/BscC011g049/BscC016g228/BscC016g229/BscC002g160/BscC011g039/BscC009g381/BscC023g229/BscC009g382/BscC006g732	23
Egg vs L2	Down	Molecular function	GO:0061135	endopeptidase regulator activity	23/2494	48/7309	0.0329	BscC002g636/BscC023g266/BscC009g572/BscC019g384/BscC009g101/BscC021g002/BscC016g083/BscC016g084/BscC009g559/BscC007g700/BscC022g259/BscC030g001/BscC003g689/BscC011g038/BscC011g049/BscC016g228/BscC016g229/BscC002g160/BscC011g039/BscC009g381/BscC023g229/BscC009g382/BscC006g732	23
Egg vs L2	Down	Molecular function	GO:0008061	chitin binding	15/2494	29/7309	0.038	BscC012g097/BscC012g041/BscC012g096/BscC010g641/BscC012g095/BscC012g094/BscC003g150/BscC020g652/BscC012g067/BscC010g681/BscC010g196/BscC022g024/BscC012g217/BscC002g111/BscC013g125	15
Egg vs L2	Down	Molecular function	GO:0050661	NADP binding	8/2494	13/7309	0.0397	BscC001g591/BscC018g011/BscC023g039/BscC010g589/BscC005g272/BscC003g629/BscC002g544/BscC011g142	8
Egg vs L2	Down	Molecular function	GO:0004356	glutamate-ammonia ligase activity	3/2494	3/7309	0.0397	BscC022g345/BscC008g233/BscC004g656	3
Egg vs L2	Down	Molecular function	GO:0008519	ammonium transmembrane transporter activity	3/2494	3/7309	0.0397	BscC013g415/BscC009g086/BscC020g136	3
Egg vs L2	Down	Molecular function	GO:0016880	acid-ammonia (or amide) ligase activity	3/2494	3/7309	0.0397	BscC022g345/BscC008g233/BscC004g656	3
Egg vs L2	Down	Molecular function	GO:0017176	phosphatidylinositol N-acetylglucosaminyltransferase activity	3/2494	3/7309	0.0397	BscC020g152/BscC020g154/BscC002g352	3
Egg vs L2	Down	Molecular function	GO:0016211	ammonia ligase activity	3/2494	3/7309	0.0397	BscC022g345/BscC008g233/BscC004g656	3
Egg vs L2	Down	Molecular function	GO:0008171	O-methyltransferase activity	3/2494	3/7309	0.0397	BscC015g319/BscC008g307/BscC008g306	3
Egg vs L2	Down	Molecular function	GO:0003712	transcription coregulator activity	11/2494	20/7309	0.0443	BscC018g030/BscC006g073/BscC008g168/BscC019g152/BscC010g248/BscC006g142/BscC012g686/BscC006g013/BscC004g778/BscC015g198/BscC001g552	11
Egg vs L2	Down	Molecular function	GO:0019104	DNA N-glycosylase activity	4/2494	5/7309	0.0492	BscC017g052/BscC014g132/BscC008g615/BscC012g660	4
Egg vs L2	Down	Molecular function	GO:0050145	nucleoside monophosphate kinase activity	4/2494	5/7309	0.0492	BscC004g222/BscC020g214/BscC016g395/BscC023g529	4
Egg vs L2	Down	Molecular function	GO:0016780	phosphotransferase activity, for other substituted phosphate groups	5/2494	7/7309	0.0499	BscC001g686/BscC007g168/BscC007g710/BscC020g612/BscC009g307	5
Egg vs L2	Up	Biological process	GO:0006412	translation	100/1578	194/4634	2.3e-07	BscC017g264/BscC017g386/BscC009g267/BscC001g073/BscC004g561/BscC001g870/BscC003g007/BscC018g340/BscC006g577/BscC022g042/BscC017g425/BscC004g722/BscC015g011/BscC011g592/BscC021g513/BscC014g040/BscC001g080/BscC020g671/BscC008g174/BscC008g170/BscC014g047/BscC012g055/BscC012g572/BscC001g365/BscC027g043/BscC022g039/BscC001g406/BscC014g608/BscC002g164/BscC015g363/BscC010g211/BscC021g223/BscC013g469/Bsc…	100
Egg vs L2	Up	Biological process	GO:0043604	amide biosynthetic process	107/1578	211/4634	2.53e-07	BscC017g264/BscC017g386/BscC009g267/BscC001g073/BscC004g561/BscC001g870/BscC003g007/BscC018g340/BscC006g577/BscC022g042/BscC017g425/BscC004g722/BscC015g011/BscC011g592/BscC021g513/BscC014g040/BscC001g080/BscC020g671/BscC008g174/BscC008g170/BscC014g047/BscC012g055/BscC012g572/BscC001g365/BscC027g043/BscC022g039/BscC001g406/BscC014g608/BscC002g164/BscC015g363/BscC010g211/BscC021g223/BscC013g469/Bsc…	107
Egg vs L2	Up	Biological process	GO:0043043	peptide biosynthetic process	101/1578	197/4634	2.81e-07	BscC017g264/BscC017g386/BscC009g267/BscC001g073/BscC004g561/BscC001g870/BscC003g007/BscC018g340/BscC006g577/BscC022g042/BscC017g425/BscC004g722/BscC015g011/BscC011g592/BscC021g513/BscC014g040/BscC001g080/BscC020g671/BscC008g174/BscC008g170/BscC014g047/BscC012g055/BscC012g572/BscC001g365/BscC027g043/BscC022g039/BscC001g406/BscC014g608/BscC002g164/BscC015g363/BscC010g211/BscC021g223/BscC013g469/Bsc…	101
Egg vs L2	Up	Biological process	GO:0006518	peptide metabolic process	104/1578	214/4634	4.88e-06	BscC017g264/BscC017g386/BscC009g267/BscC001g073/BscC004g561/BscC001g870/BscC003g007/BscC018g340/BscC006g577/BscC022g042/BscC017g425/BscC004g722/BscC015g011/BscC011g592/BscC021g513/BscC014g040/BscC001g080/BscC020g671/BscC008g174/BscC008g170/BscC014g047/BscC012g055/BscC012g572/BscC001g365/BscC027g043/BscC022g039/BscC001g406/BscC014g608/BscC002g164/BscC015g363/BscC010g211/BscC021g223/BscC013g469/Bsc…	104
Egg vs L2	Up	Biological process	GO:0043603	cellular amide metabolic process	112/1578	237/4634	1.1e-05	BscC017g264/BscC017g386/BscC009g267/BscC001g073/BscC004g561/BscC001g870/BscC003g007/BscC018g340/BscC006g577/BscC022g042/BscC017g425/BscC004g722/BscC015g011/BscC013g089/BscC011g592/BscC021g513/BscC014g040/BscC001g080/BscC020g671/BscC008g174/BscC008g170/BscC014g047/BscC012g055/BscC012g572/BscC001g365/BscC027g043/BscC022g039/BscC001g406/BscC014g608/BscC002g164/BscC015g363/BscC010g211/BscC021g223/Bsc…	112
Egg vs L2	Up	Biological process	GO:0007187	G protein-coupled receptor signaling pathway, coupled to cyclic nucleotide second messenger	7/1578	7/4634	0.000526	BscC009g410/BscC001g227/BscC021g113/BscC007g047/BscC011g291/BscC011g508/BscC005g576	7
Egg vs L2	Up	Biological process	GO:0007188	adenylate cyclase-modulating G protein-coupled receptor signaling pathway	7/1578	7/4634	0.000526	BscC009g410/BscC001g227/BscC021g113/BscC007g047/BscC011g291/BscC011g508/BscC005g576	7
Egg vs L2	Up	Biological process	GO:0023052	signaling	245/1578	614/4634	0.000667	BscC021g248/BscC010g155/BscC009g148/BscC021g125/BscC021g246/BscC006g054/BscC021g486/BscC005g800/BscC014g174/BscC007g532/BscC007g413/BscC007g093/BscC012g209/BscC022g165/BscC006g612/BscC023g418/BscC006g733/BscC022g280/BscC021g238/BscC021g236/BscC021g113/BscC006g188/BscC017g390/BscC020g432/BscC001g247/BscC003g197/BscC001g126/BscC024g229/BscC021g350/BscC011g508/BscC001g241/BscC016g351/BscC003g512/Bsc…	245
Egg vs L2	Up	Biological process	GO:0007154	cell communication	246/1578	619/4634	0.000859	BscC021g248/BscC010g155/BscC009g148/BscC021g125/BscC021g246/BscC006g054/BscC021g486/BscC005g800/BscC014g174/BscC007g532/BscC007g413/BscC007g093/BscC012g209/BscC022g165/BscC006g612/BscC023g418/BscC006g733/BscC022g280/BscC021g238/BscC021g236/BscC021g113/BscC006g188/BscC017g390/BscC021g472/BscC020g432/BscC001g247/BscC003g197/BscC001g126/BscC024g229/BscC021g350/BscC011g508/BscC001g241/BscC016g351/Bsc…	246
Egg vs L2	Up	Biological process	GO:0007165	signal transduction	241/1578	608/4634	0.00116	BscC021g248/BscC010g155/BscC009g148/BscC021g125/BscC021g246/BscC006g054/BscC021g486/BscC005g800/BscC014g174/BscC007g532/BscC007g413/BscC007g093/BscC012g209/BscC022g165/BscC006g612/BscC023g418/BscC006g733/BscC022g280/BscC021g236/BscC021g113/BscC006g188/BscC017g390/BscC020g432/BscC001g247/BscC003g197/BscC001g126/BscC024g229/BscC021g350/BscC011g508/BscC001g241/BscC016g351/BscC003g512/BscC016g237/Bsc…	241
Egg vs L2	Up	Biological process	GO:0006811	ion transport	154/1578	376/4634	0.00213	BscC009g301/BscC023g134/BscC003g080/BscC023g412/BscC021g366/BscC020g164/BscC006g692/BscC010g710/BscC001g191/BscC020g441/BscC021g123/BscC001g234/BscC018g105/BscC022g602/BscC001g473/BscC010g153/BscC001g232/BscC001g233/BscC021g082/BscC007g414/BscC022g204/BscC006g736/BscC005g084/BscC004g606/BscC015g012/BscC013g484/BscC024g052/BscC007g549/BscC002g603/BscC002g325/BscC006g060/BscC021g112/BscC024g347/Bsc…	154
Egg vs L2	Up	Biological process	GO:0050794	regulation of cellular process	386/1578	1020/4634	0.00225	BscC010g155/BscC009g148/BscC005g800/BscC007g532/BscC007g413/BscC008g464/BscC014g732/BscC006g612/BscC023g418/BscC006g733/BscC017g390/BscC024g226/BscC001g247/BscC003g197/BscC001g126/BscC024g229/BscC001g241/BscC016g351/BscC016g237/BscC002g161/BscC016g359/BscC002g163/BscC009g242/BscC005g828/BscC016g360/BscC008g205/BscC024g235/BscC009g234/BscC001g382/BscC020g098/BscC017g291/BscC001g263/BscC001g142/Bsc…	386
Egg vs L2	Up	Biological process	GO:0050896	response to stimulus	277/1578	715/4634	0.00245	BscC021g248/BscC010g155/BscC009g148/BscC021g125/BscC021g246/BscC006g054/BscC021g486/BscC005g800/BscC014g174/BscC007g532/BscC007g413/BscC007g093/BscC014g856/BscC012g209/BscC005g122/BscC022g165/BscC006g612/BscC023g418/BscC006g733/BscC022g280/BscC021g236/BscC021g113/BscC006g188/BscC017g390/BscC020g432/BscC001g247/BscC003g197/BscC001g126/BscC001g248/BscC024g229/BscC021g350/BscC011g508/BscC001g241/Bsc…	277
Egg vs L2	Up	Biological process	GO:0065007	biological regulation	408/1578	1084/4634	0.00258	BscC010g155/BscC009g148/BscC005g800/BscC007g532/BscC007g413/BscC008g464/BscC014g732/BscC006g612/BscC023g418/BscC006g733/BscC017g390/BscC024g226/BscC001g247/BscC003g197/BscC001g126/BscC024g229/BscC001g241/BscC016g351/BscC016g237/BscC002g161/BscC016g359/BscC002g163/BscC009g242/BscC005g828/BscC016g360/BscC008g205/BscC024g235/BscC009g234/BscC001g382/BscC020g098/BscC017g291/BscC001g263/BscC001g142/Bsc…	408
Egg vs L2	Up	Biological process	GO:0050789	regulation of biological process	393/1578	1042/4634	0.00269	BscC010g155/BscC009g148/BscC005g800/BscC007g532/BscC007g413/BscC008g464/BscC014g732/BscC006g612/BscC023g418/BscC006g733/BscC017g390/BscC024g226/BscC001g247/BscC003g197/BscC001g126/BscC024g229/BscC001g241/BscC016g351/BscC016g237/BscC002g161/BscC016g359/BscC002g163/BscC009g242/BscC005g828/BscC016g360/BscC008g205/BscC024g235/BscC009g234/BscC001g382/BscC020g098/BscC017g291/BscC001g263/BscC001g142/Bsc…	393
Egg vs L2	Up	Biological process	GO:0051056	regulation of small GTPase mediated signal transduction	22/1578	39/4634	0.00332	BscC023g397/BscC020g060/BscC007g726/BscC015g028/BscC023g396/BscC017g491/BscC023g114/BscC001g263/BscC001g165/BscC022g625/BscC007g448/BscC022g664/BscC022g138/BscC013g481/BscC024g198/BscC008g169/BscC003g667/BscC014g732/BscC024g235/BscC015g190/BscC023g527/BscC015g024	22
Egg vs L2	Up	Biological process	GO:0006414	translational elongation	9/1578	12/4634	0.0045	BscC001g260/BscC022g531/BscC022g480/BscC022g042/BscC024g280/BscC012g023/BscC010g098/BscC006g601/BscC011g592	9
Egg vs L2	Up	Biological process	GO:0070647	protein modification by small protein conjugation or removal	26/1578	49/4634	0.00457	BscC021g385/BscC022g129/BscC001g833/BscC021g017/BscC004g395/BscC007g509/BscC017g270/BscC005g811/BscC012g610/BscC012g630/BscC003g177/BscC020g138/BscC010g163/BscC003g677/BscC006g628/BscC022g810/BscC022g678/BscC002g381/BscC024g003/BscC015g041/BscC013g112/BscC022g393/BscC022g691/BscC013g273/BscC004g697/BscC019g401	26
Egg vs L2	Up	Biological process	GO:1902531	regulation of intracellular signal transduction	22/1578	40/4634	0.00504	BscC023g397/BscC020g060/BscC007g726/BscC015g028/BscC023g396/BscC017g491/BscC023g114/BscC001g263/BscC001g165/BscC022g625/BscC007g448/BscC022g664/BscC022g138/BscC013g481/BscC024g198/BscC008g169/BscC003g667/BscC014g732/BscC024g235/BscC015g190/BscC023g527/BscC015g024	22
Egg vs L2	Up	Biological process	GO:0034220	ion transmembrane transport	48/1578	103/4634	0.00516	BscC013g506/BscC009g301/BscC021g366/BscC020g164/BscC010g710/BscC001g291/BscC020g441/BscC006g152/BscC001g256/BscC001g257/BscC021g143/BscC003g440/BscC021g284/BscC022g008/BscC018g267/BscC001g255/BscC005g269/BscC022g246/BscC003g302/BscC006g736/BscC015g291/BscC022g244/BscC001g812/BscC022g102/BscC001g417/BscC022g267/BscC016g428/BscC006g598/BscC015g297/BscC001g163/BscC004g296/BscC019g086/BscC017g195/Bsc…	48
Egg vs L2	Up	Biological process	GO:0051716	cellular response to stimulus	256/1578	665/4634	0.00536	BscC021g248/BscC010g155/BscC009g148/BscC021g125/BscC021g246/BscC006g054/BscC021g486/BscC005g800/BscC014g174/BscC007g532/BscC007g413/BscC007g093/BscC014g856/BscC012g209/BscC005g122/BscC022g165/BscC006g612/BscC023g418/BscC006g733/BscC022g280/BscC021g236/BscC021g113/BscC006g188/BscC017g390/BscC020g432/BscC001g247/BscC003g197/BscC001g126/BscC024g229/BscC021g350/BscC011g508/BscC001g241/BscC016g351/Bsc…	256
Egg vs L2	Up	Biological process	GO:1901566	organonitrogen compound biosynthetic process	144/1578	358/4634	0.00652	BscC017g264/BscC017g386/BscC009g267/BscC001g073/BscC015g137/BscC004g561/BscC021g483/BscC001g870/BscC003g007/BscC018g340/BscC018g181/BscC006g577/BscC022g042/BscC017g425/BscC004g722/BscC015g011/BscC021g405/BscC011g592/BscC006g580/BscC021g513/BscC006g221/BscC014g040/BscC010g667/BscC001g080/BscC020g671/BscC008g174/BscC011g109/BscC008g170/BscC014g047/BscC012g055/BscC012g572/BscC001g365/BscC027g043/Bsc…	144
Egg vs L2	Up	Biological process	GO:0010467	gene expression	169/1578	429/4634	0.00871	BscC017g264/BscC009g422/BscC017g386/BscC009g267/BscC001g073/BscC004g561/BscC019g395/BscC004g282/BscC018g347/BscC014g850/BscC007g014/BscC001g870/BscC003g007/BscC018g340/BscC022g166/BscC006g577/BscC022g042/BscC017g425/BscC004g722/BscC015g011/BscC011g592/BscC021g513/BscC014g040/BscC001g080/BscC020g671/BscC008g450/BscC008g174/BscC008g170/BscC012g056/BscC014g047/BscC012g055/BscC012g572/BscC001g365/Bsc…	169
Egg vs L2	Up	Biological process	GO:0035556	intracellular signal transduction	87/1578	208/4634	0.0102	BscC013g208/BscC021g327/BscC009g148/BscC021g323/BscC021g486/BscC005g800/BscC007g413/BscC001g791/BscC023g052/BscC023g051/BscC014g139/BscC022g165/BscC007g572/BscC013g167/BscC002g551/BscC013g203/BscC022g120/BscC022g280/BscC004g720/BscC023g148/BscC023g149/BscC016g070/BscC006g021/BscC017g390/BscC004g391/BscC003g272/BscC020g234/BscC020g598/BscC001g325/BscC024g229/BscC016g351/BscC003g035/BscC003g474/Bsc…	87
Egg vs L2	Up	Biological process	GO:0006836	neurotransmitter transport	9/1578	13/4634	0.0102	BscC021g238/BscC012g162/BscC022g865/BscC006g023/BscC024g024/BscC012g604/BscC020g472/BscC006g544/BscC022g272	9
Egg vs L2	Up	Biological process	GO:0051179	localization	327/1578	874/4634	0.0114	BscC003g080/BscC001g471/BscC023g412/BscC021g366/BscC010g710/BscC020g441/BscC021g123/BscC001g234/BscC001g357/BscC021g240/BscC022g602/BscC005g246/BscC001g473/BscC010g153/BscC001g232/BscC020g448/BscC023g094/BscC001g233/BscC007g414/BscC005g242/BscC008g226/BscC005g241/BscC006g736/BscC013g483/BscC004g203/BscC013g484/BscC021g238/BscC007g549/BscC002g603/BscC006g060/BscC021g112/BscC021g233/BscC011g504/Bsc…	327
Egg vs L2	Up	Biological process	GO:0098660	inorganic ion transmembrane transport	41/1578	89/4634	0.0118	BscC013g506/BscC009g301/BscC021g366/BscC020g164/BscC010g710/BscC001g291/BscC006g152/BscC021g143/BscC003g440/BscC021g284/BscC022g008/BscC018g267/BscC022g246/BscC003g302/BscC006g736/BscC015g291/BscC022g244/BscC001g812/BscC022g102/BscC001g417/BscC022g267/BscC016g428/BscC006g598/BscC015g297/BscC001g163/BscC004g296/BscC019g086/BscC017g195/BscC020g232/BscC003g052/BscC007g588/BscC001g167/BscC022g213/Bsc…	41
Egg vs L2	Up	Biological process	GO:0098662	inorganic cation transmembrane transport	41/1578	89/4634	0.0118	BscC013g506/BscC009g301/BscC021g366/BscC020g164/BscC010g710/BscC001g291/BscC006g152/BscC021g143/BscC003g440/BscC021g284/BscC022g008/BscC018g267/BscC022g246/BscC003g302/BscC006g736/BscC015g291/BscC022g244/BscC001g812/BscC022g102/BscC001g417/BscC022g267/BscC016g428/BscC006g598/BscC015g297/BscC001g163/BscC004g296/BscC019g086/BscC017g195/BscC020g232/BscC003g052/BscC007g588/BscC001g167/BscC022g213/Bsc…	41
Egg vs L2	Up	Biological process	GO:0032989	cellular component morphogenesis	4/1578	4/4634	0.0134	BscC005g275/BscC008g058/BscC008g057/BscC003g189	4
Egg vs L2	Up	Biological process	GO:0000902	cell morphogenesis	4/1578	4/4634	0.0134	BscC005g275/BscC008g058/BscC008g057/BscC003g189	4
Egg vs L2	Up	Biological process	GO:0009653	anatomical structure morphogenesis	4/1578	4/4634	0.0134	BscC005g275/BscC008g058/BscC008g057/BscC003g189	4
Egg vs L2	Up	Biological process	GO:0044271	cellular nitrogen compound biosynthetic process	154/1578	392/4634	0.0135	BscC017g264/BscC017g386/BscC009g267/BscC001g073/BscC004g561/BscC021g483/BscC001g870/BscC003g007/BscC018g340/BscC006g577/BscC022g042/BscC017g425/BscC004g722/BscC015g011/BscC021g405/BscC011g592/BscC021g513/BscC006g221/BscC014g040/BscC001g080/BscC020g671/BscC019g260/BscC008g450/BscC008g174/BscC011g109/BscC008g170/BscC014g047/BscC012g055/BscC012g572/BscC001g365/BscC027g043/BscC012g618/BscC022g039/Bsc…	154
Egg vs L2	Up	Biological process	GO:0098655	cation transmembrane transport	41/1578	90/4634	0.0147	BscC013g506/BscC009g301/BscC021g366/BscC020g164/BscC010g710/BscC001g291/BscC006g152/BscC021g143/BscC003g440/BscC021g284/BscC022g008/BscC018g267/BscC022g246/BscC003g302/BscC006g736/BscC015g291/BscC022g244/BscC001g812/BscC022g102/BscC001g417/BscC022g267/BscC016g428/BscC006g598/BscC015g297/BscC001g163/BscC004g296/BscC019g086/BscC017g195/BscC020g232/BscC003g052/BscC007g588/BscC001g167/BscC022g213/Bsc…	41
Egg vs L2	Up	Biological process	GO:0006457	protein folding	30/1578	63/4634	0.0172	BscC001g171/BscC023g455/BscC024g018/BscC005g626/BscC001g753/BscC016g185/BscC012g122/BscC007g115/BscC003g103/BscC038g003/BscC011g612/BscC010g737/BscC019g234/BscC009g581/BscC004g147/BscC003g092/BscC009g395/BscC013g218/BscC017g270/BscC005g757/BscC012g134/BscC001g363/BscC027g044/BscC014g689/BscC005g112/BscC016g459/BscC011g083/BscC004g635/BscC009g091/BscC013g375	30
Egg vs L2	Up	Biological process	GO:0016579	protein deubiquitination	18/1578	34/4634	0.0177	BscC021g017/BscC007g509/BscC021g385/BscC012g610/BscC012g630/BscC022g129/BscC003g177/BscC020g138/BscC010g163/BscC003g677/BscC022g678/BscC002g381/BscC001g833/BscC015g041/BscC013g112/BscC022g393/BscC022g691/BscC004g697	18
Egg vs L2	Up	Biological process	GO:0009059	macromolecule biosynthetic process	144/1578	368/4634	0.0192	BscC017g264/BscC017g386/BscC009g267/BscC001g073/BscC015g137/BscC004g561/BscC001g870/BscC014g856/BscC003g007/BscC018g340/BscC018g181/BscC006g577/BscC022g042/BscC017g425/BscC004g722/BscC015g011/BscC011g592/BscC006g580/BscC021g513/BscC014g040/BscC010g667/BscC001g080/BscC020g671/BscC008g450/BscC008g174/BscC008g170/BscC014g047/BscC012g055/BscC012g572/BscC001g365/BscC027g043/BscC022g039/BscC018g352/Bsc…	144
Egg vs L2	Up	Biological process	GO:0048869	cellular developmental process	5/1578	6/4634	0.0196	BscC005g275/BscC008g058/BscC008g057/BscC002g163/BscC003g189	5
Egg vs L2	Up	Biological process	GO:0015672	monovalent inorganic cation transport	57/1578	133/4634	0.0199	BscC009g301/BscC023g412/BscC020g164/BscC006g692/BscC021g123/BscC020g761/BscC003g440/BscC021g284/BscC022g008/BscC022g602/BscC018g267/BscC022g246/BscC006g736/BscC015g291/BscC022g244/BscC002g231/BscC015g297/BscC024g052/BscC002g325/BscC017g195/BscC020g076/BscC020g232/BscC001g643/BscC003g157/BscC001g167/BscC020g518/BscC003g439/BscC024g223/BscC005g193/BscC008g177/BscC010g549/BscC013g506/BscC009g520/Bsc…	57
Egg vs L2	Up	Biological process	GO:0051234	establishment of localization	320/1578	863/4634	0.021	BscC003g080/BscC001g471/BscC023g412/BscC021g366/BscC010g710/BscC020g441/BscC021g123/BscC001g234/BscC001g357/BscC021g240/BscC022g602/BscC005g246/BscC001g473/BscC010g153/BscC001g232/BscC023g094/BscC001g233/BscC007g414/BscC005g242/BscC008g226/BscC005g241/BscC006g736/BscC013g483/BscC004g203/BscC013g484/BscC021g238/BscC007g549/BscC002g603/BscC006g060/BscC021g112/BscC021g233/BscC011g504/BscC024g347/Bsc…	320
Egg vs L2	Up	Biological process	GO:0048583	regulation of response to stimulus	24/1578	49/4634	0.0213	BscC023g397/BscC020g060/BscC007g726/BscC015g028/BscC023g396/BscC017g491/BscC023g114/BscC001g168/BscC001g263/BscC001g165/BscC022g625/BscC007g448/BscC022g664/BscC022g138/BscC013g481/BscC024g198/BscC008g169/BscC003g667/BscC014g732/BscC022g452/BscC024g235/BscC015g190/BscC023g527/BscC015g024	24
Egg vs L2	Up	Biological process	GO:0006810	transport	319/1578	862/4634	0.0238	BscC003g080/BscC001g471/BscC023g412/BscC021g366/BscC010g710/BscC020g441/BscC021g123/BscC001g234/BscC021g240/BscC022g602/BscC005g246/BscC001g473/BscC010g153/BscC001g232/BscC023g094/BscC001g233/BscC007g414/BscC005g242/BscC008g226/BscC005g241/BscC006g736/BscC013g483/BscC004g203/BscC013g484/BscC021g238/BscC007g549/BscC002g603/BscC006g060/BscC021g112/BscC021g233/BscC011g504/BscC024g347/BscC021g230/Bsc…	319
Egg vs L2	Up	Biological process	GO:0071103	DNA conformation change	12/1578	21/4634	0.0249	BscC018g065/BscC003g108/BscC016g091/BscC005g745/BscC013g530/BscC003g486/BscC013g174/BscC013g044/BscC018g048/BscC005g005/BscC003g487/BscC014g078	12
Egg vs L2	Up	Biological process	GO:0070646	protein modification by small protein removal	18/1578	35/4634	0.025	BscC021g017/BscC007g509/BscC021g385/BscC012g610/BscC012g630/BscC022g129/BscC003g177/BscC020g138/BscC010g163/BscC003g677/BscC022g678/BscC002g381/BscC001g833/BscC015g041/BscC013g112/BscC022g393/BscC022g691/BscC004g697	18
Egg vs L2	Up	Biological process	GO:1902600	proton transmembrane transport	15/1578	28/4634	0.0259	BscC013g506/BscC004g296/BscC006g152/BscC003g052/BscC021g143/BscC003g440/BscC022g008/BscC001g167/BscC022g246/BscC020g518/BscC003g439/BscC005g094/BscC022g244/BscC001g812/BscC022g371	15
Egg vs L2	Up	Biological process	GO:0034645	cellular macromolecule biosynthetic process	142/1578	366/4634	0.0271	BscC017g264/BscC017g386/BscC009g267/BscC001g073/BscC015g137/BscC004g561/BscC001g870/BscC014g856/BscC003g007/BscC018g340/BscC018g181/BscC006g577/BscC022g042/BscC017g425/BscC004g722/BscC015g011/BscC011g592/BscC006g580/BscC021g513/BscC014g040/BscC010g667/BscC001g080/BscC020g671/BscC008g450/BscC008g174/BscC008g170/BscC014g047/BscC012g055/BscC012g572/BscC001g365/BscC027g043/BscC022g039/BscC018g352/Bsc…	142
Egg vs L2	Up	Biological process	GO:0010646	regulation of cell communication	23/1578	48/4634	0.0319	BscC023g397/BscC020g060/BscC007g726/BscC015g028/BscC023g396/BscC017g491/BscC023g114/BscC001g168/BscC001g263/BscC001g165/BscC022g625/BscC007g448/BscC022g664/BscC022g138/BscC013g481/BscC024g198/BscC008g169/BscC003g667/BscC014g732/BscC024g235/BscC015g190/BscC023g527/BscC015g024	23
Egg vs L2	Up	Biological process	GO:0023051	regulation of signaling	23/1578	48/4634	0.0319	BscC023g397/BscC020g060/BscC007g726/BscC015g028/BscC023g396/BscC017g491/BscC023g114/BscC001g168/BscC001g263/BscC001g165/BscC022g625/BscC007g448/BscC022g664/BscC022g138/BscC013g481/BscC024g198/BscC008g169/BscC003g667/BscC014g732/BscC024g235/BscC015g190/BscC023g527/BscC015g024	23
Egg vs L2	Up	Biological process	GO:0009966	regulation of signal transduction	23/1578	48/4634	0.0319	BscC023g397/BscC020g060/BscC007g726/BscC015g028/BscC023g396/BscC017g491/BscC023g114/BscC001g168/BscC001g263/BscC001g165/BscC022g625/BscC007g448/BscC022g664/BscC022g138/BscC013g481/BscC024g198/BscC008g169/BscC003g667/BscC014g732/BscC024g235/BscC015g190/BscC023g527/BscC015g024	23
Egg vs L2	Up	Biological process	GO:0002376	immune system process	3/1578	3/4634	0.0394	BscC001g248/BscC007g487/BscC003g078	3
Egg vs L2	Up	Biological process	GO:0006955	immune response	3/1578	3/4634	0.0394	BscC001g248/BscC007g487/BscC003g078	3
Egg vs L2	Up	Biological process	GO:0009266	response to temperature stimulus	3/1578	3/4634	0.0394	BscC001g171/BscC003g092/BscC001g363	3
Egg vs L2	Up	Biological process	GO:0009312	oligosaccharide biosynthetic process	3/1578	3/4634	0.0394	BscC020g660/BscC021g339/BscC016g068	3
Egg vs L2	Up	Biological process	GO:0009408	response to heat	3/1578	3/4634	0.0394	BscC001g171/BscC003g092/BscC001g363	3
Egg vs L2	Up	Biological process	GO:0034067	protein localization to Golgi apparatus	3/1578	3/4634	0.0394	BscC015g350/BscC012g501/BscC008g558	3
Egg vs L2	Up	Biological process	GO:0009628	response to abiotic stimulus	3/1578	3/4634	0.0394	BscC001g171/BscC003g092/BscC001g363	3
Egg vs L2	Up	Biological process	GO:0070588	calcium ion transmembrane transport	7/1578	11/4634	0.0431	BscC022g213/BscC001g163/BscC021g366/BscC010g710/BscC022g102/BscC006g598/BscC007g588	7
Egg vs L2	Up	Biological process	GO:0046578	regulation of Ras protein signal transduction	16/1578	32/4634	0.045	BscC023g397/BscC020g060/BscC007g726/BscC023g396/BscC017g491/BscC023g114/BscC001g263/BscC001g165/BscC022g625/BscC022g664/BscC024g198/BscC008g169/BscC003g667/BscC014g732/BscC024g235/BscC015g190	16
Egg vs L2	Up	Biological process	GO:0006334	nucleosome assembly	6/1578	9/4634	0.0468	BscC018g065/BscC003g108/BscC016g091/BscC005g745/BscC013g044/BscC005g005	6
Egg vs L2	Up	Biological process	GO:0031497	chromatin assembly	6/1578	9/4634	0.0468	BscC018g065/BscC003g108/BscC016g091/BscC005g745/BscC013g044/BscC005g005	6
Egg vs L2	Up	Biological process	GO:0034728	nucleosome organization	6/1578	9/4634	0.0468	BscC018g065/BscC003g108/BscC016g091/BscC005g745/BscC013g044/BscC005g005	6
Egg vs L2	Up	Biological process	GO:0032012	regulation of ARF protein signal transduction	4/1578	5/4634	0.0488	BscC020g060/BscC022g664/BscC014g732/BscC001g263	4
Egg vs L2	Up	Biological process	GO:0046839	phospholipid dephosphorylation	5/1578	7/4634	0.0494	BscC022g005/BscC022g651/BscC012g567/BscC021g196/BscC020g669	5
Egg vs L2	Up	Biological process	GO:0046856	phosphatidylinositol dephosphorylation	5/1578	7/4634	0.0494	BscC022g005/BscC022g651/BscC012g567/BscC021g196/BscC020g669	5
Egg vs L2	Up	Biological process	GO:0034637	cellular carbohydrate biosynthetic process	5/1578	7/4634	0.0494	BscC017g483/BscC020g660/BscC022g228/BscC016g068/BscC018g158	5
Egg vs L2	Up	Cellular component	GO:0005840	ribosome	74/949	130/2727	1.06e-07	BscC017g264/BscC009g267/BscC001g073/BscC004g561/BscC021g441/BscC003g162/BscC020g489/BscC012g684/BscC012g123/BscC001g870/BscC011g397/BscC018g340/BscC003g568/BscC001g799/BscC010g080/BscC006g577/BscC022g480/BscC022g481/BscC022g042/BscC017g425/BscC004g722/BscC014g040/BscC001g080/BscC021g433/BscC020g671/BscC006g384/BscC009g056/BscC008g174/BscC001g687/BscC004g190/BscC012g135/BscC021g031/BscC018g431/Bsc…	74
Egg vs L2	Up	Cellular component	GO:0043228	non-membrane-bounded organelle	139/949	316/2727	0.000203	BscC017g264/BscC009g267/BscC009g300/BscC001g073/BscC004g561/BscC012g684/BscC005g762/BscC005g644/BscC001g870/BscC008g501/BscC018g340/BscC008g500/BscC018g065/BscC011g116/BscC006g577/BscC022g042/BscC017g425/BscC004g722/BscC014g040/BscC001g080/BscC020g671/BscC008g174/BscC020g554/BscC020g555/BscC008g170/BscC014g047/BscC012g055/BscC012g572/BscC001g365/BscC027g043/BscC011g343/BscC001g406/BscC014g608/Bsc…	139
Egg vs L2	Up	Cellular component	GO:0043232	intracellular non-membrane-bounded organelle	139/949	316/2727	0.000203	BscC017g264/BscC009g267/BscC009g300/BscC001g073/BscC004g561/BscC012g684/BscC005g762/BscC005g644/BscC001g870/BscC008g501/BscC018g340/BscC008g500/BscC018g065/BscC011g116/BscC006g577/BscC022g042/BscC017g425/BscC004g722/BscC014g040/BscC001g080/BscC020g671/BscC008g174/BscC020g554/BscC020g555/BscC008g170/BscC014g047/BscC012g055/BscC012g572/BscC001g365/BscC027g043/BscC011g343/BscC001g406/BscC014g608/Bsc…	139
Egg vs L2	Up	Cellular component	GO:0098797	plasma membrane protein complex	28/949	50/2727	0.00158	BscC021g366/BscC010g710/BscC021g123/BscC020g761/BscC020g024/BscC020g686/BscC020g743/BscC001g836/BscC008g204/BscC003g566/BscC022g102/BscC006g598/BscC010g243/BscC011g603/BscC024g007/BscC011g605/BscC011g604/BscC003g695/BscC014g781/BscC011g124/BscC001g744/BscC004g817/BscC005g193/BscC004g617/BscC010g549/BscC023g403/BscC022g010/BscC014g828	28
Egg vs L2	Up	Cellular component	GO:0043235	receptor complex	9/949	11/2727	0.00191	BscC001g836/BscC003g566/BscC001g744/BscC004g817/BscC011g603/BscC011g605/BscC023g403/BscC012g598/BscC003g695	9
Egg vs L2	Up	Cellular component	GO:0005886	plasma membrane	47/949	96/2727	0.00254	BscC021g366/BscC010g710/BscC021g463/BscC021g123/BscC001g234/BscC020g761/BscC020g024/BscC005g788/BscC020g686/BscC014g174/BscC020g743/BscC001g232/BscC001g233/BscC001g836/BscC012g509/BscC008g204/BscC003g566/BscC016g324/BscC022g386/BscC022g102/BscC006g598/BscC006g234/BscC006g017/BscC009g278/BscC010g243/BscC011g603/BscC024g007/BscC011g605/BscC011g604/BscC003g695/BscC014g640/BscC001g881/BscC014g781/Bsc…	47
Egg vs L2	Up	Cellular component	GO:0071944	cell periphery	49/949	102/2727	0.0034	BscC021g366/BscC010g710/BscC021g123/BscC001g234/BscC020g761/BscC020g686/BscC014g174/BscC001g232/BscC001g233/BscC001g836/BscC003g566/BscC006g017/BscC014g640/BscC001g881/BscC005g793/BscC005g193/BscC013g299/BscC010g549/BscC014g808/BscC021g345/BscC021g463/BscC020g024/BscC005g788/BscC020g743/BscC012g509/BscC008g204/BscC016g324/BscC022g386/BscC022g102/BscC006g598/BscC006g234/BscC009g278/BscC010g243/Bsc…	49
Egg vs L2	Up	Cellular component	GO:0098802	plasma membrane signaling receptor complex	8/949	10/2727	0.00456	BscC001g836/BscC003g566/BscC001g744/BscC004g817/BscC011g603/BscC011g605/BscC023g403/BscC003g695	8
Egg vs L2	Up	Cellular component	GO:0005615	extracellular space	28/949	53/2727	0.00494	BscC021g225/BscC021g224/BscC021g024/BscC014g110/BscC008g084/BscC003g388/BscC014g111/BscC008g642/BscC013g368/BscC013g367/BscC004g602/BscC009g157/BscC002g249/BscC020g031/BscC006g188/BscC014g181/BscC009g156/BscC014g180/BscC009g155/BscC008g031/BscC008g030/BscC020g258/BscC020g259/BscC005g017/BscC014g068/BscC003g018/BscC008g674/BscC016g439	28
Egg vs L2	Up	Cellular component	GO:0044391	ribosomal subunit	11/949	16/2727	0.00577	BscC011g397/BscC015g227/BscC011g376/BscC002g023/BscC022g481/BscC002g331/BscC004g190/BscC017g425/BscC021g031/BscC012g684/BscC005g334	11
Egg vs L2	Up	Cellular component	GO:1990351	transporter complex	20/949	36/2727	0.0082	BscC010g243/BscC021g366/BscC010g710/BscC021g123/BscC011g603/BscC020g761/BscC020g024/BscC011g605/BscC020g743/BscC014g781/BscC001g836/BscC008g204/BscC001g744/BscC004g817/BscC005g193/BscC022g102/BscC006g598/BscC010g549/BscC023g403/BscC014g828	20
Egg vs L2	Up	Cellular component	GO:1902495	transmembrane transporter complex	20/949	36/2727	0.0082	BscC010g243/BscC021g366/BscC010g710/BscC021g123/BscC011g603/BscC020g761/BscC020g024/BscC011g605/BscC020g743/BscC014g781/BscC001g836/BscC008g204/BscC001g744/BscC004g817/BscC005g193/BscC022g102/BscC006g598/BscC010g549/BscC023g403/BscC014g828	20
Egg vs L2	Up	Cellular component	GO:0034702	ion channel complex	18/949	33/2727	0.0152	BscC021g366/BscC010g710/BscC021g123/BscC011g603/BscC020g761/BscC020g024/BscC011g605/BscC020g743/BscC014g781/BscC001g836/BscC008g204/BscC001g744/BscC004g817/BscC005g193/BscC022g102/BscC006g598/BscC023g403/BscC014g828	18
Egg vs L2	Up	Cellular component	GO:0098796	membrane protein complex	55/949	125/2727	0.0183	BscC021g366/BscC020g284/BscC010g710/BscC021g123/BscC020g761/BscC020g686/BscC003g440/BscC022g008/BscC001g836/BscC008g226/BscC003g566/BscC010g717/BscC021g230/BscC022g834/BscC001g167/BscC003g439/BscC005g193/BscC002g485/BscC022g196/BscC010g549/BscC022g190/BscC013g506/BscC006g671/BscC006g152/BscC020g024/BscC021g143/BscC020g743/BscC020g229/BscC001g057/BscC008g204/BscC008g006/BscC022g102/BscC006g598/Bsc…	55
Egg vs L2	Up	Cellular component	GO:0015934	large ribosomal subunit	6/949	8/2727	0.0244	BscC015g227/BscC011g376/BscC002g023/BscC022g481/BscC017g425/BscC021g031	6
Egg vs L2	Up	Cellular component	GO:0005892	acetylcholine-gated channel complex	6/949	8/2727	0.0244	BscC001g836/BscC001g744/BscC004g817/BscC011g603/BscC011g605/BscC023g403	6
Egg vs L2	Up	Cellular component	GO:0033179	proton-transporting V-type ATPase, V0 domain	7/949	10/2727	0.025	BscC013g506/BscC004g296/BscC003g439/BscC021g143/BscC022g371/BscC003g440/BscC001g167	7
Egg vs L2	Up	Cellular component	GO:0031012	extracellular matrix	10/949	17/2727	0.0364	BscC003g459/BscC023g324/BscC011g104/BscC006g188/BscC019g274/BscC015g206/BscC004g084/BscC015g196/BscC007g116/BscC005g027	10
Egg vs L2	Up	Cellular component	GO:0005887	integral component of plasma membrane	19/949	38/2727	0.0374	BscC010g243/BscC021g123/BscC011g603/BscC020g761/BscC020g024/BscC011g605/BscC014g174/BscC020g743/BscC003g695/BscC014g781/BscC001g836/BscC008g204/BscC003g566/BscC001g744/BscC004g817/BscC005g193/BscC010g549/BscC023g403/BscC014g828	19
Egg vs L2	Up	Cellular component	GO:0031226	intrinsic component of plasma membrane	19/949	38/2727	0.0374	BscC010g243/BscC021g123/BscC011g603/BscC020g761/BscC020g024/BscC011g605/BscC014g174/BscC020g743/BscC003g695/BscC014g781/BscC001g836/BscC008g204/BscC003g566/BscC001g744/BscC004g817/BscC005g193/BscC010g549/BscC023g403/BscC014g828	19
Egg vs L2	Up	Cellular component	GO:0016011	dystroglycan complex	3/949	3/2727	0.0421	BscC004g617/BscC024g007/BscC020g686	3
Egg vs L2	Up	Cellular component	GO:0016012	sarcoglycan complex	3/949	3/2727	0.0421	BscC004g617/BscC024g007/BscC020g686	3
Egg vs L2	Up	Cellular component	GO:0033176	proton-transporting V-type ATPase complex	8/949	13/2727	0.0443	BscC013g506/BscC004g296/BscC003g439/BscC005g094/BscC021g143/BscC022g371/BscC003g440/BscC001g167	8
Egg vs L2	Up	Cellular component	GO:0045202	synapse	12/949	22/2727	0.0447	BscC021g238/BscC012g509/BscC009g278/BscC018g252/BscC008g114/BscC021g463/BscC012g513/BscC001g234/BscC020g277/BscC001g232/BscC001g881/BscC001g233	12
Egg vs L2	Up	Molecular function	GO:0005515	protein binding	794/2524	1983/7309	1.15e-09	BscC009g026/BscC009g267/BscC007g658/BscC009g023/BscC005g800/BscC001g113/BscC007g413/BscC022g845/BscC022g600/BscC014g858/BscC018g065/BscC014g614/BscC023g416/BscC009g020/BscC002g395/BscC006g611/BscC009g015/BscC017g273/BscC009g017/BscC001g361/BscC009g010/BscC007g662/BscC022g837/BscC003g196/BscC022g838/BscC001g126/BscC001g363/BscC001g121/BscC022g835/BscC006g628/BscC024g224/BscC014g603/BscC002g163/Bsc…	794
Egg vs L2	Up	Molecular function	GO:0003735	structural constituent of ribosome	73/2524	128/7309	1.27e-07	BscC017g264/BscC009g267/BscC001g073/BscC004g561/BscC021g441/BscC003g162/BscC020g489/BscC012g123/BscC001g870/BscC011g397/BscC018g340/BscC003g568/BscC001g799/BscC010g080/BscC006g577/BscC022g480/BscC022g481/BscC022g042/BscC017g425/BscC004g722/BscC014g040/BscC001g080/BscC021g433/BscC020g671/BscC006g384/BscC009g056/BscC008g174/BscC001g687/BscC004g190/BscC012g135/BscC021g031/BscC018g431/BscC008g170/Bsc…	73
Egg vs L2	Up	Molecular function	GO:0005488	binding	1777/2524	4864/7309	1.95e-07	BscC009g026/BscC005g809/BscC017g261/BscC009g023/BscC005g800/BscC014g850/BscC007g413/BscC014g856/BscC008g226/BscC008g225/BscC022g600/BscC014g858/BscC018g065/BscC018g066/BscC014g854/BscC023g416/BscC002g155/BscC002g152/BscC009g020/BscC002g159/BscC006g611/BscC009g015/BscC001g360/BscC017g273/BscC009g017/BscC001g361/BscC009g010/BscC001g366/BscC024g227/BscC024g229/BscC001g363/BscC006g629/BscC014g845/Bsc…	1777
Egg vs L2	Up	Molecular function	GO:0030695	GTPase regulator activity	16/2524	21/7309	0.000115	BscC002g306/BscC015g028/BscC020g501/BscC020g733/BscC007g448/BscC022g769/BscC012g186/BscC005g165/BscC024g032/BscC022g138/BscC013g481/BscC003g678/BscC001g238/BscC023g527/BscC015g154/BscC015g024	16
Egg vs L2	Up	Molecular function	GO:0003779	actin binding	27/2524	44/7309	0.000242	BscC002g336/BscC005g605/BscC009g001/BscC012g566/BscC012g685/BscC024g231/BscC014g215/BscC002g335/BscC012g174/BscC006g061/BscC004g375/BscC023g049/BscC020g075/BscC006g441/BscC006g440/BscC009g453/BscC014g141/BscC024g129/BscC016g174/BscC022g415/BscC001g200/BscC005g275/BscC008g058/BscC008g057/BscC024g224/BscC014g603/BscC013g495	27
Egg vs L2	Up	Molecular function	GO:0008047	enzyme activator activity	16/2524	22/7309	0.000286	BscC015g028/BscC020g501/BscC007g448/BscC022g769/BscC012g186/BscC011g463/BscC005g165/BscC024g032/BscC022g138/BscC013g481/BscC001g238/BscC023g527/BscC004g227/BscC004g238/BscC015g154/BscC015g024	16
Egg vs L2	Up	Molecular function	GO:0005096	GTPase activator activity	13/2524	17/7309	0.0005	BscC015g028/BscC020g501/BscC007g448/BscC022g769/BscC012g186/BscC005g165/BscC024g032/BscC022g138/BscC013g481/BscC001g238/BscC023g527/BscC015g154/BscC015g024	13
Egg vs L2	Up	Molecular function	GO:0051082	unfolded protein binding	22/2524	35/7309	0.000565	BscC001g171/BscC003g092/BscC009g395/BscC023g455/BscC001g753/BscC016g185/BscC005g757/BscC012g134/BscC001g363/BscC012g122/BscC007g115/BscC027g044/BscC003g103/BscC014g689/BscC005g112/BscC038g003/BscC016g459/BscC009g581/BscC011g083/BscC004g635/BscC009g091/BscC013g375	22
Egg vs L2	Up	Molecular function	GO:0008092	cytoskeletal protein binding	42/2524	80/7309	0.000683	BscC002g336/BscC010g635/BscC005g605/BscC009g001/BscC005g843/BscC012g566/BscC012g685/BscC005g201/BscC018g322/BscC024g231/BscC014g215/BscC006g211/BscC011g390/BscC002g335/BscC011g372/BscC002g525/BscC012g174/BscC006g061/BscC004g375/BscC023g049/BscC020g075/BscC006g441/BscC006g440/BscC009g453/BscC014g141/BscC024g129/BscC016g174/BscC022g415/BscC014g224/BscC012g530/BscC024g208/BscC001g200/BscC005g275/Bsc…	42
Egg vs L2	Up	Molecular function	GO:0046872	metal ion binding	408/2524	1050/7309	0.000878	BscC007g658/BscC005g809/BscC017g261/BscC001g477/BscC022g845/BscC022g721/BscC018g066/BscC008g585/BscC014g854/BscC008g462/BscC018g183/BscC010g026/BscC009g256/BscC001g360/BscC009g373/BscC017g393/BscC003g071/BscC003g073/BscC009g254/BscC001g366/BscC022g833/BscC022g834/BscC022g835/BscC006g628/BscC008g455/BscC016g237/BscC008g212/BscC002g044/BscC002g163/BscC006g622/BscC009g127/BscC022g705/BscC022g703/Bsc…	408
Egg vs L2	Up	Molecular function	GO:0043169	cation binding	412/2524	1063/7309	0.00104	BscC007g658/BscC005g809/BscC017g261/BscC001g477/BscC022g845/BscC022g721/BscC018g066/BscC008g585/BscC014g854/BscC008g462/BscC018g183/BscC010g026/BscC009g256/BscC001g360/BscC009g373/BscC017g393/BscC003g071/BscC003g073/BscC009g254/BscC001g366/BscC022g833/BscC022g834/BscC022g835/BscC006g628/BscC008g455/BscC016g237/BscC008g212/BscC002g044/BscC002g163/BscC006g622/BscC009g127/BscC022g705/BscC022g703/Bsc…	412
Egg vs L2	Up	Molecular function	GO:0060589	nucleoside-triphosphatase regulator activity	18/2524	28/7309	0.00123	BscC002g306/BscC015g028/BscC010g588/BscC020g501/BscC020g733/BscC007g448/BscC022g769/BscC012g186/BscC011g463/BscC005g165/BscC024g032/BscC022g138/BscC013g481/BscC003g678/BscC001g238/BscC023g527/BscC015g154/BscC015g024	18
Egg vs L2	Up	Molecular function	GO:0004112	cyclic-nucleotide phosphodiesterase activity	6/2524	6/7309	0.00169	BscC003g512/BscC013g216/BscC017g291/BscC022g014/BscC001g241/BscC001g860	6
Egg vs L2	Up	Molecular function	GO:0004114	3',5'-cyclic-nucleotide phosphodiesterase activity	6/2524	6/7309	0.00169	BscC003g512/BscC013g216/BscC017g291/BscC022g014/BscC001g241/BscC001g860	6
Egg vs L2	Up	Molecular function	GO:0015318	inorganic molecular entity transmembrane transporter activity	143/2524	342/7309	0.00248	BscC009g301/BscC012g162/BscC023g134/BscC013g408/BscC023g412/BscC021g366/BscC020g164/BscC006g692/BscC010g710/BscC020g441/BscC021g123/BscC001g234/BscC018g226/BscC018g105/BscC021g240/BscC022g602/BscC001g473/BscC010g153/BscC001g232/BscC001g233/BscC007g414/BscC006g736/BscC005g084/BscC012g604/BscC004g606/BscC015g012/BscC013g484/BscC024g052/BscC007g549/BscC002g603/BscC002g325/BscC006g060/BscC024g347/Bsc…	143
Egg vs L2	Up	Molecular function	GO:0035091	phosphatidylinositol binding	13/2524	19/7309	0.00267	BscC021g212/BscC004g790/BscC005g327/BscC007g760/BscC001g126/BscC020g202/BscC018g196/BscC013g498/BscC013g203/BscC023g107/BscC019g006/BscC006g226/BscC024g195	13
Egg vs L2	Up	Molecular function	GO:0005198	structural molecule activity	132/2524	314/7309	0.00284	BscC017g264/BscC009g267/BscC001g073/BscC004g561/BscC001g198/BscC005g644/BscC001g870/BscC001g199/BscC016g222/BscC006g618/BscC016g224/BscC008g501/BscC018g340/BscC008g500/BscC011g079/BscC008g223/BscC014g855/BscC006g577/BscC022g042/BscC017g425/BscC004g722/BscC002g206/BscC013g417/BscC014g040/BscC001g080/BscC020g671/BscC008g174/BscC008g170/BscC014g047/BscC012g055/BscC012g572/BscC001g365/BscC027g043/Bsc…	132
Egg vs L2	Up	Molecular function	GO:0003682	chromatin binding	7/2524	8/7309	0.00325	BscC022g500/BscC009g039/BscC009g365/BscC012g127/BscC012g115/BscC022g351/BscC001g396	7
Egg vs L2	Up	Molecular function	GO:0005044	scavenger receptor activity	5/2524	5/7309	0.0049	BscC011g441/BscC005g156/BscC011g444/BscC001g248/BscC003g078	5
Egg vs L2	Up	Molecular function	GO:0038024	cargo receptor activity	5/2524	5/7309	0.0049	BscC011g441/BscC005g156/BscC011g444/BscC001g248/BscC003g078	5
Egg vs L2	Up	Molecular function	GO:0051020	GTPase binding	31/2524	61/7309	0.00624	BscC023g397/BscC020g060/BscC001g471/BscC023g396/BscC021g323/BscC023g114/BscC018g027/BscC020g101/BscC022g625/BscC009g329/BscC020g668/BscC022g664/BscC024g198/BscC008g169/BscC003g667/BscC014g732/BscC015g171/BscC024g235/BscC015g190/BscC004g203/BscC012g174/BscC015g347/BscC004g376/BscC004g375/BscC007g726/BscC017g491/BscC011g602/BscC001g263/BscC011g408/BscC001g165/BscC002g262	31
Egg vs L2	Up	Molecular function	GO:0043167	ion binding	809/2524	2213/7309	0.00898	BscC007g658/BscC005g809/BscC017g261/BscC008g461/BscC007g413/BscC022g845/BscC014g856/BscC008g226/BscC008g225/BscC018g066/BscC014g854/BscC008g462/BscC002g155/BscC002g152/BscC009g256/BscC001g360/BscC009g017/BscC009g254/BscC001g366/BscC024g227/BscC001g126/BscC024g229/BscC016g230/BscC022g833/BscC001g363/BscC022g834/BscC022g835/BscC006g629/BscC006g628/BscC014g847/BscC018g076/BscC008g455/BscC016g237/Bsc…	809
Egg vs L2	Up	Molecular function	GO:0022803	passive transmembrane transporter activity	95/2524	225/7309	0.00901	BscC009g301/BscC023g134/BscC013g408/BscC023g412/BscC021g366/BscC020g164/BscC006g692/BscC010g710/BscC021g123/BscC005g849/BscC001g234/BscC020g761/BscC020g245/BscC021g284/BscC021g240/BscC022g008/BscC022g602/BscC001g473/BscC001g232/BscC005g325/BscC018g267/BscC001g233/BscC007g414/BscC007g050/BscC006g736/BscC015g291/BscC004g606/BscC015g012/BscC017g345/BscC015g297/BscC013g484/BscC024g052/BscC007g549/Bsc…	95
Egg vs L2	Up	Molecular function	GO:0015267	channel activity	95/2524	225/7309	0.00901	BscC009g301/BscC023g134/BscC013g408/BscC023g412/BscC021g366/BscC020g164/BscC006g692/BscC010g710/BscC021g123/BscC005g849/BscC001g234/BscC020g761/BscC020g245/BscC021g284/BscC021g240/BscC022g008/BscC022g602/BscC001g473/BscC001g232/BscC005g325/BscC018g267/BscC001g233/BscC007g414/BscC007g050/BscC006g736/BscC015g291/BscC004g606/BscC015g012/BscC017g345/BscC015g297/BscC013g484/BscC024g052/BscC007g549/Bsc…	95
Egg vs L2	Up	Molecular function	GO:0005216	ion channel activity	95/2524	225/7309	0.00901	BscC009g301/BscC023g134/BscC013g408/BscC023g412/BscC021g366/BscC020g164/BscC006g692/BscC010g710/BscC021g123/BscC005g849/BscC001g234/BscC020g761/BscC020g245/BscC021g284/BscC021g240/BscC022g008/BscC022g602/BscC001g473/BscC001g232/BscC005g325/BscC018g267/BscC001g233/BscC007g414/BscC007g050/BscC006g736/BscC015g291/BscC004g606/BscC015g012/BscC017g345/BscC015g297/BscC013g484/BscC024g052/BscC007g549/Bsc…	95
Egg vs L2	Up	Molecular function	GO:0019899	enzyme binding	37/2524	77/7309	0.00951	BscC023g397/BscC020g060/BscC001g471/BscC023g396/BscC021g323/BscC023g114/BscC018g027/BscC020g101/BscC022g625/BscC009g329/BscC020g668/BscC022g664/BscC011g297/BscC024g198/BscC008g169/BscC003g667/BscC014g732/BscC015g171/BscC024g235/BscC015g190/BscC002g372/BscC004g203/BscC012g174/BscC015g347/BscC004g376/BscC004g375/BscC007g726/BscC017g491/BscC011g602/BscC001g263/BscC011g408/BscC001g165/BscC011g522/Bsc…	37
Egg vs L2	Up	Molecular function	GO:0022890	inorganic cation transmembrane transporter activity	92/2524	219/7309	0.0117	BscC009g301/BscC012g162/BscC023g412/BscC021g366/BscC020g164/BscC006g692/BscC010g710/BscC021g320/BscC021g123/BscC021g321/BscC001g234/BscC020g761/BscC018g226/BscC018g105/BscC003g440/BscC021g284/BscC022g008/BscC022g602/BscC010g153/BscC001g232/BscC018g267/BscC001g233/BscC006g736/BscC015g291/BscC012g604/BscC016g428/BscC002g231/BscC015g297/BscC024g052/BscC002g325/BscC006g060/BscC001g163/BscC006g023/Bsc…	92
Egg vs L2	Up	Molecular function	GO:0031267	small GTPase binding	22/2524	42/7309	0.0129	BscC012g174/BscC023g397/BscC015g347/BscC004g375/BscC007g726/BscC001g471/BscC023g396/BscC017g491/BscC023g114/BscC018g027/BscC011g602/BscC001g165/BscC022g625/BscC009g329/BscC024g198/BscC008g169/BscC003g667/BscC015g171/BscC024g235/BscC015g190/BscC002g262/BscC004g203	22
Egg vs L2	Up	Molecular function	GO:0017016	Ras GTPase binding	22/2524	42/7309	0.0129	BscC012g174/BscC023g397/BscC015g347/BscC004g375/BscC007g726/BscC001g471/BscC023g396/BscC017g491/BscC023g114/BscC018g027/BscC011g602/BscC001g165/BscC022g625/BscC009g329/BscC024g198/BscC008g169/BscC003g667/BscC015g171/BscC024g235/BscC015g190/BscC002g262/BscC004g203	22
Egg vs L2	Up	Molecular function	GO:0005261	cation channel activity	57/2524	129/7309	0.0138	BscC009g301/BscC023g412/BscC021g366/BscC020g164/BscC006g692/BscC010g710/BscC021g123/BscC001g234/BscC020g761/BscC021g284/BscC022g008/BscC022g602/BscC001g232/BscC018g267/BscC001g233/BscC006g736/BscC015g291/BscC015g297/BscC024g052/BscC002g325/BscC001g163/BscC017g195/BscC020g076/BscC020g232/BscC001g643/BscC007g588/BscC003g157/BscC001g881/BscC024g223/BscC005g193/BscC008g177/BscC009g520/BscC021g463/Bsc…	57
Egg vs L2	Up	Molecular function	GO:0004674	protein serine/threonine kinase activity	29/2524	59/7309	0.0141	BscC009g202/BscC006g110/BscC006g197/BscC001g390/BscC020g564/BscC020g202/BscC007g413/BscC001g737/BscC003g549/BscC004g605/BscC004g667/BscC015g135/BscC015g049/BscC004g399/BscC006g140/BscC023g148/BscC003g292/BscC001g764/BscC012g598/BscC021g097/BscC021g350/BscC005g630/BscC014g222/BscC016g416/BscC022g432/BscC009g270/BscC017g238/BscC015g042/BscC014g708	29
Egg vs L2	Up	Molecular function	GO:0008443	phosphofructokinase activity	4/2524	4/7309	0.0142	BscC023g127/BscC005g281/BscC006g079/BscC022g679	4
Egg vs L2	Up	Molecular function	GO:0008081	phosphoric diester hydrolase activity	14/2524	24/7309	0.0143	BscC013g216/BscC017g291/BscC006g021/BscC003g272/BscC001g241/BscC020g668/BscC001g860/BscC003g512/BscC005g122/BscC007g572/BscC022g014/BscC013g203/BscC010g537/BscC004g314	14
Egg vs L2	Up	Molecular function	GO:0005509	calcium ion binding	88/2524	210/7309	0.0145	BscC007g658/BscC007g614/BscC015g219/BscC017g261/BscC019g274/BscC010g710/BscC004g084/BscC020g485/BscC011g514/BscC014g772/BscC020g686/BscC012g122/BscC003g287/BscC022g647/BscC003g208/BscC014g854/BscC024g015/BscC007g494/BscC009g182/BscC009g581/BscC006g019/BscC011g471/BscC006g017/BscC004g597/BscC012g050/BscC006g188/BscC017g393/BscC020g197/BscC006g021/BscC015g206/BscC019g261/BscC021g431/BscC018g236/Bsc…	88
Egg vs L2	Up	Molecular function	GO:0015075	ion transmembrane transporter activity	147/2524	368/7309	0.0151	BscC009g301/BscC012g162/BscC023g134/BscC013g408/BscC003g080/BscC023g412/BscC021g366/BscC020g164/BscC006g692/BscC010g710/BscC001g191/BscC020g441/BscC021g123/BscC001g234/BscC018g226/BscC018g105/BscC021g240/BscC022g602/BscC001g473/BscC010g153/BscC001g232/BscC001g233/BscC007g414/BscC006g736/BscC005g084/BscC012g604/BscC004g606/BscC015g012/BscC013g484/BscC024g052/BscC007g549/BscC002g603/BscC002g325/Bsc…	147
Egg vs L2	Up	Molecular function	GO:0101005	ubiquitinyl hydrolase activity	18/2524	34/7309	0.0207	BscC021g017/BscC007g509/BscC021g385/BscC012g610/BscC012g630/BscC022g129/BscC003g177/BscC020g138/BscC010g163/BscC003g677/BscC022g678/BscC002g381/BscC001g833/BscC015g041/BscC013g112/BscC022g393/BscC022g691/BscC004g697	18
Egg vs L2	Up	Molecular function	GO:0019783	ubiquitin-like protein-specific protease activity	18/2524	34/7309	0.0207	BscC021g017/BscC007g509/BscC021g385/BscC012g610/BscC012g630/BscC022g129/BscC003g177/BscC020g138/BscC010g163/BscC003g677/BscC022g678/BscC002g381/BscC001g833/BscC015g041/BscC013g112/BscC022g393/BscC022g691/BscC004g697	18
Egg vs L2	Up	Molecular function	GO:0036459	thiol-dependent ubiquitinyl hydrolase activity	18/2524	34/7309	0.0207	BscC021g017/BscC007g509/BscC021g385/BscC012g610/BscC012g630/BscC022g129/BscC003g177/BscC020g138/BscC010g163/BscC003g677/BscC022g678/BscC002g381/BscC001g833/BscC015g041/BscC013g112/BscC022g393/BscC022g691/BscC004g697	18
Egg vs L2	Up	Molecular function	GO:0016818	hydrolase activity, acting on acid anhydrides, in phosphorus-containing anhydrides	105/2524	259/7309	0.0235	BscC006g052/BscC009g300/BscC003g486/BscC005g763/BscC005g762/BscC005g644/BscC001g078/BscC003g487/BscC014g856/BscC008g226/BscC008g501/BscC003g522/BscC008g500/BscC022g166/BscC017g424/BscC006g211/BscC009g410/BscC021g514/BscC021g113/BscC020g153/BscC010g700/BscC012g215/BscC008g295/BscC011g508/BscC016g230/BscC022g554/BscC011g343/BscC001g403/BscC012g579/BscC013g530/BscC002g614/BscC007g636/BscC001g092/Bsc…	105
Egg vs L2	Up	Molecular function	GO:0016884	carbon-nitrogen ligase activity, with glutamine as amido-N-donor	7/2524	10/7309	0.024	BscC014g019/BscC018g121/BscC011g555/BscC022g485/BscC011g559/BscC017g215/BscC021g318	7
Egg vs L2	Up	Molecular function	GO:0046873	metal ion transmembrane transporter activity	66/2524	156/7309	0.0251	BscC009g301/BscC012g162/BscC023g412/BscC021g366/BscC020g164/BscC006g692/BscC010g710/BscC021g123/BscC020g761/BscC018g105/BscC021g284/BscC022g602/BscC010g153/BscC018g267/BscC006g736/BscC015g291/BscC012g604/BscC016g428/BscC002g231/BscC015g297/BscC024g052/BscC002g325/BscC006g060/BscC001g163/BscC006g023/BscC017g195/BscC020g076/BscC020g232/BscC021g472/BscC001g643/BscC007g588/BscC003g157/BscC022g158/Bsc…	66
Egg vs L2	Up	Molecular function	GO:0016817	hydrolase activity, acting on acid anhydrides	107/2524	265/7309	0.0252	BscC006g052/BscC009g300/BscC003g486/BscC005g763/BscC005g762/BscC005g644/BscC001g078/BscC003g487/BscC014g856/BscC008g226/BscC008g501/BscC003g522/BscC008g500/BscC022g166/BscC017g424/BscC006g211/BscC009g410/BscC021g514/BscC021g113/BscC020g153/BscC010g700/BscC012g215/BscC008g295/BscC011g508/BscC016g230/BscC001g088/BscC022g554/BscC011g343/BscC001g403/BscC012g579/BscC013g530/BscC002g614/BscC007g636/Bsc…	107
Egg vs L2	Up	Molecular function	GO:0015077	monovalent inorganic cation transmembrane transporter activity	66/2524	158/7309	0.0334	BscC009g301/BscC012g162/BscC023g412/BscC020g164/BscC006g692/BscC021g320/BscC021g123/BscC021g321/BscC020g761/BscC018g226/BscC003g440/BscC021g284/BscC022g008/BscC022g602/BscC018g267/BscC006g736/BscC015g291/BscC012g604/BscC002g231/BscC015g297/BscC024g052/BscC002g325/BscC006g060/BscC006g023/BscC017g195/BscC020g076/BscC020g232/BscC021g472/BscC001g643/BscC003g157/BscC001g167/BscC003g439/BscC024g024/Bsc…	66
Egg vs L2	Up	Molecular function	GO:0016462	pyrophosphatase activity	103/2524	257/7309	0.0341	BscC006g052/BscC009g300/BscC003g486/BscC005g763/BscC005g762/BscC005g644/BscC001g078/BscC003g487/BscC014g856/BscC008g226/BscC008g501/BscC003g522/BscC008g500/BscC022g166/BscC017g424/BscC006g211/BscC009g410/BscC021g514/BscC021g113/BscC020g153/BscC010g700/BscC012g215/BscC008g295/BscC011g508/BscC016g230/BscC022g554/BscC011g343/BscC001g403/BscC012g579/BscC013g530/BscC002g614/BscC007g636/BscC001g092/Bsc…	103
Egg vs L2	Up	Molecular function	GO:0017111	nucleoside-triphosphatase activity	101/2524	253/7309	0.0396	BscC006g052/BscC009g300/BscC003g486/BscC005g763/BscC005g762/BscC005g644/BscC001g078/BscC003g487/BscC014g856/BscC008g226/BscC008g501/BscC003g522/BscC008g500/BscC022g166/BscC017g424/BscC006g211/BscC009g410/BscC021g514/BscC021g113/BscC020g153/BscC010g700/BscC012g215/BscC008g295/BscC011g508/BscC016g230/BscC022g554/BscC011g343/BscC001g403/BscC012g579/BscC013g530/BscC002g614/BscC007g636/BscC001g092/Bsc…	101
Egg vs L2	Up	Molecular function	GO:0005543	phospholipid binding	18/2524	36/7309	0.0398	BscC021g212/BscC004g790/BscC005g327/BscC007g760/BscC011g019/BscC001g126/BscC020g202/BscC014g103/BscC014g102/BscC007g679/BscC014g101/BscC018g196/BscC013g498/BscC013g203/BscC023g107/BscC019g006/BscC006g226/BscC024g195	18
Egg vs L2	Up	Molecular function	GO:0022836	gated channel activity	59/2524	141/7309	0.041	BscC013g408/BscC021g366/BscC010g710/BscC021g123/BscC005g849/BscC001g234/BscC020g761/BscC020g245/BscC021g240/BscC001g473/BscC001g232/BscC001g233/BscC007g414/BscC004g606/BscC015g012/BscC017g345/BscC013g484/BscC007g549/BscC002g603/BscC002g325/BscC007g103/BscC003g277/BscC007g588/BscC003g157/BscC001g881/BscC018g356/BscC020g517/BscC011g346/BscC005g193/BscC009g520/BscC013g508/BscC021g463/BscC020g024/Bsc…	59
Egg vs L2	Up	Molecular function	GO:0031072	heat shock protein binding	3/2524	3/7309	0.0411	BscC001g171/BscC003g092/BscC001g363	3
Egg vs L2	Up	Molecular function	GO:0035251	UDP-glucosyltransferase activity	3/2524	3/7309	0.0411	BscC015g137/BscC022g228/BscC018g158	3
Egg vs L2	Up	Molecular function	GO:0017069	snRNA binding	3/2524	3/7309	0.0411	BscC013g184/BscC012g525/BscC004g282	3
Egg vs L2	Up	Molecular function	GO:0016307	phosphatidylinositol phosphate kinase activity	3/2524	3/7309	0.0411	BscC021g454/BscC012g037/BscC010g229	3
Egg vs L2	Up	Molecular function	GO:0015370	solute:sodium symporter activity	7/2524	11/7309	0.0466	BscC012g162/BscC022g865/BscC006g023/BscC024g024/BscC012g604/BscC006g544/BscC022g272	7
Egg vs L2	Up	Molecular function	GO:0005262	calcium channel activity	7/2524	11/7309	0.0466	BscC022g213/BscC001g163/BscC021g366/BscC010g710/BscC022g102/BscC006g598/BscC007g588	7
Egg vs L2	Up	Molecular function	GO:0005326	neurotransmitter transmembrane transporter activity	7/2524	11/7309	0.0466	BscC012g162/BscC022g865/BscC006g023/BscC024g024/BscC012g604/BscC006g544/BscC022g272	7
Egg vs L2	Up	Molecular function	GO:0005328	neurotransmitter:sodium symporter activity	7/2524	11/7309	0.0466	BscC012g162/BscC022g865/BscC006g023/BscC024g024/BscC012g604/BscC006g544/BscC022g272	7
Egg vs L2	Up	Molecular function	GO:0005525	GTP binding	80/2524	198/7309	0.0471	BscC006g052/BscC013g208/BscC007g658/BscC009g148/BscC021g486/BscC008g141/BscC001g279/BscC023g052/BscC005g644/BscC001g078/BscC023g051/BscC008g226/BscC008g501/BscC005g285/BscC008g500/BscC022g166/BscC013g167/BscC002g551/BscC022g120/BscC022g280/BscC009g410/BscC021g113/BscC023g149/BscC016g070/BscC017g390/BscC012g215/BscC020g234/BscC020g554/BscC001g325/BscC024g229/BscC011g508/BscC016g351/BscC003g035/Bsc…	80
Egg vs L2	Up	Molecular function	GO:0032550	purine ribonucleoside binding	80/2524	198/7309	0.0471	BscC006g052/BscC013g208/BscC007g658/BscC009g148/BscC021g486/BscC008g141/BscC001g279/BscC023g052/BscC005g644/BscC001g078/BscC023g051/BscC008g226/BscC008g501/BscC005g285/BscC008g500/BscC022g166/BscC013g167/BscC002g551/BscC022g120/BscC022g280/BscC009g410/BscC021g113/BscC023g149/BscC016g070/BscC017g390/BscC012g215/BscC020g234/BscC020g554/BscC001g325/BscC024g229/BscC011g508/BscC016g351/BscC003g035/Bsc…	80
Egg vs L2	Up	Molecular function	GO:0032561	guanyl ribonucleotide binding	80/2524	198/7309	0.0471	BscC006g052/BscC013g208/BscC007g658/BscC009g148/BscC021g486/BscC008g141/BscC001g279/BscC023g052/BscC005g644/BscC001g078/BscC023g051/BscC008g226/BscC008g501/BscC005g285/BscC008g500/BscC022g166/BscC013g167/BscC002g551/BscC022g120/BscC022g280/BscC009g410/BscC021g113/BscC023g149/BscC016g070/BscC017g390/BscC012g215/BscC020g234/BscC020g554/BscC001g325/BscC024g229/BscC011g508/BscC016g351/BscC003g035/Bsc…	80
Egg vs L2	Up	Molecular function	GO:0001883	purine nucleoside binding	80/2524	198/7309	0.0471	BscC006g052/BscC013g208/BscC007g658/BscC009g148/BscC021g486/BscC008g141/BscC001g279/BscC023g052/BscC005g644/BscC001g078/BscC023g051/BscC008g226/BscC008g501/BscC005g285/BscC008g500/BscC022g166/BscC013g167/BscC002g551/BscC022g120/BscC022g280/BscC009g410/BscC021g113/BscC023g149/BscC016g070/BscC017g390/BscC012g215/BscC020g234/BscC020g554/BscC001g325/BscC024g229/BscC011g508/BscC016g351/BscC003g035/Bsc…	80
Egg vs L2	Up	Molecular function	GO:0032549	ribonucleoside binding	81/2524	201/7309	0.0488	BscC006g052/BscC013g208/BscC007g658/BscC009g148/BscC021g486/BscC008g141/BscC001g279/BscC023g052/BscC014g135/BscC005g644/BscC001g078/BscC023g051/BscC008g226/BscC008g501/BscC005g285/BscC008g500/BscC022g166/BscC013g167/BscC002g551/BscC022g120/BscC022g280/BscC009g410/BscC021g113/BscC023g149/BscC016g070/BscC017g390/BscC012g215/BscC020g234/BscC020g554/BscC001g325/BscC024g229/BscC011g508/BscC016g351/Bsc…	81
L2 vs L5	Down	Biological process	GO:0050794	regulation of cellular process	454/1452	1020/4634	5.57e-24	BscC010g155/BscC009g148/BscC005g800/BscC022g848/BscC007g532/BscC005g801/BscC007g413/BscC018g067/BscC006g738/BscC008g464/BscC014g732/BscC008g342/BscC006g612/BscC023g418/BscC006g733/BscC017g391/BscC024g226/BscC001g247/BscC003g197/BscC022g839/BscC001g126/BscC001g241/BscC016g351/BscC001g242/BscC001g122/BscC016g237/BscC016g117/BscC002g161/BscC016g359/BscC009g242/BscC007g752/BscC008g323/BscC006g719/Bsc…	454
L2 vs L5	Down	Biological process	GO:0050789	regulation of biological process	461/1452	1042/4634	1.05e-23	BscC010g155/BscC009g148/BscC005g800/BscC022g848/BscC007g532/BscC005g801/BscC007g413/BscC018g067/BscC006g738/BscC008g464/BscC014g732/BscC008g342/BscC006g612/BscC023g418/BscC006g733/BscC017g391/BscC024g226/BscC001g247/BscC003g197/BscC022g839/BscC001g126/BscC001g241/BscC016g351/BscC001g242/BscC001g122/BscC016g237/BscC016g117/BscC002g161/BscC016g359/BscC009g242/BscC007g752/BscC008g323/BscC016g249/Bsc…	461
L2 vs L5	Down	Biological process	GO:0065007	biological regulation	475/1452	1084/4634	2.03e-23	BscC010g155/BscC009g148/BscC005g800/BscC022g848/BscC007g532/BscC005g801/BscC007g413/BscC018g067/BscC006g738/BscC008g464/BscC014g732/BscC008g342/BscC006g612/BscC023g418/BscC006g733/BscC017g391/BscC024g226/BscC001g247/BscC003g197/BscC022g839/BscC001g126/BscC001g241/BscC016g351/BscC001g242/BscC001g122/BscC016g237/BscC016g117/BscC002g161/BscC016g359/BscC009g242/BscC007g752/BscC008g323/BscC016g249/Bsc…	475
L2 vs L5	Down	Biological process	GO:0051716	cellular response to stimulus	315/1452	665/4634	5.48e-21	BscC021g248/BscC010g155/BscC009g148/BscC004g681/BscC021g246/BscC006g054/BscC021g486/BscC005g800/BscC022g848/BscC014g174/BscC007g532/BscC005g801/BscC007g413/BscC018g067/BscC007g093/BscC014g856/BscC006g738/BscC012g209/BscC022g165/BscC008g463/BscC010g716/BscC019g310/BscC006g612/BscC023g418/BscC006g733/BscC022g280/BscC021g236/BscC021g113/BscC013g259/BscC017g391/BscC020g432/BscC021g231/BscC001g247/Bsc…	315
L2 vs L5	Down	Biological process	GO:0007154	cell communication	295/1452	619/4634	4.62e-20	BscC021g248/BscC010g155/BscC009g148/BscC021g246/BscC006g054/BscC021g486/BscC005g800/BscC022g848/BscC014g174/BscC007g532/BscC005g801/BscC007g413/BscC018g067/BscC007g093/BscC006g738/BscC012g209/BscC022g165/BscC010g716/BscC019g310/BscC006g612/BscC023g418/BscC006g733/BscC022g280/BscC021g238/BscC021g236/BscC021g113/BscC013g259/BscC017g391/BscC021g472/BscC020g432/BscC021g231/BscC001g247/BscC003g197/Bsc…	295
L2 vs L5	Down	Biological process	GO:0050896	response to stimulus	330/1452	715/4634	1e-19	BscC021g248/BscC010g155/BscC009g148/BscC004g681/BscC021g246/BscC006g054/BscC021g486/BscC005g800/BscC022g848/BscC014g174/BscC007g532/BscC005g801/BscC007g413/BscC018g067/BscC007g093/BscC014g856/BscC006g738/BscC012g209/BscC022g165/BscC008g463/BscC010g716/BscC019g310/BscC006g612/BscC023g418/BscC006g733/BscC022g280/BscC021g236/BscC021g113/BscC013g259/BscC017g391/BscC020g432/BscC021g231/BscC001g247/Bsc…	330
L2 vs L5	Down	Biological process	GO:0023052	signaling	292/1452	614/4634	1.14e-19	BscC021g248/BscC010g155/BscC009g148/BscC021g246/BscC006g054/BscC021g486/BscC005g800/BscC022g848/BscC014g174/BscC007g532/BscC005g801/BscC007g413/BscC018g067/BscC007g093/BscC006g738/BscC012g209/BscC022g165/BscC010g716/BscC019g310/BscC006g612/BscC023g418/BscC006g733/BscC022g280/BscC021g238/BscC021g236/BscC021g113/BscC013g259/BscC017g391/BscC020g432/BscC021g231/BscC001g247/BscC003g197/BscC022g839/Bsc…	292
L2 vs L5	Down	Biological process	GO:0007165	signal transduction	288/1452	608/4634	4.57e-19	BscC021g248/BscC010g155/BscC009g148/BscC021g246/BscC006g054/BscC021g486/BscC005g800/BscC022g848/BscC014g174/BscC007g532/BscC005g801/BscC007g413/BscC018g067/BscC007g093/BscC006g738/BscC012g209/BscC022g165/BscC010g716/BscC019g310/BscC006g612/BscC023g418/BscC006g733/BscC022g280/BscC021g236/BscC021g113/BscC013g259/BscC017g391/BscC020g432/BscC021g231/BscC001g247/BscC003g197/BscC022g839/BscC001g126/Bsc…	288
L2 vs L5	Down	Biological process	GO:0007186	G protein-coupled receptor signaling pathway	128/1452	238/4634	1.4e-13	BscC002g317/BscC021g248/BscC010g155/BscC021g246/BscC010g556/BscC002g318/BscC014g174/BscC007g532/BscC005g801/BscC022g327/BscC020g721/BscC016g067/BscC011g595/BscC022g324/BscC006g738/BscC020g605/BscC022g326/BscC022g684/BscC019g310/BscC006g612/BscC009g410/BscC021g236/BscC021g113/BscC013g259/BscC021g199/BscC020g432/BscC001g247/BscC003g197/BscC022g839/BscC011g508/BscC001g242/BscC008g610/BscC003g635/Bsc…	128
L2 vs L5	Down	Biological process	GO:0051252	regulation of RNA metabolic process	156/1452	361/4634	5.02e-07	BscC019g152/BscC015g019/BscC021g081/BscC005g088/BscC007g490/BscC005g083/BscC008g342/BscC003g649/BscC006g733/BscC002g674/BscC015g125/BscC020g271/BscC023g022/BscC002g205/BscC016g190/BscC020g551/BscC024g226/BscC020g157/BscC021g231/BscC021g195/BscC005g758/BscC001g088/BscC001g122/BscC022g312/BscC011g583/BscC003g116/BscC022g676/BscC014g688/BscC022g556/BscC016g237/BscC016g117/BscC016g359/BscC024g069/Bsc…	156
L2 vs L5	Down	Biological process	GO:0006355	regulation of transcription, DNA-templated	156/1452	361/4634	5.02e-07	BscC019g152/BscC015g019/BscC021g081/BscC005g088/BscC007g490/BscC005g083/BscC008g342/BscC003g649/BscC006g733/BscC002g674/BscC015g125/BscC020g271/BscC023g022/BscC002g205/BscC016g190/BscC020g551/BscC024g226/BscC020g157/BscC021g231/BscC021g195/BscC005g758/BscC001g088/BscC001g122/BscC022g312/BscC011g583/BscC003g116/BscC022g676/BscC014g688/BscC022g556/BscC016g237/BscC016g117/BscC016g359/BscC024g069/Bsc…	156
L2 vs L5	Down	Biological process	GO:2001141	regulation of RNA biosynthetic process	156/1452	361/4634	5.02e-07	BscC019g152/BscC015g019/BscC021g081/BscC005g088/BscC007g490/BscC005g083/BscC008g342/BscC003g649/BscC006g733/BscC002g674/BscC015g125/BscC020g271/BscC023g022/BscC002g205/BscC016g190/BscC020g551/BscC024g226/BscC020g157/BscC021g231/BscC021g195/BscC005g758/BscC001g088/BscC001g122/BscC022g312/BscC011g583/BscC003g116/BscC022g676/BscC014g688/BscC022g556/BscC016g237/BscC016g117/BscC016g359/BscC024g069/Bsc…	156
L2 vs L5	Down	Biological process	GO:0019219	regulation of nucleobase-containing compound metabolic process	156/1452	361/4634	5.02e-07	BscC019g152/BscC015g019/BscC021g081/BscC005g088/BscC007g490/BscC005g083/BscC008g342/BscC003g649/BscC006g733/BscC002g674/BscC015g125/BscC020g271/BscC023g022/BscC002g205/BscC016g190/BscC020g551/BscC024g226/BscC020g157/BscC021g231/BscC021g195/BscC005g758/BscC001g088/BscC001g122/BscC022g312/BscC011g583/BscC003g116/BscC022g676/BscC014g688/BscC022g556/BscC016g237/BscC016g117/BscC016g359/BscC024g069/Bsc…	156
L2 vs L5	Down	Biological process	GO:1903506	regulation of nucleic acid-templated transcription	156/1452	361/4634	5.02e-07	BscC019g152/BscC015g019/BscC021g081/BscC005g088/BscC007g490/BscC005g083/BscC008g342/BscC003g649/BscC006g733/BscC002g674/BscC015g125/BscC020g271/BscC023g022/BscC002g205/BscC016g190/BscC020g551/BscC024g226/BscC020g157/BscC021g231/BscC021g195/BscC005g758/BscC001g088/BscC001g122/BscC022g312/BscC011g583/BscC003g116/BscC022g676/BscC014g688/BscC022g556/BscC016g237/BscC016g117/BscC016g359/BscC024g069/Bsc…	156
L2 vs L5	Down	Biological process	GO:0010468	regulation of gene expression	162/1452	379/4634	6.89e-07	BscC019g152/BscC015g019/BscC021g081/BscC005g088/BscC007g490/BscC005g083/BscC008g342/BscC003g649/BscC006g733/BscC002g674/BscC015g125/BscC020g271/BscC023g022/BscC002g205/BscC016g190/BscC020g551/BscC024g226/BscC020g157/BscC021g231/BscC021g195/BscC005g758/BscC001g764/BscC001g088/BscC001g122/BscC022g312/BscC011g583/BscC003g116/BscC022g676/BscC014g688/BscC022g556/BscC016g237/BscC016g117/BscC016g359/Bsc…	162
L2 vs L5	Down	Biological process	GO:0019222	regulation of metabolic process	166/1452	393/4634	1.23e-06	BscC019g152/BscC015g019/BscC021g081/BscC005g088/BscC007g490/BscC005g083/BscC008g342/BscC003g649/BscC006g733/BscC002g674/BscC015g125/BscC020g271/BscC023g022/BscC002g205/BscC016g190/BscC020g551/BscC024g226/BscC020g157/BscC021g231/BscC021g195/BscC005g758/BscC001g764/BscC001g088/BscC001g122/BscC022g312/BscC011g583/BscC003g116/BscC022g676/BscC014g688/BscC022g556/BscC016g237/BscC016g117/BscC016g359/Bsc…	166
L2 vs L5	Down	Biological process	GO:0031323	regulation of cellular metabolic process	159/1452	374/4634	1.32e-06	BscC019g152/BscC015g019/BscC021g081/BscC005g088/BscC007g490/BscC005g083/BscC008g342/BscC003g649/BscC006g733/BscC002g674/BscC015g125/BscC020g271/BscC023g022/BscC002g205/BscC016g190/BscC020g551/BscC024g226/BscC020g157/BscC021g231/BscC021g195/BscC005g758/BscC001g088/BscC001g122/BscC022g312/BscC011g583/BscC003g116/BscC022g676/BscC014g688/BscC022g556/BscC016g237/BscC016g117/BscC016g359/BscC024g069/Bsc…	159
L2 vs L5	Down	Biological process	GO:0010556	regulation of macromolecule biosynthetic process	156/1452	367/4634	1.7e-06	BscC019g152/BscC015g019/BscC021g081/BscC005g088/BscC007g490/BscC005g083/BscC008g342/BscC003g649/BscC006g733/BscC002g674/BscC015g125/BscC020g271/BscC023g022/BscC002g205/BscC016g190/BscC020g551/BscC024g226/BscC020g157/BscC021g231/BscC021g195/BscC005g758/BscC001g088/BscC001g122/BscC022g312/BscC011g583/BscC003g116/BscC022g676/BscC014g688/BscC022g556/BscC016g237/BscC016g117/BscC016g359/BscC024g069/Bsc…	156
L2 vs L5	Down	Biological process	GO:0031326	regulation of cellular biosynthetic process	156/1452	367/4634	1.7e-06	BscC019g152/BscC015g019/BscC021g081/BscC005g088/BscC007g490/BscC005g083/BscC008g342/BscC003g649/BscC006g733/BscC002g674/BscC015g125/BscC020g271/BscC023g022/BscC002g205/BscC016g190/BscC020g551/BscC024g226/BscC020g157/BscC021g231/BscC021g195/BscC005g758/BscC001g088/BscC001g122/BscC022g312/BscC011g583/BscC003g116/BscC022g676/BscC014g688/BscC022g556/BscC016g237/BscC016g117/BscC016g359/BscC024g069/Bsc…	156
L2 vs L5	Down	Biological process	GO:2000112	regulation of cellular macromolecule biosynthetic process	156/1452	367/4634	1.7e-06	BscC019g152/BscC015g019/BscC021g081/BscC005g088/BscC007g490/BscC005g083/BscC008g342/BscC003g649/BscC006g733/BscC002g674/BscC015g125/BscC020g271/BscC023g022/BscC002g205/BscC016g190/BscC020g551/BscC024g226/BscC020g157/BscC021g231/BscC021g195/BscC005g758/BscC001g088/BscC001g122/BscC022g312/BscC011g583/BscC003g116/BscC022g676/BscC014g688/BscC022g556/BscC016g237/BscC016g117/BscC016g359/BscC024g069/Bsc…	156
L2 vs L5	Down	Biological process	GO:0009889	regulation of biosynthetic process	156/1452	367/4634	1.7e-06	BscC019g152/BscC015g019/BscC021g081/BscC005g088/BscC007g490/BscC005g083/BscC008g342/BscC003g649/BscC006g733/BscC002g674/BscC015g125/BscC020g271/BscC023g022/BscC002g205/BscC016g190/BscC020g551/BscC024g226/BscC020g157/BscC021g231/BscC021g195/BscC005g758/BscC001g088/BscC001g122/BscC022g312/BscC011g583/BscC003g116/BscC022g676/BscC014g688/BscC022g556/BscC016g237/BscC016g117/BscC016g359/BscC024g069/Bsc…	156
L2 vs L5	Down	Biological process	GO:0060255	regulation of macromolecule metabolic process	163/1452	389/4634	2.81e-06	BscC019g152/BscC015g019/BscC021g081/BscC005g088/BscC007g490/BscC005g083/BscC008g342/BscC003g649/BscC006g733/BscC002g674/BscC015g125/BscC020g271/BscC023g022/BscC002g205/BscC016g190/BscC020g551/BscC024g226/BscC020g157/BscC021g231/BscC021g195/BscC005g758/BscC001g764/BscC001g088/BscC001g122/BscC022g312/BscC011g583/BscC003g116/BscC022g676/BscC014g688/BscC022g556/BscC016g237/BscC016g117/BscC016g359/Bsc…	163
L2 vs L5	Down	Biological process	GO:0080090	regulation of primary metabolic process	157/1452	373/4634	3.19e-06	BscC019g152/BscC015g019/BscC021g081/BscC005g088/BscC007g490/BscC005g083/BscC008g342/BscC003g649/BscC006g733/BscC002g674/BscC015g125/BscC020g271/BscC023g022/BscC002g205/BscC016g190/BscC020g551/BscC024g226/BscC020g157/BscC021g231/BscC021g195/BscC005g758/BscC001g088/BscC001g122/BscC022g312/BscC011g583/BscC003g116/BscC022g676/BscC014g688/BscC022g556/BscC016g237/BscC016g117/BscC016g359/BscC024g069/Bsc…	157
L2 vs L5	Down	Biological process	GO:0051171	regulation of nitrogen compound metabolic process	157/1452	373/4634	3.19e-06	BscC019g152/BscC015g019/BscC021g081/BscC005g088/BscC007g490/BscC005g083/BscC008g342/BscC003g649/BscC006g733/BscC002g674/BscC015g125/BscC020g271/BscC023g022/BscC002g205/BscC016g190/BscC020g551/BscC024g226/BscC020g157/BscC021g231/BscC021g195/BscC005g758/BscC001g088/BscC001g122/BscC022g312/BscC011g583/BscC003g116/BscC022g676/BscC014g688/BscC022g556/BscC016g237/BscC016g117/BscC016g359/BscC024g069/Bsc…	157
L2 vs L5	Down	Biological process	GO:0006811	ion transport	156/1452	376/4634	9.27e-06	BscC021g128/BscC009g301/BscC023g134/BscC003g080/BscC021g366/BscC010g710/BscC001g191/BscC021g123/BscC001g234/BscC005g802/BscC001g473/BscC001g232/BscC012g682/BscC001g233/BscC021g082/BscC007g414/BscC006g736/BscC004g606/BscC009g260/BscC013g484/BscC007g549/BscC002g603/BscC023g422/BscC021g112/BscC023g026/BscC024g347/BscC021g472/BscC001g246/BscC021g110/BscC002g609/BscC007g149/BscC001g880/BscC001g881/Bsc…	156
L2 vs L5	Down	Biological process	GO:0006813	potassium ion transport	41/1452	74/4634	1.33e-05	BscC007g736/BscC009g301/BscC009g520/BscC006g095/BscC007g737/BscC001g291/BscC021g123/BscC020g024/BscC007g056/BscC016g382/BscC007g113/BscC021g284/BscC020g743/BscC018g267/BscC008g204/BscC016g401/BscC006g736/BscC015g291/BscC007g592/BscC022g267/BscC015g297/BscC003g091/BscC019g086/BscC017g195/BscC023g422/BscC020g232/BscC021g110/BscC003g097/BscC003g692/BscC021g051/BscC003g157/BscC007g701/BscC014g781/Bsc…	41
L2 vs L5	Down	Biological process	GO:0051056	regulation of small GTPase mediated signal transduction	24/1452	39/4634	9.11e-05	BscC020g281/BscC015g028/BscC023g396/BscC017g491/BscC010g019/BscC006g186/BscC021g131/BscC021g055/BscC001g263/BscC001g165/BscC022g625/BscC007g448/BscC022g664/BscC022g138/BscC013g481/BscC024g198/BscC003g667/BscC022g253/BscC014g732/BscC007g495/BscC015g190/BscC022g256/BscC006g579/BscC015g024	24
L2 vs L5	Down	Biological process	GO:0016043	cellular component organization	79/1452	177/4634	0.000104	BscC007g736/BscC009g544/BscC007g737/BscC004g681/BscC021g123/BscC012g127/BscC023g092/BscC018g149/BscC001g357/BscC001g395/BscC003g486/BscC003g125/BscC003g487/BscC016g267/BscC018g065/BscC011g113/BscC022g442/BscC004g009/BscC013g361/BscC015g058/BscC013g044/BscC004g034/BscC009g374/BscC020g075/BscC010g622/BscC001g289/BscC001g168/BscC020g278/BscC016g197/BscC001g880/BscC020g635/BscC001g200/BscC011g023/Bsc…	79
L2 vs L5	Down	Biological process	GO:0098655	cation transmembrane transport	45/1452	90/4634	0.000149	BscC009g301/BscC021g366/BscC010g710/BscC001g291/BscC006g152/BscC021g143/BscC016g382/BscC021g284/BscC018g267/BscC022g246/BscC016g401/BscC006g736/BscC015g291/BscC007g592/BscC022g244/BscC022g102/BscC022g267/BscC016g428/BscC006g598/BscC015g297/BscC004g111/BscC003g091/BscC001g163/BscC004g296/BscC019g086/BscC017g195/BscC020g232/BscC021g110/BscC003g097/BscC020g136/BscC021g051/BscC007g588/BscC007g701/Bsc…	45
L2 vs L5	Down	Biological process	GO:1902531	regulation of intracellular signal transduction	24/1452	40/4634	0.000161	BscC020g281/BscC015g028/BscC023g396/BscC017g491/BscC010g019/BscC006g186/BscC021g131/BscC021g055/BscC001g263/BscC001g165/BscC022g625/BscC007g448/BscC022g664/BscC022g138/BscC013g481/BscC024g198/BscC003g667/BscC022g253/BscC014g732/BscC007g495/BscC015g190/BscC022g256/BscC006g579/BscC015g024	24
L2 vs L5	Down	Biological process	GO:0030001	metal ion transport	68/1452	150/4634	0.000179	BscC007g736/BscC009g301/BscC006g095/BscC007g737/BscC021g366/BscC010g710/BscC021g123/BscC007g056/BscC016g382/BscC021g284/BscC018g267/BscC006g736/BscC015g291/BscC016g428/BscC002g231/BscC015g297/BscC010g587/BscC004g111/BscC001g163/BscC017g195/BscC020g076/BscC023g422/BscC020g232/BscC021g472/BscC021g110/BscC007g588/BscC003g157/BscC007g701/BscC022g158/BscC001g847/BscC011g023/BscC014g846/BscC008g177/Bsc…	68
L2 vs L5	Down	Biological process	GO:0098660	inorganic ion transmembrane transport	44/1452	89/4634	0.000245	BscC009g301/BscC021g366/BscC010g710/BscC001g291/BscC006g152/BscC021g143/BscC016g382/BscC021g284/BscC018g267/BscC022g246/BscC016g401/BscC006g736/BscC015g291/BscC007g592/BscC022g244/BscC022g102/BscC022g267/BscC016g428/BscC006g598/BscC015g297/BscC004g111/BscC003g091/BscC001g163/BscC004g296/BscC019g086/BscC017g195/BscC020g232/BscC021g110/BscC003g097/BscC021g051/BscC007g588/BscC007g701/BscC001g167/Bsc…	44
L2 vs L5	Down	Biological process	GO:0098662	inorganic cation transmembrane transport	44/1452	89/4634	0.000245	BscC009g301/BscC021g366/BscC010g710/BscC001g291/BscC006g152/BscC021g143/BscC016g382/BscC021g284/BscC018g267/BscC022g246/BscC016g401/BscC006g736/BscC015g291/BscC007g592/BscC022g244/BscC022g102/BscC022g267/BscC016g428/BscC006g598/BscC015g297/BscC004g111/BscC003g091/BscC001g163/BscC004g296/BscC019g086/BscC017g195/BscC020g232/BscC021g110/BscC003g097/BscC021g051/BscC007g588/BscC007g701/BscC001g167/Bsc…	44
L2 vs L5	Down	Biological process	GO:0007187	G protein-coupled receptor signaling pathway, coupled to cyclic nucleotide second messenger	7/1452	7/4634	0.000294	BscC009g410/BscC001g227/BscC021g113/BscC007g047/BscC011g291/BscC011g508/BscC005g576	7
L2 vs L5	Down	Biological process	GO:0007188	adenylate cyclase-modulating G protein-coupled receptor signaling pathway	7/1452	7/4634	0.000294	BscC009g410/BscC001g227/BscC021g113/BscC007g047/BscC011g291/BscC011g508/BscC005g576	7
L2 vs L5	Down	Biological process	GO:0022607	cellular component assembly	39/1452	78/4634	0.000407	BscC007g736/BscC009g544/BscC007g737/BscC006g592/BscC021g123/BscC023g092/BscC020g024/BscC005g745/BscC012g544/BscC018g149/BscC003g384/BscC001g395/BscC020g743/BscC016g267/BscC018g065/BscC016g127/BscC003g108/BscC022g442/BscC010g735/BscC013g361/BscC013g044/BscC024g195/BscC004g034/BscC023g126/BscC016g091/BscC016g290/BscC002g308/BscC001g289/BscC001g168/BscC020g278/BscC001g880/BscC014g781/BscC014g624/Bsc…	39
L2 vs L5	Down	Biological process	GO:0071840	cellular component organization or biogenesis	88/1452	208/4634	0.000418	BscC007g736/BscC009g544/BscC007g737/BscC004g681/BscC021g123/BscC012g127/BscC023g092/BscC003g163/BscC018g149/BscC001g357/BscC001g395/BscC003g486/BscC003g125/BscC003g487/BscC016g267/BscC011g432/BscC018g065/BscC011g113/BscC022g442/BscC004g009/BscC013g361/BscC015g058/BscC013g044/BscC019g380/BscC004g034/BscC009g374/BscC020g075/BscC010g622/BscC001g289/BscC001g168/BscC020g278/BscC016g197/BscC001g880/Bsc…	88
L2 vs L5	Down	Biological process	GO:0006812	cation transport	87/1452	206/4634	0.000483	BscC007g736/BscC009g301/BscC006g095/BscC007g737/BscC003g080/BscC021g366/BscC010g710/BscC001g191/BscC021g123/BscC021g321/BscC007g056/BscC016g382/BscC021g284/BscC018g267/BscC022g246/BscC006g736/BscC015g291/BscC022g244/BscC016g428/BscC002g231/BscC015g297/BscC010g587/BscC004g111/BscC001g163/BscC017g195/BscC020g076/BscC023g422/BscC020g232/BscC021g472/BscC021g110/BscC007g588/BscC003g157/BscC007g701/Bsc…	87
L2 vs L5	Down	Biological process	GO:0015672	monovalent inorganic cation transport	60/1452	133/4634	0.000496	BscC007g736/BscC009g301/BscC006g095/BscC007g737/BscC021g123/BscC007g056/BscC016g382/BscC021g284/BscC018g267/BscC022g246/BscC006g736/BscC015g291/BscC022g244/BscC002g231/BscC015g297/BscC010g587/BscC017g195/BscC020g076/BscC023g422/BscC020g232/BscC021g110/BscC003g157/BscC007g701/BscC001g167/BscC011g023/BscC020g518/BscC008g177/BscC002g083/BscC010g549/BscC009g520/BscC005g309/BscC001g291/BscC006g152/Bsc…	60
L2 vs L5	Down	Biological process	GO:0010646	regulation of cell communication	26/1452	48/4634	0.000809	BscC020g281/BscC023g396/BscC010g019/BscC022g625/BscC022g664/BscC013g481/BscC024g198/BscC003g667/BscC014g732/BscC007g495/BscC015g190/BscC006g579/BscC015g028/BscC017g491/BscC006g186/BscC021g131/BscC001g168/BscC021g055/BscC001g263/BscC001g165/BscC007g448/BscC022g138/BscC022g253/BscC022g256/BscC019g168/BscC015g024	26
L2 vs L5	Down	Biological process	GO:0023051	regulation of signaling	26/1452	48/4634	0.000809	BscC020g281/BscC023g396/BscC010g019/BscC022g625/BscC022g664/BscC013g481/BscC024g198/BscC003g667/BscC014g732/BscC007g495/BscC015g190/BscC006g579/BscC015g028/BscC017g491/BscC006g186/BscC021g131/BscC001g168/BscC021g055/BscC001g263/BscC001g165/BscC007g448/BscC022g138/BscC022g253/BscC022g256/BscC019g168/BscC015g024	26
L2 vs L5	Down	Biological process	GO:0009966	regulation of signal transduction	26/1452	48/4634	0.000809	BscC020g281/BscC023g396/BscC010g019/BscC022g625/BscC022g664/BscC013g481/BscC024g198/BscC003g667/BscC014g732/BscC007g495/BscC015g190/BscC006g579/BscC015g028/BscC017g491/BscC006g186/BscC021g131/BscC001g168/BscC021g055/BscC001g263/BscC001g165/BscC007g448/BscC022g138/BscC022g253/BscC022g256/BscC019g168/BscC015g024	26
L2 vs L5	Down	Biological process	GO:0070588	calcium ion transmembrane transport	9/1452	11/4634	0.000815	BscC022g213/BscC014g846/BscC004g111/BscC001g163/BscC021g366/BscC010g710/BscC022g102/BscC006g598/BscC007g588	9
L2 vs L5	Down	Biological process	GO:0071805	potassium ion transmembrane transport	23/1452	41/4634	0.000843	BscC009g301/BscC003g091/BscC019g086/BscC017g195/BscC001g291/BscC020g232/BscC021g110/BscC003g097/BscC016g382/BscC021g284/BscC021g051/BscC018g267/BscC007g701/BscC016g401/BscC006g736/BscC015g291/BscC007g592/BscC008g177/BscC022g267/BscC013g431/BscC019g286/BscC006g167/BscC015g297	23
L2 vs L5	Down	Biological process	GO:0006836	neurotransmitter transport	10/1452	13/4634	0.000943	BscC021g238/BscC012g162/BscC022g865/BscC006g023/BscC024g024/BscC012g604/BscC020g472/BscC006g544/BscC022g272/BscC004g766	10
L2 vs L5	Down	Biological process	GO:0035556	intracellular signal transduction	86/1452	208/4634	0.00115	BscC021g327/BscC009g148/BscC021g486/BscC005g800/BscC022g848/BscC010g073/BscC007g056/BscC012g125/BscC001g512/BscC020g600/BscC007g413/BscC001g791/BscC022g165/BscC007g053/BscC007g495/BscC007g572/BscC010g716/BscC013g167/BscC002g551/BscC006g411/BscC022g120/BscC022g280/BscC024g172/BscC023g148/BscC023g149/BscC016g070/BscC006g021/BscC017g391/BscC003g272/BscC020g598/BscC001g325/BscC023g063/BscC016g351/Bsc…	86
L2 vs L5	Down	Biological process	GO:0048583	regulation of response to stimulus	26/1452	49/4634	0.00122	BscC020g281/BscC023g396/BscC010g019/BscC022g625/BscC022g664/BscC013g481/BscC024g198/BscC003g667/BscC014g732/BscC007g495/BscC015g190/BscC006g579/BscC015g028/BscC017g491/BscC006g186/BscC021g131/BscC001g168/BscC021g055/BscC001g263/BscC001g165/BscC007g448/BscC022g138/BscC022g253/BscC022g256/BscC019g168/BscC015g024	26
L2 vs L5	Down	Biological process	GO:0034220	ion transmembrane transport	47/1452	103/4634	0.00146	BscC009g301/BscC021g366/BscC010g710/BscC001g291/BscC006g152/BscC021g143/BscC016g382/BscC021g284/BscC018g267/BscC001g255/BscC022g246/BscC016g401/BscC006g736/BscC015g291/BscC007g592/BscC022g244/BscC022g102/BscC022g267/BscC016g428/BscC006g598/BscC015g297/BscC004g111/BscC003g091/BscC001g163/BscC004g296/BscC019g086/BscC017g195/BscC020g232/BscC021g110/BscC003g097/BscC020g136/BscC021g051/BscC007g588/Bsc…	47
L2 vs L5	Down	Biological process	GO:0006816	calcium ion transport	11/1452	16/4634	0.00229	BscC022g213/BscC014g846/BscC004g111/BscC001g163/BscC021g366/BscC010g710/BscC022g102/BscC021g472/BscC006g598/BscC009g094/BscC007g588	11
L2 vs L5	Down	Biological process	GO:0043933	protein-containing complex subunit organization	33/1452	69/4634	0.00286	BscC007g736/BscC009g003/BscC009g544/BscC007g737/BscC021g223/BscC021g123/BscC020g024/BscC005g745/BscC012g544/BscC018g149/BscC003g384/BscC020g743/BscC016g267/BscC018g065/BscC016g127/BscC003g108/BscC022g442/BscC010g735/BscC013g044/BscC024g195/BscC004g034/BscC016g091/BscC016g290/BscC020g011/BscC002g308/BscC001g168/BscC020g278/BscC001g880/BscC014g781/BscC014g624/BscC011g023/BscC022g797/BscC014g828	33
L2 vs L5	Down	Biological process	GO:0046578	regulation of Ras protein signal transduction	18/1452	32/4634	0.00295	BscC020g281/BscC023g396/BscC017g491/BscC010g019/BscC006g186/BscC021g055/BscC001g263/BscC001g165/BscC022g625/BscC022g664/BscC024g198/BscC003g667/BscC022g253/BscC014g732/BscC007g495/BscC015g190/BscC022g256/BscC006g579	18
L2 vs L5	Down	Biological process	GO:0044085	cellular component biogenesis	48/1452	109/4634	0.00323	BscC007g736/BscC009g544/BscC007g737/BscC001g097/BscC006g592/BscC021g123/BscC023g092/BscC020g024/BscC005g745/BscC003g163/BscC012g544/BscC018g149/BscC003g384/BscC001g395/BscC020g743/BscC016g267/BscC011g432/BscC018g065/BscC016g127/BscC002g491/BscC003g108/BscC022g442/BscC010g735/BscC013g461/BscC013g361/BscC013g044/BscC024g195/BscC019g380/BscC004g034/BscC023g126/BscC016g091/BscC016g290/BscC002g308/Bsc…	48
L2 vs L5	Down	Biological process	GO:0098609	cell-cell adhesion	17/1452	30/4634	0.00346	BscC005g818/BscC001g090/BscC021g367/BscC011g647/BscC014g762/BscC014g640/BscC001g089/BscC006g739/BscC016g324/BscC022g386/BscC013g299/BscC006g234/BscC006g233/BscC006g019/BscC004g599/BscC006g017/BscC014g808	17
L2 vs L5	Down	Biological process	GO:0098742	cell-cell adhesion via plasma-membrane adhesion molecules	17/1452	30/4634	0.00346	BscC005g818/BscC001g090/BscC021g367/BscC011g647/BscC014g762/BscC014g640/BscC001g089/BscC006g739/BscC016g324/BscC022g386/BscC013g299/BscC006g234/BscC006g233/BscC006g019/BscC004g599/BscC006g017/BscC014g808	17
L2 vs L5	Down	Biological process	GO:0007156	homophilic cell adhesion via plasma membrane adhesion molecules	17/1452	30/4634	0.00346	BscC005g818/BscC001g090/BscC021g367/BscC011g647/BscC014g762/BscC014g640/BscC001g089/BscC006g739/BscC016g324/BscC022g386/BscC013g299/BscC006g234/BscC006g233/BscC006g019/BscC004g599/BscC006g017/BscC014g808	17
L2 vs L5	Down	Biological process	GO:0022610	biological adhesion	25/1452	50/4634	0.00433	BscC001g090/BscC021g367/BscC006g739/BscC003g566/BscC022g567/BscC016g324/BscC022g386/BscC006g478/BscC006g234/BscC006g233/BscC006g019/BscC006g017/BscC005g818/BscC023g049/BscC006g441/BscC004g273/BscC006g440/BscC004g272/BscC011g647/BscC014g762/BscC014g640/BscC001g089/BscC013g299/BscC004g599/BscC014g808	25
L2 vs L5	Down	Biological process	GO:0007155	cell adhesion	25/1452	50/4634	0.00433	BscC001g090/BscC021g367/BscC006g739/BscC003g566/BscC022g567/BscC016g324/BscC022g386/BscC006g478/BscC006g234/BscC006g233/BscC006g019/BscC006g017/BscC005g818/BscC023g049/BscC006g441/BscC004g273/BscC006g440/BscC004g272/BscC011g647/BscC014g762/BscC014g640/BscC001g089/BscC013g299/BscC004g599/BscC014g808	25
L2 vs L5	Down	Biological process	GO:0072511	divalent inorganic cation transport	11/1452	17/4634	0.00465	BscC022g213/BscC014g846/BscC004g111/BscC001g163/BscC021g366/BscC010g710/BscC022g102/BscC021g472/BscC006g598/BscC009g094/BscC007g588	11
L2 vs L5	Down	Biological process	GO:0070838	divalent metal ion transport	11/1452	17/4634	0.00465	BscC022g213/BscC014g846/BscC004g111/BscC001g163/BscC021g366/BscC010g710/BscC022g102/BscC021g472/BscC006g598/BscC009g094/BscC007g588	11
L2 vs L5	Down	Biological process	GO:0065003	protein-containing complex assembly	30/1452	63/4634	0.00473	BscC007g736/BscC009g544/BscC007g737/BscC021g123/BscC020g024/BscC005g745/BscC012g544/BscC018g149/BscC003g384/BscC020g743/BscC016g267/BscC018g065/BscC016g127/BscC003g108/BscC022g442/BscC010g735/BscC013g044/BscC024g195/BscC004g034/BscC016g091/BscC016g290/BscC002g308/BscC001g168/BscC020g278/BscC001g880/BscC014g781/BscC014g624/BscC011g023/BscC022g797/BscC014g828	30
L2 vs L5	Down	Biological process	GO:0006281	DNA repair	26/1452	53/4634	0.00506	BscC077g002/BscC004g266/BscC021g404/BscC004g681/BscC005g668/BscC020g125/BscC003g100/BscC012g660/BscC001g453/BscC014g856/BscC005g167/BscC003g326/BscC008g463/BscC022g542/BscC004g822/BscC023g068/BscC006g160/BscC003g030/BscC011g627/BscC016g375/BscC001g826/BscC012g517/BscC012g579/BscC016g419/BscC006g624/BscC019g227	26
L2 vs L5	Down	Biological process	GO:0006974	cellular response to DNA damage stimulus	27/1452	56/4634	0.00583	BscC077g002/BscC004g266/BscC021g404/BscC004g681/BscC005g668/BscC020g125/BscC003g100/BscC012g660/BscC001g453/BscC014g856/BscC001g858/BscC005g167/BscC003g326/BscC008g463/BscC022g542/BscC004g822/BscC023g068/BscC006g160/BscC003g030/BscC011g627/BscC016g375/BscC001g826/BscC012g517/BscC012g579/BscC016g419/BscC006g624/BscC019g227	27
L2 vs L5	Down	Biological process	GO:0055085	transmembrane transport	150/1452	406/4634	0.00676	BscC009g301/BscC023g134/BscC003g080/BscC002g315/BscC021g366/BscC004g042/BscC010g710/BscC001g191/BscC021g123/BscC005g802/BscC005g246/BscC021g082/BscC006g736/BscC022g440/BscC024g058/BscC019g033/BscC024g050/BscC004g396/BscC009g137/BscC021g112/BscC009g419/BscC024g347/BscC021g472/BscC008g295/BscC021g110/BscC001g489/BscC016g230/BscC001g880/BscC007g701/BscC022g158/BscC003g237/BscC014g846/BscC008g177/Bsc…	150
L2 vs L5	Down	Biological process	GO:0051259	protein complex oligomerization	15/1452	27/4634	0.00761	BscC007g736/BscC009g544/BscC007g737/BscC021g123/BscC020g024/BscC018g149/BscC020g278/BscC020g743/BscC001g880/BscC014g781/BscC014g624/BscC011g023/BscC016g127/BscC022g442/BscC014g828	15
L2 vs L5	Down	Biological process	GO:0033554	cellular response to stress	27/1452	57/4634	0.00784	BscC077g002/BscC004g266/BscC021g404/BscC004g681/BscC005g668/BscC020g125/BscC003g100/BscC012g660/BscC001g453/BscC014g856/BscC001g858/BscC005g167/BscC003g326/BscC008g463/BscC022g542/BscC004g822/BscC023g068/BscC006g160/BscC003g030/BscC011g627/BscC016g375/BscC001g826/BscC012g517/BscC012g579/BscC016g419/BscC006g624/BscC019g227	27
L2 vs L5	Down	Biological process	GO:0120036	plasma membrane bounded cell projection organization	4/1452	4/4634	0.00961	BscC015g192/BscC011g105/BscC001g395/BscC013g361	4
L2 vs L5	Down	Biological process	GO:0030030	cell projection organization	4/1452	4/4634	0.00961	BscC015g192/BscC011g105/BscC001g395/BscC013g361	4
L2 vs L5	Down	Biological process	GO:0044782	cilium organization	4/1452	4/4634	0.00961	BscC015g192/BscC011g105/BscC001g395/BscC013g361	4
L2 vs L5	Down	Biological process	GO:0051179	localization	303/1452	874/4634	0.0106	BscC021g128/BscC003g080/BscC001g471/BscC021g366/BscC010g710/BscC021g123/BscC001g234/BscC001g357/BscC005g802/BscC005g246/BscC001g473/BscC001g232/BscC012g682/BscC023g094/BscC001g233/BscC007g414/BscC005g242/BscC005g241/BscC006g736/BscC009g260/BscC013g483/BscC004g203/BscC013g484/BscC002g602/BscC021g238/BscC007g549/BscC002g603/BscC009g137/BscC023g422/BscC021g112/BscC021g233/BscC024g347/BscC021g230/Bsc…	303
L2 vs L5	Down	Biological process	GO:0051276	chromosome organization	25/1452	53/4634	0.011	BscC004g681/BscC012g127/BscC005g745/BscC003g141/BscC003g486/BscC001g692/BscC003g125/BscC018g048/BscC003g487/BscC014g078/BscC018g065/BscC003g108/BscC013g044/BscC009g374/BscC016g091/BscC010g622/BscC012g115/BscC016g197/BscC003g334/BscC022g556/BscC022g150/BscC013g530/BscC013g174/BscC006g107/BscC002g245	25
L2 vs L5	Down	Biological process	GO:0051234	establishment of localization	299/1452	863/4634	0.0115	BscC021g128/BscC003g080/BscC001g471/BscC021g366/BscC010g710/BscC021g123/BscC001g234/BscC001g357/BscC005g802/BscC005g246/BscC001g473/BscC001g232/BscC012g682/BscC023g094/BscC001g233/BscC007g414/BscC005g242/BscC005g241/BscC006g736/BscC009g260/BscC013g483/BscC004g203/BscC013g484/BscC002g602/BscC021g238/BscC007g549/BscC002g603/BscC009g137/BscC023g422/BscC021g112/BscC021g233/BscC024g347/BscC021g230/Bsc…	299
L2 vs L5	Down	Biological process	GO:0071103	DNA conformation change	12/1452	21/4634	0.0125	BscC018g065/BscC003g108/BscC016g091/BscC010g622/BscC005g745/BscC013g530/BscC003g486/BscC013g174/BscC013g044/BscC018g048/BscC003g487/BscC014g078	12
L2 vs L5	Down	Biological process	GO:0006810	transport	298/1452	862/4634	0.0133	BscC021g128/BscC003g080/BscC001g471/BscC021g366/BscC010g710/BscC021g123/BscC001g234/BscC005g802/BscC005g246/BscC001g473/BscC001g232/BscC012g682/BscC023g094/BscC001g233/BscC007g414/BscC005g242/BscC005g241/BscC006g736/BscC009g260/BscC013g483/BscC004g203/BscC013g484/BscC002g602/BscC021g238/BscC007g549/BscC002g603/BscC009g137/BscC023g422/BscC021g112/BscC021g233/BscC024g347/BscC021g230/BscC021g472/Bsc…	298
L2 vs L5	Down	Biological process	GO:0006259	DNA metabolic process	34/1452	78/4634	0.0145	BscC077g002/BscC004g266/BscC021g404/BscC004g681/BscC005g668/BscC020g125/BscC003g100/BscC003g486/BscC012g660/BscC001g453/BscC018g048/BscC003g487/BscC014g078/BscC014g856/BscC005g167/BscC003g326/BscC008g463/BscC022g542/BscC004g822/BscC023g068/BscC006g160/BscC003g030/BscC011g627/BscC006g080/BscC016g375/BscC001g826/BscC012g517/BscC016g119/BscC012g579/BscC016g419/BscC013g530/BscC006g624/BscC013g174/Bsc…	34
L2 vs L5	Down	Biological process	GO:0006401	RNA catabolic process	10/1452	17/4634	0.0173	BscC005g594/BscC017g485/BscC021g049/BscC021g203/BscC016g249/BscC013g249/BscC019g062/BscC017g226/BscC001g764/BscC005g845	10
L2 vs L5	Down	Biological process	GO:0035023	regulation of Rho protein signal transduction	14/1452	27/4634	0.0208	BscC020g281/BscC023g396/BscC017g491/BscC010g019/BscC006g186/BscC021g055/BscC001g165/BscC022g625/BscC024g198/BscC003g667/BscC022g253/BscC007g495/BscC015g190/BscC022g256	14
L2 vs L5	Down	Biological process	GO:0009187	cyclic nucleotide metabolic process	11/1452	20/4634	0.0236	BscC023g155/BscC021g327/BscC012g618/BscC012g639/BscC007g053/BscC010g090/BscC007g044/BscC004g096/BscC010g073/BscC020g598/BscC009g093	11
L2 vs L5	Down	Biological process	GO:0009190	cyclic nucleotide biosynthetic process	11/1452	20/4634	0.0236	BscC023g155/BscC021g327/BscC012g618/BscC012g639/BscC007g053/BscC010g090/BscC007g044/BscC004g096/BscC010g073/BscC020g598/BscC009g093	11
L2 vs L5	Down	Biological process	GO:0051260	protein homooligomerization	13/1452	25/4634	0.0249	BscC007g736/BscC009g544/BscC007g737/BscC021g123/BscC020g024/BscC018g149/BscC020g743/BscC014g781/BscC014g624/BscC011g023/BscC016g127/BscC022g442/BscC014g828	13
L2 vs L5	Down	Biological process	GO:0006359	regulation of transcription by RNA polymerase III	3/1452	3/4634	0.0307	BscC022g124/BscC024g226/BscC023g195	3
L2 vs L5	Down	Biological process	GO:0006536	glutamate metabolic process	3/1452	3/4634	0.0307	BscC022g346/BscC003g606/BscC020g521	3
L2 vs L5	Down	Biological process	GO:0060271	cilium assembly	3/1452	3/4634	0.0307	BscC011g105/BscC001g395/BscC013g361	3
L2 vs L5	Down	Biological process	GO:0009312	oligosaccharide biosynthetic process	3/1452	3/4634	0.0307	BscC020g660/BscC021g339/BscC016g068	3
L2 vs L5	Down	Biological process	GO:0120031	plasma membrane bounded cell projection assembly	3/1452	3/4634	0.0307	BscC011g105/BscC001g395/BscC013g361	3
L2 vs L5	Down	Biological process	GO:0030031	cell projection assembly	3/1452	3/4634	0.0307	BscC011g105/BscC001g395/BscC013g361	3
L2 vs L5	Down	Biological process	GO:0007169	transmembrane receptor protein tyrosine kinase signaling pathway	4/1452	5/4634	0.036	BscC007g093/BscC011g552/BscC016g060/BscC014g088	4
L2 vs L5	Down	Biological process	GO:0032012	regulation of ARF protein signal transduction	4/1452	5/4634	0.036	BscC022g664/BscC014g732/BscC001g263/BscC006g579	4
L2 vs L5	Down	Biological process	GO:0006996	organelle organization	45/1452	114/4634	0.0382	BscC009g003/BscC004g681/BscC012g127/BscC005g745/BscC008g284/BscC003g141/BscC001g395/BscC003g486/BscC001g692/BscC018g201/BscC003g125/BscC018g048/BscC003g487/BscC014g078/BscC018g065/BscC024g231/BscC011g113/BscC003g108/BscC015g192/BscC004g009/BscC010g735/BscC013g361/BscC015g058/BscC013g044/BscC015g155/BscC004g034/BscC009g374/BscC023g049/BscC020g075/BscC016g091/BscC010g622/BscC012g115/BscC016g197/Bsc…	45
L2 vs L5	Down	Biological process	GO:0007166	cell surface receptor signaling pathway	19/1452	42/4634	0.04	BscC004g100/BscC004g077/BscC020g088/BscC016g060/BscC023g048/BscC014g088/BscC004g170/BscC021g231/BscC012g598/BscC022g218/BscC001g298/BscC007g093/BscC016g411/BscC011g552/BscC020g728/BscC003g549/BscC011g312/BscC022g453/BscC006g113	19
L2 vs L5	Down	Biological process	GO:0007167	enzyme linked receptor protein signaling pathway	8/1452	14/4634	0.0403	BscC007g093/BscC011g552/BscC003g549/BscC016g060/BscC014g088/BscC021g231/BscC012g598/BscC001g298	8
L2 vs L5	Down	Biological process	GO:0006325	chromatin organization	14/1452	29/4634	0.0414	BscC009g374/BscC016g091/BscC012g127/BscC005g745/BscC012g115/BscC003g141/BscC016g197/BscC001g692/BscC003g125/BscC018g065/BscC022g556/BscC003g108/BscC006g107/BscC013g044	14
L2 vs L5	Down	Biological process	GO:0065009	regulation of molecular function	12/1452	24/4634	0.043	BscC008g007/BscC011g297/BscC013g481/BscC012g209/BscC022g441/BscC010g588/BscC011g138/BscC001g026/BscC005g845/BscC002g532/BscC002g389/BscC008g008	12
L2 vs L5	Down	Biological process	GO:0006950	response to stress	38/1452	95/4634	0.044	BscC077g002/BscC004g266/BscC021g404/BscC004g681/BscC019g074/BscC005g668/BscC020g125/BscC003g100/BscC012g660/BscC001g453/BscC014g856/BscC001g858/BscC005g167/BscC003g326/BscC017g409/BscC008g463/BscC022g542/BscC006g236/BscC017g403/BscC004g822/BscC017g323/BscC017g324/BscC023g068/BscC006g160/BscC012g050/BscC003g092/BscC020g571/BscC003g030/BscC011g627/BscC016g375/BscC011g463/BscC001g826/BscC012g517/Bsc…	38
L2 vs L5	Down	Biological process	GO:1901361	organic cyclic compound catabolic process	13/1452	27/4634	0.0497	BscC017g485/BscC021g049/BscC021g203/BscC013g249/BscC019g062/BscC001g764/BscC021g470/BscC005g845/BscC006g080/BscC005g594/BscC016g249/BscC003g606/BscC017g226	13
L2 vs L5	Down	Biological process	GO:0019439	aromatic compound catabolic process	13/1452	27/4634	0.0497	BscC017g485/BscC021g049/BscC021g203/BscC013g249/BscC019g062/BscC001g764/BscC021g470/BscC005g845/BscC006g080/BscC005g594/BscC016g249/BscC003g606/BscC017g226	13
L2 vs L5	Down	Cellular component	GO:0016020	membrane	583/893	1551/2727	3.15e-10	BscC003g080/BscC010g155/BscC001g234/BscC022g848/BscC022g849/BscC001g357/BscC005g802/BscC007g532/BscC005g801/BscC001g473/BscC001g232/BscC001g233/BscC016g101/BscC007g414/BscC006g739/BscC006g738/BscC006g736/BscC008g102/BscC018g181/BscC002g390/BscC002g270/BscC009g260/BscC007g549/BscC009g137/BscC023g422/BscC024g347/BscC001g246/BscC001g247/BscC003g197/BscC001g489/BscC022g839/BscC016g230/BscC016g351/Bsc…	583
L2 vs L5	Down	Cellular component	GO:0071944	cell periphery	59/893	102/2727	9.61e-08	BscC007g736/BscC006g095/BscC007g737/BscC021g366/BscC020g086/BscC021g367/BscC010g710/BscC021g123/BscC001g234/BscC020g686/BscC014g174/BscC001g232/BscC001g233/BscC006g739/BscC001g836/BscC003g566/BscC022g680/BscC006g017/BscC023g422/BscC014g762/BscC005g157/BscC014g640/BscC001g881/BscC001g089/BscC011g023/BscC013g299/BscC010g549/BscC015g242/BscC014g808/BscC001g090/BscC021g345/BscC021g463/BscC020g024/Bsc…	59
L2 vs L5	Down	Cellular component	GO:0005886	plasma membrane	56/893	96/2727	1.39e-07	BscC007g736/BscC006g095/BscC007g737/BscC021g366/BscC020g086/BscC021g367/BscC010g710/BscC021g123/BscC001g234/BscC020g686/BscC014g174/BscC001g232/BscC001g233/BscC006g739/BscC001g836/BscC003g566/BscC006g017/BscC023g422/BscC014g762/BscC005g157/BscC014g640/BscC001g881/BscC001g089/BscC011g023/BscC013g299/BscC010g549/BscC015g242/BscC014g808/BscC001g090/BscC021g463/BscC020g024/BscC020g743/BscC012g509/Bsc…	56
L2 vs L5	Down	Cellular component	GO:0016021	integral component of membrane	376/893	964/2727	1.91e-07	BscC021g128/BscC003g080/BscC004g682/BscC021g248/BscC010g155/BscC021g366/BscC021g246/BscC010g710/BscC021g123/BscC001g234/BscC022g849/BscC001g357/BscC014g174/BscC007g532/BscC005g801/BscC005g246/BscC001g473/BscC001g232/BscC023g094/BscC001g233/BscC016g101/BscC007g414/BscC006g738/BscC003g645/BscC008g102/BscC018g181/BscC011g634/BscC002g390/BscC009g260/BscC019g310/BscC013g244/BscC013g484/BscC007g549/Bsc…	376
L2 vs L5	Down	Cellular component	GO:0031224	intrinsic component of membrane	376/893	964/2727	1.91e-07	BscC021g128/BscC003g080/BscC004g682/BscC021g248/BscC010g155/BscC021g366/BscC021g246/BscC010g710/BscC021g123/BscC001g234/BscC022g849/BscC001g357/BscC014g174/BscC007g532/BscC005g801/BscC005g246/BscC001g473/BscC001g232/BscC023g094/BscC001g233/BscC016g101/BscC007g414/BscC006g738/BscC003g645/BscC008g102/BscC018g181/BscC011g634/BscC002g390/BscC009g260/BscC019g310/BscC013g244/BscC013g484/BscC007g549/Bsc…	376
L2 vs L5	Down	Cellular component	GO:0034702	ion channel complex	22/893	33/2727	6.19e-05	BscC007g736/BscC006g095/BscC007g737/BscC021g366/BscC010g710/BscC023g422/BscC021g123/BscC011g603/BscC020g024/BscC011g605/BscC020g743/BscC014g781/BscC014g624/BscC001g836/BscC011g023/BscC008g204/BscC001g744/BscC004g817/BscC022g102/BscC006g598/BscC023g403/BscC014g828	22
L2 vs L5	Down	Cellular component	GO:0005887	integral component of plasma membrane	24/893	38/2727	0.000105	BscC007g736/BscC007g724/BscC006g095/BscC007g737/BscC020g086/BscC023g422/BscC021g123/BscC011g603/BscC020g024/BscC011g605/BscC014g174/BscC020g743/BscC014g781/BscC014g624/BscC001g836/BscC011g023/BscC008g204/BscC007g070/BscC003g566/BscC001g744/BscC004g817/BscC010g549/BscC023g403/BscC014g828	24
L2 vs L5	Down	Cellular component	GO:0031226	intrinsic component of plasma membrane	24/893	38/2727	0.000105	BscC007g736/BscC007g724/BscC006g095/BscC007g737/BscC020g086/BscC023g422/BscC021g123/BscC011g603/BscC020g024/BscC011g605/BscC014g174/BscC020g743/BscC014g781/BscC014g624/BscC001g836/BscC011g023/BscC008g204/BscC007g070/BscC003g566/BscC001g744/BscC004g817/BscC010g549/BscC023g403/BscC014g828	24
L2 vs L5	Down	Cellular component	GO:1990351	transporter complex	23/893	36/2727	0.000114	BscC007g736/BscC006g095/BscC007g737/BscC021g366/BscC010g710/BscC023g422/BscC021g123/BscC011g603/BscC020g024/BscC011g605/BscC020g743/BscC014g781/BscC014g624/BscC001g836/BscC011g023/BscC008g204/BscC001g744/BscC004g817/BscC022g102/BscC006g598/BscC010g549/BscC023g403/BscC014g828	23
L2 vs L5	Down	Cellular component	GO:1902495	transmembrane transporter complex	23/893	36/2727	0.000114	BscC007g736/BscC006g095/BscC007g737/BscC021g366/BscC010g710/BscC023g422/BscC021g123/BscC011g603/BscC020g024/BscC011g605/BscC020g743/BscC014g781/BscC014g624/BscC001g836/BscC011g023/BscC008g204/BscC001g744/BscC004g817/BscC022g102/BscC006g598/BscC010g549/BscC023g403/BscC014g828	23
L2 vs L5	Down	Cellular component	GO:0098797	plasma membrane protein complex	29/893	50/2727	0.000184	BscC007g736/BscC006g095/BscC007g737/BscC021g366/BscC010g710/BscC021g123/BscC020g024/BscC020g686/BscC020g743/BscC001g836/BscC008g204/BscC003g566/BscC022g102/BscC006g598/BscC023g422/BscC011g603/BscC024g007/BscC011g605/BscC011g604/BscC014g781/BscC014g624/BscC011g023/BscC001g744/BscC004g817/BscC004g617/BscC010g549/BscC023g403/BscC022g010/BscC014g828	29
L2 vs L5	Down	Cellular component	GO:0034703	cation channel complex	16/893	25/2727	0.00127	BscC007g736/BscC006g095/BscC007g737/BscC021g366/BscC010g710/BscC023g422/BscC021g123/BscC020g024/BscC020g743/BscC014g781/BscC014g624/BscC011g023/BscC008g204/BscC022g102/BscC006g598/BscC014g828	16
L2 vs L5	Down	Cellular component	GO:0120025	plasma membrane bounded cell projection	5/893	5/2727	0.00374	BscC003g228/BscC023g049/BscC011g105/BscC001g395/BscC013g361	5
L2 vs L5	Down	Cellular component	GO:0042995	cell projection	5/893	5/2727	0.00374	BscC003g228/BscC023g049/BscC011g105/BscC001g395/BscC013g361	5
L2 vs L5	Down	Cellular component	GO:0008076	voltage-gated potassium channel complex	12/893	19/2727	0.00616	BscC007g736/BscC014g624/BscC011g023/BscC008g204/BscC006g095/BscC007g737/BscC023g422/BscC021g123/BscC020g024/BscC020g743/BscC014g828/BscC014g781	12
L2 vs L5	Down	Cellular component	GO:0034705	potassium channel complex	12/893	19/2727	0.00616	BscC007g736/BscC014g624/BscC011g023/BscC008g204/BscC006g095/BscC007g737/BscC023g422/BscC021g123/BscC020g024/BscC020g743/BscC014g828/BscC014g781	12
L2 vs L5	Down	Cellular component	GO:0043235	receptor complex	8/893	11/2727	0.00771	BscC001g836/BscC003g566/BscC001g744/BscC004g817/BscC011g603/BscC011g605/BscC023g403/BscC012g598	8
L2 vs L5	Down	Cellular component	GO:0005929	cilium	4/893	4/2727	0.0114	BscC003g228/BscC011g105/BscC001g395/BscC013g361	4
L2 vs L5	Down	Cellular component	GO:0005773	vacuole	5/893	6/2727	0.0163	BscC009g126/BscC004g296/BscC012g559/BscC002g083/BscC022g371	5
L2 vs L5	Down	Cellular component	GO:0098802	plasma membrane signaling receptor complex	7/893	10/2727	0.0176	BscC001g836/BscC003g566/BscC001g744/BscC004g817/BscC011g603/BscC011g605/BscC023g403	7
L2 vs L5	Down	Cellular component	GO:0005892	acetylcholine-gated channel complex	6/893	8/2727	0.0178	BscC001g836/BscC001g744/BscC004g817/BscC011g603/BscC011g605/BscC023g403	6
L2 vs L5	Down	Cellular component	GO:0005634	nucleus	133/893	356/2727	0.0277	BscC004g681/BscC019g152/BscC007g014/BscC003g125/BscC005g242/BscC005g241/BscC018g065/BscC005g083/BscC008g463/BscC008g342/BscC024g293/BscC002g674/BscC009g374/BscC016g190/BscC010g665/BscC007g023/BscC020g157/BscC001g088/BscC001g122/BscC006g628/BscC022g676/BscC016g236/BscC022g556/BscC016g237/BscC024g069/BscC012g579/BscC002g683/BscC006g107/BscC006g743/BscC023g035/BscC003g141/BscC003g385/BscC003g384/Bsc…	133
L2 vs L5	Down	Cellular component	GO:0045202	synapse	12/893	22/2727	0.028	BscC021g238/BscC012g509/BscC018g252/BscC008g114/BscC021g463/BscC012g513/BscC001g234/BscC020g277/BscC001g232/BscC015g242/BscC001g881/BscC001g233	12
L2 vs L5	Down	Cellular component	GO:0016011	dystroglycan complex	3/893	3/2727	0.035	BscC004g617/BscC024g007/BscC020g686	3
L2 vs L5	Down	Cellular component	GO:0016012	sarcoglycan complex	3/893	3/2727	0.035	BscC004g617/BscC024g007/BscC020g686	3
L2 vs L5	Down	Cellular component	GO:0034464	BBSome	3/893	3/2727	0.035	BscC003g228/BscC011g105/BscC001g395	3
L2 vs L5	Down	Cellular component	GO:0005891	voltage-gated calcium channel complex	4/893	5/2727	0.0423	BscC021g366/BscC010g710/BscC022g102/BscC006g598	4
L2 vs L5	Down	Molecular function	GO:0038023	signaling receptor activity	165/2365	298/7309	5.38e-17	BscC002g317/BscC021g248/BscC010g155/BscC021g367/BscC021g246/BscC010g556/BscC002g318/BscC001g234/BscC014g174/BscC007g532/BscC005g801/BscC022g327/BscC020g721/BscC016g067/BscC001g232/BscC012g682/BscC001g233/BscC016g101/BscC007g093/BscC011g595/BscC022g324/BscC006g738/BscC020g605/BscC022g326/BscC020g728/BscC003g645/BscC022g684/BscC004g606/BscC019g310/BscC002g674/BscC021g236/BscC013g259/BscC021g199/Bsc…	165
L2 vs L5	Down	Molecular function	GO:0060089	molecular transducer activity	165/2365	298/7309	5.38e-17	BscC002g317/BscC021g248/BscC010g155/BscC021g367/BscC021g246/BscC010g556/BscC002g318/BscC001g234/BscC014g174/BscC007g532/BscC005g801/BscC022g327/BscC020g721/BscC016g067/BscC001g232/BscC012g682/BscC001g233/BscC016g101/BscC007g093/BscC011g595/BscC022g324/BscC006g738/BscC020g605/BscC022g326/BscC020g728/BscC003g645/BscC022g684/BscC004g606/BscC019g310/BscC002g674/BscC021g236/BscC013g259/BscC021g199/Bsc…	165
L2 vs L5	Down	Molecular function	GO:0004888	transmembrane signaling receptor activity	136/2365	241/7309	4.43e-15	BscC002g317/BscC021g248/BscC010g155/BscC021g367/BscC021g246/BscC010g556/BscC002g318/BscC014g174/BscC007g532/BscC005g801/BscC022g327/BscC020g721/BscC016g067/BscC012g682/BscC016g101/BscC007g093/BscC011g595/BscC022g324/BscC006g738/BscC020g605/BscC022g326/BscC020g728/BscC003g645/BscC022g684/BscC004g606/BscC019g310/BscC021g236/BscC013g259/BscC021g199/BscC023g026/BscC020g432/BscC001g247/BscC003g197/Bsc…	136
L2 vs L5	Down	Molecular function	GO:0004930	G protein-coupled receptor activity	119/2365	210/7309	1.63e-13	BscC002g317/BscC021g248/BscC010g155/BscC021g367/BscC021g246/BscC010g556/BscC002g318/BscC014g174/BscC007g532/BscC005g801/BscC022g327/BscC020g721/BscC016g067/BscC016g101/BscC011g595/BscC022g324/BscC006g738/BscC020g605/BscC022g326/BscC020g728/BscC003g645/BscC022g684/BscC019g310/BscC021g236/BscC013g259/BscC021g199/BscC020g432/BscC001g247/BscC003g197/BscC022g839/BscC001g242/BscC008g610/BscC003g635/Bsc…	119
L2 vs L5	Down	Molecular function	GO:0005515	protein binding	747/2365	1983/7309	2.44e-09	BscC009g026/BscC001g471/BscC023g533/BscC009g023/BscC005g800/BscC007g413/BscC018g067/BscC011g078/BscC022g600/BscC018g065/BscC014g858/BscC014g737/BscC016g106/BscC014g732/BscC014g614/BscC023g416/BscC006g731/BscC009g020/BscC002g395/BscC006g611/BscC017g273/BscC009g017/BscC022g837/BscC007g662/BscC003g196/BscC022g838/BscC001g126/BscC001g127/BscC001g121/BscC001g243/BscC022g835/BscC011g067/BscC006g628/Bsc…	747
L2 vs L5	Down	Molecular function	GO:0005488	binding	1682/2365	4864/7309	4.7e-09	BscC009g026/BscC017g262/BscC009g023/BscC005g800/BscC014g850/BscC007g413/BscC018g067/BscC014g856/BscC008g225/BscC022g600/BscC018g065/BscC014g858/BscC018g066/BscC023g416/BscC002g155/BscC009g020/BscC006g611/BscC023g420/BscC001g360/BscC017g273/BscC009g017/BscC024g227/BscC014g845/BscC006g628/BscC014g846/BscC018g075/BscC018g076/BscC024g222/BscC023g425/BscC006g624/BscC006g622/BscC009g003/BscC001g371/Bsc…	1682
L2 vs L5	Down	Molecular function	GO:0003677	DNA binding	207/2365	469/7309	2.36e-08	BscC004g681/BscC020g200/BscC014g055/BscC001g235/BscC010g154/BscC018g065/BscC008g463/BscC003g649/BscC006g733/BscC004g671/BscC020g551/BscC007g662/BscC011g627/BscC020g434/BscC001g122/BscC016g237/BscC016g117/BscC016g359/BscC016g119/BscC012g579/BscC006g624/BscC007g516/BscC012g660/BscC002g173/BscC002g622/BscC006g160/BscC006g045/BscC020g098/BscC020g410/BscC016g375/BscC001g387/BscC024g361/BscC024g120/Bsc…	207
L2 vs L5	Down	Molecular function	GO:0005216	ion channel activity	109/2365	225/7309	2.6e-07	BscC021g128/BscC009g301/BscC023g134/BscC021g366/BscC010g710/BscC021g123/BscC001g234/BscC005g802/BscC001g473/BscC001g232/BscC012g682/BscC001g233/BscC007g414/BscC006g736/BscC004g606/BscC009g260/BscC013g484/BscC007g549/BscC002g603/BscC023g422/BscC023g026/BscC024g347/BscC021g110/BscC002g609/BscC007g149/BscC001g880/BscC001g881/BscC007g701/BscC018g356/BscC014g846/BscC011g346/BscC008g177/BscC015g242/Bsc…	109
L2 vs L5	Down	Molecular function	GO:0022803	passive transmembrane transporter activity	109/2365	225/7309	2.6e-07	BscC021g128/BscC009g301/BscC023g134/BscC021g366/BscC010g710/BscC021g123/BscC001g234/BscC005g802/BscC001g473/BscC001g232/BscC012g682/BscC001g233/BscC007g414/BscC006g736/BscC004g606/BscC009g260/BscC013g484/BscC007g549/BscC002g603/BscC023g422/BscC023g026/BscC024g347/BscC021g110/BscC002g609/BscC007g149/BscC001g880/BscC001g881/BscC007g701/BscC018g356/BscC014g846/BscC011g346/BscC008g177/BscC015g242/Bsc…	109
L2 vs L5	Down	Molecular function	GO:0015267	channel activity	109/2365	225/7309	2.6e-07	BscC021g128/BscC009g301/BscC023g134/BscC021g366/BscC010g710/BscC021g123/BscC001g234/BscC005g802/BscC001g473/BscC001g232/BscC012g682/BscC001g233/BscC007g414/BscC006g736/BscC004g606/BscC009g260/BscC013g484/BscC007g549/BscC002g603/BscC023g422/BscC023g026/BscC024g347/BscC021g110/BscC002g609/BscC007g149/BscC001g880/BscC001g881/BscC007g701/BscC018g356/BscC014g846/BscC011g346/BscC008g177/BscC015g242/Bsc…	109
L2 vs L5	Down	Molecular function	GO:0003676	nucleic acid binding	414/2365	1082/7309	5.06e-06	BscC017g386/BscC017g262/BscC008g461/BscC001g235/BscC014g850/BscC010g154/BscC014g856/BscC018g065/BscC008g588/BscC008g463/BscC018g183/BscC006g731/BscC006g733/BscC007g662/BscC003g196/BscC024g227/BscC024g349/BscC001g243/BscC001g122/BscC014g845/BscC016g237/BscC016g117/BscC016g359/BscC016g119/BscC006g624/BscC006g743/BscC007g516/BscC007g639/BscC010g177/BscC010g170/BscC001g134/BscC002g173/BscC018g082/Bsc…	414
L2 vs L5	Down	Molecular function	GO:0008528	G protein-coupled peptide receptor activity	23/2365	33/7309	1.18e-05	BscC010g125/BscC021g236/BscC010g100/BscC006g374/BscC002g407/BscC007g034/BscC020g487/BscC020g432/BscC003g197/BscC022g839/BscC007g532/BscC001g589/BscC020g721/BscC005g157/BscC016g101/BscC011g562/BscC013g292/BscC006g738/BscC005g310/BscC003g645/BscC013g321/BscC002g376/BscC011g482	23
L2 vs L5	Down	Molecular function	GO:0001653	peptide receptor activity	23/2365	33/7309	1.18e-05	BscC010g125/BscC021g236/BscC010g100/BscC006g374/BscC002g407/BscC007g034/BscC020g487/BscC020g432/BscC003g197/BscC022g839/BscC007g532/BscC001g589/BscC020g721/BscC005g157/BscC016g101/BscC011g562/BscC013g292/BscC006g738/BscC005g310/BscC003g645/BscC013g321/BscC002g376/BscC011g482	23
L2 vs L5	Down	Molecular function	GO:0046872	metal ion binding	399/2365	1050/7309	1.71e-05	BscC017g262/BscC008g469/BscC006g739/BscC018g066/BscC008g462/BscC018g183/BscC010g026/BscC001g360/BscC009g373/BscC017g393/BscC003g071/BscC009g375/BscC022g835/BscC001g122/BscC006g628/BscC008g455/BscC016g237/BscC014g604/BscC002g044/BscC006g622/BscC009g127/BscC022g705/BscC007g631/BscC010g175/BscC022g703/BscC001g134/BscC024g110/BscC024g111/BscC011g095/BscC005g818/BscC007g407/BscC009g110/BscC005g811/Bsc…	399
L2 vs L5	Down	Molecular function	GO:0043565	sequence-specific DNA binding	94/2365	203/7309	1.86e-05	BscC004g244/BscC004g681/BscC015g019/BscC009g100/BscC012g523/BscC005g722/BscC020g125/BscC022g768/BscC021g081/BscC007g459/BscC005g088/BscC024g011/BscC005g320/BscC007g490/BscC003g649/BscC023g218/BscC023g216/BscC002g472/BscC017g469/BscC022g080/BscC002g357/BscC015g176/BscC015g330/BscC002g674/BscC002g646/BscC017g353/BscC015g125/BscC010g101/BscC020g271/BscC002g128/BscC002g205/BscC021g432/BscC020g551/Bsc…	94
L2 vs L5	Down	Molecular function	GO:0005267	potassium channel activity	40/2365	71/7309	2.44e-05	BscC007g736/BscC009g301/BscC009g520/BscC006g095/BscC007g737/BscC001g291/BscC021g123/BscC020g024/BscC007g056/BscC016g382/BscC007g113/BscC021g284/BscC020g743/BscC018g267/BscC008g204/BscC016g401/BscC006g736/BscC015g291/BscC007g592/BscC022g267/BscC015g297/BscC003g091/BscC019g086/BscC017g195/BscC023g422/BscC020g232/BscC021g110/BscC003g097/BscC003g692/BscC021g051/BscC003g157/BscC007g701/BscC014g781/Bsc…	40
L2 vs L5	Down	Molecular function	GO:0015318	inorganic molecular entity transmembrane transporter activity	146/2365	342/7309	2.64e-05	BscC021g128/BscC009g301/BscC012g162/BscC023g134/BscC021g366/BscC010g710/BscC021g123/BscC001g234/BscC018g226/BscC005g802/BscC001g473/BscC001g232/BscC012g682/BscC001g233/BscC007g414/BscC006g736/BscC012g604/BscC004g606/BscC009g260/BscC013g484/BscC007g549/BscC002g603/BscC023g422/BscC023g026/BscC024g347/BscC021g472/BscC021g110/BscC002g609/BscC007g149/BscC001g880/BscC001g881/BscC007g701/BscC018g356/Bsc…	146
L2 vs L5	Down	Molecular function	GO:0046873	metal ion transmembrane transporter activity	75/2365	156/7309	2.67e-05	BscC007g736/BscC009g301/BscC012g162/BscC006g095/BscC007g737/BscC021g366/BscC010g710/BscC021g123/BscC007g056/BscC016g382/BscC021g284/BscC018g267/BscC006g736/BscC015g291/BscC012g604/BscC016g428/BscC002g231/BscC004g766/BscC015g297/BscC010g587/BscC004g111/BscC001g163/BscC006g023/BscC017g195/BscC020g076/BscC023g422/BscC020g232/BscC021g472/BscC021g110/BscC007g588/BscC003g157/BscC007g701/BscC022g158/Bsc…	75
L2 vs L5	Down	Molecular function	GO:0022836	gated channel activity	69/2365	141/7309	2.69e-05	BscC007g736/BscC021g128/BscC006g095/BscC007g737/BscC021g366/BscC010g710/BscC021g123/BscC001g234/BscC007g056/BscC012g643/BscC016g384/BscC001g473/BscC016g143/BscC001g232/BscC012g682/BscC001g233/BscC007g414/BscC020g528/BscC004g606/BscC009g260/BscC013g484/BscC007g549/BscC002g603/BscC023g422/BscC023g026/BscC007g103/BscC002g609/BscC007g149/BscC003g277/BscC007g588/BscC003g157/BscC001g881/BscC018g356/Bsc…	69
L2 vs L5	Down	Molecular function	GO:0005261	cation channel activity	64/2365	129/7309	3.04e-05	BscC007g736/BscC009g301/BscC006g095/BscC007g737/BscC021g366/BscC010g710/BscC021g123/BscC001g234/BscC007g056/BscC016g382/BscC021g284/BscC001g232/BscC018g267/BscC001g233/BscC006g736/BscC015g291/BscC015g297/BscC004g111/BscC001g163/BscC017g195/BscC020g076/BscC023g422/BscC020g232/BscC021g110/BscC007g588/BscC003g157/BscC001g881/BscC007g701/BscC011g023/BscC014g846/BscC008g177/BscC015g242/BscC009g520/Bsc…	64
L2 vs L5	Down	Molecular function	GO:0008188	neuropeptide receptor activity	11/2365	12/7309	3.39e-05	BscC011g562/BscC013g292/BscC006g738/BscC021g236/BscC010g100/BscC020g487/BscC013g321/BscC022g839/BscC020g721/BscC005g157/BscC002g376	11
L2 vs L5	Down	Molecular function	GO:0043169	cation binding	401/2365	1063/7309	3.59e-05	BscC017g262/BscC008g469/BscC006g739/BscC018g066/BscC008g462/BscC018g183/BscC010g026/BscC001g360/BscC009g373/BscC017g393/BscC003g071/BscC009g375/BscC022g835/BscC001g122/BscC006g628/BscC008g455/BscC016g237/BscC014g604/BscC002g044/BscC006g622/BscC009g127/BscC022g705/BscC007g631/BscC010g175/BscC022g703/BscC001g134/BscC024g110/BscC024g111/BscC011g095/BscC005g818/BscC007g407/BscC009g110/BscC005g811/Bsc…	401
L2 vs L5	Down	Molecular function	GO:0015079	potassium ion transmembrane transporter activity	40/2365	72/7309	3.79e-05	BscC007g736/BscC009g301/BscC009g520/BscC006g095/BscC007g737/BscC001g291/BscC021g123/BscC020g024/BscC007g056/BscC016g382/BscC007g113/BscC021g284/BscC020g743/BscC018g267/BscC008g204/BscC016g401/BscC006g736/BscC015g291/BscC007g592/BscC022g267/BscC015g297/BscC003g091/BscC019g086/BscC017g195/BscC023g422/BscC020g232/BscC021g110/BscC003g097/BscC003g692/BscC021g051/BscC003g157/BscC007g701/BscC014g781/Bsc…	40
L2 vs L5	Down	Molecular function	GO:0015075	ion transmembrane transporter activity	153/2365	368/7309	8.71e-05	BscC021g128/BscC009g301/BscC012g162/BscC023g134/BscC003g080/BscC021g366/BscC010g710/BscC001g191/BscC021g123/BscC001g234/BscC018g226/BscC005g802/BscC001g473/BscC001g232/BscC012g682/BscC001g233/BscC007g414/BscC006g736/BscC012g604/BscC004g606/BscC009g260/BscC013g484/BscC007g549/BscC002g603/BscC023g422/BscC023g026/BscC024g347/BscC021g472/BscC021g110/BscC002g609/BscC007g149/BscC001g880/BscC001g881/Bsc…	153
L2 vs L5	Down	Molecular function	GO:0004983	neuropeptide Y receptor activity	10/2365	11/7309	9.66e-05	BscC011g562/BscC013g292/BscC006g738/BscC021g236/BscC010g100/BscC020g487/BscC013g321/BscC022g839/BscC020g721/BscC002g376	10
L2 vs L5	Down	Molecular function	GO:0022890	inorganic cation transmembrane transporter activity	97/2365	219/7309	0.000118	BscC009g301/BscC012g162/BscC021g366/BscC010g710/BscC021g123/BscC001g234/BscC018g226/BscC001g232/BscC001g233/BscC006g736/BscC012g604/BscC023g422/BscC021g472/BscC021g110/BscC001g881/BscC007g701/BscC022g158/BscC014g846/BscC008g177/BscC022g272/BscC009g094/BscC015g242/BscC009g520/BscC001g493/BscC005g309/BscC021g463/BscC006g152/BscC020g024/BscC007g113/BscC008g204/BscC022g028/BscC016g401/BscC007g592/Bsc…	97
L2 vs L5	Down	Molecular function	GO:0015077	monovalent inorganic cation transmembrane transporter activity	72/2365	158/7309	0.000314	BscC007g736/BscC009g301/BscC012g162/BscC006g095/BscC007g737/BscC021g123/BscC021g321/BscC007g056/BscC018g226/BscC016g382/BscC021g284/BscC018g267/BscC006g736/BscC015g291/BscC012g604/BscC002g231/BscC004g766/BscC015g297/BscC010g587/BscC006g023/BscC017g195/BscC020g076/BscC023g422/BscC020g232/BscC021g472/BscC021g110/BscC003g157/BscC007g701/BscC001g167/BscC011g023/BscC024g024/BscC008g177/BscC002g083/Bsc…	72
L2 vs L5	Down	Molecular function	GO:0051020	GTPase binding	33/2365	61/7309	0.000348	BscC020g281/BscC001g471/BscC023g396/BscC010g019/BscC018g027/BscC020g101/BscC022g625/BscC009g329/BscC020g668/BscC022g664/BscC011g113/BscC024g198/BscC003g667/BscC014g732/BscC015g171/BscC007g495/BscC015g190/BscC004g203/BscC006g579/BscC015g347/BscC004g376/BscC017g491/BscC006g186/BscC011g602/BscC021g055/BscC001g263/BscC005g158/BscC011g408/BscC001g165/BscC022g253/BscC022g256/BscC002g262/BscC006g388	33
L2 vs L5	Down	Molecular function	GO:0022843	voltage-gated cation channel activity	19/2365	30/7309	0.000472	BscC007g736/BscC006g095/BscC007g737/BscC021g366/BscC010g710/BscC023g422/BscC021g123/BscC020g024/BscC007g056/BscC003g692/BscC020g743/BscC003g157/BscC014g781/BscC014g624/BscC011g023/BscC008g204/BscC022g102/BscC006g598/BscC014g828	19
L2 vs L5	Down	Molecular function	GO:0008324	cation transmembrane transporter activity	102/2365	240/7309	0.000517	BscC009g301/BscC012g162/BscC003g080/BscC021g366/BscC010g710/BscC001g191/BscC021g123/BscC001g234/BscC018g226/BscC001g232/BscC001g233/BscC006g736/BscC012g604/BscC023g422/BscC021g472/BscC021g110/BscC001g881/BscC007g701/BscC022g158/BscC014g846/BscC008g177/BscC022g272/BscC009g094/BscC015g242/BscC009g520/BscC001g493/BscC005g309/BscC021g463/BscC006g152/BscC020g024/BscC007g113/BscC008g204/BscC022g028/Bsc…	102
L2 vs L5	Down	Molecular function	GO:0022857	transmembrane transporter activity	189/2365	482/7309	0.00061	BscC021g128/BscC009g301/BscC012g162/BscC023g134/BscC003g080/BscC002g315/BscC021g366/BscC010g710/BscC001g191/BscC021g123/BscC001g234/BscC018g226/BscC005g802/BscC001g473/BscC001g232/BscC012g682/BscC001g233/BscC007g414/BscC006g736/BscC012g604/BscC024g058/BscC004g606/BscC009g260/BscC013g484/BscC007g549/BscC002g603/BscC004g396/BscC023g422/BscC023g026/BscC021g233/BscC024g347/BscC021g472/BscC008g295/Bsc…	189
L2 vs L5	Down	Molecular function	GO:0008270	zinc ion binding	191/2365	490/7309	0.000808	BscC019g270/BscC001g194/BscC021g245/BscC015g019/BscC012g564/BscC020g600/BscC022g449/BscC003g125/BscC001g871/BscC008g469/BscC011g112/BscC008g067/BscC008g462/BscC018g183/BscC015g255/BscC002g674/BscC006g183/BscC001g360/BscC004g671/BscC003g071/BscC019g260/BscC014g682/BscC020g157/BscC005g758/BscC020g556/BscC023g140/BscC001g122/BscC003g479/BscC006g628/BscC022g038/BscC016g237/BscC022g436/BscC024g188/Bsc…	191
L2 vs L5	Down	Molecular function	GO:0005262	calcium channel activity	9/2365	11/7309	0.00107	BscC022g213/BscC014g846/BscC004g111/BscC001g163/BscC021g366/BscC010g710/BscC022g102/BscC006g598/BscC007g588	9
L2 vs L5	Down	Molecular function	GO:0004112	cyclic-nucleotide phosphodiesterase activity	6/2365	6/7309	0.00114	BscC003g512/BscC013g216/BscC017g291/BscC022g014/BscC001g241/BscC001g860	6
L2 vs L5	Down	Molecular function	GO:0004114	3',5'-cyclic-nucleotide phosphodiesterase activity	6/2365	6/7309	0.00114	BscC003g512/BscC013g216/BscC017g291/BscC022g014/BscC001g241/BscC001g860	6
L2 vs L5	Down	Molecular function	GO:0099528	G protein-coupled neurotransmitter receptor activity	6/2365	6/7309	0.00114	BscC007g724/BscC020g094/BscC020g086/BscC021g153/BscC006g104/BscC014g174	6
L2 vs L5	Down	Molecular function	GO:0015085	calcium ion transmembrane transporter activity	12/2365	17/7309	0.00138	BscC022g213/BscC014g846/BscC004g111/BscC001g163/BscC021g366/BscC010g710/BscC022g102/BscC021g472/BscC020g586/BscC006g598/BscC009g094/BscC007g588	12
L2 vs L5	Down	Molecular function	GO:0022834	ligand-gated channel activity	46/2365	98/7309	0.00173	BscC021g128/BscC017g162/BscC019g131/BscC021g463/BscC001g234/BscC012g622/BscC012g643/BscC001g473/BscC016g143/BscC001g232/BscC001g210/BscC012g682/BscC001g233/BscC007g414/BscC003g303/BscC012g509/BscC020g528/BscC022g545/BscC004g606/BscC009g260/BscC019g297/BscC013g484/BscC007g549/BscC002g603/BscC021g015/BscC012g190/BscC023g026/BscC020g575/BscC007g103/BscC014g861/BscC002g609/BscC005g812/BscC007g149/Bsc…	46
L2 vs L5	Down	Molecular function	GO:0015276	ligand-gated ion channel activity	46/2365	98/7309	0.00173	BscC021g128/BscC017g162/BscC019g131/BscC021g463/BscC001g234/BscC012g622/BscC012g643/BscC001g473/BscC016g143/BscC001g232/BscC001g210/BscC012g682/BscC001g233/BscC007g414/BscC003g303/BscC012g509/BscC020g528/BscC022g545/BscC004g606/BscC009g260/BscC019g297/BscC013g484/BscC007g549/BscC002g603/BscC021g015/BscC012g190/BscC023g026/BscC020g575/BscC007g103/BscC014g861/BscC002g609/BscC005g812/BscC007g149/Bsc…	46
L2 vs L5	Down	Molecular function	GO:0019825	oxygen binding	27/2365	51/7309	0.00181	BscC003g083/BscC019g173/BscC007g475/BscC007g553/BscC005g620/BscC007g712/BscC006g637/BscC008g047/BscC024g279/BscC007g671/BscC006g533/BscC013g482/BscC001g061/BscC023g420/BscC013g219/BscC009g138/BscC019g185/BscC019g285/BscC020g572/BscC019g381/BscC007g488/BscC011g409/BscC010g141/BscC024g321/BscC022g495/BscC011g004/BscC010g724	27
L2 vs L5	Down	Molecular function	GO:0030594	neurotransmitter receptor activity	21/2365	37/7309	0.00185	BscC007g724/BscC020g094/BscC020g086/BscC021g015/BscC021g463/BscC023g026/BscC001g234/BscC021g153/BscC014g174/BscC001g232/BscC012g682/BscC001g881/BscC001g233/BscC012g509/BscC020g517/BscC008g114/BscC011g346/BscC004g606/BscC012g513/BscC006g104/BscC015g242	21
L2 vs L5	Down	Molecular function	GO:0003682	chromatin binding	7/2365	8/7309	0.00212	BscC022g500/BscC009g039/BscC009g365/BscC012g127/BscC012g115/BscC022g351/BscC001g396	7
L2 vs L5	Down	Molecular function	GO:0031267	small GTPase binding	23/2365	42/7309	0.00217	BscC015g347/BscC020g281/BscC001g471/BscC023g396/BscC017g491/BscC010g019/BscC006g186/BscC018g027/BscC011g602/BscC021g055/BscC001g165/BscC022g625/BscC009g329/BscC011g113/BscC024g198/BscC003g667/BscC022g253/BscC015g171/BscC007g495/BscC015g190/BscC022g256/BscC002g262/BscC004g203	23
L2 vs L5	Down	Molecular function	GO:0017016	Ras GTPase binding	23/2365	42/7309	0.00217	BscC015g347/BscC020g281/BscC001g471/BscC023g396/BscC017g491/BscC010g019/BscC006g186/BscC018g027/BscC011g602/BscC021g055/BscC001g165/BscC022g625/BscC009g329/BscC011g113/BscC024g198/BscC003g667/BscC022g253/BscC015g171/BscC007g495/BscC015g190/BscC022g256/BscC002g262/BscC004g203	23
L2 vs L5	Down	Molecular function	GO:0005230	extracellular ligand-gated ion channel activity	44/2365	94/7309	0.00231	BscC021g128/BscC017g162/BscC019g131/BscC021g463/BscC001g234/BscC012g622/BscC012g643/BscC001g473/BscC016g143/BscC001g232/BscC001g210/BscC012g682/BscC001g233/BscC007g414/BscC003g303/BscC012g509/BscC020g528/BscC022g545/BscC004g606/BscC009g260/BscC019g297/BscC013g484/BscC007g549/BscC002g603/BscC021g015/BscC012g190/BscC023g026/BscC020g575/BscC007g103/BscC014g861/BscC002g609/BscC005g812/BscC007g149/Bsc…	44
L2 vs L5	Down	Molecular function	GO:0046914	transition metal ion binding	214/2365	566/7309	0.00247	BscC004g320/BscC021g245/BscC012g564/BscC008g469/BscC018g066/BscC008g462/BscC018g183/BscC006g183/BscC001g360/BscC021g478/BscC004g671/BscC003g071/BscC020g556/BscC001g122/BscC006g628/BscC022g038/BscC016g237/BscC002g044/BscC004g344/BscC021g349/BscC006g394/BscC007g631/BscC003g541/BscC010g175/BscC022g703/BscC024g110/BscC024g111/BscC015g196/BscC022g020/BscC004g107/BscC011g095/BscC006g160/BscC009g110/Bsc…	214
L2 vs L5	Down	Molecular function	GO:0019899	enzyme binding	37/2365	77/7309	0.00285	BscC020g281/BscC001g471/BscC023g396/BscC010g019/BscC018g027/BscC020g101/BscC022g625/BscC009g329/BscC020g668/BscC022g664/BscC011g297/BscC011g113/BscC024g198/BscC003g667/BscC014g732/BscC015g171/BscC007g495/BscC015g190/BscC011g138/BscC002g372/BscC004g203/BscC006g579/BscC015g347/BscC004g376/BscC017g491/BscC006g186/BscC011g602/BscC021g055/BscC001g263/BscC005g158/BscC011g408/BscC001g165/BscC011g522/Bsc…	37
L2 vs L5	Down	Molecular function	GO:0016917	GABA receptor activity	5/2365	5/7309	0.00354	BscC020g094/BscC006g104/BscC012g622/BscC012g643/BscC003g277	5
L2 vs L5	Down	Molecular function	GO:0005249	voltage-gated potassium channel activity	15/2365	25/7309	0.00402	BscC007g736/BscC006g095/BscC007g737/BscC023g422/BscC021g123/BscC020g024/BscC007g056/BscC003g692/BscC020g743/BscC003g157/BscC014g781/BscC014g624/BscC011g023/BscC008g204/BscC014g828	15
L2 vs L5	Down	Molecular function	GO:0003700	DNA-binding transcription factor activity	71/2365	168/7309	0.00409	BscC004g244/BscC019g191/BscC012g523/BscC005g722/BscC007g459/BscC024g011/BscC005g320/BscC003g649/BscC023g218/BscC002g472/BscC017g469/BscC022g080/BscC002g357/BscC006g733/BscC015g176/BscC015g330/BscC002g674/BscC002g646/BscC004g199/BscC010g101/BscC020g271/BscC002g128/BscC021g432/BscC020g551/BscC020g157/BscC021g231/BscC014g087/BscC005g758/BscC020g754/BscC022g514/BscC021g271/BscC001g122/BscC003g116/Bsc…	71
L2 vs L5	Down	Molecular function	GO:0005085	guanyl-nucleotide exchange factor activity	24/2365	46/7309	0.00409	BscC004g376/BscC020g281/BscC023g396/BscC017g491/BscC010g019/BscC006g186/BscC020g101/BscC021g055/BscC001g263/BscC005g158/BscC011g408/BscC001g165/BscC022g625/BscC020g668/BscC022g664/BscC024g198/BscC003g667/BscC022g253/BscC014g732/BscC007g495/BscC015g190/BscC022g256/BscC006g388/BscC006g579	24
L2 vs L5	Down	Molecular function	GO:0005215	transporter activity	208/2365	555/7309	0.00453	BscC021g128/BscC003g080/BscC021g366/BscC010g710/BscC021g123/BscC001g234/BscC005g802/BscC001g473/BscC001g232/BscC012g682/BscC001g233/BscC007g414/BscC006g736/BscC009g260/BscC013g484/BscC007g549/BscC002g603/BscC009g137/BscC023g422/BscC021g112/BscC021g233/BscC024g347/BscC021g472/BscC021g110/BscC001g489/BscC002g609/BscC016g230/BscC022g158/BscC014g846/BscC022g272/BscC013g252/BscC017g157/BscC007g636/Bsc…	208
L2 vs L5	Down	Molecular function	GO:0016887	ATPase activity	53/2365	121/7309	0.00518	BscC021g049/BscC004g681/BscC014g093/BscC003g486/BscC005g763/BscC005g762/BscC003g487/BscC014g856/BscC003g522/BscC005g167/BscC015g293/BscC015g205/BscC004g396/BscC020g153/BscC010g700/BscC008g295/BscC008g493/BscC016g230/BscC005g594/BscC022g237/BscC024g264/BscC024g267/BscC012g579/BscC019g101/BscC013g530/BscC002g120/BscC013g174/BscC019g227/BscC019g103/BscC032g007/BscC077g002/BscC017g485/BscC007g636/Bsc…	53
L2 vs L5	Down	Molecular function	GO:0005244	voltage-gated ion channel activity	21/2365	40/7309	0.00643	BscC007g736/BscC006g095/BscC013g508/BscC007g737/BscC021g366/BscC010g710/BscC023g422/BscC021g123/BscC020g024/BscC007g056/BscC003g692/BscC020g743/BscC016g384/BscC003g157/BscC014g781/BscC014g624/BscC011g023/BscC008g204/BscC022g102/BscC006g598/BscC014g828	21
L2 vs L5	Down	Molecular function	GO:0022832	voltage-gated channel activity	21/2365	40/7309	0.00643	BscC007g736/BscC006g095/BscC013g508/BscC007g737/BscC021g366/BscC010g710/BscC023g422/BscC021g123/BscC020g024/BscC007g056/BscC003g692/BscC020g743/BscC016g384/BscC003g157/BscC014g781/BscC014g624/BscC011g023/BscC008g204/BscC022g102/BscC006g598/BscC014g828	21
L2 vs L5	Down	Molecular function	GO:0015370	solute:sodium symporter activity	8/2365	11/7309	0.00717	BscC012g162/BscC022g865/BscC006g023/BscC024g024/BscC012g604/BscC006g544/BscC022g272/BscC004g766	8
L2 vs L5	Down	Molecular function	GO:0005326	neurotransmitter transmembrane transporter activity	8/2365	11/7309	0.00717	BscC012g162/BscC022g865/BscC006g023/BscC024g024/BscC012g604/BscC006g544/BscC022g272/BscC004g766	8
L2 vs L5	Down	Molecular function	GO:0005328	neurotransmitter:sodium symporter activity	8/2365	11/7309	0.00717	BscC012g162/BscC022g865/BscC006g023/BscC024g024/BscC012g604/BscC006g544/BscC022g272/BscC004g766	8
L2 vs L5	Down	Molecular function	GO:0140110	transcription regulator activity	77/2365	188/7309	0.00741	BscC004g244/BscC019g191/BscC019g152/BscC012g523/BscC005g722/BscC007g459/BscC024g011/BscC005g320/BscC003g649/BscC023g218/BscC002g472/BscC017g469/BscC022g080/BscC002g357/BscC006g733/BscC015g176/BscC015g330/BscC002g674/BscC002g646/BscC004g199/BscC010g101/BscC020g271/BscC002g128/BscC021g432/BscC016g190/BscC020g551/BscC020g157/BscC021g231/BscC014g087/BscC005g758/BscC020g754/BscC022g514/BscC021g271/Bsc…	77
L2 vs L5	Down	Molecular function	GO:0022853	active ion transmembrane transporter activity	22/2365	43/7309	0.00792	BscC009g323/BscC010g587/BscC012g162/BscC006g023/BscC021g321/BscC006g152/BscC001g212/BscC021g472/BscC020g586/BscC018g226/BscC009g318/BscC022g865/BscC001g839/BscC024g024/BscC012g604/BscC024g189/BscC002g083/BscC006g544/BscC002g231/BscC022g272/BscC009g094/BscC004g766	22
L2 vs L5	Down	Molecular function	GO:0008227	G protein-coupled amine receptor activity	4/2365	4/7309	0.0109	BscC007g724/BscC020g086/BscC021g153/BscC014g174	4
L2 vs L5	Down	Molecular function	GO:0003707	steroid hormone receptor activity	19/2365	37/7309	0.0126	BscC002g646/BscC004g244/BscC010g101/BscC020g157/BscC018g017/BscC005g722/BscC008g194/BscC020g753/BscC005g587/BscC005g224/BscC021g271/BscC018g003/BscC016g237/BscC022g458/BscC007g186/BscC002g683/BscC002g472/BscC022g080/BscC002g674	19
L2 vs L5	Down	Molecular function	GO:0098772	molecular function regulator	67/2365	165/7309	0.0148	BscC020g281/BscC007g418/BscC009g101/BscC021g002/BscC005g845/BscC007g019/BscC005g165/BscC013g481/BscC030g001/BscC003g689/BscC001g238/BscC014g732/BscC007g495/BscC012g525/BscC006g579/BscC002g112/BscC006g732/BscC006g186/BscC010g588/BscC022g837/BscC005g158/BscC001g165/BscC018g355/BscC011g463/BscC003g678/BscC002g160/BscC006g388/BscC004g238/BscC023g396/BscC010g019/BscC021g384/BscC020g101/BscC022g508/Bsc…	67
L2 vs L5	Down	Molecular function	GO:0004386	helicase activity	19/2365	38/7309	0.0177	BscC077g002/BscC017g485/BscC021g049/BscC010g177/BscC028g018/BscC004g681/BscC010g700/BscC003g651/BscC005g594/BscC014g856/BscC003g522/BscC005g266/BscC005g167/BscC001g828/BscC012g579/BscC016g419/BscC015g293/BscC002g120/BscC019g227	19
L2 vs L5	Down	Molecular function	GO:0035091	phosphatidylinositol binding	11/2365	19/7309	0.019	BscC018g196/BscC015g170/BscC021g212/BscC005g327/BscC013g498/BscC007g760/BscC001g126/BscC012g146/BscC019g006/BscC006g226/BscC024g195	11
L2 vs L5	Down	Molecular function	GO:0005231	excitatory extracellular ligand-gated ion channel activity	15/2365	29/7309	0.0236	BscC021g015/BscC021g463/BscC023g026/BscC001g234/BscC001g232/BscC012g682/BscC001g881/BscC001g233/BscC012g509/BscC020g517/BscC008g114/BscC011g346/BscC004g606/BscC012g513/BscC015g242	15
L2 vs L5	Down	Molecular function	GO:0098960	postsynaptic neurotransmitter receptor activity	12/2365	22/7309	0.0257	BscC012g509/BscC007g724/BscC008g114/BscC020g086/BscC021g463/BscC012g513/BscC001g234/BscC014g174/BscC001g232/BscC015g242/BscC001g881/BscC001g233	12
L2 vs L5	Down	Molecular function	GO:0008047	enzyme activator activity	12/2365	22/7309	0.0257	BscC011g463/BscC005g165/BscC022g138/BscC013g481/BscC015g028/BscC001g238/BscC021g131/BscC005g845/BscC004g227/BscC004g238/BscC007g448/BscC015g024	12
L2 vs L5	Down	Molecular function	GO:0005088	Ras guanyl-nucleotide exchange factor activity	14/2365	27/7309	0.0277	BscC020g281/BscC023g396/BscC017g491/BscC010g019/BscC006g186/BscC021g055/BscC001g165/BscC022g625/BscC024g198/BscC003g667/BscC022g253/BscC007g495/BscC015g190/BscC022g256	14
L2 vs L5	Down	Molecular function	GO:0005089	Rho guanyl-nucleotide exchange factor activity	14/2365	27/7309	0.0277	BscC020g281/BscC023g396/BscC017g491/BscC010g019/BscC006g186/BscC021g055/BscC001g165/BscC022g625/BscC024g198/BscC003g667/BscC022g253/BscC007g495/BscC015g190/BscC022g256	14
L2 vs L5	Down	Molecular function	GO:0016849	phosphorus-oxygen lyase activity	11/2365	20/7309	0.0301	BscC023g155/BscC021g327/BscC012g618/BscC012g639/BscC007g053/BscC010g090/BscC007g044/BscC004g096/BscC010g073/BscC020g598/BscC009g093	11
L2 vs L5	Down	Molecular function	GO:0015464	acetylcholine receptor activity	3/2365	3/7309	0.0338	BscC007g724/BscC020g086/BscC014g174	3
L2 vs L5	Down	Molecular function	GO:0016907	G protein-coupled acetylcholine receptor activity	3/2365	3/7309	0.0338	BscC007g724/BscC020g086/BscC014g174	3
L2 vs L5	Down	Molecular function	GO:0004697	protein kinase C activity	3/2365	3/7309	0.0338	BscC006g110/BscC020g600/BscC007g413	3
L2 vs L5	Down	Molecular function	GO:0003724	RNA helicase activity	3/2365	3/7309	0.0338	BscC005g594/BscC017g485/BscC005g266	3
L2 vs L5	Down	Molecular function	GO:0017069	snRNA binding	3/2365	3/7309	0.0338	BscC013g184/BscC012g525/BscC004g282	3
L2 vs L5	Down	Molecular function	GO:0004890	GABA-A receptor activity	3/2365	3/7309	0.0338	BscC012g622/BscC012g643/BscC003g277	3
L2 vs L5	Down	Molecular function	GO:0008536	Ran GTPase binding	6/2365	9/7309	0.0366	BscC001g471/BscC015g171/BscC018g027/BscC011g602/BscC002g262/BscC009g329	6
L2 vs L5	Down	Molecular function	GO:0020037	heme binding	43/2365	105/7309	0.0384	BscC004g320/BscC023g110/BscC003g083/BscC019g173/BscC007g475/BscC007g553/BscC005g620/BscC010g175/BscC007g712/BscC020g704/BscC024g110/BscC006g637/BscC018g066/BscC024g111/BscC008g047/BscC017g409/BscC024g279/BscC007g671/BscC006g533/BscC006g236/BscC017g403/BscC017g323/BscC017g324/BscC013g482/BscC001g061/BscC023g420/BscC013g219/BscC009g138/BscC012g050/BscC019g185/BscC019g285/BscC020g572/BscC019g381/Bsc…	43
L2 vs L5	Down	Molecular function	GO:0005245	voltage-gated calcium channel activity	4/2365	5/7309	0.0406	BscC021g366/BscC010g710/BscC022g102/BscC006g598	4
L2 vs L5	Down	Molecular function	GO:0019239	deaminase activity	4/2365	5/7309	0.0406	BscC006g709/BscC014g850/BscC012g079/BscC010g195	4
L2 vs L5	Down	Molecular function	GO:0005086	ARF guanyl-nucleotide exchange factor activity	4/2365	5/7309	0.0406	BscC022g664/BscC014g732/BscC001g263/BscC006g579	4
L2 vs L5	Down	Molecular function	GO:0004527	exonuclease activity	9/2365	16/7309	0.0414	BscC090g001/BscC021g203/BscC013g124/BscC001g047/BscC015g153/BscC017g226/BscC001g830/BscC007g523/BscC017g225	9
L2 vs L5	Down	Molecular function	GO:0022824	transmitter-gated ion channel activity	15/2365	31/7309	0.0457	BscC021g015/BscC021g463/BscC023g026/BscC001g234/BscC001g232/BscC012g682/BscC001g881/BscC001g233/BscC012g509/BscC020g517/BscC008g114/BscC011g346/BscC004g606/BscC012g513/BscC015g242	15
L2 vs L5	Down	Molecular function	GO:0022835	transmitter-gated channel activity	15/2365	31/7309	0.0457	BscC021g015/BscC021g463/BscC023g026/BscC001g234/BscC001g232/BscC012g682/BscC001g881/BscC001g233/BscC012g509/BscC020g517/BscC008g114/BscC011g346/BscC004g606/BscC012g513/BscC015g242	15
L2 vs L5	Down	Molecular function	GO:0017048	Rho GTPase binding	15/2365	31/7309	0.0457	BscC020g281/BscC023g396/BscC017g491/BscC010g019/BscC006g186/BscC021g055/BscC001g165/BscC022g625/BscC011g113/BscC024g198/BscC003g667/BscC022g253/BscC007g495/BscC015g190/BscC022g256	15
L2 vs L5	Down	Molecular function	GO:0004518	nuclease activity	20/2365	44/7309	0.0471	BscC006g160/BscC021g203/BscC001g097/BscC019g062/BscC001g047/BscC011g627/BscC001g830/BscC007g523/BscC012g056/BscC001g826/BscC090g001/BscC003g326/BscC024g222/BscC008g463/BscC016g119/BscC022g542/BscC013g124/BscC015g153/BscC017g226/BscC017g225	20
L2 vs L5	Down	Molecular function	GO:0008408	3'-5' exonuclease activity	8/2365	14/7309	0.0486	BscC090g001/BscC021g203/BscC013g124/BscC001g047/BscC015g153/BscC001g830/BscC007g523/BscC017g225	8
L2 vs L5	Up	Biological process	GO:0008152	metabolic process	883/1359	2594/4634	8.22e-16	BscC010g399/BscC001g591/BscC016g463/BscC016g465/BscC016g225/BscC022g843/BscC024g212/BscC018g061/BscC023g417/BscC007g427/BscC016g470/BscC001g365/BscC008g458/BscC008g457/BscC008g456/BscC014g600/BscC008g213/BscC008g212/BscC016g238/BscC014g606/BscC001g129/BscC018g072/BscC007g660/BscC014g609/BscC014g608/BscC014g607/BscC017g283/BscC016g487/BscC014g836/BscC010g168/BscC017g296/BscC009g236/BscC009g231/Bsc…	883
L2 vs L5	Up	Biological process	GO:1901564	organonitrogen compound metabolic process	505/1359	1400/4634	3.22e-11	BscC010g399/BscC009g384/BscC016g463/BscC007g536/BscC016g343/BscC016g465/BscC008g347/BscC016g225/BscC022g843/BscC018g180/BscC002g271/BscC016g109/BscC007g427/BscC009g135/BscC007g309/BscC008g570/BscC016g470/BscC001g248/BscC022g719/BscC001g485/BscC001g365/BscC001g002/BscC008g456/BscC014g600/BscC016g238/BscC014g606/BscC016g118/BscC001g129/BscC018g072/BscC014g608/BscC002g048/BscC002g049/BscC002g047/Bsc…	505
L2 vs L5	Up	Biological process	GO:0071704	organic substance metabolic process	698/1359	2067/4634	1.63e-09	BscC010g399/BscC010g277/BscC009g384/BscC016g463/BscC007g536/BscC016g343/BscC016g465/BscC008g347/BscC016g225/BscC022g843/BscC018g180/BscC002g271/BscC024g212/BscC018g061/BscC016g109/BscC007g427/BscC009g135/BscC007g309/BscC003g070/BscC008g570/BscC016g470/BscC001g248/BscC022g719/BscC010g263/BscC001g485/BscC001g365/BscC001g002/BscC008g458/BscC008g457/BscC008g456/BscC014g600/BscC016g238/BscC014g606/Bsc…	698
L2 vs L5	Up	Biological process	GO:0006793	phosphorus metabolic process	272/1359	705/4634	5.99e-09	BscC004g200/BscC014g176/BscC012g324/BscC012g202/BscC012g441/BscC016g463/BscC016g465/BscC003g644/BscC008g347/BscC007g094/BscC022g843/BscC018g180/BscC013g123/BscC004g328/BscC019g315/BscC015g099/BscC007g427/BscC007g309/BscC006g065/BscC005g117/BscC016g470/BscC012g576/BscC022g719/BscC014g289/BscC001g485/BscC001g002/BscC008g456/BscC014g600/BscC016g118/BscC001g129/BscC018g072/BscC022g274/BscC002g049/Bsc…	272
L2 vs L5	Up	Biological process	GO:0006796	phosphate-containing compound metabolic process	271/1359	703/4634	7.11e-09	BscC004g200/BscC014g176/BscC012g324/BscC012g202/BscC012g441/BscC016g463/BscC016g465/BscC003g644/BscC008g347/BscC007g094/BscC022g843/BscC018g180/BscC013g123/BscC004g328/BscC019g315/BscC015g099/BscC007g427/BscC007g309/BscC006g065/BscC005g117/BscC016g470/BscC012g576/BscC022g719/BscC014g289/BscC001g485/BscC001g002/BscC008g456/BscC014g600/BscC016g118/BscC001g129/BscC018g072/BscC022g274/BscC002g049/Bsc…	271
L2 vs L5	Up	Biological process	GO:0044238	primary metabolic process	657/1359	1946/4634	1.11e-08	BscC010g399/BscC010g277/BscC009g384/BscC016g463/BscC007g536/BscC016g343/BscC016g465/BscC008g347/BscC016g225/BscC022g843/BscC018g180/BscC002g271/BscC024g212/BscC018g061/BscC016g109/BscC007g427/BscC009g135/BscC007g309/BscC003g070/BscC008g570/BscC016g470/BscC001g248/BscC022g719/BscC010g263/BscC001g485/BscC001g365/BscC001g002/BscC008g458/BscC008g457/BscC008g456/BscC014g600/BscC016g238/BscC014g606/Bsc…	657
L2 vs L5	Up	Biological process	GO:0019538	protein metabolic process	401/1359	1146/4634	9.34e-07	BscC010g399/BscC009g384/BscC016g463/BscC007g536/BscC016g343/BscC016g465/BscC008g347/BscC022g843/BscC018g180/BscC002g271/BscC016g109/BscC007g427/BscC009g135/BscC007g309/BscC008g570/BscC016g470/BscC001g248/BscC022g719/BscC001g365/BscC001g002/BscC008g456/BscC014g600/BscC016g238/BscC014g606/BscC016g118/BscC014g608/BscC002g048/BscC002g049/BscC002g047/BscC007g751/BscC016g361/BscC001g495/BscC007g755/Bsc…	401
L2 vs L5	Up	Biological process	GO:0005975	carbohydrate metabolic process	81/1359	179/4634	3.03e-06	BscC002g119/BscC010g277/BscC019g076/BscC022g809/BscC020g246/BscC022g807/BscC018g228/BscC020g247/BscC009g305/BscC003g289/BscC014g654/BscC004g808/BscC011g159/BscC014g539/BscC005g281/BscC011g117/BscC010g664/BscC012g091/BscC005g315/BscC014g681/BscC001g485/BscC005g313/BscC023g260/BscC007g106/BscC008g458/BscC008g457/BscC001g804/BscC008g532/BscC003g513/BscC011g544/BscC008g531/BscC011g623/BscC018g072/Bsc…	81
L2 vs L5	Up	Biological process	GO:0044281	small molecule metabolic process	137/1359	339/4634	3.78e-06	BscC010g712/BscC016g225/BscC011g511/BscC020g609/BscC004g688/BscC013g089/BscC015g099/BscC010g664/BscC003g070/BscC004g150/BscC005g117/BscC016g195/BscC005g479/BscC001g485/BscC003g631/BscC005g593/BscC001g804/BscC005g197/BscC001g129/BscC011g623/BscC018g072/BscC001g809/BscC022g270/BscC010g576/BscC012g261/BscC017g283/BscC006g550/BscC002g615/BscC010g572/BscC020g149/BscC007g513/BscC011g133/BscC008g568/Bsc…	137
L2 vs L5	Up	Biological process	GO:0006082	organic acid metabolic process	78/1359	173/4634	5.5e-06	BscC010g112/BscC023g330/BscC010g712/BscC006g097/BscC021g442/BscC011g559/BscC021g042/BscC020g126/BscC012g363/BscC012g242/BscC016g225/BscC005g288/BscC004g808/BscC011g511/BscC011g555/BscC014g539/BscC020g609/BscC005g281/BscC004g688/BscC003g070/BscC019g340/BscC004g150/BscC004g193/BscC012g017/BscC014g760/BscC008g250/BscC016g195/BscC001g485/BscC022g236/BscC005g197/BscC018g072/BscC012g018/BscC022g350/Bsc…	78
L2 vs L5	Up	Biological process	GO:0044237	cellular metabolic process	577/1359	1740/4634	5.56e-06	BscC010g399/BscC010g277/BscC016g463/BscC007g536/BscC016g465/BscC008g347/BscC016g225/BscC022g843/BscC018g180/BscC024g212/BscC018g061/BscC016g109/BscC007g427/BscC009g135/BscC007g309/BscC003g070/BscC016g470/BscC022g719/BscC010g263/BscC001g485/BscC001g365/BscC001g002/BscC008g458/BscC008g457/BscC008g456/BscC014g600/BscC016g118/BscC001g129/BscC018g072/BscC014g608/BscC014g607/BscC002g049/BscC002g047/Bsc…	577
L2 vs L5	Up	Biological process	GO:0043436	oxoacid metabolic process	77/1359	172/4634	8.73e-06	BscC010g112/BscC023g330/BscC010g712/BscC006g097/BscC021g442/BscC011g559/BscC021g042/BscC020g126/BscC012g363/BscC012g242/BscC016g225/BscC005g288/BscC004g808/BscC011g511/BscC011g555/BscC014g539/BscC020g609/BscC005g281/BscC004g688/BscC003g070/BscC019g340/BscC004g150/BscC004g193/BscC012g017/BscC014g760/BscC008g250/BscC016g195/BscC001g485/BscC022g236/BscC005g197/BscC018g072/BscC012g018/BscC022g350/Bsc…	77
L2 vs L5	Up	Biological process	GO:0016310	phosphorylation	177/1359	464/4634	1.04e-05	BscC015g139/BscC010g435/BscC001g070/BscC019g151/BscC014g176/BscC012g324/BscC012g202/BscC007g135/BscC009g426/BscC012g441/BscC016g463/BscC005g764/BscC008g347/BscC007g094/BscC022g843/BscC013g123/BscC008g509/BscC019g036/BscC008g508/BscC004g328/BscC010g317/BscC006g337/BscC015g005/BscC010g300/BscC007g427/BscC007g309/BscC020g030/BscC018g119/BscC006g065/BscC003g590/BscC027g042/BscC016g470/BscC012g576/Bsc…	177
L2 vs L5	Up	Biological process	GO:0006807	nitrogen compound metabolic process	578/1359	1752/4634	1.21e-05	BscC010g399/BscC009g384/BscC016g463/BscC007g536/BscC016g343/BscC016g465/BscC008g347/BscC016g225/BscC022g843/BscC018g180/BscC002g271/BscC024g212/BscC018g061/BscC016g109/BscC007g427/BscC009g135/BscC007g309/BscC008g570/BscC016g470/BscC001g248/BscC022g719/BscC010g263/BscC001g485/BscC001g365/BscC001g002/BscC008g456/BscC014g600/BscC016g238/BscC014g606/BscC016g118/BscC001g129/BscC018g072/BscC014g608/Bsc…	578
L2 vs L5	Up	Biological process	GO:0019752	carboxylic acid metabolic process	76/1359	171/4634	1.38e-05	BscC023g330/BscC010g712/BscC006g097/BscC021g442/BscC011g559/BscC021g042/BscC020g126/BscC012g363/BscC012g242/BscC016g225/BscC005g288/BscC004g808/BscC011g511/BscC011g555/BscC014g539/BscC020g609/BscC005g281/BscC004g688/BscC003g070/BscC019g340/BscC004g150/BscC004g193/BscC012g017/BscC014g760/BscC008g250/BscC016g195/BscC001g485/BscC022g236/BscC005g197/BscC018g072/BscC012g018/BscC022g350/BscC014g806/Bsc…	76
L2 vs L5	Up	Biological process	GO:0005984	disaccharide metabolic process	13/1359	16/4634	2.48e-05	BscC010g277/BscC010g299/BscC009g321/BscC008g393/BscC020g246/BscC008g392/BscC020g247/BscC009g316/BscC023g084/BscC008g458/BscC008g457/BscC014g654/BscC011g159	13
L2 vs L5	Up	Biological process	GO:0005991	trehalose metabolic process	13/1359	16/4634	2.48e-05	BscC010g277/BscC010g299/BscC009g321/BscC008g393/BscC020g246/BscC008g392/BscC020g247/BscC009g316/BscC023g084/BscC008g458/BscC008g457/BscC014g654/BscC011g159	13
L2 vs L5	Up	Biological process	GO:0006468	protein phosphorylation	162/1359	428/4634	4.24e-05	BscC015g139/BscC010g435/BscC001g070/BscC019g151/BscC014g176/BscC012g324/BscC012g202/BscC007g135/BscC009g426/BscC012g441/BscC016g463/BscC005g764/BscC008g347/BscC007g094/BscC022g843/BscC013g123/BscC008g509/BscC019g036/BscC008g508/BscC004g328/BscC010g317/BscC006g337/BscC015g005/BscC010g300/BscC007g427/BscC007g309/BscC020g030/BscC018g119/BscC006g065/BscC003g590/BscC027g042/BscC016g470/BscC012g576/Bsc…	162
L2 vs L5	Up	Biological process	GO:0044267	cellular protein metabolic process	323/1359	936/4634	6.75e-05	BscC010g399/BscC004g561/BscC014g176/BscC012g324/BscC012g202/BscC012g441/BscC016g463/BscC007g536/BscC016g465/BscC003g644/BscC008g347/BscC007g094/BscC022g843/BscC018g180/BscC016g109/BscC013g123/BscC004g328/BscC019g315/BscC007g091/BscC007g427/BscC009g135/BscC007g309/BscC006g065/BscC016g470/BscC012g576/BscC022g719/BscC014g289/BscC012g572/BscC014g046/BscC001g365/BscC001g002/BscC008g456/BscC014g600/Bsc…	323
L2 vs L5	Up	Biological process	GO:0009311	oligosaccharide metabolic process	13/1359	17/4634	7.71e-05	BscC010g277/BscC010g299/BscC009g321/BscC008g393/BscC020g246/BscC008g392/BscC020g247/BscC009g316/BscC023g084/BscC008g458/BscC008g457/BscC014g654/BscC011g159	13
L2 vs L5	Up	Biological process	GO:0006464	cellular protein modification process	246/1359	693/4634	8.1e-05	BscC014g176/BscC012g324/BscC012g202/BscC012g441/BscC016g463/BscC016g465/BscC003g644/BscC008g347/BscC007g094/BscC022g843/BscC018g180/BscC013g123/BscC004g328/BscC019g315/BscC007g427/BscC009g135/BscC007g309/BscC006g065/BscC016g470/BscC012g576/BscC022g719/BscC014g289/BscC001g002/BscC008g456/BscC014g600/BscC016g118/BscC002g049/BscC004g312/BscC002g047/BscC002g612/BscC002g618/BscC010g611/BscC007g751/Bsc…	246
L2 vs L5	Up	Biological process	GO:0036211	protein modification process	246/1359	693/4634	8.1e-05	BscC014g176/BscC012g324/BscC012g202/BscC012g441/BscC016g463/BscC016g465/BscC003g644/BscC008g347/BscC007g094/BscC022g843/BscC018g180/BscC013g123/BscC004g328/BscC019g315/BscC007g427/BscC009g135/BscC007g309/BscC006g065/BscC016g470/BscC012g576/BscC022g719/BscC014g289/BscC001g002/BscC008g456/BscC014g600/BscC016g118/BscC002g049/BscC004g312/BscC002g047/BscC002g612/BscC002g618/BscC010g611/BscC007g751/Bsc…	246
L2 vs L5	Up	Biological process	GO:0055114	oxidation-reduction process	131/1359	344/4634	0.000178	BscC001g591/BscC010g712/BscC016g062/BscC018g349/BscC009g305/BscC018g344/BscC016g225/BscC024g299/BscC008g101/BscC012g689/BscC002g550/BscC017g306/BscC013g486/BscC015g099/BscC019g312/BscC004g150/BscC014g681/BscC020g399/BscC005g197/BscC008g213/BscC008g212/BscC005g196/BscC013g410/BscC014g609/BscC009g371/BscC022g274/BscC005g191/BscC001g809/BscC012g261/BscC006g672/BscC017g283/BscC009g403/BscC005g666/Bsc…	131
L2 vs L5	Up	Biological process	GO:0006470	protein dephosphorylation	48/1359	104/4634	0.000178	BscC015g236/BscC010g111/BscC015g239/BscC001g214/BscC005g542/BscC003g123/BscC007g335/BscC005g522/BscC007g337/BscC016g465/BscC003g644/BscC014g836/BscC007g031/BscC007g251/BscC018g180/BscC005g380/BscC004g509/BscC001g318/BscC016g308/BscC004g668/BscC019g315/BscC004g276/BscC004g198/BscC004g031/BscC002g329/BscC007g189/BscC007g442/BscC020g532/BscC022g719/BscC008g193/BscC012g353/BscC012g254/BscC001g342/Bsc…	48
L2 vs L5	Up	Biological process	GO:0006508	proteolysis	111/1359	288/4634	0.00033	BscC010g399/BscC009g384/BscC010g313/BscC008g180/BscC016g343/BscC014g338/BscC003g523/BscC007g130/BscC002g271/BscC005g360/BscC009g411/BscC021g235/BscC007g706/BscC008g570/BscC012g610/BscC001g248/BscC014g046/BscC003g118/BscC022g678/BscC016g238/BscC014g606/BscC003g638/BscC006g102/BscC004g678/BscC002g048/BscC004g677/BscC004g676/BscC004g675/BscC023g033/BscC006g033/BscC023g279/BscC004g180/BscC009g409/Bsc…	111
L2 vs L5	Up	Biological process	GO:0006865	amino acid transport	8/1359	9/4634	0.000359	BscC022g238/BscC021g452/BscC020g441/BscC013g156/BscC021g042/BscC022g239/BscC017g399/BscC005g269	8
L2 vs L5	Up	Biological process	GO:0003333	amino acid transmembrane transport	8/1359	9/4634	0.000359	BscC022g238/BscC021g452/BscC020g441/BscC013g156/BscC021g042/BscC022g239/BscC017g399/BscC005g269	8
L2 vs L5	Up	Biological process	GO:0006820	anion transport	30/1359	59/4634	0.000385	BscC012g185/BscC023g375/BscC020g441/BscC020g244/BscC001g257/BscC001g510/BscC010g193/BscC012g467/BscC021g042/BscC005g269/BscC014g754/BscC022g581/BscC013g489/BscC019g216/BscC010g023/BscC010g206/BscC006g187/BscC021g452/BscC012g156/BscC022g239/BscC020g414/BscC010g021/BscC020g539/BscC020g638/BscC022g238/BscC011g304/BscC011g303/BscC013g156/BscC013g477/BscC017g399	30
L2 vs L5	Up	Biological process	GO:0098656	anion transmembrane transport	10/1359	13/4634	0.000523	BscC022g238/BscC021g452/BscC020g441/BscC013g156/BscC001g257/BscC021g042/BscC012g156/BscC022g239/BscC017g399/BscC005g269	10
L2 vs L5	Up	Biological process	GO:1905039	carboxylic acid transmembrane transport	10/1359	13/4634	0.000523	BscC022g238/BscC021g452/BscC020g441/BscC013g156/BscC001g257/BscC021g042/BscC012g156/BscC022g239/BscC017g399/BscC005g269	10
L2 vs L5	Up	Biological process	GO:1903825	organic acid transmembrane transport	10/1359	13/4634	0.000523	BscC022g238/BscC021g452/BscC020g441/BscC013g156/BscC001g257/BscC021g042/BscC012g156/BscC022g239/BscC017g399/BscC005g269	10
L2 vs L5	Up	Biological process	GO:0043412	macromolecule modification	252/1359	730/4634	0.000525	BscC014g176/BscC012g324/BscC012g202/BscC012g441/BscC016g463/BscC016g465/BscC003g644/BscC008g347/BscC007g094/BscC022g843/BscC018g180/BscC024g212/BscC018g061/BscC013g123/BscC004g328/BscC019g315/BscC007g427/BscC009g135/BscC007g309/BscC006g065/BscC016g470/BscC012g576/BscC022g719/BscC014g289/BscC001g002/BscC008g456/BscC014g600/BscC016g118/BscC012g338/BscC002g049/BscC004g312/BscC002g047/BscC002g612/Bsc…	252
L2 vs L5	Up	Biological process	GO:0015849	organic acid transport	15/1359	25/4634	0.00134	BscC012g185/BscC023g375/BscC021g452/BscC020g441/BscC001g257/BscC001g510/BscC012g467/BscC021g042/BscC012g156/BscC022g239/BscC005g269/BscC020g539/BscC022g238/BscC013g156/BscC017g399	15
L2 vs L5	Up	Biological process	GO:0046942	carboxylic acid transport	15/1359	25/4634	0.00134	BscC012g185/BscC023g375/BscC021g452/BscC020g441/BscC001g257/BscC001g510/BscC012g467/BscC021g042/BscC012g156/BscC022g239/BscC005g269/BscC020g539/BscC022g238/BscC013g156/BscC017g399	15
L2 vs L5	Up	Biological process	GO:0016311	dephosphorylation	49/1359	115/4634	0.00146	BscC010g111/BscC003g123/BscC007g335/BscC005g522/BscC007g337/BscC016g465/BscC003g644/BscC007g251/BscC018g180/BscC001g318/BscC016g308/BscC011g151/BscC019g315/BscC004g276/BscC004g198/BscC004g031/BscC002g329/BscC007g189/BscC022g719/BscC012g254/BscC012g252/BscC008g456/BscC007g182/BscC002g320/BscC002g049/BscC004g159/BscC015g236/BscC015g239/BscC001g214/BscC005g542/BscC014g836/BscC007g031/BscC005g380/Bsc…	49
L2 vs L5	Up	Biological process	GO:0015711	organic anion transport	16/1359	28/4634	0.0019	BscC012g185/BscC023g375/BscC021g452/BscC020g441/BscC001g257/BscC001g510/BscC012g467/BscC021g042/BscC012g156/BscC022g239/BscC005g269/BscC020g539/BscC022g238/BscC014g754/BscC013g156/BscC017g399	16
L2 vs L5	Up	Biological process	GO:0006108	malate metabolic process	5/1359	5/4634	0.00216	BscC004g297/BscC011g445/BscC022g350/BscC007g245/BscC018g169	5
L2 vs L5	Up	Biological process	GO:0032787	monocarboxylic acid metabolic process	23/1359	46/4634	0.00241	BscC003g070/BscC010g379/BscC020g452/BscC011g559/BscC012g017/BscC007g287/BscC008g250/BscC021g042/BscC001g485/BscC003g575/BscC008g249/BscC011g133/BscC004g808/BscC024g122/BscC011g555/BscC014g539/BscC005g281/BscC018g072/BscC012g018/BscC004g738/BscC010g648/BscC002g136/BscC021g309	23
L2 vs L5	Up	Biological process	GO:0044262	cellular carbohydrate metabolic process	18/1359	34/4634	0.00319	BscC002g119/BscC010g277/BscC010g299/BscC019g076/BscC009g321/BscC012g091/BscC008g393/BscC020g246/BscC008g392/BscC020g247/BscC009g316/BscC023g084/BscC003g575/BscC008g458/BscC008g457/BscC014g654/BscC004g808/BscC011g159	18
L2 vs L5	Up	Biological process	GO:0006091	generation of precursor metabolites and energy	23/1359	47/4634	0.00344	BscC009g356/BscC012g091/BscC010g379/BscC014g760/BscC007g287/BscC009g305/BscC001g485/BscC016g397/BscC003g652/BscC007g513/BscC003g575/BscC008g425/BscC004g808/BscC014g539/BscC005g281/BscC018g072/BscC002g495/BscC017g306/BscC019g124/BscC008g409/BscC010g648/BscC022g274/BscC014g806	23
L2 vs L5	Up	Biological process	GO:0006220	pyrimidine nucleotide metabolic process	8/1359	11/4634	0.00363	BscC018g031/BscC009g069/BscC024g165/BscC001g129/BscC018g219/BscC005g117/BscC002g383/BscC016g395	8
L2 vs L5	Up	Biological process	GO:0043648	dicarboxylic acid metabolic process	8/1359	11/4634	0.00363	BscC004g297/BscC011g445/BscC006g097/BscC014g760/BscC022g350/BscC007g245/BscC014g806/BscC018g169	8
L2 vs L5	Up	Biological process	GO:0046394	carboxylic acid biosynthetic process	18/1359	35/4634	0.00479	BscC003g070/BscC010g712/BscC020g452/BscC011g559/BscC016g195/BscC020g126/BscC010g572/BscC022g536/BscC005g102/BscC005g288/BscC024g122/BscC011g555/BscC004g738/BscC002g251/BscC004g656/BscC011g085/BscC021g309/BscC011g084	18
L2 vs L5	Up	Biological process	GO:0016053	organic acid biosynthetic process	18/1359	35/4634	0.00479	BscC003g070/BscC010g712/BscC020g452/BscC011g559/BscC016g195/BscC020g126/BscC010g572/BscC022g536/BscC005g102/BscC005g288/BscC024g122/BscC011g555/BscC004g738/BscC002g251/BscC004g656/BscC011g085/BscC021g309/BscC011g084	18
L2 vs L5	Up	Biological process	GO:1901605	alpha-amino acid metabolic process	18/1359	36/4634	0.007	BscC009g279/BscC012g195/BscC001g063/BscC010g712/BscC017g283/BscC011g559/BscC016g195/BscC020g126/BscC022g536/BscC005g102/BscC012g363/BscC008g523/BscC005g288/BscC011g555/BscC002g251/BscC004g656/BscC004g688/BscC013g396	18
L2 vs L5	Up	Biological process	GO:0006221	pyrimidine nucleotide biosynthetic process	7/1359	10/4634	0.00918	BscC018g031/BscC009g069/BscC024g165/BscC001g129/BscC018g219/BscC002g383/BscC016g395	7
L2 vs L5	Up	Biological process	GO:0009069	serine family amino acid metabolic process	6/1359	8/4634	0.00995	BscC001g063/BscC017g283/BscC002g251/BscC022g536/BscC004g688/BscC005g102	6
L2 vs L5	Up	Biological process	GO:0072521	purine-containing compound metabolic process	29/1359	67/4634	0.00998	BscC006g550/BscC010g379/BscC007g697/BscC020g407/BscC004g808/BscC014g539/BscC005g281/BscC022g360/BscC022g060/BscC013g089/BscC012g195/BscC002g469/BscC003g052/BscC012g017/BscC021g274/BscC007g287/BscC012g015/BscC010g082/BscC020g139/BscC001g485/BscC003g575/BscC003g216/BscC024g165/BscC018g011/BscC001g129/BscC018g072/BscC012g018/BscC010g648/BscC022g270	29
L2 vs L5	Up	Biological process	GO:0044260	cellular macromolecule metabolic process	369/1359	1151/4634	0.0107	BscC010g399/BscC021g008/BscC004g561/BscC014g176/BscC012g324/BscC012g202/BscC012g441/BscC016g463/BscC007g536/BscC016g465/BscC003g644/BscC008g347/BscC007g094/BscC022g843/BscC018g180/BscC016g109/BscC013g123/BscC004g328/BscC019g315/BscC007g091/BscC007g427/BscC009g135/BscC007g309/BscC006g065/BscC016g470/BscC012g576/BscC022g719/BscC010g263/BscC014g289/BscC012g572/BscC014g046/BscC001g365/BscC001g002/Bsc…	369
L2 vs L5	Up	Biological process	GO:0055086	nucleobase-containing small molecule metabolic process	54/1359	140/4634	0.0107	BscC009g069/BscC010g632/BscC007g697/BscC005g603/BscC020g249/BscC020g407/BscC004g808/BscC014g539/BscC005g281/BscC022g360/BscC013g089/BscC015g099/BscC010g664/BscC012g017/BscC021g274/BscC005g117/BscC012g015/BscC016g395/BscC005g479/BscC001g485/BscC020g118/BscC003g631/BscC005g593/BscC018g031/BscC018g152/BscC001g129/BscC018g072/BscC012g018/BscC022g270/BscC010g576/BscC006g550/BscC010g379/BscC008g523/Bsc…	54
L2 vs L5	Up	Biological process	GO:0006753	nucleoside phosphate metabolic process	42/1359	105/4634	0.0116	BscC009g069/BscC006g550/BscC010g379/BscC010g632/BscC007g697/BscC005g603/BscC020g249/BscC020g407/BscC008g523/BscC004g808/BscC014g539/BscC005g281/BscC022g360/BscC013g089/BscC015g099/BscC010g619/BscC002g469/BscC018g219/BscC003g052/BscC012g017/BscC021g274/BscC007g287/BscC005g117/BscC012g015/BscC010g082/BscC016g395/BscC020g139/BscC001g485/BscC020g118/BscC003g575/BscC018g031/BscC024g165/BscC018g011/Bsc…	42
L2 vs L5	Up	Biological process	GO:0007017	microtubule-based process	29/1359	69/4634	0.0158	BscC017g363/BscC004g386/BscC014g095/BscC019g350/BscC005g447/BscC014g592/BscC020g323/BscC014g031/BscC020g326/BscC005g201/BscC005g644/BscC003g641/BscC005g461/BscC011g579/BscC006g334/BscC004g303/BscC009g180/BscC004g310/BscC005g519/BscC020g331/BscC005g538/BscC022g817/BscC008g513/BscC020g318/BscC097g001/BscC019g363/BscC004g679/BscC006g145/BscC006g546	29
L2 vs L5	Up	Biological process	GO:0009117	nucleotide metabolic process	40/1359	101/4634	0.0162	BscC009g069/BscC006g550/BscC010g379/BscC007g697/BscC005g603/BscC020g249/BscC020g407/BscC008g523/BscC004g808/BscC014g539/BscC005g281/BscC022g360/BscC013g089/BscC015g099/BscC010g619/BscC002g469/BscC018g219/BscC003g052/BscC012g017/BscC021g274/BscC007g287/BscC005g117/BscC012g015/BscC010g082/BscC016g395/BscC020g139/BscC001g485/BscC020g118/BscC003g575/BscC018g031/BscC024g165/BscC018g011/BscC001g129/Bsc…	40
L2 vs L5	Up	Biological process	GO:0045454	cell redox homeostasis	21/1359	47/4634	0.0177	BscC004g294/BscC020g100/BscC020g497/BscC016g360/BscC003g450/BscC007g008/BscC005g666/BscC012g142/BscC012g054/BscC005g137/BscC006g429/BscC018g092/BscC008g310/BscC022g463/BscC011g446/BscC002g330/BscC006g400/BscC006g389/BscC017g446/BscC017g447/BscC022g450	21
L2 vs L5	Up	Biological process	GO:0044283	small molecule biosynthetic process	27/1359	64/4634	0.0185	BscC010g712/BscC011g559/BscC020g126/BscC010g572/BscC005g102/BscC011g133/BscC008g369/BscC005g288/BscC011g555/BscC002g251/BscC021g309/BscC003g070/BscC020g452/BscC016g195/BscC022g536/BscC001g485/BscC020g118/BscC024g165/BscC024g122/BscC011g544/BscC001g129/BscC011g623/BscC004g738/BscC011g481/BscC004g656/BscC011g085/BscC011g084	27
L2 vs L5	Up	Biological process	GO:1901135	carbohydrate derivative metabolic process	74/1359	205/4634	0.0192	BscC009g069/BscC010g596/BscC018g228/BscC009g305/BscC010g196/BscC005g445/BscC020g407/BscC004g808/BscC014g539/BscC005g281/BscC022g360/BscC015g294/BscC002g115/BscC013g089/BscC015g099/BscC010g664/BscC012g096/BscC012g095/BscC020g152/BscC003g150/BscC012g017/BscC021g274/BscC014g681/BscC005g117/BscC012g015/BscC005g479/BscC001g485/BscC020g118/BscC003g631/BscC018g037/BscC005g593/BscC018g152/BscC001g129/Bsc…	74
L2 vs L5	Up	Biological process	GO:0006520	cellular amino acid metabolic process	40/1359	102/4634	0.0194	BscC012g261/BscC023g330/BscC010g712/BscC017g283/BscC002g615/BscC021g442/BscC011g559/BscC020g126/BscC005g223/BscC005g102/BscC012g363/BscC012g242/BscC008g568/BscC008g523/BscC016g225/BscC005g288/BscC011g511/BscC011g555/BscC020g609/BscC002g251/BscC004g688/BscC004g389/BscC004g652/BscC009g279/BscC012g195/BscC001g063/BscC019g340/BscC013g438/BscC004g150/BscC004g193/BscC016g195/BscC022g855/BscC010g242/Bsc…	40
L2 vs L5	Up	Biological process	GO:0043170	macromolecule metabolic process	480/1359	1533/4634	0.0203	BscC010g399/BscC009g384/BscC016g463/BscC007g536/BscC016g343/BscC016g465/BscC008g347/BscC022g843/BscC018g180/BscC002g271/BscC024g212/BscC018g061/BscC016g109/BscC007g427/BscC009g135/BscC007g309/BscC008g570/BscC016g470/BscC001g248/BscC022g719/BscC010g263/BscC001g365/BscC001g002/BscC008g456/BscC014g600/BscC016g238/BscC014g606/BscC016g118/BscC014g608/BscC014g607/BscC002g048/BscC002g049/BscC002g047/Bsc…	480
L2 vs L5	Up	Biological process	GO:0006631	fatty acid metabolic process	9/1359	16/4634	0.0219	BscC008g249/BscC024g122/BscC003g070/BscC020g452/BscC004g738/BscC008g250/BscC021g042/BscC002g136/BscC021g309	9
L2 vs L5	Up	Biological process	GO:0006730	one-carbon metabolic process	6/1359	9/4634	0.0225	BscC012g195/BscC002g017/BscC006g097/BscC007g068/BscC007g067/BscC002g509	6
L2 vs L5	Up	Biological process	GO:0006817	phosphate ion transport	3/1359	3/4634	0.0252	BscC011g304/BscC011g303/BscC022g581	3
L2 vs L5	Up	Biological process	GO:0006044	N-acetylglucosamine metabolic process	3/1359	3/4634	0.0252	BscC004g300/BscC014g706/BscC005g445	3
L2 vs L5	Up	Biological process	GO:0051704	multi-organism process	5/1359	7/4634	0.026	BscC008g028/BscC010g221/BscC002g428/BscC001g597/BscC001g622	5
L2 vs L5	Up	Biological process	GO:0009150	purine ribonucleotide metabolic process	25/1359	60/4634	0.027	BscC006g550/BscC010g379/BscC020g407/BscC004g808/BscC014g539/BscC005g281/BscC022g360/BscC013g089/BscC002g469/BscC003g052/BscC012g017/BscC021g274/BscC007g287/BscC012g015/BscC010g082/BscC020g139/BscC001g485/BscC003g575/BscC024g165/BscC018g011/BscC001g129/BscC018g072/BscC012g018/BscC010g648/BscC022g270	25
L2 vs L5	Up	Biological process	GO:0008652	cellular amino acid biosynthetic process	10/1359	19/4634	0.0276	BscC005g288/BscC011g555/BscC010g712/BscC011g559/BscC016g195/BscC002g251/BscC020g126/BscC004g656/BscC022g536/BscC005g102	10
L2 vs L5	Up	Biological process	GO:1901607	alpha-amino acid biosynthetic process	10/1359	19/4634	0.0276	BscC005g288/BscC011g555/BscC010g712/BscC011g559/BscC016g195/BscC002g251/BscC020g126/BscC004g656/BscC022g536/BscC005g102	10
L2 vs L5	Up	Biological process	GO:0006163	purine nucleotide metabolic process	26/1359	63/4634	0.0277	BscC006g550/BscC010g379/BscC007g697/BscC020g407/BscC004g808/BscC014g539/BscC005g281/BscC022g360/BscC013g089/BscC002g469/BscC003g052/BscC012g017/BscC021g274/BscC007g287/BscC012g015/BscC010g082/BscC020g139/BscC001g485/BscC003g575/BscC024g165/BscC018g011/BscC001g129/BscC018g072/BscC012g018/BscC010g648/BscC022g270	26
L2 vs L5	Up	Biological process	GO:0006563	L-serine metabolic process	4/1359	5/4634	0.0282	BscC002g251/BscC022g536/BscC004g688/BscC005g102	4
L2 vs L5	Up	Biological process	GO:0006637	acyl-CoA metabolic process	4/1359	5/4634	0.0282	BscC006g550/BscC012g018/BscC012g017/BscC013g089	4
L2 vs L5	Up	Biological process	GO:0035383	thioester metabolic process	4/1359	5/4634	0.0282	BscC006g550/BscC012g018/BscC012g017/BscC013g089	4
L2 vs L5	Up	Biological process	GO:0006826	iron ion transport	4/1359	5/4634	0.0282	BscC010g546/BscC014g362/BscC006g301/BscC006g300	4
L2 vs L5	Up	Biological process	GO:0006084	acetyl-CoA metabolic process	4/1359	5/4634	0.0282	BscC006g550/BscC012g018/BscC012g017/BscC013g089	4
L2 vs L5	Up	Biological process	GO:0006790	sulfur compound metabolic process	17/1359	38/4634	0.0309	BscC021g414/BscC012g195/BscC009g236/BscC004g295/BscC006g550/BscC019g043/BscC020g651/BscC012g017/BscC016g195/BscC005g735/BscC020g557/BscC012g018/BscC004g738/BscC019g079/BscC002g251/BscC013g089/BscC013g396	17
L2 vs L5	Up	Biological process	GO:0065008	regulation of biological quality	36/1359	93/4634	0.0314	BscC017g283/BscC020g100/BscC017g180/BscC016g360/BscC020g148/BscC005g666/BscC003g642/BscC012g142/BscC004g808/BscC022g463/BscC002g330/BscC017g446/BscC006g157/BscC017g447/BscC004g701/BscC004g688/BscC001g063/BscC004g294/BscC008g153/BscC020g497/BscC020g654/BscC003g450/BscC003g574/BscC007g008/BscC012g054/BscC005g137/BscC003g575/BscC006g429/BscC018g092/BscC008g310/BscC011g446/BscC006g400/BscC006g389/Bsc…	36
L2 vs L5	Up	Biological process	GO:0009259	ribonucleotide metabolic process	25/1359	61/4634	0.0333	BscC006g550/BscC010g379/BscC020g407/BscC004g808/BscC014g539/BscC005g281/BscC022g360/BscC013g089/BscC002g469/BscC003g052/BscC012g017/BscC021g274/BscC007g287/BscC012g015/BscC010g082/BscC020g139/BscC001g485/BscC003g575/BscC024g165/BscC018g011/BscC001g129/BscC018g072/BscC012g018/BscC010g648/BscC022g270	25
L2 vs L5	Up	Biological process	GO:0019693	ribose phosphate metabolic process	25/1359	61/4634	0.0333	BscC006g550/BscC010g379/BscC020g407/BscC004g808/BscC014g539/BscC005g281/BscC022g360/BscC013g089/BscC002g469/BscC003g052/BscC012g017/BscC021g274/BscC007g287/BscC012g015/BscC010g082/BscC020g139/BscC001g485/BscC003g575/BscC024g165/BscC018g011/BscC001g129/BscC018g072/BscC012g018/BscC010g648/BscC022g270	25
L2 vs L5	Up	Biological process	GO:0033865	nucleoside bisphosphate metabolic process	7/1359	12/4634	0.034	BscC020g407/BscC018g011/BscC006g550/BscC012g018/BscC012g017/BscC010g082/BscC013g089	7
L2 vs L5	Up	Biological process	GO:0033875	ribonucleoside bisphosphate metabolic process	7/1359	12/4634	0.034	BscC020g407/BscC018g011/BscC006g550/BscC012g018/BscC012g017/BscC010g082/BscC013g089	7
L2 vs L5	Up	Biological process	GO:0034032	purine nucleoside bisphosphate metabolic process	7/1359	12/4634	0.034	BscC020g407/BscC018g011/BscC006g550/BscC012g018/BscC012g017/BscC010g082/BscC013g089	7
L2 vs L5	Up	Biological process	GO:0072527	pyrimidine-containing compound metabolic process	9/1359	17/4634	0.0347	BscC018g031/BscC009g069/BscC024g165/BscC004g295/BscC001g129/BscC018g219/BscC005g117/BscC002g383/BscC016g395	9
L2 vs L5	Up	Biological process	GO:0019725	cellular homeostasis	25/1359	62/4634	0.0408	BscC020g100/BscC017g180/BscC016g360/BscC020g148/BscC005g666/BscC012g142/BscC004g808/BscC022g463/BscC002g330/BscC017g446/BscC017g447/BscC004g294/BscC020g497/BscC003g450/BscC007g008/BscC012g054/BscC005g137/BscC003g575/BscC006g429/BscC018g092/BscC008g310/BscC011g446/BscC006g400/BscC006g389/BscC022g450	25
L2 vs L5	Up	Biological process	GO:0017144	drug metabolic process	27/1359	68/4634	0.0419	BscC004g066/BscC017g283/BscC021g483/BscC010g196/BscC001g574/BscC007g513/BscC008g425/BscC022g024/BscC022g360/BscC002g298/BscC004g688/BscC012g096/BscC012g095/BscC001g063/BscC009g236/BscC003g150/BscC003g052/BscC012g017/BscC020g652/BscC012g015/BscC020g557/BscC020g139/BscC010g240/BscC012g217/BscC012g018/BscC006g767/BscC022g270	27
L2 vs L5	Up	Biological process	GO:0008272	sulfate transport	6/1359	10/4634	0.0424	BscC020g638/BscC010g206/BscC010g193/BscC013g489/BscC013g477/BscC019g216	6
L2 vs L5	Up	Biological process	GO:0006261	DNA-dependent DNA replication	6/1359	10/4634	0.0424	BscC004g012/BscC010g079/BscC017g360/BscC015g209/BscC011g306/BscC012g653	6
L2 vs L5	Up	Biological process	GO:0072348	sulfur compound transport	6/1359	10/4634	0.0424	BscC020g638/BscC010g206/BscC010g193/BscC013g489/BscC013g477/BscC019g216	6
L2 vs L5	Up	Biological process	GO:0044272	sulfur compound biosynthetic process	8/1359	15/4634	0.0438	BscC009g236/BscC004g295/BscC012g018/BscC004g738/BscC012g017/BscC016g195/BscC002g251/BscC020g557	8
L2 vs L5	Up	Biological process	GO:0019637	organophosphate metabolic process	61/1359	172/4634	0.0447	BscC023g375/BscC004g200/BscC009g069/BscC010g632/BscC001g510/BscC007g697/BscC005g603/BscC009g305/BscC020g249/BscC020g407/BscC004g808/BscC014g539/BscC005g281/BscC022g360/BscC011g151/BscC013g089/BscC015g099/BscC020g152/BscC012g017/BscC021g274/BscC014g681/BscC001g686/BscC005g117/BscC012g015/BscC021g075/BscC016g395/BscC001g485/BscC020g118/BscC018g031/BscC001g129/BscC018g072/BscC012g018/BscC011g581/Bsc…	61
L2 vs L5	Up	Biological process	GO:0006165	nucleoside diphosphate phosphorylation	11/1359	23/4634	0.0464	BscC024g165/BscC004g808/BscC014g539/BscC001g129/BscC005g281/BscC018g072/BscC010g379/BscC007g287/BscC010g648/BscC001g485/BscC003g575	11
L2 vs L5	Up	Biological process	GO:0046939	nucleotide phosphorylation	11/1359	23/4634	0.0464	BscC024g165/BscC004g808/BscC014g539/BscC001g129/BscC005g281/BscC018g072/BscC010g379/BscC007g287/BscC010g648/BscC001g485/BscC003g575	11
L2 vs L5	Up	Cellular component	GO:0005739	mitochondrion	35/728	71/2727	3.15e-05	BscC010g179/BscC023g252/BscC004g341/BscC006g034/BscC023g015/BscC006g295/BscC005g425/BscC001g257/BscC003g164/BscC020g148/BscC014g414/BscC012g307/BscC001g239/BscC001g834/BscC004g748/BscC017g306/BscC019g017/BscC021g459/BscC017g196/BscC009g214/BscC014g480/BscC023g204/BscC006g187/BscC010g385/BscC012g156/BscC020g139/BscC016g397/BscC020g218/BscC005g351/BscC005g794/BscC014g049/BscC018g095/BscC022g274/Bsc…	35
L2 vs L5	Up	Cellular component	GO:0099512	supramolecular fiber	25/728	48/2727	0.000142	BscC004g386/BscC014g095/BscC005g447/BscC014g592/BscC020g323/BscC005g543/BscC005g465/BscC020g326/BscC005g644/BscC005g523/BscC022g869/BscC005g461/BscC016g304/BscC010g168/BscC005g519/BscC003g074/BscC003g075/BscC005g538/BscC022g817/BscC012g410/BscC003g254/BscC016g453/BscC003g038/BscC020g318/BscC006g145	25
L2 vs L5	Up	Cellular component	GO:0099081	supramolecular polymer	25/728	48/2727	0.000142	BscC004g386/BscC014g095/BscC005g447/BscC014g592/BscC020g323/BscC005g543/BscC005g465/BscC020g326/BscC005g644/BscC005g523/BscC022g869/BscC005g461/BscC016g304/BscC010g168/BscC005g519/BscC003g074/BscC003g075/BscC005g538/BscC022g817/BscC012g410/BscC003g254/BscC016g453/BscC003g038/BscC020g318/BscC006g145	25
L2 vs L5	Up	Cellular component	GO:0005740	mitochondrial envelope	24/728	46/2727	0.000186	BscC010g179/BscC017g196/BscC014g480/BscC006g187/BscC023g015/BscC006g295/BscC005g425/BscC001g257/BscC020g148/BscC010g385/BscC012g156/BscC020g139/BscC016g397/BscC020g218/BscC005g351/BscC005g794/BscC014g049/BscC012g307/BscC001g239/BscC004g748/BscC017g306/BscC022g274/BscC006g306/BscC022g270	24
L2 vs L5	Up	Cellular component	GO:0099513	polymeric cytoskeletal fiber	22/728	41/2727	0.000203	BscC010g168/BscC004g386/BscC014g095/BscC005g519/BscC005g447/BscC005g538/BscC014g592/BscC022g817/BscC020g323/BscC012g410/BscC003g254/BscC005g543/BscC005g465/BscC020g326/BscC005g644/BscC005g523/BscC016g453/BscC003g038/BscC020g318/BscC005g461/BscC016g304/BscC006g145	22
L2 vs L5	Up	Cellular component	GO:0099080	supramolecular complex	25/728	49/2727	0.000218	BscC004g386/BscC014g095/BscC005g447/BscC014g592/BscC020g323/BscC005g543/BscC005g465/BscC020g326/BscC005g644/BscC005g523/BscC022g869/BscC005g461/BscC016g304/BscC010g168/BscC005g519/BscC003g074/BscC003g075/BscC005g538/BscC022g817/BscC012g410/BscC003g254/BscC016g453/BscC003g038/BscC020g318/BscC006g145	25
L2 vs L5	Up	Cellular component	GO:0031966	mitochondrial membrane	22/728	42/2727	0.000321	BscC010g179/BscC014g480/BscC006g187/BscC006g295/BscC005g425/BscC001g257/BscC020g148/BscC010g385/BscC012g156/BscC020g139/BscC016g397/BscC020g218/BscC005g351/BscC005g794/BscC014g049/BscC012g307/BscC001g239/BscC004g748/BscC017g306/BscC022g274/BscC006g306/BscC022g270	22
L2 vs L5	Up	Cellular component	GO:0005856	cytoskeleton	53/728	133/2727	0.000486	BscC009g300/BscC014g095/BscC019g350/BscC005g447/BscC020g323/BscC020g326/BscC005g644/BscC005g523/BscC003g642/BscC003g641/BscC001g557/BscC016g304/BscC010g637/BscC009g180/BscC009g453/BscC005g519/BscC003g074/BscC003g075/BscC012g410/BscC003g038/BscC020g318/BscC022g831/BscC007g142/BscC013g211/BscC006g145/BscC017g363/BscC004g386/BscC014g592/BscC005g543/BscC005g465/BscC022g869/BscC014g635/BscC005g461/Bsc…	53
L2 vs L5	Up	Cellular component	GO:0019773	proteasome core complex, alpha-subunit complex	7/728	8/2727	0.000581	BscC023g112/BscC007g198/BscC013g445/BscC014g652/BscC004g743/BscC015g286/BscC015g210	7
L2 vs L5	Up	Cellular component	GO:1905368	peptidase complex	16/728	28/2727	0.000606	BscC023g112/BscC010g765/BscC023g113/BscC006g450/BscC012g631/BscC014g652/BscC008g168/BscC007g198/BscC013g332/BscC013g445/BscC013g302/BscC004g512/BscC004g743/BscC015g286/BscC004g764/BscC015g210	16
L2 vs L5	Up	Cellular component	GO:0005741	mitochondrial outer membrane	9/728	13/2727	0.00161	BscC010g179/BscC014g480/BscC001g239/BscC006g187/BscC006g295/BscC004g748/BscC010g385/BscC006g306/BscC020g218	9
L2 vs L5	Up	Cellular component	GO:0031968	organelle outer membrane	9/728	13/2727	0.00161	BscC010g179/BscC014g480/BscC001g239/BscC006g187/BscC006g295/BscC004g748/BscC010g385/BscC006g306/BscC020g218	9
L2 vs L5	Up	Cellular component	GO:0043228	non-membrane-bounded organelle	107/728	316/2727	0.00165	BscC009g300/BscC001g073/BscC015g136/BscC004g561/BscC020g323/BscC020g326/BscC005g644/BscC005g523/BscC003g642/BscC007g536/BscC003g641/BscC016g109/BscC004g156/BscC004g155/BscC001g080/BscC015g129/BscC005g519/BscC003g074/BscC003g075/BscC005g513/BscC012g572/BscC001g365/BscC020g318/BscC022g831/BscC011g588/BscC022g277/BscC007g142/BscC014g608/BscC013g015/BscC004g796/BscC013g469/BscC005g543/BscC014g158/Bsc…	107
L2 vs L5	Up	Cellular component	GO:0043232	intracellular non-membrane-bounded organelle	107/728	316/2727	0.00165	BscC009g300/BscC001g073/BscC015g136/BscC004g561/BscC020g323/BscC020g326/BscC005g644/BscC005g523/BscC003g642/BscC007g536/BscC003g641/BscC016g109/BscC004g156/BscC004g155/BscC001g080/BscC015g129/BscC005g519/BscC003g074/BscC003g075/BscC005g513/BscC012g572/BscC001g365/BscC020g318/BscC022g831/BscC011g588/BscC022g277/BscC007g142/BscC014g608/BscC013g015/BscC004g796/BscC013g469/BscC005g543/BscC014g158/Bsc…	107
L2 vs L5	Up	Cellular component	GO:0031967	organelle envelope	25/728	55/2727	0.00192	BscC010g179/BscC023g015/BscC006g295/BscC005g425/BscC001g257/BscC020g148/BscC008g168/BscC012g307/BscC001g239/BscC004g748/BscC017g306/BscC017g196/BscC014g480/BscC006g187/BscC010g385/BscC012g156/BscC020g139/BscC016g397/BscC020g218/BscC005g351/BscC005g794/BscC014g049/BscC022g274/BscC006g306/BscC022g270	25
L2 vs L5	Up	Cellular component	GO:0031975	envelope	25/728	55/2727	0.00192	BscC010g179/BscC023g015/BscC006g295/BscC005g425/BscC001g257/BscC020g148/BscC008g168/BscC012g307/BscC001g239/BscC004g748/BscC017g306/BscC017g196/BscC014g480/BscC006g187/BscC010g385/BscC012g156/BscC020g139/BscC016g397/BscC020g218/BscC005g351/BscC005g794/BscC014g049/BscC022g274/BscC006g306/BscC022g270	25
L2 vs L5	Up	Cellular component	GO:0005839	proteasome core complex	10/728	16/2727	0.00274	BscC023g112/BscC007g198/BscC010g765/BscC013g332/BscC013g445/BscC013g302/BscC014g652/BscC004g743/BscC015g286/BscC015g210	10
L2 vs L5	Up	Cellular component	GO:0019867	outer membrane	9/728	14/2727	0.00345	BscC010g179/BscC014g480/BscC001g239/BscC006g187/BscC006g295/BscC004g748/BscC010g385/BscC006g306/BscC020g218	9
L2 vs L5	Up	Cellular component	GO:1905369	endopeptidase complex	13/728	24/2727	0.00379	BscC023g112/BscC010g765/BscC006g450/BscC014g652/BscC007g198/BscC013g332/BscC013g445/BscC013g302/BscC004g512/BscC004g743/BscC015g286/BscC004g764/BscC015g210	13
L2 vs L5	Up	Cellular component	GO:0000502	proteasome complex	13/728	24/2727	0.00379	BscC023g112/BscC010g765/BscC006g450/BscC014g652/BscC007g198/BscC013g332/BscC013g445/BscC013g302/BscC004g512/BscC004g743/BscC015g286/BscC004g764/BscC015g210	13
L2 vs L5	Up	Cellular component	GO:0005874	microtubule	14/728	27/2727	0.00453	BscC010g168/BscC004g386/BscC014g095/BscC005g519/BscC005g447/BscC005g538/BscC014g592/BscC022g817/BscC020g323/BscC020g326/BscC005g644/BscC020g318/BscC005g461/BscC006g145	14
L2 vs L5	Up	Cellular component	GO:0005622	intracellular	332/728	1132/2727	0.0051	BscC021g008/BscC004g561/BscC009g384/BscC006g295/BscC020g323/BscC020g326/BscC010g273/BscC003g642/BscC007g536/BscC003g641/BscC003g403/BscC001g239/BscC018g060/BscC016g109/BscC004g206/BscC006g178/BscC006g184/BscC006g187/BscC003g193/BscC003g074/BscC003g075/BscC007g540/BscC022g719/BscC010g385/BscC012g572/BscC001g365/BscC020g559/BscC020g318/BscC005g231/BscC005g351/BscC013g371/BscC022g831/BscC014g049/Bsc…	332
L2 vs L5	Up	Cellular component	GO:0015629	actin cytoskeleton	22/728	50/2727	0.00576	BscC009g300/BscC010g403/BscC009g453/BscC003g074/BscC003g075/BscC010g088/BscC003g574/BscC003g642/BscC022g869/BscC014g144/BscC014g635/BscC014g634/BscC014g633/BscC022g831/BscC001g557/BscC018g290/BscC005g064/BscC013g211/BscC010g637/BscC004g701/BscC006g646/BscC017g214	22
L2 vs L5	Up	Cellular component	GO:0005615	extracellular space	23/728	53/2727	0.0059	BscC009g157/BscC002g248/BscC002g249/BscC006g188/BscC021g224/BscC014g180/BscC009g155/BscC005g734/BscC008g031/BscC014g422/BscC020g259/BscC014g179/BscC014g113/BscC014g178/BscC014g112/BscC014g068/BscC003g388/BscC014g111/BscC014g115/BscC013g368/BscC013g367/BscC004g602/BscC002g654	23
L2 vs L5	Up	Cellular component	GO:0016459	myosin complex	14/728	29/2727	0.0101	BscC009g300/BscC010g403/BscC010g088/BscC014g144/BscC014g635/BscC014g634/BscC014g633/BscC022g831/BscC001g557/BscC018g290/BscC005g064/BscC013g211/BscC010g637/BscC006g646	14
L2 vs L5	Up	Cellular component	GO:0005737	cytoplasm	119/728	375/2727	0.0112	BscC023g252/BscC010g558/BscC009g384/BscC023g015/BscC006g295/BscC003g403/BscC001g239/BscC017g306/BscC016g508/BscC006g184/BscC025g091/BscC006g187/BscC003g074/BscC014g681/BscC003g075/BscC022g719/BscC003g593/BscC010g385/BscC009g417/BscC027g044/BscC020g559/BscC005g351/BscC001g409/BscC014g049/BscC022g274/BscC022g270/BscC023g431/BscC010g179/BscC004g341/BscC006g034/BscC002g615/BscC023g279/BscC005g425/Bsc…	119
L2 vs L5	Up	Cellular component	GO:0005743	mitochondrial inner membrane	13/728	27/2727	0.0134	BscC005g425/BscC001g257/BscC020g148/BscC012g156/BscC020g139/BscC016g397/BscC005g351/BscC005g794/BscC014g049/BscC012g307/BscC017g306/BscC022g274/BscC022g270	13
L2 vs L5	Up	Cellular component	GO:0019866	organelle inner membrane	13/728	27/2727	0.0134	BscC005g425/BscC001g257/BscC020g148/BscC012g156/BscC020g139/BscC016g397/BscC005g351/BscC005g794/BscC014g049/BscC012g307/BscC017g306/BscC022g274/BscC022g270	13
L2 vs L5	Up	Cellular component	GO:0005576	extracellular region	47/728	133/2727	0.0152	BscC004g066/BscC021g224/BscC007g530/BscC007g116/BscC014g179/BscC014g113/BscC010g196/BscC014g178/BscC014g112/BscC001g574/BscC022g209/BscC003g388/BscC014g111/BscC014g115/BscC005g040/BscC022g024/BscC016g406/BscC013g368/BscC013g367/BscC004g404/BscC004g602/BscC002g654/BscC012g096/BscC009g157/BscC012g095/BscC002g248/BscC002g249/BscC023g324/BscC006g188/BscC015g206/BscC003g150/BscC014g180/BscC009g155/Bsc…	47
L2 vs L5	Up	Cellular component	GO:0045111	intermediate filament cytoskeleton	8/728	14/2727	0.0153	BscC003g038/BscC016g304/BscC012g410/BscC003g254/BscC005g543/BscC005g465/BscC005g523/BscC016g453	8
L2 vs L5	Up	Cellular component	GO:0005882	intermediate filament	8/728	14/2727	0.0153	BscC003g038/BscC016g304/BscC012g410/BscC003g254/BscC005g543/BscC005g465/BscC005g523/BscC016g453	8
L2 vs L5	Up	Cellular component	GO:0031090	organelle membrane	37/728	103/2727	0.0227	BscC010g179/BscC010g558/BscC023g113/BscC006g295/BscC005g425/BscC001g257/BscC017g180/BscC020g148/BscC003g403/BscC012g307/BscC002g392/BscC001g239/BscC013g300/BscC004g748/BscC017g306/BscC016g508/BscC006g184/BscC012g073/BscC010g221/BscC014g480/BscC006g187/BscC012g631/BscC010g385/BscC012g156/BscC020g139/BscC016g397/BscC020g218/BscC011g001/BscC005g351/BscC005g794/BscC014g049/BscC002g485/BscC017g438/Bsc…	37
L2 vs L5	Up	Cellular component	GO:0043229	intracellular organelle	234/728	806/2727	0.0415	BscC021g008/BscC004g561/BscC006g295/BscC020g323/BscC020g326/BscC003g642/BscC007g536/BscC003g641/BscC003g403/BscC001g239/BscC018g060/BscC016g109/BscC004g206/BscC006g178/BscC006g184/BscC006g187/BscC003g193/BscC003g074/BscC003g075/BscC007g540/BscC010g385/BscC012g572/BscC001g365/BscC020g318/BscC005g231/BscC005g351/BscC013g371/BscC022g831/BscC014g049/BscC002g040/BscC022g277/BscC014g608/BscC013g015/Bsc…	234
L2 vs L5	Up	Cellular component	GO:0015630	microtubule cytoskeleton	19/728	49/2727	0.0422	BscC017g363/BscC010g168/BscC004g386/BscC014g095/BscC019g350/BscC005g519/BscC005g447/BscC005g538/BscC014g592/BscC022g817/BscC020g323/BscC020g326/BscC005g644/BscC003g641/BscC020g318/BscC005g461/BscC019g363/BscC006g145/BscC009g180	19
L2 vs L5	Up	Molecular function	GO:0003824	catalytic activity	1023/2066	2895/7309	2.1e-27	BscC007g417/BscC001g591/BscC022g844/BscC016g463/BscC016g464/BscC016g465/BscC016g225/BscC014g610/BscC022g843/BscC024g212/BscC018g061/BscC023g417/BscC007g427/BscC009g256/BscC009g253/BscC009g255/BscC009g254/BscC016g470/BscC008g458/BscC008g457/BscC008g456/BscC014g600/BscC022g831/BscC008g213/BscC008g212/BscC016g238/BscC014g606/BscC001g129/BscC018g072/BscC007g660/BscC014g609/BscC014g607/BscC005g829/Bsc…	1023
L2 vs L5	Up	Molecular function	GO:0140096	catalytic activity, acting on a protein	335/2066	909/7309	1.16e-09	BscC006g170/BscC009g384/BscC014g176/BscC012g324/BscC012g202/BscC012g441/BscC016g463/BscC016g343/BscC016g465/BscC003g644/BscC003g523/BscC008g347/BscC007g094/BscC022g843/BscC018g180/BscC002g271/BscC005g360/BscC013g123/BscC004g328/BscC006g178/BscC019g315/BscC007g427/BscC009g256/BscC007g309/BscC009g253/BscC021g235/BscC006g065/BscC009g255/BscC009g254/BscC008g570/BscC016g470/BscC012g576/BscC001g248/Bsc…	335
L2 vs L5	Up	Molecular function	GO:0016791	phosphatase activity	67/2066	137/7309	1.98e-07	BscC010g111/BscC016g063/BscC003g123/BscC007g335/BscC023g171/BscC005g522/BscC007g337/BscC016g465/BscC003g644/BscC007g251/BscC018g180/BscC001g318/BscC016g308/BscC011g151/BscC019g315/BscC004g276/BscC004g198/BscC004g031/BscC002g329/BscC008g296/BscC007g189/BscC022g719/BscC012g254/BscC012g252/BscC001g409/BscC008g456/BscC007g182/BscC013g290/BscC013g454/BscC016g319/BscC002g320/BscC002g049/BscC004g159/Bsc…	67
L2 vs L5	Up	Molecular function	GO:0016491	oxidoreductase activity	168/2066	427/7309	2.38e-07	BscC004g563/BscC001g591/BscC023g252/BscC004g562/BscC010g712/BscC023g015/BscC012g600/BscC016g062/BscC018g349/BscC008g181/BscC018g344/BscC005g643/BscC016g225/BscC005g640/BscC024g299/BscC008g101/BscC012g689/BscC002g550/BscC013g486/BscC015g099/BscC019g312/BscC006g578/BscC004g154/BscC004g550/BscC004g150/BscC014g681/BscC020g399/BscC005g197/BscC008g213/BscC008g212/BscC007g383/BscC005g196/BscC013g410/Bsc…	168
L2 vs L5	Up	Molecular function	GO:0016787	hydrolase activity	377/2066	1086/7309	2.91e-07	BscC010g277/BscC006g170/BscC009g384/BscC020g323/BscC012g321/BscC022g844/BscC020g326/BscC016g464/BscC016g343/BscC016g465/BscC003g644/BscC003g523/BscC018g180/BscC002g271/BscC005g360/BscC013g246/BscC019g315/BscC022g160/BscC004g310/BscC009g256/BscC009g253/BscC021g235/BscC009g255/BscC009g254/BscC008g570/BscC005g117/BscC001g248/BscC022g719/BscC008g458/BscC020g318/BscC008g457/BscC008g456/BscC022g831/Bsc…	377
L2 vs L5	Up	Molecular function	GO:0016740	transferase activity	360/2066	1035/7309	4.63e-07	BscC007g417/BscC009g142/BscC020g562/BscC003g085/BscC014g176/BscC012g324/BscC012g202/BscC012g441/BscC016g463/BscC008g105/BscC008g347/BscC007g094/BscC022g843/BscC024g212/BscC008g100/BscC018g061/BscC014g734/BscC023g417/BscC013g123/BscC004g328/BscC006g178/BscC004g688/BscC008g108/BscC007g427/BscC009g135/BscC007g309/BscC006g065/BscC021g111/BscC009g133/BscC008g571/BscC012g578/BscC016g470/BscC012g576/Bsc…	360
L2 vs L5	Up	Molecular function	GO:0004555	alpha,alpha-trehalase activity	13/2066	14/7309	7.4e-07	BscC010g277/BscC010g299/BscC009g321/BscC008g393/BscC020g246/BscC008g392/BscC020g247/BscC009g316/BscC023g084/BscC008g458/BscC008g457/BscC014g654/BscC011g159	13
L2 vs L5	Up	Molecular function	GO:0015927	trehalase activity	13/2066	14/7309	7.4e-07	BscC010g277/BscC010g299/BscC009g321/BscC008g393/BscC020g246/BscC008g392/BscC020g247/BscC009g316/BscC023g084/BscC008g458/BscC008g457/BscC014g654/BscC011g159	13
L2 vs L5	Up	Molecular function	GO:0016616	oxidoreductase activity, acting on the CH-OH group of donors, NAD or NADP as acceptor	26/2066	40/7309	1.39e-06	BscC016g280/BscC012g620/BscC021g042/BscC012g641/BscC007g513/BscC018g169/BscC008g249/BscC022g241/BscC002g136/BscC009g356/BscC007g747/BscC004g297/BscC014g681/BscC008g250/BscC005g736/BscC010g082/BscC007g245/BscC016g257/BscC024g241/BscC005g197/BscC018g011/BscC011g445/BscC007g361/BscC018g292/BscC022g350/BscC001g809	26
L2 vs L5	Up	Molecular function	GO:0016773	phosphotransferase activity, alcohol group as acceptor	184/2066	492/7309	3.46e-06	BscC015g139/BscC010g435/BscC001g070/BscC019g151/BscC014g176/BscC012g324/BscC012g202/BscC007g135/BscC009g426/BscC012g441/BscC016g463/BscC005g764/BscC008g347/BscC007g094/BscC022g843/BscC013g123/BscC008g509/BscC019g036/BscC008g508/BscC004g328/BscC010g317/BscC006g337/BscC015g005/BscC010g300/BscC007g427/BscC007g309/BscC020g030/BscC018g119/BscC006g065/BscC003g590/BscC012g578/BscC027g042/BscC016g470/Bsc…	184
L2 vs L5	Up	Molecular function	GO:0016301	kinase activity	192/2066	517/7309	3.57e-06	BscC015g139/BscC010g435/BscC001g070/BscC019g151/BscC014g176/BscC012g324/BscC012g202/BscC007g135/BscC009g426/BscC012g441/BscC016g463/BscC005g764/BscC008g347/BscC007g094/BscC022g843/BscC013g123/BscC008g509/BscC019g036/BscC008g508/BscC004g328/BscC010g317/BscC006g337/BscC015g005/BscC010g300/BscC007g427/BscC007g309/BscC020g030/BscC018g119/BscC006g065/BscC003g590/BscC012g578/BscC027g042/BscC016g470/Bsc…	192
L2 vs L5	Up	Molecular function	GO:0016614	oxidoreductase activity, acting on CH-OH group of donors	30/2066	51/7309	4.6e-06	BscC016g280/BscC012g620/BscC021g042/BscC012g641/BscC007g513/BscC018g169/BscC008g249/BscC022g241/BscC002g136/BscC009g356/BscC007g747/BscC004g297/BscC001g267/BscC014g681/BscC008g250/BscC005g736/BscC010g082/BscC007g245/BscC001g266/BscC016g257/BscC024g241/BscC005g197/BscC018g011/BscC011g445/BscC007g361/BscC018g292/BscC014g609/BscC022g350/BscC005g191/BscC001g809	30
L2 vs L5	Up	Molecular function	GO:0016772	transferase activity, transferring phosphorus-containing groups	220/2066	607/7309	5e-06	BscC020g562/BscC014g176/BscC012g324/BscC012g202/BscC012g441/BscC016g463/BscC008g347/BscC007g094/BscC022g843/BscC013g123/BscC004g328/BscC007g427/BscC007g309/BscC006g065/BscC012g578/BscC016g470/BscC012g576/BscC014g289/BscC001g002/BscC001g804/BscC014g600/BscC013g371/BscC003g513/BscC016g118/BscC001g129/BscC018g072/BscC011g622/BscC004g312/BscC002g047/BscC002g618/BscC013g229/BscC007g751/BscC003g420/Bsc…	220
L2 vs L5	Up	Molecular function	GO:0004713	protein tyrosine kinase activity	37/2066	69/7309	7.58e-06	BscC010g235/BscC015g139/BscC010g435/BscC012g324/BscC012g202/BscC003g420/BscC009g568/BscC020g503/BscC014g650/BscC014g155/BscC003g426/BscC007g094/BscC007g292/BscC008g002/BscC019g036/BscC010g317/BscC004g767/BscC019g138/BscC024g094/BscC024g095/BscC006g337/BscC004g057/BscC010g469/BscC003g371/BscC001g841/BscC012g597/BscC007g622/BscC014g600/BscC016g379/BscC014g309/BscC016g118/BscC014g428/BscC004g539/Bsc…	37
L2 vs L5	Up	Molecular function	GO:0004672	protein kinase activity	165/2066	439/7309	8.15e-06	BscC015g139/BscC010g435/BscC001g070/BscC019g151/BscC014g176/BscC012g324/BscC012g202/BscC007g135/BscC009g426/BscC012g441/BscC016g463/BscC005g764/BscC008g347/BscC007g094/BscC022g843/BscC013g123/BscC008g509/BscC019g036/BscC008g508/BscC004g328/BscC010g317/BscC006g337/BscC015g005/BscC010g300/BscC007g427/BscC007g309/BscC020g030/BscC018g119/BscC006g065/BscC003g590/BscC027g042/BscC016g470/BscC012g576/Bsc…	165
L2 vs L5	Up	Molecular function	GO:0042578	phosphoric ester hydrolase activity	72/2066	165/7309	1.43e-05	BscC010g111/BscC016g063/BscC003g123/BscC007g335/BscC023g171/BscC005g522/BscC007g337/BscC016g465/BscC003g644/BscC007g251/BscC018g180/BscC001g318/BscC016g308/BscC011g151/BscC019g315/BscC004g276/BscC004g198/BscC004g031/BscC002g329/BscC008g296/BscC007g189/BscC022g719/BscC012g254/BscC014g124/BscC012g252/BscC022g433/BscC001g409/BscC008g456/BscC007g182/BscC013g290/BscC013g454/BscC016g319/BscC002g320/Bsc…	72
L2 vs L5	Up	Molecular function	GO:0003993	acid phosphatase activity	13/2066	17/7309	5.09e-05	BscC013g319/BscC008g296/BscC022g719/BscC023g171/BscC007g040/BscC013g290/BscC013g454/BscC016g319/BscC013g233/BscC002g653/BscC013g144/BscC013g353/BscC013g232	13
L2 vs L5	Up	Molecular function	GO:0004725	protein tyrosine phosphatase activity	45/2066	98/7309	0.000136	BscC015g236/BscC015g239/BscC001g214/BscC005g542/BscC003g123/BscC007g335/BscC005g522/BscC007g337/BscC016g465/BscC003g644/BscC014g836/BscC007g031/BscC007g251/BscC018g180/BscC005g380/BscC004g509/BscC001g318/BscC016g308/BscC004g668/BscC019g315/BscC004g198/BscC004g031/BscC002g329/BscC007g189/BscC007g442/BscC020g532/BscC022g719/BscC008g193/BscC012g353/BscC012g254/BscC003g136/BscC012g252/BscC018g295/Bsc…	45
L2 vs L5	Up	Molecular function	GO:0004721	phosphoprotein phosphatase activity	49/2066	110/7309	0.000177	BscC010g111/BscC016g063/BscC003g123/BscC007g335/BscC005g522/BscC007g337/BscC016g465/BscC003g644/BscC007g251/BscC018g180/BscC001g318/BscC016g308/BscC019g315/BscC004g276/BscC004g198/BscC004g031/BscC002g329/BscC007g189/BscC022g719/BscC012g254/BscC012g252/BscC008g456/BscC007g182/BscC002g320/BscC002g049/BscC004g159/BscC015g236/BscC015g239/BscC001g214/BscC005g542/BscC014g836/BscC007g031/BscC005g380/Bsc…	49
L2 vs L5	Up	Molecular function	GO:0005342	organic acid transmembrane transporter activity	8/2066	9/7309	0.000272	BscC022g238/BscC021g452/BscC020g441/BscC013g156/BscC021g042/BscC022g239/BscC017g399/BscC005g269	8
L2 vs L5	Up	Molecular function	GO:0015171	amino acid transmembrane transporter activity	8/2066	9/7309	0.000272	BscC022g238/BscC021g452/BscC020g441/BscC013g156/BscC021g042/BscC022g239/BscC017g399/BscC005g269	8
L2 vs L5	Up	Molecular function	GO:0046943	carboxylic acid transmembrane transporter activity	8/2066	9/7309	0.000272	BscC022g238/BscC021g452/BscC020g441/BscC013g156/BscC021g042/BscC022g239/BscC017g399/BscC005g269	8
L2 vs L5	Up	Molecular function	GO:0043168	anion binding	393/2066	1218/7309	0.000436	BscC007g658/BscC001g591/BscC009g142/BscC022g844/BscC016g463/BscC008g347/BscC022g843/BscC007g427/BscC007g309/BscC003g193/BscC016g470/BscC001g002/BscC014g600/BscC014g726/BscC022g831/BscC014g727/BscC016g118/BscC007g660/BscC014g609/BscC002g047/BscC007g751/BscC022g702/BscC016g485/BscC007g755/BscC016g126/BscC009g236/BscC009g231/BscC001g267/BscC001g146/BscC022g817/BscC001g266/BscC007g524/BscC008g435/Bsc…	393
L2 vs L5	Up	Molecular function	GO:0008233	peptidase activity	110/2066	296/7309	0.000441	BscC006g170/BscC009g384/BscC010g313/BscC008g180/BscC016g343/BscC014g338/BscC003g523/BscC027g036/BscC007g130/BscC002g271/BscC005g360/BscC009g411/BscC009g256/BscC009g253/BscC021g235/BscC007g706/BscC009g255/BscC009g254/BscC008g570/BscC012g610/BscC001g248/BscC014g686/BscC003g118/BscC022g678/BscC016g238/BscC014g606/BscC001g404/BscC003g638/BscC006g102/BscC004g678/BscC002g048/BscC004g677/BscC004g676/Bsc…	110
L2 vs L5	Up	Molecular function	GO:0050662	coenzyme binding	67/2066	166/7309	0.000464	BscC005g609/BscC001g591/BscC010g112/BscC004g240/BscC009g142/BscC021g442/BscC012g644/BscC016g062/BscC020g488/BscC012g641/BscC018g344/BscC011g479/BscC002g550/BscC024g092/BscC004g688/BscC002g236/BscC010g589/BscC014g681/BscC008g250/BscC005g313/BscC005g197/BscC006g429/BscC007g660/BscC013g410/BscC014g609/BscC010g747/BscC005g191/BscC011g140/BscC001g809/BscC011g142/BscC023g197/BscC012g620/BscC009g403/Bsc…	67
L2 vs L5	Up	Molecular function	GO:0008144	drug binding	321/2066	985/7309	0.000771	BscC009g142/BscC013g129/BscC014g176/BscC012g324/BscC012g202/BscC012g441/BscC016g463/BscC008g347/BscC007g094/BscC022g843/BscC013g123/BscC004g328/BscC013g246/BscC004g688/BscC004g310/BscC007g427/BscC007g309/BscC003g193/BscC006g065/BscC003g073/BscC016g470/BscC012g576/BscC020g557/BscC014g289/BscC001g002/BscC014g600/BscC022g831/BscC016g118/BscC005g592/BscC012g217/BscC007g660/BscC011g622/BscC011g180/Bsc…	321
L2 vs L5	Up	Molecular function	GO:0016651	oxidoreductase activity, acting on NAD(P)H	15/2066	25/7309	0.000888	BscC021g459/BscC023g252/BscC023g204/BscC004g294/BscC010g589/BscC001g550/BscC016g397/BscC005g341/BscC005g340/BscC022g698/BscC006g429/BscC019g124/BscC010g747/BscC022g274/BscC010g619	15
L2 vs L5	Up	Molecular function	GO:0005198	structural molecule activity	114/2066	314/7309	0.000954	BscC001g073/BscC015g136/BscC004g561/BscC020g323/BscC016g220/BscC005g641/BscC020g326/BscC016g221/BscC005g644/BscC005g523/BscC007g536/BscC016g222/BscC006g618/BscC016g223/BscC016g224/BscC003g403/BscC008g223/BscC004g607/BscC016g109/BscC016g508/BscC002g567/BscC001g080/BscC015g129/BscC005g519/BscC012g572/BscC001g365/BscC020g318/BscC011g588/BscC005g073/BscC015g082/BscC001g646/BscC001g647/BscC022g277/Bsc…	114
L2 vs L5	Up	Molecular function	GO:0070011	peptidase activity, acting on L-amino acid peptides	103/2066	282/7309	0.00131	BscC006g170/BscC009g384/BscC010g313/BscC008g180/BscC016g343/BscC014g338/BscC003g523/BscC027g036/BscC007g130/BscC002g271/BscC005g360/BscC009g411/BscC009g256/BscC009g253/BscC021g235/BscC007g706/BscC009g255/BscC009g254/BscC008g570/BscC012g610/BscC001g248/BscC014g686/BscC003g118/BscC022g678/BscC016g238/BscC014g606/BscC001g404/BscC003g638/BscC006g102/BscC004g678/BscC002g048/BscC004g677/BscC004g676/Bsc…	103
L2 vs L5	Up	Molecular function	GO:0005524	ATP binding	278/2066	849/7309	0.00132	BscC013g129/BscC014g176/BscC012g324/BscC012g202/BscC012g441/BscC016g463/BscC008g347/BscC007g094/BscC022g843/BscC013g123/BscC004g328/BscC013g246/BscC004g310/BscC007g427/BscC007g309/BscC003g193/BscC006g065/BscC016g470/BscC012g576/BscC020g557/BscC014g289/BscC001g002/BscC014g600/BscC022g831/BscC016g118/BscC005g592/BscC011g622/BscC004g679/BscC004g312/BscC002g047/BscC002g618/BscC002g615/BscC014g031/Bsc…	278
L2 vs L5	Up	Molecular function	GO:0016788	hydrolase activity, acting on ester bonds	97/2066	264/7309	0.00144	BscC023g375/BscC014g692/BscC001g510/BscC016g063/BscC014g696/BscC003g123/BscC005g522/BscC016g465/BscC003g644/BscC007g251/BscC018g180/BscC019g315/BscC022g160/BscC004g276/BscC004g031/BscC002g329/BscC008g296/BscC022g719/BscC022g433/BscC001g409/BscC008g456/BscC001g527/BscC002g562/BscC002g320/BscC014g607/BscC002g049/BscC004g159/BscC013g374/BscC015g236/BscC005g308/BscC015g239/BscC020g149/BscC005g542/Bsc…	97
L2 vs L5	Up	Molecular function	GO:0030554	adenyl nucleotide binding	281/2066	861/7309	0.00154	BscC013g129/BscC014g176/BscC012g324/BscC012g202/BscC012g441/BscC016g463/BscC008g347/BscC007g094/BscC022g843/BscC012g205/BscC013g123/BscC004g328/BscC013g246/BscC004g310/BscC007g427/BscC007g309/BscC003g193/BscC006g065/BscC016g470/BscC012g576/BscC020g557/BscC014g289/BscC001g002/BscC014g600/BscC022g831/BscC016g118/BscC005g592/BscC011g622/BscC004g679/BscC004g312/BscC002g047/BscC002g618/BscC002g615/Bsc…	281
L2 vs L5	Up	Molecular function	GO:0032559	adenyl ribonucleotide binding	280/2066	860/7309	0.00184	BscC013g129/BscC014g176/BscC012g324/BscC012g202/BscC012g441/BscC016g463/BscC008g347/BscC007g094/BscC022g843/BscC013g123/BscC004g328/BscC013g246/BscC004g310/BscC007g427/BscC007g309/BscC003g193/BscC006g065/BscC016g470/BscC012g576/BscC020g557/BscC014g289/BscC001g002/BscC014g600/BscC022g831/BscC016g118/BscC005g592/BscC011g622/BscC004g679/BscC004g312/BscC002g047/BscC002g618/BscC002g615/BscC014g031/Bsc…	280
L2 vs L5	Up	Molecular function	GO:0008514	organic anion transmembrane transporter activity	9/2066	13/7309	0.00254	BscC022g238/BscC014g754/BscC021g452/BscC020g441/BscC013g156/BscC021g042/BscC022g239/BscC017g399/BscC005g269	9
L2 vs L5	Up	Molecular function	GO:0016747	transferase activity, transferring acyl groups other than amino-acyl groups	34/2066	78/7309	0.00259	BscC007g417/BscC015g312/BscC009g343/BscC005g645/BscC007g353/BscC014g697/BscC010g252/BscC004g806/BscC008g001/BscC014g734/BscC023g417/BscC004g604/BscC002g056/BscC022g241/BscC019g353/BscC008g108/BscC004g256/BscC017g198/BscC004g651/BscC010g168/BscC010g249/BscC021g111/BscC009g452/BscC006g086/BscC016g170/BscC008g571/BscC008g293/BscC005g479/BscC006g606/BscC011g121/BscC008g573/BscC019g366/BscC015g003/Bsc…	34
L2 vs L5	Up	Molecular function	GO:0016638	oxidoreductase activity, acting on the CH-NH2 group of donors	8/2066	11/7309	0.00281	BscC008g568/BscC012g261/BscC016g225/BscC017g283/BscC004g240/BscC019g340/BscC004g150/BscC004g229	8
L2 vs L5	Up	Molecular function	GO:0004175	endopeptidase activity	60/2066	155/7309	0.00292	BscC010g313/BscC015g218/BscC014g652/BscC016g385/BscC016g343/BscC005g286/BscC003g523/BscC005g287/BscC027g036/BscC002g271/BscC005g360/BscC013g445/BscC004g404/BscC015g210/BscC004g076/BscC007g706/BscC015g206/BscC008g570/BscC012g533/BscC020g512/BscC014g686/BscC003g118/BscC016g238/BscC014g606/BscC001g404/BscC014g649/BscC014g648/BscC002g082/BscC024g148/BscC013g332/BscC006g102/BscC004g678/BscC002g048/Bsc…	60
L2 vs L5	Up	Molecular function	GO:0016798	hydrolase activity, acting on glycosyl bonds	39/2066	93/7309	0.00306	BscC010g277/BscC010g299/BscC022g809/BscC009g321/BscC005g602/BscC007g551/BscC003g341/BscC020g246/BscC022g807/BscC018g228/BscC020g247/BscC012g342/BscC003g225/BscC005g582/BscC008g566/BscC014g654/BscC011g299/BscC011g159/BscC011g117/BscC019g210/BscC002g013/BscC009g553/BscC017g052/BscC006g483/BscC008g393/BscC014g740/BscC008g392/BscC009g316/BscC023g084/BscC008g458/BscC008g457/BscC022g215/BscC022g854/Bsc…	39
L2 vs L5	Up	Molecular function	GO:0097367	carbohydrate derivative binding	352/2066	1109/7309	0.00316	BscC007g658/BscC013g129/BscC014g176/BscC012g324/BscC012g202/BscC020g323/BscC022g844/BscC020g204/BscC020g326/BscC012g441/BscC016g463/BscC008g347/BscC007g094/BscC022g843/BscC013g123/BscC004g328/BscC022g284/BscC013g246/BscC004g310/BscC007g427/BscC007g309/BscC003g193/BscC006g065/BscC016g470/BscC012g576/BscC020g557/BscC014g289/BscC001g002/BscC020g318/BscC003g632/BscC014g600/BscC022g831/BscC016g118/Bsc…	352
L2 vs L5	Up	Molecular function	GO:0032553	ribonucleotide binding	340/2066	1070/7309	0.00347	BscC007g658/BscC013g129/BscC014g176/BscC012g324/BscC012g202/BscC020g323/BscC022g844/BscC020g204/BscC020g326/BscC012g441/BscC016g463/BscC008g347/BscC007g094/BscC022g843/BscC013g123/BscC004g328/BscC022g284/BscC013g246/BscC004g310/BscC007g427/BscC007g309/BscC003g193/BscC006g065/BscC016g470/BscC012g576/BscC020g557/BscC014g289/BscC001g002/BscC020g318/BscC003g632/BscC014g600/BscC022g831/BscC016g118/Bsc…	340
L2 vs L5	Up	Molecular function	GO:0016746	transferase activity, transferring acyl groups	48/2066	120/7309	0.00347	BscC007g417/BscC006g250/BscC010g696/BscC009g402/BscC015g312/BscC009g343/BscC009g122/BscC005g645/BscC007g111/BscC007g353/BscC014g492/BscC014g697/BscC010g252/BscC023g031/BscC008g421/BscC004g806/BscC008g001/BscC014g734/BscC023g417/BscC004g604/BscC002g056/BscC008g409/BscC022g241/BscC019g353/BscC008g108/BscC004g256/BscC017g198/BscC004g651/BscC010g168/BscC012g392/BscC010g249/BscC021g111/BscC009g452/Bsc…	48
L2 vs L5	Up	Molecular function	GO:0003774	motor activity	25/2066	54/7309	0.00352	BscC009g300/BscC014g031/BscC005g201/BscC014g635/BscC014g634/BscC014g633/BscC001g557/BscC011g579/BscC005g064/BscC006g334/BscC010g637/BscC004g303/BscC004g310/BscC010g403/BscC020g331/BscC010g088/BscC014g144/BscC008g513/BscC022g831/BscC097g001/BscC018g290/BscC013g211/BscC004g679/BscC006g646/BscC006g546	25
L2 vs L5	Up	Molecular function	GO:0004190	aspartic-type endopeptidase activity	10/2066	16/7309	0.00442	BscC027g036/BscC007g074/BscC001g404/BscC024g148/BscC020g512/BscC004g678/BscC004g677/BscC016g385/BscC004g676/BscC004g675	10
L2 vs L5	Up	Molecular function	GO:0004298	threonine-type endopeptidase activity	10/2066	16/7309	0.00442	BscC023g112/BscC007g198/BscC010g765/BscC013g332/BscC013g445/BscC013g302/BscC014g652/BscC004g743/BscC015g286/BscC015g210	10
L2 vs L5	Up	Molecular function	GO:0070001	aspartic-type peptidase activity	10/2066	16/7309	0.00442	BscC027g036/BscC007g074/BscC001g404/BscC024g148/BscC020g512/BscC004g678/BscC004g677/BscC016g385/BscC004g676/BscC004g675	10
L2 vs L5	Up	Molecular function	GO:0070003	threonine-type peptidase activity	10/2066	16/7309	0.00442	BscC023g112/BscC007g198/BscC010g765/BscC013g332/BscC013g445/BscC013g302/BscC014g652/BscC004g743/BscC015g286/BscC015g210	10
L2 vs L5	Up	Molecular function	GO:0035639	purine ribonucleoside triphosphate binding	332/2066	1047/7309	0.00446	BscC007g658/BscC013g129/BscC014g176/BscC012g324/BscC012g202/BscC020g323/BscC022g844/BscC020g204/BscC020g326/BscC012g441/BscC016g463/BscC008g347/BscC007g094/BscC022g843/BscC013g123/BscC004g328/BscC022g284/BscC013g246/BscC004g310/BscC007g427/BscC007g309/BscC003g193/BscC006g065/BscC016g470/BscC012g576/BscC020g557/BscC014g289/BscC001g002/BscC020g318/BscC003g632/BscC014g600/BscC022g831/BscC016g118/Bsc…	332
L2 vs L5	Up	Molecular function	GO:0008509	anion transmembrane transporter activity	19/2066	39/7309	0.00526	BscC010g023/BscC010g206/BscC006g187/BscC021g452/BscC020g441/BscC020g244/BscC010g193/BscC021g042/BscC022g239/BscC020g414/BscC005g269/BscC020g638/BscC022g238/BscC014g754/BscC013g156/BscC013g489/BscC013g477/BscC019g216/BscC017g399	19
L2 vs L5	Up	Molecular function	GO:0016655	oxidoreductase activity, acting on NAD(P)H, quinone or similar compound as acceptor	9/2066	14/7309	0.00534	BscC005g341/BscC005g340/BscC021g459/BscC023g252/BscC023g204/BscC019g124/BscC010g747/BscC022g274/BscC001g550	9
L2 vs L5	Up	Molecular function	GO:0003954	NADH dehydrogenase activity	9/2066	14/7309	0.00534	BscC005g341/BscC005g340/BscC021g459/BscC023g252/BscC023g204/BscC019g124/BscC010g747/BscC022g274/BscC001g550	9
L2 vs L5	Up	Molecular function	GO:0008137	NADH dehydrogenase (ubiquinone) activity	9/2066	14/7309	0.00534	BscC005g341/BscC005g340/BscC021g459/BscC023g252/BscC023g204/BscC019g124/BscC010g747/BscC022g274/BscC001g550	9
L2 vs L5	Up	Molecular function	GO:0050136	NADH dehydrogenase (quinone) activity	9/2066	14/7309	0.00534	BscC005g341/BscC005g340/BscC021g459/BscC023g252/BscC023g204/BscC019g124/BscC010g747/BscC022g274/BscC001g550	9
L2 vs L5	Up	Molecular function	GO:0032555	purine ribonucleotide binding	334/2066	1058/7309	0.00581	BscC007g658/BscC013g129/BscC014g176/BscC012g324/BscC012g202/BscC020g323/BscC022g844/BscC020g204/BscC020g326/BscC012g441/BscC016g463/BscC008g347/BscC007g094/BscC022g843/BscC013g123/BscC004g328/BscC022g284/BscC013g246/BscC004g310/BscC007g427/BscC007g309/BscC003g193/BscC006g065/BscC016g470/BscC012g576/BscC020g557/BscC014g289/BscC001g002/BscC020g318/BscC003g632/BscC014g600/BscC022g831/BscC016g118/Bsc…	334
L2 vs L5	Up	Molecular function	GO:0003857	3-hydroxyacyl-CoA dehydrogenase activity	4/2066	4/7309	0.00637	BscC008g249/BscC008g250/BscC021g042/BscC002g136	4
L2 vs L5	Up	Molecular function	GO:0004553	hydrolase activity, hydrolyzing O-glycosyl compounds	35/2066	85/7309	0.00686	BscC010g277/BscC010g299/BscC022g809/BscC009g321/BscC005g602/BscC007g551/BscC003g341/BscC020g246/BscC022g807/BscC018g228/BscC020g247/BscC012g342/BscC003g225/BscC005g582/BscC014g654/BscC011g299/BscC011g159/BscC011g117/BscC019g210/BscC002g013/BscC009g553/BscC006g483/BscC008g393/BscC014g740/BscC008g392/BscC009g316/BscC023g084/BscC008g458/BscC008g457/BscC022g215/BscC022g854/BscC006g445/BscC002g243/Bsc…	35
L2 vs L5	Up	Molecular function	GO:0000166	nucleotide binding	434/2066	1402/7309	0.00733	BscC007g658/BscC001g591/BscC022g844/BscC016g462/BscC016g463/BscC008g347/BscC022g843/BscC007g427/BscC010g387/BscC007g309/BscC003g193/BscC016g470/BscC001g002/BscC014g600/BscC022g831/BscC016g118/BscC014g609/BscC002g047/BscC007g751/BscC022g702/BscC016g485/BscC007g755/BscC016g126/BscC009g236/BscC010g166/BscC009g231/BscC001g267/BscC001g146/BscC022g817/BscC001g266/BscC007g524/BscC008g436/BscC024g241/Bsc…	434
L2 vs L5	Up	Molecular function	GO:1901265	nucleoside phosphate binding	434/2066	1402/7309	0.00733	BscC007g658/BscC001g591/BscC022g844/BscC016g462/BscC016g463/BscC008g347/BscC022g843/BscC007g427/BscC010g387/BscC007g309/BscC003g193/BscC016g470/BscC001g002/BscC014g600/BscC022g831/BscC016g118/BscC014g609/BscC002g047/BscC007g751/BscC022g702/BscC016g485/BscC007g755/BscC016g126/BscC009g236/BscC010g166/BscC009g231/BscC001g267/BscC001g146/BscC022g817/BscC001g266/BscC007g524/BscC008g436/BscC024g241/Bsc…	434
L2 vs L5	Up	Molecular function	GO:0016860	intramolecular oxidoreductase activity	6/2066	8/7309	0.00819	BscC004g300/BscC010g664/BscC024g196/BscC012g611/BscC012g632/BscC001g485	6
L2 vs L5	Up	Molecular function	GO:0004352	glutamate dehydrogenase (NAD+) activity	5/2066	6/7309	0.00825	BscC008g568/BscC012g261/BscC016g225/BscC019g340/BscC004g150	5
L2 vs L5	Up	Molecular function	GO:0004353	glutamate dehydrogenase [NAD(P)+] activity	5/2066	6/7309	0.00825	BscC008g568/BscC012g261/BscC016g225/BscC019g340/BscC004g150	5
L2 vs L5	Up	Molecular function	GO:0017076	purine nucleotide binding	336/2066	1071/7309	0.00843	BscC007g658/BscC013g129/BscC014g176/BscC012g324/BscC012g202/BscC020g323/BscC022g844/BscC020g204/BscC020g326/BscC012g441/BscC016g463/BscC008g347/BscC007g094/BscC022g843/BscC012g205/BscC013g123/BscC004g328/BscC022g284/BscC013g246/BscC004g310/BscC007g427/BscC007g309/BscC003g193/BscC006g065/BscC016g470/BscC012g576/BscC020g557/BscC014g289/BscC001g002/BscC020g318/BscC003g632/BscC014g600/BscC022g831/Bsc…	336
L2 vs L5	Up	Molecular function	GO:0036094	small molecule binding	468/2066	1525/7309	0.0102	BscC007g658/BscC001g591/BscC009g142/BscC022g844/BscC016g462/BscC016g463/BscC008g347/BscC022g843/BscC007g427/BscC010g387/BscC007g309/BscC003g193/BscC003g073/BscC016g470/BscC001g002/BscC014g600/BscC022g831/BscC016g118/BscC007g660/BscC011g180/BscC014g609/BscC002g047/BscC007g751/BscC022g702/BscC016g485/BscC007g755/BscC016g126/BscC009g236/BscC010g166/BscC009g231/BscC001g267/BscC001g146/BscC022g817/Bsc…	468
L2 vs L5	Up	Molecular function	GO:0030246	carbohydrate binding	26/2066	61/7309	0.0111	BscC022g809/BscC020g267/BscC003g341/BscC022g807/BscC003g225/BscC005g582/BscC004g808/BscC014g776/BscC018g280/BscC011g117/BscC019g110/BscC002g159/BscC005g817/BscC006g483/BscC014g740/BscC001g248/BscC003g078/BscC003g211/BscC007g106/BscC003g575/BscC019g109/BscC013g410/BscC002g243/BscC017g237/BscC006g486/BscC019g005	26
L2 vs L5	Up	Molecular function	GO:0019842	vitamin binding	29/2066	70/7309	0.0119	BscC009g142/BscC021g442/BscC020g488/BscC012g220/BscC011g133/BscC008g523/BscC020g707/BscC011g479/BscC022g241/BscC019g375/BscC004g424/BscC004g688/BscC002g236/BscC004g389/BscC004g652/BscC004g295/BscC003g073/BscC016g195/BscC010g242/BscC010g682/BscC010g560/BscC003g211/BscC008g435/BscC011g367/BscC007g660/BscC013g410/BscC006g524/BscC006g523/BscC019g005	29
L2 vs L5	Up	Molecular function	GO:0008483	transaminase activity	8/2066	13/7309	0.0125	BscC020g707/BscC009g142/BscC021g442/BscC020g488/BscC022g855/BscC010g242/BscC022g536/BscC010g682	8
L2 vs L5	Up	Molecular function	GO:0016769	transferase activity, transferring nitrogenous groups	8/2066	13/7309	0.0125	BscC020g707/BscC009g142/BscC021g442/BscC020g488/BscC022g855/BscC010g242/BscC022g536/BscC010g682	8
L2 vs L5	Up	Molecular function	GO:0005544	calcium-dependent phospholipid binding	8/2066	13/7309	0.0125	BscC014g726/BscC003g602/BscC014g727/BscC014g099/BscC014g103/BscC011g153/BscC014g101/BscC014g100	8
L2 vs L5	Up	Molecular function	GO:0030170	pyridoxal phosphate binding	19/2066	42/7309	0.0138	BscC004g652/BscC009g142/BscC021g442/BscC020g488/BscC010g242/BscC010g682/BscC010g560/BscC008g435/BscC008g523/BscC020g707/BscC011g367/BscC007g660/BscC011g479/BscC019g375/BscC004g688/BscC002g236/BscC006g524/BscC006g523/BscC004g389	19
L2 vs L5	Up	Molecular function	GO:0070279	vitamin B6 binding	19/2066	42/7309	0.0138	BscC004g652/BscC009g142/BscC021g442/BscC020g488/BscC010g242/BscC010g682/BscC010g560/BscC008g435/BscC008g523/BscC020g707/BscC011g367/BscC007g660/BscC011g479/BscC019g375/BscC004g688/BscC002g236/BscC006g524/BscC006g523/BscC004g389	19
L2 vs L5	Up	Molecular function	GO:0042302	structural constituent of cuticle	47/2066	125/7309	0.0142	BscC006g150/BscC005g703/BscC005g702/BscC008g160/BscC005g048/BscC016g220/BscC005g641/BscC001g176/BscC012g485/BscC016g221/BscC016g222/BscC001g673/BscC006g618/BscC016g223/BscC016g224/BscC005g045/BscC008g223/BscC003g328/BscC004g607/BscC004g109/BscC019g111/BscC006g655/BscC002g427/BscC021g038/BscC002g424/BscC004g110/BscC023g105/BscC005g613/BscC001g583/BscC001g727/BscC018g273/BscC001g728/BscC001g729/Bsc…	47
L2 vs L5	Up	Molecular function	GO:0016836	hydro-lyase activity	11/2066	21/7309	0.0168	BscC002g017/BscC018g230/BscC014g610/BscC014g539/BscC007g068/BscC014g760/BscC007g067/BscC006g565/BscC002g509/BscC022g241/BscC014g806	11
L2 vs L5	Up	Molecular function	GO:0005200	structural constituent of cytoskeleton	12/2066	24/7309	0.0196	BscC020g318/BscC005g461/BscC004g386/BscC014g095/BscC005g519/BscC005g538/BscC014g592/BscC022g817/BscC020g323/BscC006g145/BscC020g326/BscC005g644	12
L2 vs L5	Up	Molecular function	GO:0008238	exopeptidase activity	16/2066	35/7309	0.0206	BscC001g292/BscC009g411/BscC009g215/BscC023g033/BscC009g384/BscC021g235/BscC023g279/BscC016g361/BscC023g184/BscC005g831/BscC024g086/BscC024g087/BscC008g475/BscC024g146/BscC007g692/BscC004g664	16
L2 vs L5	Up	Molecular function	GO:0016639	oxidoreductase activity, acting on the CH-NH2 group of donors, NAD or NADP as acceptor	5/2066	7/7309	0.0222	BscC008g568/BscC012g261/BscC016g225/BscC019g340/BscC004g150	5
L2 vs L5	Up	Molecular function	GO:0005315	inorganic phosphate transmembrane transporter activity	3/2066	3/7309	0.0226	BscC011g304/BscC011g303/BscC022g581	3
L2 vs L5	Up	Molecular function	GO:0030060	L-malate dehydrogenase activity	3/2066	3/7309	0.0226	BscC011g445/BscC022g350/BscC007g245	3
L2 vs L5	Up	Molecular function	GO:0003979	UDP-glucose 6-dehydrogenase activity	3/2066	3/7309	0.0226	BscC024g241/BscC012g620/BscC012g641	3
L2 vs L5	Up	Molecular function	GO:0008171	O-methyltransferase activity	3/2066	3/7309	0.0226	BscC015g319/BscC008g307/BscC008g306	3
L2 vs L5	Up	Molecular function	GO:0048037	cofactor binding	106/2066	317/7309	0.0226	BscC001g591/BscC009g142/BscC016g062/BscC008g181/BscC018g344/BscC008g101/BscC018g060/BscC012g689/BscC011g479/BscC002g550/BscC004g688/BscC003g073/BscC014g681/BscC020g399/BscC016g195/BscC005g115/BscC005g197/BscC008g213/BscC008g212/BscC014g329/BscC007g660/BscC013g410/BscC011g180/BscC014g609/BscC005g191/BscC001g809/BscC006g672/BscC009g403/BscC001g418/BscC011g133/BscC020g707/BscC001g416/BscC016g405/Bsc…	106
L2 vs L5	Up	Molecular function	GO:0004185	serine-type carboxypeptidase activity	4/2066	5/7309	0.0247	BscC009g411/BscC009g215/BscC016g361/BscC004g664	4
L2 vs L5	Up	Molecular function	GO:0016835	carbon-oxygen lyase activity	11/2066	22/7309	0.0251	BscC002g017/BscC018g230/BscC014g610/BscC014g539/BscC007g068/BscC014g760/BscC007g067/BscC006g565/BscC002g509/BscC022g241/BscC014g806	11
L2 vs L5	Up	Molecular function	GO:0008237	metallopeptidase activity	44/2066	120/7309	0.0272	BscC001g292/BscC023g033/BscC006g170/BscC009g384/BscC023g279/BscC015g218/BscC014g076/BscC007g116/BscC016g343/BscC003g203/BscC005g286/BscC003g523/BscC005g287/BscC005g360/BscC016g406/BscC007g692/BscC004g404/BscC024g073/BscC009g256/BscC004g076/BscC009g253/BscC010g008/BscC021g235/BscC007g706/BscC015g206/BscC009g255/BscC002g428/BscC009g254/BscC008g570/BscC012g533/BscC007g323/BscC005g831/BscC024g086/Bsc…	44
L2 vs L5	Up	Molecular function	GO:0016407	acetyltransferase activity	13/2066	28/7309	0.0308	BscC010g168/BscC015g312/BscC009g452/BscC006g086/BscC014g697/BscC008g001/BscC004g604/BscC002g056/BscC019g366/BscC022g241/BscC019g353/BscC015g003/BscC006g468	13
L2 vs L5	Up	Molecular function	GO:0004180	carboxypeptidase activity	10/2066	20/7309	0.0323	BscC009g411/BscC024g086/BscC024g087/BscC009g215/BscC023g033/BscC021g235/BscC024g146/BscC007g692/BscC016g361/BscC004g664	10
L2 vs L5	Up	Molecular function	GO:0019205	nucleobase-containing compound kinase activity	6/2066	10/7309	0.0357	BscC024g165/BscC001g129/BscC010g632/BscC005g316/BscC016g395/BscC023g529	6
L2 vs L5	Up	Molecular function	GO:0015116	sulfate transmembrane transporter activity	6/2066	10/7309	0.0357	BscC020g638/BscC010g206/BscC010g193/BscC013g489/BscC013g477/BscC019g216	6
L2 vs L5	Up	Molecular function	GO:0008080	N-acetyltransferase activity	12/2066	26/7309	0.0392	BscC010g168/BscC015g312/BscC008g001/BscC009g452/BscC006g086/BscC004g604/BscC002g056/BscC019g366/BscC019g353/BscC014g697/BscC015g003/BscC006g468	12
L2 vs L5	Up	Molecular function	GO:0051287	NAD binding	14/2066	32/7309	0.0437	BscC019g083/BscC012g195/BscC020g211/BscC014g681/BscC008g250/BscC005g736/BscC012g620/BscC012g641/BscC018g169/BscC008g249/BscC024g241/BscC022g698/BscC005g197/BscC001g809	14
L2 vs L5	Up	Molecular function	GO:0016615	malate dehydrogenase activity	5/2066	8/7309	0.0454	BscC004g297/BscC011g445/BscC022g350/BscC007g245/BscC018g169	5
L2 vs L5	Up	Molecular function	GO:0016709	oxidoreductase activity, acting on paired donors, with incorporation or reduction of molecular oxygen, NAD(P)H as one donor, and incorporation of one atom of oxygen	5/2066	8/7309	0.0454	BscC001g591/BscC007g560/BscC011g140/BscC002g544/BscC011g142	5
L2 vs L5	Up	Molecular function	GO:0050661	NADP binding	7/2066	13/7309	0.0461	BscC001g591/BscC018g011/BscC010g589/BscC010g082/BscC011g140/BscC002g544/BscC011g142	7
L2 vs L5	Up	Molecular function	GO:0008235	metalloexopeptidase activity	10/2066	21/7309	0.0464	BscC001g292/BscC024g086/BscC024g087/BscC023g033/BscC009g384/BscC008g475/BscC021g235/BscC024g146/BscC023g279/BscC007g692	10
L5 vs Female adult	Down	Biological process	GO:0044267	cellular protein metabolic process	286/908	936/4634	7.96e-20	BscC009g267/BscC017g386/BscC004g561/BscC012g324/BscC012g202/BscC012g441/BscC016g463/BscC016g465/BscC008g106/BscC003g644/BscC008g347/BscC008g225/BscC018g180/BscC002g152/BscC022g042/BscC004g328/BscC019g315/BscC007g427/BscC009g135/BscC009g017/BscC007g309/BscC014g040/BscC016g470/BscC012g576/BscC014g289/BscC014g047/BscC012g572/BscC001g365/BscC014g600/BscC008g456/BscC002g282/BscC016g118/BscC014g608/Bsc…	286
L5 vs Female adult	Down	Biological process	GO:1901564	organonitrogen compound metabolic process	385/908	1400/4634	1.86e-18	BscC009g267/BscC017g386/BscC003g087/BscC016g463/BscC016g465/BscC008g106/BscC008g347/BscC008g225/BscC018g180/BscC002g152/BscC007g427/BscC009g135/BscC009g017/BscC007g309/BscC016g470/BscC001g248/BscC001g365/BscC006g629/BscC014g600/BscC008g456/BscC002g282/BscC001g129/BscC016g118/BscC018g072/BscC014g608/BscC009g492/BscC002g164/BscC002g048/BscC002g049/BscC002g047/BscC001g135/BscC001g258/BscC007g755/Bsc…	385
L5 vs Female adult	Down	Biological process	GO:0019538	protein metabolic process	326/908	1146/4634	2.15e-17	BscC009g267/BscC017g386/BscC004g561/BscC012g324/BscC012g202/BscC012g441/BscC016g463/BscC016g465/BscC008g106/BscC003g644/BscC003g523/BscC008g347/BscC008g225/BscC005g243/BscC018g180/BscC002g152/BscC022g042/BscC004g328/BscC019g315/BscC007g427/BscC009g135/BscC009g017/BscC007g309/BscC014g040/BscC016g470/BscC012g576/BscC001g248/BscC014g289/BscC014g047/BscC012g572/BscC001g365/BscC014g600/BscC008g456/Bsc…	326
L5 vs Female adult	Down	Biological process	GO:0006807	nitrogen compound metabolic process	439/908	1752/4634	3.14e-13	BscC009g267/BscC017g386/BscC014g850/BscC003g087/BscC016g463/BscC016g465/BscC008g106/BscC008g347/BscC008g225/BscC018g180/BscC002g152/BscC007g427/BscC009g135/BscC009g017/BscC007g309/BscC008g450/BscC016g470/BscC001g248/BscC001g365/BscC014g845/BscC006g629/BscC014g600/BscC008g456/BscC002g282/BscC001g129/BscC016g118/BscC018g072/BscC014g608/BscC009g492/BscC002g164/BscC002g048/BscC002g049/BscC002g047/Bsc…	439
L5 vs Female adult	Down	Biological process	GO:0044238	primary metabolic process	478/908	1946/4634	3.64e-13	BscC009g267/BscC017g386/BscC010g277/BscC014g850/BscC003g087/BscC016g463/BscC016g465/BscC008g106/BscC008g347/BscC008g225/BscC018g180/BscC008g585/BscC002g152/BscC007g427/BscC009g135/BscC009g017/BscC007g309/BscC003g070/BscC008g450/BscC016g470/BscC001g248/BscC001g365/BscC014g845/BscC006g629/BscC008g458/BscC008g457/BscC014g600/BscC008g456/BscC002g282/BscC001g129/BscC016g118/BscC018g072/BscC014g608/Bsc…	478
L5 vs Female adult	Down	Biological process	GO:0006796	phosphate-containing compound metabolic process	208/908	703/4634	2.56e-12	BscC012g324/BscC012g202/BscC012g441/BscC016g463/BscC016g465/BscC008g106/BscC003g644/BscC008g347/BscC008g225/BscC018g180/BscC002g152/BscC004g328/BscC019g315/BscC007g427/BscC009g017/BscC007g309/BscC005g117/BscC016g470/BscC012g576/BscC014g289/BscC014g600/BscC008g456/BscC001g129/BscC016g118/BscC018g072/BscC022g274/BscC002g049/BscC002g047/BscC004g312/BscC002g618/BscC003g420/BscC007g755/BscC014g836/Bsc…	208
L5 vs Female adult	Down	Biological process	GO:0043604	amide biosynthetic process	84/908	211/4634	3.04e-12	BscC009g267/BscC017g386/BscC001g073/BscC004g561/BscC011g559/BscC020g489/BscC012g123/BscC001g870/BscC018g340/BscC003g568/BscC001g799/BscC011g555/BscC010g080/BscC006g577/BscC022g481/BscC022g042/BscC004g722/BscC011g592/BscC010g463/BscC010g349/BscC014g040/BscC001g080/BscC021g433/BscC015g129/BscC006g384/BscC009g056/BscC008g174/BscC004g190/BscC012g135/BscC007g102/BscC021g031/BscC018g431/BscC014g047/Bsc…	84
L5 vs Female adult	Down	Biological process	GO:0006793	phosphorus metabolic process	208/908	705/4634	3.5e-12	BscC012g324/BscC012g202/BscC012g441/BscC016g463/BscC016g465/BscC008g106/BscC003g644/BscC008g347/BscC008g225/BscC018g180/BscC002g152/BscC004g328/BscC019g315/BscC007g427/BscC009g017/BscC007g309/BscC005g117/BscC016g470/BscC012g576/BscC014g289/BscC014g600/BscC008g456/BscC001g129/BscC016g118/BscC018g072/BscC022g274/BscC002g049/BscC002g047/BscC004g312/BscC002g618/BscC003g420/BscC007g755/BscC014g836/Bsc…	208
L5 vs Female adult	Down	Biological process	GO:0006412	translation	79/908	194/4634	3.57e-12	BscC009g267/BscC017g386/BscC001g073/BscC004g561/BscC020g489/BscC012g123/BscC001g870/BscC018g340/BscC003g568/BscC001g799/BscC010g080/BscC006g577/BscC022g481/BscC022g042/BscC004g722/BscC011g592/BscC010g463/BscC010g349/BscC014g040/BscC001g080/BscC021g433/BscC015g129/BscC006g384/BscC009g056/BscC008g174/BscC004g190/BscC012g135/BscC007g102/BscC021g031/BscC018g431/BscC014g047/BscC001g166/BscC012g572/Bsc…	79
L5 vs Female adult	Down	Biological process	GO:0044237	cellular metabolic process	432/908	1740/4634	3.62e-12	BscC009g267/BscC017g386/BscC010g277/BscC014g850/BscC003g087/BscC016g463/BscC016g465/BscC008g106/BscC008g347/BscC008g225/BscC018g180/BscC002g152/BscC007g427/BscC009g135/BscC009g017/BscC007g309/BscC003g070/BscC008g450/BscC016g470/BscC001g365/BscC014g845/BscC006g629/BscC008g458/BscC008g457/BscC014g600/BscC008g456/BscC002g282/BscC001g129/BscC016g118/BscC018g072/BscC014g608/BscC009g492/BscC002g164/Bsc…	432
L5 vs Female adult	Down	Biological process	GO:0043603	cellular amide metabolic process	91/908	237/4634	4.08e-12	BscC009g267/BscC017g386/BscC001g073/BscC004g561/BscC006g097/BscC011g559/BscC020g489/BscC012g123/BscC001g870/BscC018g340/BscC003g568/BscC001g799/BscC011g555/BscC010g080/BscC006g577/BscC019g079/BscC022g481/BscC022g042/BscC004g722/BscC013g089/BscC011g592/BscC010g463/BscC010g349/BscC014g040/BscC001g080/BscC021g433/BscC015g129/BscC006g384/BscC009g056/BscC008g174/BscC004g190/BscC012g135/BscC007g102/Bsc…	91
L5 vs Female adult	Down	Biological process	GO:0006518	peptide metabolic process	84/908	214/4634	7.48e-12	BscC009g267/BscC017g386/BscC001g073/BscC004g561/BscC020g489/BscC012g123/BscC001g870/BscC018g340/BscC003g568/BscC001g799/BscC010g080/BscC006g577/BscC019g079/BscC022g481/BscC022g042/BscC004g722/BscC011g592/BscC010g463/BscC010g349/BscC014g040/BscC001g080/BscC021g433/BscC015g129/BscC006g384/BscC009g056/BscC008g174/BscC004g190/BscC012g135/BscC007g102/BscC021g031/BscC018g431/BscC014g047/BscC001g166/Bsc…	84
L5 vs Female adult	Down	Biological process	GO:0071704	organic substance metabolic process	496/908	2067/4634	9.15e-12	BscC009g267/BscC017g386/BscC010g277/BscC014g850/BscC003g087/BscC016g463/BscC016g465/BscC008g106/BscC008g347/BscC008g225/BscC018g180/BscC008g585/BscC002g152/BscC007g427/BscC009g135/BscC009g017/BscC007g309/BscC003g070/BscC008g450/BscC016g470/BscC001g248/BscC001g365/BscC014g845/BscC006g629/BscC008g458/BscC008g457/BscC014g600/BscC008g456/BscC002g282/BscC001g129/BscC016g118/BscC018g072/BscC014g608/Bsc…	496
L5 vs Female adult	Down	Biological process	GO:0043043	peptide biosynthetic process	79/908	197/4634	9.15e-12	BscC009g267/BscC017g386/BscC001g073/BscC004g561/BscC020g489/BscC012g123/BscC001g870/BscC018g340/BscC003g568/BscC001g799/BscC010g080/BscC006g577/BscC022g481/BscC022g042/BscC004g722/BscC011g592/BscC010g463/BscC010g349/BscC014g040/BscC001g080/BscC021g433/BscC015g129/BscC006g384/BscC009g056/BscC008g174/BscC004g190/BscC012g135/BscC007g102/BscC021g031/BscC018g431/BscC014g047/BscC001g166/BscC012g572/Bsc…	79
L5 vs Female adult	Down	Biological process	GO:0008152	metabolic process	598/908	2594/4634	9.7e-12	BscC009g267/BscC017g386/BscC010g277/BscC014g850/BscC003g087/BscC016g463/BscC016g465/BscC008g106/BscC008g347/BscC008g225/BscC018g066/BscC018g180/BscC008g101/BscC008g585/BscC008g100/BscC023g417/BscC002g152/BscC007g427/BscC009g135/BscC009g017/BscC007g309/BscC003g070/BscC009g133/BscC008g571/BscC008g450/BscC016g470/BscC001g248/BscC001g365/BscC014g845/BscC006g629/BscC008g458/BscC008g457/BscC014g600/Bsc…	598
L5 vs Female adult	Down	Biological process	GO:0044260	cellular macromolecule metabolic process	303/908	1151/4634	6.01e-11	BscC009g267/BscC017g386/BscC021g008/BscC004g561/BscC012g324/BscC012g202/BscC012g441/BscC016g463/BscC016g465/BscC008g106/BscC003g644/BscC008g347/BscC008g225/BscC018g180/BscC002g152/BscC022g042/BscC004g328/BscC019g315/BscC007g427/BscC009g135/BscC009g017/BscC007g309/BscC014g040/BscC008g450/BscC016g470/BscC012g576/BscC014g289/BscC014g047/BscC012g572/BscC001g365/BscC014g600/BscC008g456/BscC013g371/Bsc…	303
L5 vs Female adult	Down	Biological process	GO:0006464	cellular protein modification process	197/908	693/4634	6.47e-10	BscC012g324/BscC012g202/BscC012g441/BscC016g463/BscC016g465/BscC008g106/BscC003g644/BscC008g347/BscC008g225/BscC018g180/BscC002g152/BscC004g328/BscC019g315/BscC007g427/BscC009g135/BscC009g017/BscC007g309/BscC016g470/BscC012g576/BscC014g289/BscC014g600/BscC008g456/BscC016g118/BscC002g049/BscC002g047/BscC004g312/BscC002g618/BscC003g420/BscC007g755/BscC014g836/BscC003g426/BscC019g218/BscC005g380/Bsc…	197
L5 vs Female adult	Down	Biological process	GO:0036211	protein modification process	197/908	693/4634	6.47e-10	BscC012g324/BscC012g202/BscC012g441/BscC016g463/BscC016g465/BscC008g106/BscC003g644/BscC008g347/BscC008g225/BscC018g180/BscC002g152/BscC004g328/BscC019g315/BscC007g427/BscC009g135/BscC009g017/BscC007g309/BscC016g470/BscC012g576/BscC014g289/BscC014g600/BscC008g456/BscC016g118/BscC002g049/BscC002g047/BscC004g312/BscC002g618/BscC003g420/BscC007g755/BscC014g836/BscC003g426/BscC019g218/BscC005g380/Bsc…	197
L5 vs Female adult	Down	Biological process	GO:0043170	macromolecule metabolic process	379/908	1533/4634	6.66e-10	BscC009g267/BscC017g386/BscC021g008/BscC004g561/BscC012g324/BscC014g850/BscC012g202/BscC012g441/BscC016g463/BscC016g465/BscC008g106/BscC003g644/BscC003g523/BscC008g347/BscC008g225/BscC005g243/BscC018g180/BscC022g166/BscC002g152/BscC022g042/BscC004g328/BscC019g315/BscC007g427/BscC009g135/BscC009g017/BscC007g309/BscC014g040/BscC008g450/BscC016g470/BscC012g576/BscC001g248/BscC014g289/BscC014g047/Bsc…	379
L5 vs Female adult	Down	Biological process	GO:0043412	macromolecule modification	203/908	730/4634	2.7e-09	BscC012g324/BscC012g202/BscC012g441/BscC016g463/BscC016g465/BscC008g106/BscC003g644/BscC008g347/BscC008g225/BscC018g180/BscC022g166/BscC002g152/BscC004g328/BscC019g315/BscC007g427/BscC009g135/BscC009g017/BscC007g309/BscC016g470/BscC012g576/BscC014g289/BscC014g600/BscC008g456/BscC016g118/BscC002g049/BscC002g047/BscC004g312/BscC002g618/BscC003g420/BscC007g755/BscC014g836/BscC003g426/BscC019g218/Bsc…	203
L5 vs Female adult	Down	Biological process	GO:0006470	protein dephosphorylation	45/908	104/4634	2.13e-08	BscC015g236/BscC010g111/BscC015g239/BscC001g214/BscC007g335/BscC005g542/BscC003g123/BscC007g337/BscC005g522/BscC016g465/BscC003g644/BscC014g836/BscC007g031/BscC007g251/BscC018g180/BscC005g380/BscC001g317/BscC014g219/BscC001g318/BscC016g308/BscC013g443/BscC011g490/BscC019g315/BscC004g276/BscC004g031/BscC002g329/BscC007g442/BscC007g189/BscC012g353/BscC012g254/BscC012g252/BscC003g136/BscC018g295/Bsc…	45
L5 vs Female adult	Down	Biological process	GO:0016310	phosphorylation	137/908	464/4634	3.84e-08	BscC015g139/BscC010g435/BscC019g151/BscC012g324/BscC012g202/BscC007g135/BscC009g426/BscC012g441/BscC016g463/BscC005g764/BscC008g106/BscC008g347/BscC008g225/BscC022g200/BscC008g509/BscC002g152/BscC004g328/BscC010g317/BscC015g005/BscC007g427/BscC010g300/BscC009g017/BscC007g309/BscC018g119/BscC003g590/BscC016g470/BscC012g576/BscC014g289/BscC014g569/BscC014g600/BscC014g203/BscC001g129/BscC016g118/Bsc…	137
L5 vs Female adult	Down	Biological process	GO:0006468	protein phosphorylation	127/908	428/4634	9.59e-08	BscC015g139/BscC010g435/BscC019g151/BscC012g324/BscC012g202/BscC007g135/BscC009g426/BscC012g441/BscC016g463/BscC005g764/BscC008g106/BscC008g347/BscC008g225/BscC022g200/BscC008g509/BscC002g152/BscC004g328/BscC010g317/BscC015g005/BscC007g427/BscC010g300/BscC009g017/BscC007g309/BscC018g119/BscC003g590/BscC016g470/BscC012g576/BscC014g289/BscC014g569/BscC014g600/BscC014g203/BscC016g118/BscC002g323/Bsc…	127
L5 vs Female adult	Down	Biological process	GO:0044271	cellular nitrogen compound biosynthetic process	117/908	392/4634	2.35e-07	BscC009g267/BscC017g386/BscC001g073/BscC021g008/BscC004g561/BscC001g870/BscC018g340/BscC006g577/BscC022g042/BscC004g722/BscC011g592/BscC014g040/BscC001g080/BscC015g129/BscC008g450/BscC008g174/BscC011g109/BscC014g047/BscC012g572/BscC012g055/BscC001g365/BscC013g371/BscC011g588/BscC002g282/BscC001g129/BscC001g406/BscC010g705/BscC014g608/BscC002g164/BscC013g015/BscC013g469/BscC010g612/BscC001g135/Bsc…	117
L5 vs Female adult	Down	Biological process	GO:0016311	dephosphorylation	45/908	115/4634	7.4e-07	BscC015g236/BscC010g111/BscC015g239/BscC001g214/BscC007g335/BscC005g542/BscC003g123/BscC007g337/BscC005g522/BscC016g465/BscC003g644/BscC014g836/BscC007g031/BscC007g251/BscC018g180/BscC005g380/BscC001g317/BscC014g219/BscC001g318/BscC016g308/BscC013g443/BscC011g490/BscC019g315/BscC004g276/BscC004g031/BscC002g329/BscC007g442/BscC007g189/BscC012g353/BscC012g254/BscC012g252/BscC003g136/BscC018g295/Bsc…	45
L5 vs Female adult	Down	Biological process	GO:0010467	gene expression	123/908	429/4634	1.24e-06	BscC009g267/BscC017g386/BscC001g073/BscC021g008/BscC004g561/BscC018g347/BscC014g850/BscC016g063/BscC001g870/BscC018g340/BscC007g130/BscC022g166/BscC006g577/BscC022g042/BscC004g722/BscC011g592/BscC014g040/BscC001g080/BscC015g129/BscC008g450/BscC008g174/BscC014g047/BscC012g572/BscC012g055/BscC001g365/BscC014g845/BscC013g371/BscC011g588/BscC002g282/BscC001g406/BscC010g705/BscC014g608/BscC002g164/Bsc…	123
L5 vs Female adult	Down	Biological process	GO:1901566	organonitrogen compound biosynthetic process	106/908	358/4634	1.43e-06	BscC009g267/BscC017g386/BscC001g073/BscC004g561/BscC001g870/BscC018g340/BscC006g577/BscC022g042/BscC004g722/BscC011g592/BscC006g580/BscC014g040/BscC001g080/BscC015g129/BscC008g174/BscC011g109/BscC014g047/BscC012g572/BscC012g055/BscC001g365/BscC011g588/BscC002g282/BscC001g129/BscC001g406/BscC014g608/BscC002g164/BscC013g015/BscC011g581/BscC013g469/BscC010g612/BscC001g135/BscC001g258/BscC014g158/Bsc…	106
L5 vs Female adult	Down	Biological process	GO:0009987	cellular process	569/908	2626/4634	2.57e-05	BscC009g267/BscC017g386/BscC010g277/BscC007g530/BscC014g850/BscC003g087/BscC007g532/BscC016g463/BscC016g465/BscC008g106/BscC008g347/BscC008g225/BscC018g180/BscC002g152/BscC007g427/BscC009g135/BscC009g017/BscC007g309/BscC017g150/BscC003g070/BscC008g450/BscC016g470/BscC001g365/BscC014g845/BscC006g629/BscC008g458/BscC008g457/BscC014g600/BscC008g456/BscC002g282/BscC001g129/BscC016g118/BscC018g072/Bsc…	569
L5 vs Female adult	Down	Biological process	GO:0034645	cellular macromolecule biosynthetic process	98/908	366/4634	0.000309	BscC009g267/BscC017g386/BscC001g073/BscC021g008/BscC004g561/BscC001g870/BscC018g340/BscC006g577/BscC022g042/BscC004g722/BscC011g592/BscC006g580/BscC014g040/BscC001g080/BscC015g129/BscC008g450/BscC008g174/BscC014g047/BscC012g572/BscC012g055/BscC001g365/BscC013g371/BscC011g588/BscC002g282/BscC001g406/BscC010g705/BscC014g608/BscC002g164/BscC013g015/BscC013g469/BscC010g612/BscC001g135/BscC001g258/Bsc…	98
L5 vs Female adult	Down	Biological process	GO:0009059	macromolecule biosynthetic process	98/908	368/4634	0.000382	BscC009g267/BscC017g386/BscC001g073/BscC021g008/BscC004g561/BscC001g870/BscC018g340/BscC006g577/BscC022g042/BscC004g722/BscC011g592/BscC006g580/BscC014g040/BscC001g080/BscC015g129/BscC008g450/BscC008g174/BscC014g047/BscC012g572/BscC012g055/BscC001g365/BscC013g371/BscC011g588/BscC002g282/BscC001g406/BscC010g705/BscC014g608/BscC002g164/BscC013g015/BscC013g469/BscC010g612/BscC001g135/BscC001g258/Bsc…	98
L5 vs Female adult	Down	Biological process	GO:0034641	cellular nitrogen compound metabolic process	173/908	718/4634	0.000705	BscC009g267/BscC017g386/BscC001g073/BscC021g008/BscC004g561/BscC003g481/BscC018g347/BscC014g850/BscC016g063/BscC003g087/BscC001g870/BscC018g340/BscC007g130/BscC022g166/BscC006g577/BscC022g042/BscC004g722/BscC013g089/BscC011g592/BscC014g040/BscC001g080/BscC015g129/BscC008g450/BscC008g174/BscC005g117/BscC011g109/BscC014g047/BscC012g572/BscC012g055/BscC001g365/BscC014g845/BscC005g593/BscC013g371/Bsc…	173
L5 vs Female adult	Down	Biological process	GO:1901576	organic substance biosynthetic process	138/908	557/4634	0.000803	BscC009g267/BscC017g386/BscC001g073/BscC021g008/BscC004g561/BscC001g870/BscC018g340/BscC006g577/BscC022g042/BscC004g722/BscC011g592/BscC006g580/BscC003g070/BscC014g040/BscC001g080/BscC015g129/BscC008g450/BscC008g174/BscC011g109/BscC014g047/BscC012g572/BscC012g055/BscC001g365/BscC013g371/BscC011g588/BscC002g282/BscC001g129/BscC001g406/BscC010g705/BscC014g608/BscC002g164/BscC013g015/BscC011g581/Bsc…	138
L5 vs Female adult	Down	Biological process	GO:0044249	cellular biosynthetic process	133/908	546/4634	0.00206	BscC009g267/BscC017g386/BscC001g073/BscC021g008/BscC004g561/BscC001g870/BscC018g340/BscC006g577/BscC022g042/BscC004g722/BscC011g592/BscC006g580/BscC003g070/BscC014g040/BscC001g080/BscC015g129/BscC008g450/BscC008g174/BscC011g109/BscC014g047/BscC012g572/BscC012g055/BscC001g365/BscC013g371/BscC011g588/BscC002g282/BscC001g129/BscC001g406/BscC010g705/BscC014g608/BscC002g164/BscC013g015/BscC011g581/Bsc…	133
L5 vs Female adult	Down	Biological process	GO:0009058	biosynthetic process	141/908	598/4634	0.00566	BscC009g267/BscC017g386/BscC001g073/BscC021g008/BscC004g561/BscC001g870/BscC018g340/BscC006g577/BscC022g042/BscC004g722/BscC011g592/BscC006g580/BscC003g070/BscC014g040/BscC001g080/BscC015g129/BscC008g450/BscC008g174/BscC011g109/BscC014g047/BscC012g572/BscC012g055/BscC001g365/BscC006g629/BscC013g371/BscC011g588/BscC002g282/BscC001g129/BscC001g406/BscC010g705/BscC014g608/BscC002g164/BscC013g015/Bsc…	141
L5 vs Female adult	Down	Biological process	GO:0006457	protein folding	21/908	63/4634	0.00677	BscC004g146/BscC010g333/BscC010g597/BscC013g218/BscC024g018/BscC005g626/BscC005g757/BscC018g298/BscC012g134/BscC023g284/BscC012g122/BscC007g115/BscC027g044/BscC011g612/BscC012g205/BscC010g737/BscC009g581/BscC002g477/BscC015g045/BscC017g189/BscC004g147	21
L5 vs Female adult	Down	Biological process	GO:0016539	intein-mediated protein splicing	3/908	3/4634	0.0075	BscC020g140/BscC008g672/BscC020g577	3
L5 vs Female adult	Down	Biological process	GO:0030908	protein splicing	3/908	3/4634	0.0075	BscC020g140/BscC008g672/BscC020g577	3
L5 vs Female adult	Down	Biological process	GO:0006165	nucleoside diphosphate phosphorylation	10/908	23/4634	0.00756	BscC018g096/BscC024g165/BscC001g129/BscC005g281/BscC018g072/BscC010g379/BscC012g038/BscC010g648/BscC015g333/BscC003g575	10
L5 vs Female adult	Down	Biological process	GO:0046939	nucleotide phosphorylation	10/908	23/4634	0.00756	BscC018g096/BscC024g165/BscC001g129/BscC005g281/BscC018g072/BscC010g379/BscC012g038/BscC010g648/BscC015g333/BscC003g575	10
L5 vs Female adult	Down	Biological process	GO:0072521	purine-containing compound metabolic process	21/908	67/4634	0.0144	BscC002g469/BscC010g379/BscC021g274/BscC012g038/BscC020g598/BscC007g697/BscC010g082/BscC012g015/BscC022g008/BscC020g139/BscC003g575/BscC018g096/BscC003g216/BscC024g165/BscC001g129/BscC005g281/BscC018g072/BscC010g648/BscC015g333/BscC022g060/BscC013g089	21
L5 vs Female adult	Down	Biological process	GO:0009132	nucleoside diphosphate metabolic process	10/908	25/4634	0.0148	BscC018g096/BscC024g165/BscC001g129/BscC005g281/BscC018g072/BscC010g379/BscC012g038/BscC010g648/BscC015g333/BscC003g575	10
L5 vs Female adult	Down	Biological process	GO:0016052	carbohydrate catabolic process	10/908	25/4634	0.0148	BscC018g096/BscC008g585/BscC005g281/BscC019g373/BscC018g072/BscC010g379/BscC012g038/BscC010g648/BscC015g333/BscC003g575	10
L5 vs Female adult	Down	Biological process	GO:0042493	response to drug	4/908	6/4634	0.0157	BscC010g199/BscC017g150/BscC014g754/BscC010g198	4
L5 vs Female adult	Down	Biological process	GO:0048869	cellular developmental process	4/908	6/4634	0.0157	BscC005g275/BscC008g058/BscC002g163/BscC003g189	4
L5 vs Female adult	Down	Biological process	GO:0005975	carbohydrate metabolic process	47/908	179/4634	0.0163	BscC010g277/BscC017g483/BscC013g227/BscC019g076/BscC019g373/BscC010g379/BscC016g280/BscC007g551/BscC009g305/BscC055g003/BscC008g369/BscC011g311/BscC011g159/BscC008g585/BscC005g281/BscC011g117/BscC017g209/BscC006g079/BscC019g375/BscC015g333/BscC020g170/BscC012g091/BscC005g315/BscC014g681/BscC012g038/BscC003g010/BscC014g740/BscC008g393/BscC007g245/BscC008g392/BscC014g146/BscC005g313/BscC003g575/Bsc…	47
L5 vs Female adult	Down	Biological process	GO:0006414	translational elongation	6/908	12/4634	0.0175	BscC001g260/BscC022g042/BscC010g098/BscC012g023/BscC006g601/BscC011g592	6
L5 vs Female adult	Down	Biological process	GO:0044281	small molecule metabolic process	82/908	339/4634	0.0177	BscC017g386/BscC010g112/BscC019g076/BscC010g632/BscC006g097/BscC011g559/BscC007g697/BscC003g087/BscC022g008/BscC020g249/BscC012g363/BscC012g242/BscC014g139/BscC005g288/BscC011g555/BscC008g585/BscC005g281/BscC020g609/BscC004g249/BscC004g688/BscC015g333/BscC013g089/BscC007g506/BscC003g070/BscC019g340/BscC004g150/BscC007g068/BscC021g274/BscC005g117/BscC008g250/BscC020g598/BscC012g015/BscC016g395/Bsc…	82
L5 vs Female adult	Down	Biological process	GO:0006334	nucleosome assembly	5/908	9/4634	0.0179	BscC016g091/BscC016g094/BscC005g745/BscC005g005/BscC013g044	5
L5 vs Female adult	Down	Biological process	GO:0031497	chromatin assembly	5/908	9/4634	0.0179	BscC016g091/BscC016g094/BscC005g745/BscC005g005/BscC013g044	5
L5 vs Female adult	Down	Biological process	GO:0034728	nucleosome organization	5/908	9/4634	0.0179	BscC016g091/BscC016g094/BscC005g745/BscC005g005/BscC013g044	5
L5 vs Female adult	Down	Biological process	GO:0032787	monocarboxylic acid metabolic process	15/908	46/4634	0.0251	BscC003g070/BscC010g379/BscC020g452/BscC011g559/BscC012g038/BscC008g250/BscC003g575/BscC018g096/BscC011g555/BscC005g281/BscC018g072/BscC004g738/BscC010g648/BscC015g333/BscC021g318	15
L5 vs Female adult	Down	Biological process	GO:0032989	cellular component morphogenesis	3/908	4/4634	0.0256	BscC005g275/BscC008g058/BscC003g189	3
L5 vs Female adult	Down	Biological process	GO:0006471	protein ADP-ribosylation	3/908	4/4634	0.0256	BscC009g135/BscC009g230/BscC015g232	3
L5 vs Female adult	Down	Biological process	GO:0006528	asparagine metabolic process	3/908	4/4634	0.0256	BscC011g555/BscC011g559/BscC021g318	3
L5 vs Female adult	Down	Biological process	GO:0006529	asparagine biosynthetic process	3/908	4/4634	0.0256	BscC011g555/BscC011g559/BscC021g318	3
L5 vs Female adult	Down	Biological process	GO:0000902	cell morphogenesis	3/908	4/4634	0.0256	BscC005g275/BscC008g058/BscC003g189	3
L5 vs Female adult	Down	Biological process	GO:0120036	plasma membrane bounded cell projection organization	3/908	4/4634	0.0256	BscC015g192/BscC011g105/BscC001g395	3
L5 vs Female adult	Down	Biological process	GO:0042219	cellular modified amino acid catabolic process	3/908	4/4634	0.0256	BscC019g043/BscC009g078/BscC006g097	3
L5 vs Female adult	Down	Biological process	GO:0030030	cell projection organization	3/908	4/4634	0.0256	BscC015g192/BscC011g105/BscC001g395	3
L5 vs Female adult	Down	Biological process	GO:0009653	anatomical structure morphogenesis	3/908	4/4634	0.0256	BscC005g275/BscC008g058/BscC003g189	3
L5 vs Female adult	Down	Biological process	GO:0044782	cilium organization	3/908	4/4634	0.0256	BscC015g192/BscC011g105/BscC001g395	3
L5 vs Female adult	Down	Biological process	GO:0072330	monocarboxylic acid biosynthetic process	6/908	13/4634	0.0271	BscC011g555/BscC003g070/BscC020g452/BscC004g738/BscC011g559/BscC021g318	6
L5 vs Female adult	Down	Biological process	GO:0006757	ATP generation from ADP	8/908	20/4634	0.0284	BscC018g096/BscC005g281/BscC018g072/BscC010g379/BscC012g038/BscC010g648/BscC015g333/BscC003g575	8
L5 vs Female adult	Down	Biological process	GO:0006096	glycolytic process	8/908	20/4634	0.0284	BscC018g096/BscC005g281/BscC018g072/BscC010g379/BscC012g038/BscC010g648/BscC015g333/BscC003g575	8
L5 vs Female adult	Down	Biological process	GO:0006163	purine nucleotide metabolic process	19/908	63/4634	0.029	BscC002g469/BscC010g379/BscC021g274/BscC012g038/BscC020g598/BscC007g697/BscC010g082/BscC012g015/BscC022g008/BscC020g139/BscC003g575/BscC018g096/BscC024g165/BscC001g129/BscC005g281/BscC018g072/BscC010g648/BscC015g333/BscC013g089	19
L5 vs Female adult	Down	Biological process	GO:0071824	protein-DNA complex subunit organization	5/908	10/4634	0.03	BscC016g091/BscC016g094/BscC005g745/BscC005g005/BscC013g044	5
L5 vs Female adult	Down	Biological process	GO:0006323	DNA packaging	5/908	10/4634	0.03	BscC016g091/BscC016g094/BscC005g745/BscC005g005/BscC013g044	5
L5 vs Female adult	Down	Biological process	GO:0065004	protein-DNA complex assembly	5/908	10/4634	0.03	BscC016g091/BscC016g094/BscC005g745/BscC005g005/BscC013g044	5
L5 vs Female adult	Down	Biological process	GO:0034404	nucleobase-containing small molecule biosynthetic process	5/908	10/4634	0.03	BscC024g165/BscC007g506/BscC001g129/BscC011g481/BscC020g118	5
L5 vs Female adult	Down	Biological process	GO:0009150	purine ribonucleotide metabolic process	18/908	60/4634	0.0347	BscC002g469/BscC010g379/BscC021g274/BscC012g038/BscC020g598/BscC010g082/BscC012g015/BscC022g008/BscC020g139/BscC003g575/BscC018g096/BscC024g165/BscC001g129/BscC005g281/BscC018g072/BscC010g648/BscC015g333/BscC013g089	18
L5 vs Female adult	Down	Biological process	GO:0009135	purine nucleoside diphosphate metabolic process	8/908	21/4634	0.0382	BscC018g096/BscC005g281/BscC018g072/BscC010g379/BscC012g038/BscC010g648/BscC015g333/BscC003g575	8
L5 vs Female adult	Down	Biological process	GO:0046031	ADP metabolic process	8/908	21/4634	0.0382	BscC018g096/BscC005g281/BscC018g072/BscC010g379/BscC012g038/BscC010g648/BscC015g333/BscC003g575	8
L5 vs Female adult	Down	Biological process	GO:0009179	purine ribonucleoside diphosphate metabolic process	8/908	21/4634	0.0382	BscC018g096/BscC005g281/BscC018g072/BscC010g379/BscC012g038/BscC010g648/BscC015g333/BscC003g575	8
L5 vs Female adult	Down	Biological process	GO:0009185	ribonucleoside diphosphate metabolic process	8/908	21/4634	0.0382	BscC018g096/BscC005g281/BscC018g072/BscC010g379/BscC012g038/BscC010g648/BscC015g333/BscC003g575	8
L5 vs Female adult	Down	Biological process	GO:0006090	pyruvate metabolic process	8/908	21/4634	0.0382	BscC018g096/BscC005g281/BscC018g072/BscC010g379/BscC012g038/BscC010g648/BscC015g333/BscC003g575	8
L5 vs Female adult	Down	Biological process	GO:0043171	peptide catabolic process	2/908	2/4634	0.0384	BscC019g043/BscC009g078	2
L5 vs Female adult	Down	Biological process	GO:0006751	glutathione catabolic process	2/908	2/4634	0.0384	BscC019g043/BscC009g078	2
L5 vs Female adult	Down	Biological process	GO:0015669	gas transport	2/908	2/4634	0.0384	BscC010g199/BscC010g198	2
L5 vs Female adult	Down	Biological process	GO:0015671	oxygen transport	2/908	2/4634	0.0384	BscC010g199/BscC010g198	2
L5 vs Female adult	Down	Biological process	GO:0009259	ribonucleotide metabolic process	18/908	61/4634	0.0405	BscC002g469/BscC010g379/BscC021g274/BscC012g038/BscC020g598/BscC010g082/BscC012g015/BscC022g008/BscC020g139/BscC003g575/BscC018g096/BscC024g165/BscC001g129/BscC005g281/BscC018g072/BscC010g648/BscC015g333/BscC013g089	18
L5 vs Female adult	Down	Biological process	GO:0019693	ribose phosphate metabolic process	18/908	61/4634	0.0405	BscC002g469/BscC010g379/BscC021g274/BscC012g038/BscC020g598/BscC010g082/BscC012g015/BscC022g008/BscC020g139/BscC003g575/BscC018g096/BscC024g165/BscC001g129/BscC005g281/BscC018g072/BscC010g648/BscC015g333/BscC013g089	18
L5 vs Female adult	Down	Biological process	GO:0009141	nucleoside triphosphate metabolic process	7/908	18/4634	0.0461	BscC024g165/BscC001g129/BscC010g632/BscC005g117/BscC012g015/BscC022g008/BscC020g139	7
L5 vs Female adult	Down	Biological process	GO:0006753	nucleoside phosphate metabolic process	28/908	105/4634	0.0462	BscC010g379/BscC010g632/BscC007g697/BscC022g008/BscC020g249/BscC014g139/BscC005g281/BscC015g333/BscC013g089/BscC002g469/BscC021g274/BscC005g117/BscC012g038/BscC020g598/BscC010g082/BscC012g015/BscC016g395/BscC020g139/BscC020g118/BscC003g575/BscC018g096/BscC012g639/BscC024g165/BscC001g129/BscC018g072/BscC010g648/BscC011g481/BscC006g249	28
L5 vs Female adult	Down	Biological process	GO:0006333	chromatin assembly or disassembly	5/908	11/4634	0.0464	BscC016g091/BscC016g094/BscC005g745/BscC005g005/BscC013g044	5
L5 vs Female adult	Down	Biological process	GO:0006006	glucose metabolic process	5/908	11/4634	0.0464	BscC008g369/BscC005g211/BscC011g544/BscC008g585/BscC003g010	5
L5 vs Female adult	Down	Cellular component	GO:0005840	ribosome	68/491	130/2727	7.85e-20	BscC009g267/BscC001g073/BscC004g561/BscC020g489/BscC012g123/BscC001g870/BscC018g340/BscC003g568/BscC001g799/BscC010g080/BscC006g577/BscC022g481/BscC022g042/BscC004g722/BscC004g004/BscC014g040/BscC001g080/BscC021g433/BscC015g129/BscC006g384/BscC009g056/BscC008g174/BscC004g190/BscC012g135/BscC007g102/BscC021g031/BscC018g431/BscC014g047/BscC001g166/BscC012g572/BscC012g055/BscC001g365/BscC011g588/Bsc…	68
L5 vs Female adult	Down	Cellular component	GO:0043228	non-membrane-bounded organelle	106/491	316/2727	8.45e-13	BscC009g267/BscC009g300/BscC001g073/BscC004g561/BscC005g762/BscC001g870/BscC005g644/BscC003g641/BscC008g501/BscC018g340/BscC006g577/BscC022g042/BscC004g722/BscC014g040/BscC001g080/BscC015g129/BscC008g174/BscC003g075/BscC014g047/BscC012g572/BscC012g055/BscC001g365/BscC011g588/BscC002g282/BscC001g406/BscC014g608/BscC002g164/BscC013g015/BscC013g469/BscC010g612/BscC001g135/BscC001g258/BscC014g158/Bsc…	106
L5 vs Female adult	Down	Cellular component	GO:0043232	intracellular non-membrane-bounded organelle	106/491	316/2727	8.45e-13	BscC009g267/BscC009g300/BscC001g073/BscC004g561/BscC005g762/BscC001g870/BscC005g644/BscC003g641/BscC008g501/BscC018g340/BscC006g577/BscC022g042/BscC004g722/BscC014g040/BscC001g080/BscC015g129/BscC008g174/BscC003g075/BscC014g047/BscC012g572/BscC012g055/BscC001g365/BscC011g588/BscC002g282/BscC001g406/BscC014g608/BscC002g164/BscC013g015/BscC013g469/BscC010g612/BscC001g135/BscC001g258/BscC014g158/Bsc…	106
L5 vs Female adult	Down	Cellular component	GO:0044391	ribosomal subunit	10/491	16/2727	9.31e-05	BscC015g227/BscC011g376/BscC011g588/BscC015g129/BscC002g023/BscC022g481/BscC002g331/BscC004g190/BscC021g031/BscC005g334	10
L5 vs Female adult	Down	Cellular component	GO:0043226	organelle	180/491	829/2727	0.000602	BscC009g267/BscC009g300/BscC001g073/BscC021g008/BscC004g561/BscC010g558/BscC003g481/BscC018g347/BscC016g063/BscC016g064/BscC005g762/BscC001g870/BscC005g644/BscC005g005/BscC003g641/BscC008g501/BscC018g340/BscC002g392/BscC006g577/BscC002g430/BscC022g042/BscC004g206/BscC006g178/BscC004g722/BscC010g717/BscC014g040/BscC006g187/BscC001g080/BscC015g129/BscC003g193/BscC008g174/BscC003g075/BscC007g540/Bsc…	180
L5 vs Female adult	Down	Cellular component	GO:0015934	large ribosomal subunit	6/491	8/2727	0.000668	BscC015g227/BscC011g376/BscC015g129/BscC002g023/BscC022g481/BscC021g031	6
L5 vs Female adult	Down	Cellular component	GO:0043229	intracellular organelle	175/491	806/2727	0.000762	BscC009g267/BscC009g300/BscC001g073/BscC021g008/BscC004g561/BscC010g558/BscC003g481/BscC018g347/BscC016g063/BscC016g064/BscC005g762/BscC001g870/BscC005g644/BscC005g005/BscC003g641/BscC008g501/BscC018g340/BscC006g577/BscC002g430/BscC022g042/BscC004g206/BscC006g178/BscC004g722/BscC010g717/BscC014g040/BscC006g187/BscC001g080/BscC015g129/BscC003g193/BscC008g174/BscC003g075/BscC007g540/BscC014g047/Bsc…	175
L5 vs Female adult	Down	Cellular component	GO:0005622	intracellular	234/491	1132/2727	0.00139	BscC009g267/BscC017g386/BscC021g008/BscC004g561/BscC005g005/BscC003g641/BscC005g243/BscC022g166/BscC008g585/BscC022g042/BscC004g206/BscC006g178/BscC010g717/BscC014g040/BscC006g187/BscC003g193/BscC003g075/BscC007g540/BscC014g047/BscC012g572/BscC001g365/BscC005g351/BscC013g371/BscC002g282/BscC014g608/BscC002g164/BscC013g015/BscC022g274/BscC004g341/BscC013g469/BscC010g612/BscC001g135/BscC010g050/Bsc…	234
L5 vs Female adult	Down	Cellular component	GO:0005615	extracellular space	18/491	53/2727	0.00367	BscC009g157/BscC006g188/BscC014g181/BscC009g156/BscC008g031/BscC008g030/BscC008g084/BscC020g258/BscC014g422/BscC020g259/BscC005g017/BscC014g178/BscC014g068/BscC014g115/BscC008g674/BscC013g368/BscC004g602/BscC013g367	18
L5 vs Female adult	Down	Cellular component	GO:0031012	extracellular matrix	8/491	17/2727	0.00554	BscC011g104/BscC006g188/BscC023g324/BscC019g274/BscC004g084/BscC015g196/BscC007g530/BscC004g404	8
L5 vs Female adult	Down	Cellular component	GO:1990904	ribonucleoprotein complex	16/491	50/2727	0.0114	BscC023g035/BscC015g227/BscC015g129/BscC004g190/BscC021g031/BscC005g334/BscC011g376/BscC011g588/BscC002g023/BscC015g142/BscC022g481/BscC002g331/BscC004g504/BscC013g461/BscC004g336/BscC010g707	16
L5 vs Female adult	Down	Cellular component	GO:0005576	extracellular region	34/491	133/2727	0.0162	BscC004g066/BscC019g274/BscC004g084/BscC007g530/BscC008g084/BscC007g019/BscC014g178/BscC001g574/BscC014g115/BscC015g196/BscC009g482/BscC013g368/BscC009g481/BscC004g602/BscC013g367/BscC004g404/BscC009g157/BscC006g188/BscC023g324/BscC014g181/BscC009g156/BscC008g031/BscC008g030/BscC020g258/BscC014g422/BscC020g259/BscC005g017/BscC014g068/BscC016g432/BscC008g674/BscC011g104/BscC009g492/BscC002g202/Bsc…	34
L5 vs Female adult	Down	Cellular component	GO:0016459	myosin complex	10/491	29/2727	0.0249	BscC014g635/BscC014g634/BscC009g300/BscC014g633/BscC024g132/BscC001g557/BscC010g403/BscC005g064/BscC013g211/BscC006g646	10
L5 vs Female adult	Down	Cellular component	GO:0015629	actin cytoskeleton	15/491	50/2727	0.0256	BscC009g300/BscC006g440/BscC010g403/BscC021g285/BscC003g075/BscC003g574/BscC022g869/BscC014g635/BscC014g634/BscC014g633/BscC024g132/BscC001g557/BscC005g064/BscC013g211/BscC006g646	15
L5 vs Female adult	Down	Cellular component	GO:0005853	eukaryotic translation elongation factor 1 complex	2/491	2/2727	0.0324	BscC010g098/BscC012g023	2
L5 vs Female adult	Down	Cellular component	GO:0005581	collagen trimer	2/491	2/2727	0.0324	BscC010g751/BscC003g160	2
L5 vs Female adult	Down	Cellular component	GO:0015935	small ribosomal subunit	4/491	8/2727	0.0395	BscC011g588/BscC002g331/BscC004g190/BscC005g334	4
L5 vs Female adult	Down	Cellular component	GO:0005856	cytoskeleton	32/491	133/2727	0.0437	BscC009g300/BscC004g386/BscC014g095/BscC021g285/BscC014g592/BscC005g762/BscC005g644/BscC022g869/BscC003g641/BscC014g635/BscC005g187/BscC014g634/BscC008g501/BscC014g633/BscC024g132/BscC016g304/BscC001g557/BscC005g064/BscC006g379/BscC009g180/BscC006g440/BscC010g403/BscC009g178/BscC003g075/BscC003g254/BscC003g574/BscC016g453/BscC016g435/BscC003g414/BscC013g211/BscC019g363/BscC006g646	32
L5 vs Female adult	Down	Molecular function	GO:0005198	structural molecule activity	130/1404	314/7309	1.45e-20	BscC009g267/BscC001g073/BscC004g561/BscC016g220/BscC005g641/BscC001g870/BscC016g221/BscC001g199/BscC005g644/BscC016g222/BscC006g618/BscC016g223/BscC016g224/BscC008g501/BscC018g340/BscC008g223/BscC004g607/BscC006g577/BscC022g042/BscC004g722/BscC002g206/BscC013g417/BscC014g040/BscC001g080/BscC015g129/BscC008g174/BscC014g047/BscC012g572/BscC012g055/BscC001g365/BscC003g358/BscC011g588/BscC002g282/Bsc…	130
L5 vs Female adult	Down	Molecular function	GO:0003735	structural constituent of ribosome	67/1404	128/7309	2.62e-17	BscC009g267/BscC001g073/BscC004g561/BscC020g489/BscC012g123/BscC001g870/BscC018g340/BscC003g568/BscC001g799/BscC010g080/BscC006g577/BscC022g481/BscC022g042/BscC004g722/BscC014g040/BscC001g080/BscC021g433/BscC015g129/BscC006g384/BscC009g056/BscC008g174/BscC004g190/BscC012g135/BscC007g102/BscC021g031/BscC018g431/BscC014g047/BscC001g166/BscC012g572/BscC012g055/BscC001g365/BscC011g588/BscC002g084/Bsc…	67
L5 vs Female adult	Down	Molecular function	GO:0004725	protein tyrosine phosphatase activity	43/1404	98/7309	1.67e-08	BscC015g236/BscC015g239/BscC001g214/BscC007g335/BscC005g542/BscC003g123/BscC007g337/BscC005g522/BscC016g465/BscC003g644/BscC014g836/BscC007g031/BscC007g251/BscC018g180/BscC005g380/BscC001g317/BscC014g219/BscC001g318/BscC016g308/BscC013g443/BscC011g490/BscC019g315/BscC004g031/BscC002g329/BscC007g442/BscC007g189/BscC012g353/BscC012g254/BscC012g252/BscC003g136/BscC018g295/BscC008g456/BscC008g434/Bsc…	43
L5 vs Female adult	Down	Molecular function	GO:0004721	phosphoprotein phosphatase activity	46/1404	110/7309	3.29e-08	BscC015g236/BscC010g111/BscC015g239/BscC016g063/BscC001g214/BscC007g335/BscC005g542/BscC003g123/BscC007g337/BscC005g522/BscC016g465/BscC003g644/BscC014g836/BscC007g031/BscC007g251/BscC018g180/BscC005g380/BscC001g317/BscC014g219/BscC001g318/BscC016g308/BscC013g443/BscC011g490/BscC019g315/BscC004g276/BscC004g031/BscC002g329/BscC007g442/BscC007g189/BscC012g353/BscC012g254/BscC012g252/BscC003g136/Bsc…	46
L5 vs Female adult	Down	Molecular function	GO:0042302	structural constituent of cuticle	49/1404	125/7309	1.37e-07	BscC016g220/BscC005g641/BscC012g485/BscC016g221/BscC001g199/BscC001g673/BscC016g222/BscC006g618/BscC016g223/BscC016g224/BscC005g045/BscC008g223/BscC003g328/BscC004g607/BscC019g111/BscC002g206/BscC013g417/BscC021g038/BscC004g110/BscC023g105/BscC003g358/BscC018g272/BscC001g727/BscC018g273/BscC001g729/BscC001g646/BscC001g647/BscC015g086/BscC015g088/BscC006g149/BscC006g393/BscC006g150/BscC005g703/Bsc…	49
L5 vs Female adult	Down	Molecular function	GO:0016791	phosphatase activity	52/1404	137/7309	1.94e-07	BscC010g111/BscC016g063/BscC007g335/BscC003g123/BscC023g171/BscC007g337/BscC005g522/BscC016g465/BscC003g644/BscC007g251/BscC018g180/BscC001g317/BscC014g219/BscC001g318/BscC016g308/BscC013g443/BscC019g315/BscC004g276/BscC004g031/BscC002g329/BscC007g189/BscC012g254/BscC012g252/BscC008g456/BscC005g078/BscC007g182/BscC002g320/BscC006g228/BscC002g049/BscC004g159/BscC015g236/BscC019g373/BscC015g239/Bsc…	52
L5 vs Female adult	Down	Molecular function	GO:0140096	catalytic activity, acting on a protein	233/1404	909/7309	2.18e-07	BscC012g324/BscC012g202/BscC012g441/BscC016g463/BscC016g465/BscC008g106/BscC003g644/BscC003g523/BscC008g347/BscC008g225/BscC005g243/BscC018g180/BscC002g152/BscC004g328/BscC006g178/BscC019g315/BscC007g427/BscC009g017/BscC007g309/BscC016g470/BscC012g576/BscC001g248/BscC014g289/BscC014g600/BscC008g456/BscC016g118/BscC004g678/BscC002g048/BscC004g677/BscC002g049/BscC004g676/BscC004g675/BscC002g047/Bsc…	233
L5 vs Female adult	Down	Molecular function	GO:0004672	protein kinase activity	127/1404	439/7309	2.5e-07	BscC015g139/BscC010g435/BscC019g151/BscC012g324/BscC012g202/BscC007g135/BscC009g426/BscC012g441/BscC016g463/BscC005g764/BscC008g106/BscC008g347/BscC008g225/BscC022g200/BscC008g509/BscC002g152/BscC004g328/BscC010g317/BscC015g005/BscC007g427/BscC010g300/BscC009g017/BscC007g309/BscC018g119/BscC003g590/BscC016g470/BscC012g576/BscC014g289/BscC014g569/BscC014g600/BscC014g203/BscC016g118/BscC002g323/Bsc…	127
L5 vs Female adult	Down	Molecular function	GO:0016773	phosphotransferase activity, alcohol group as acceptor	139/1404	492/7309	3.06e-07	BscC015g139/BscC010g435/BscC019g151/BscC012g324/BscC012g202/BscC007g135/BscC009g426/BscC012g441/BscC016g463/BscC005g764/BscC008g106/BscC008g347/BscC008g225/BscC022g200/BscC008g509/BscC002g152/BscC004g328/BscC010g317/BscC015g005/BscC007g427/BscC010g300/BscC009g017/BscC007g309/BscC018g119/BscC003g590/BscC016g470/BscC012g576/BscC014g289/BscC014g569/BscC014g600/BscC014g203/BscC003g513/BscC016g118/Bsc…	139
L5 vs Female adult	Down	Molecular function	GO:0016301	kinase activity	144/1404	517/7309	4.65e-07	BscC015g139/BscC010g435/BscC019g151/BscC012g324/BscC012g202/BscC007g135/BscC009g426/BscC012g441/BscC016g463/BscC005g764/BscC008g106/BscC008g347/BscC008g225/BscC022g200/BscC008g509/BscC002g152/BscC004g328/BscC010g317/BscC015g005/BscC007g427/BscC010g300/BscC009g017/BscC007g309/BscC018g119/BscC003g590/BscC016g470/BscC012g576/BscC014g289/BscC014g569/BscC014g600/BscC014g203/BscC001g129/BscC016g118/Bsc…	144
L5 vs Female adult	Down	Molecular function	GO:0004713	protein tyrosine kinase activity	31/1404	69/7309	8.9e-07	BscC010g235/BscC015g139/BscC010g435/BscC012g324/BscC012g202/BscC003g420/BscC009g568/BscC008g225/BscC003g426/BscC011g552/BscC007g292/BscC008g002/BscC010g317/BscC019g138/BscC008g647/BscC024g095/BscC015g048/BscC010g760/BscC010g469/BscC003g371/BscC012g597/BscC007g622/BscC014g600/BscC014g309/BscC016g118/BscC014g428/BscC004g539/BscC024g080/BscC004g118/BscC004g457/BscC004g412	31
L5 vs Female adult	Down	Molecular function	GO:0042578	phosphoric ester hydrolase activity	56/1404	165/7309	4.39e-06	BscC010g111/BscC016g063/BscC007g335/BscC003g123/BscC023g171/BscC007g337/BscC005g522/BscC016g465/BscC003g644/BscC007g251/BscC018g180/BscC001g317/BscC014g219/BscC007g572/BscC001g318/BscC016g308/BscC013g443/BscC013g203/BscC019g315/BscC004g276/BscC004g031/BscC002g329/BscC007g189/BscC012g254/BscC012g252/BscC008g456/BscC005g078/BscC007g182/BscC002g320/BscC006g228/BscC002g049/BscC004g159/BscC015g236/Bsc…	56
L5 vs Female adult	Down	Molecular function	GO:0016772	transferase activity, transferring phosphorus-containing groups	154/1404	607/7309	5.84e-05	BscC015g139/BscC010g435/BscC019g151/BscC012g324/BscC012g202/BscC007g135/BscC009g426/BscC012g441/BscC016g463/BscC005g764/BscC008g106/BscC008g347/BscC008g225/BscC022g200/BscC008g509/BscC002g152/BscC004g328/BscC010g317/BscC015g005/BscC007g427/BscC010g300/BscC009g017/BscC007g309/BscC018g119/BscC003g590/BscC016g470/BscC012g576/BscC014g289/BscC014g569/BscC014g600/BscC013g371/BscC014g203/BscC003g513/Bsc…	154
L5 vs Female adult	Down	Molecular function	GO:0003824	catalytic activity	619/1404	2895/7309	8.07e-05	BscC017g386/BscC010g277/BscC014g850/BscC003g087/BscC016g463/BscC016g465/BscC008g106/BscC008g347/BscC008g225/BscC018g066/BscC014g738/BscC018g180/BscC008g101/BscC008g585/BscC008g100/BscC023g417/BscC002g152/BscC007g427/BscC017g155/BscC009g135/BscC009g017/BscC007g309/BscC009g133/BscC008g571/BscC016g470/BscC001g248/BscC006g629/BscC008g458/BscC008g457/BscC014g600/BscC008g456/BscC001g129/BscC016g118/Bsc…	619
L5 vs Female adult	Down	Molecular function	GO:0016788	hydrolase activity, acting on ester bonds	69/1404	264/7309	0.00307	BscC010g750/BscC010g111/BscC003g481/BscC016g063/BscC007g335/BscC003g123/BscC023g171/BscC007g337/BscC005g522/BscC016g465/BscC003g644/BscC011g473/BscC007g251/BscC018g180/BscC001g317/BscC014g219/BscC007g572/BscC001g318/BscC016g308/BscC013g443/BscC013g203/BscC019g315/BscC022g160/BscC009g334/BscC004g276/BscC004g031/BscC002g329/BscC007g189/BscC012g254/BscC012g252/BscC008g456/BscC005g078/BscC007g182/Bsc…	69
L5 vs Female adult	Down	Molecular function	GO:0038024	cargo receptor activity	4/1404	5/7309	0.00574	BscC011g441/BscC011g444/BscC001g248/BscC003g078	4
L5 vs Female adult	Down	Molecular function	GO:0005044	scavenger receptor activity	4/1404	5/7309	0.00574	BscC011g441/BscC011g444/BscC001g248/BscC003g078	4
L5 vs Female adult	Down	Molecular function	GO:0016892	endoribonuclease activity, producing 3'-phosphomonoesters	3/1404	3/7309	0.00708	BscC009g334/BscC002g411/BscC009g447	3
L5 vs Female adult	Down	Molecular function	GO:0008171	O-methyltransferase activity	3/1404	3/7309	0.00708	BscC015g319/BscC008g307/BscC008g306	3
L5 vs Female adult	Down	Molecular function	GO:0016763	transferase activity, transferring pentosyl groups	9/1404	20/7309	0.00753	BscC009g135/BscC005g593/BscC003g216/BscC007g506/BscC009g230/BscC003g087/BscC011g481/BscC022g060/BscC015g232	9
L5 vs Female adult	Down	Molecular function	GO:0016491	oxidoreductase activity	100/1404	427/7309	0.0149	BscC004g563/BscC004g562/BscC004g320/BscC012g600/BscC005g643/BscC018g066/BscC008g101/BscC012g689/BscC002g550/BscC019g311/BscC006g578/BscC004g550/BscC004g154/BscC004g150/BscC014g681/BscC020g399/BscC007g383/BscC005g196/BscC013g410/BscC022g274/BscC001g809/BscC012g261/BscC006g672/BscC008g043/BscC009g403/BscC005g666/BscC007g513/BscC008g048/BscC001g416/BscC011g534/BscC022g020/BscC017g446/BscC017g447/Bsc…	100
L5 vs Female adult	Down	Molecular function	GO:0005509	calcium ion binding	53/1404	210/7309	0.0176	BscC007g658/BscC007g614/BscC015g219/BscC017g261/BscC019g274/BscC004g084/BscC007g530/BscC003g287/BscC012g122/BscC003g208/BscC014g854/BscC007g494/BscC009g182/BscC009g581/BscC006g019/BscC011g153/BscC011g471/BscC006g188/BscC014g686/BscC012g134/BscC027g044/BscC008g611/BscC022g313/BscC014g726/BscC024g143/BscC011g104/BscC013g299/BscC002g163/BscC002g362/BscC004g599/BscC006g622/BscC021g469/BscC021g464/Bsc…	53
L5 vs Female adult	Down	Molecular function	GO:0016832	aldehyde-lyase activity	3/1404	4/7309	0.0242	BscC012g038/BscC010g648/BscC020g118	3
L5 vs Female adult	Down	Molecular function	GO:0004550	nucleoside diphosphate kinase activity	3/1404	4/7309	0.0242	BscC024g165/BscC001g129/BscC010g632	3
L5 vs Female adult	Down	Molecular function	GO:0004066	asparagine synthase (glutamine-hydrolyzing) activity	3/1404	4/7309	0.0242	BscC011g555/BscC011g559/BscC021g318	3
L5 vs Female adult	Down	Molecular function	GO:0016740	transferase activity	222/1404	1035/7309	0.0277	BscC012g324/BscC012g202/BscC003g087/BscC012g441/BscC016g463/BscC008g106/BscC008g347/BscC008g225/BscC008g100/BscC023g417/BscC002g152/BscC004g328/BscC006g178/BscC004g688/BscC007g427/BscC009g135/BscC009g017/BscC007g309/BscC009g133/BscC008g571/BscC016g470/BscC012g576/BscC014g289/BscC006g629/BscC005g593/BscC014g600/BscC013g371/BscC003g513/BscC001g129/BscC016g118/BscC018g072/BscC008g573/BscC010g705/Bsc…	222
L5 vs Female adult	Down	Molecular function	GO:0019205	nucleobase-containing compound kinase activity	5/1404	10/7309	0.0278	BscC024g165/BscC001g129/BscC010g632/BscC005g316/BscC016g395	5
L5 vs Female adult	Down	Molecular function	GO:0016903	oxidoreductase activity, acting on the aldehyde or oxo group of donors	12/1404	36/7309	0.0317	BscC004g563/BscC004g562/BscC011g366/BscC004g550/BscC007g383/BscC024g004/BscC003g161/BscC007g241/BscC006g097/BscC013g478/BscC004g548/BscC007g313	12
L5 vs Female adult	Down	Molecular function	GO:0016624	oxidoreductase activity, acting on the aldehyde or oxo group of donors, disulfide as acceptor	8/1404	21/7309	0.0344	BscC004g563/BscC004g562/BscC004g550/BscC007g383/BscC024g004/BscC007g241/BscC004g548/BscC007g313	8
L5 vs Female adult	Down	Molecular function	GO:0016655	oxidoreductase activity, acting on NAD(P)H, quinone or similar compound as acceptor	6/1404	14/7309	0.0365	BscC005g340/BscC016g268/BscC021g459/BscC023g449/BscC022g274/BscC001g550	6
L5 vs Female adult	Down	Molecular function	GO:0004555	alpha,alpha-trehalase activity	6/1404	14/7309	0.0365	BscC008g458/BscC008g457/BscC010g277/BscC011g159/BscC008g393/BscC008g392	6
L5 vs Female adult	Down	Molecular function	GO:0015927	trehalase activity	6/1404	14/7309	0.0365	BscC008g458/BscC008g457/BscC010g277/BscC011g159/BscC008g393/BscC008g392	6
L5 vs Female adult	Down	Molecular function	GO:0003954	NADH dehydrogenase activity	6/1404	14/7309	0.0365	BscC005g340/BscC016g268/BscC021g459/BscC023g449/BscC022g274/BscC001g550	6
L5 vs Female adult	Down	Molecular function	GO:0008137	NADH dehydrogenase (ubiquinone) activity	6/1404	14/7309	0.0365	BscC005g340/BscC016g268/BscC021g459/BscC023g449/BscC022g274/BscC001g550	6
L5 vs Female adult	Down	Molecular function	GO:0050136	NADH dehydrogenase (quinone) activity	6/1404	14/7309	0.0365	BscC005g340/BscC016g268/BscC021g459/BscC023g449/BscC022g274/BscC001g550	6
L5 vs Female adult	Down	Molecular function	GO:0005201	extracellular matrix structural constituent	2/1404	2/7309	0.0369	BscC010g751/BscC003g160	2
L5 vs Female adult	Down	Molecular function	GO:0000213	tRNA-intron endonuclease activity	2/1404	2/7309	0.0369	BscC009g334/BscC002g411	2
L5 vs Female adult	Down	Molecular function	GO:0004457	lactate dehydrogenase activity	2/1404	2/7309	0.0369	BscC016g257/BscC016g280	2
L5 vs Female adult	Down	Molecular function	GO:0004459	L-lactate dehydrogenase activity	2/1404	2/7309	0.0369	BscC016g257/BscC016g280	2
L5 vs Female adult	Down	Molecular function	GO:0016842	amidine-lyase activity	2/1404	2/7309	0.0369	BscC019g043/BscC009g078	2
L5 vs Female adult	Down	Molecular function	GO:0003839	gamma-glutamylcyclotransferase activity	2/1404	2/7309	0.0369	BscC019g043/BscC009g078	2
L5 vs Female adult	Down	Molecular function	GO:0003723	RNA binding	52/1404	216/7309	0.0424	BscC010g310/BscC014g253/BscC018g347/BscC014g850/BscC038g002/BscC020g489/BscC003g320/BscC001g870/BscC014g735/BscC003g568/BscC024g335/BscC022g483/BscC011g592/BscC010g463/BscC010g349/BscC010g228/BscC004g032/BscC023g465/BscC015g129/BscC015g328/BscC018g431/BscC001g166/BscC016g398/BscC014g845/BscC005g395/BscC022g035/BscC002g164/BscC004g437/BscC019g026/BscC004g235/BscC023g035/BscC013g469/BscC009g447/Bsc…	52
L5 vs Female adult	Down	Molecular function	GO:0003697	single-stranded DNA binding	4/1404	8/7309	0.0492	BscC002g622/BscC014g837/BscC001g864/BscC014g790	4
L5 vs Female adult	Up	Biological process	GO:0051716	cellular response to stimulus	248/1401	665/4634	1.49e-05	BscC017g141/BscC021g006/BscC021g248/BscC009g148/BscC004g681/BscC005g800/BscC022g848/BscC007g653/BscC005g801/BscC012g683/BscC012g560/BscC007g093/BscC014g856/BscC006g738/BscC012g209/BscC008g463/BscC008g584/BscC019g310/BscC006g733/BscC021g115/BscC013g259/BscC017g391/BscC021g231/BscC011g627/BscC022g839/BscC001g242/BscC001g122/BscC003g512/BscC003g635/BscC016g237/BscC002g040/BscC003g519/BscC002g042/Bsc…	248
L5 vs Female adult	Up	Biological process	GO:0007186	G protein-coupled receptor signaling pathway	101/1401	238/4634	2.82e-05	BscC002g317/BscC021g006/BscC021g248/BscC002g318/BscC007g653/BscC005g801/BscC022g327/BscC020g721/BscC011g595/BscC022g324/BscC006g738/BscC020g605/BscC022g326/BscC008g584/BscC017g429/BscC019g310/BscC013g259/BscC016g191/BscC022g839/BscC001g242/BscC008g610/BscC003g635/BscC007g141/BscC008g619/BscC004g158/BscC004g100/BscC021g347/BscC009g242/BscC023g399/BscC002g219/BscC003g382/BscC007g752/BscC008g280/Bsc…	101
L5 vs Female adult	Up	Biological process	GO:0006811	ion transport	148/1401	376/4634	5.16e-05	BscC021g128/BscC010g672/BscC023g412/BscC021g366/BscC006g692/BscC010g710/BscC001g191/BscC006g691/BscC001g510/BscC018g105/BscC001g473/BscC012g682/BscC021g082/BscC005g084/BscC009g260/BscC007g549/BscC007g669/BscC010g023/BscC023g422/BscC013g415/BscC023g026/BscC021g472/BscC012g577/BscC008g294/BscC002g609/BscC011g626/BscC007g149/BscC009g018/BscC010g021/BscC007g701/BscC022g158/BscC014g846/BscC011g068/Bsc…	148
L5 vs Female adult	Up	Biological process	GO:0006810	transport	308/1401	862/4634	6.87e-05	BscC021g128/BscC023g412/BscC021g366/BscC023g531/BscC010g710/BscC005g367/BscC001g352/BscC001g473/BscC012g682/BscC001g475/BscC005g242/BscC003g403/BscC014g852/BscC009g260/BscC006g057/BscC002g602/BscC006g184/BscC007g549/BscC007g669/BscC010g023/BscC002g607/BscC023g422/BscC006g185/BscC021g233/BscC021g472/BscC012g577/BscC002g608/BscC002g609/BscC011g626/BscC020g556/BscC016g230/BscC009g018/BscC010g021/Bsc…	308
L5 vs Female adult	Up	Biological process	GO:0051234	establishment of localization	308/1401	863/4634	7.63e-05	BscC021g128/BscC023g412/BscC021g366/BscC023g531/BscC010g710/BscC005g367/BscC001g352/BscC001g473/BscC012g682/BscC001g475/BscC005g242/BscC003g403/BscC014g852/BscC009g260/BscC006g057/BscC002g602/BscC006g184/BscC007g549/BscC007g669/BscC010g023/BscC002g607/BscC023g422/BscC006g185/BscC021g233/BscC021g472/BscC012g577/BscC002g608/BscC002g609/BscC011g626/BscC020g556/BscC016g230/BscC009g018/BscC010g021/Bsc…	308
L5 vs Female adult	Up	Biological process	GO:0051179	localization	311/1401	874/4634	9.09e-05	BscC021g128/BscC023g412/BscC021g366/BscC023g531/BscC010g710/BscC005g367/BscC001g352/BscC001g473/BscC012g682/BscC001g475/BscC005g242/BscC003g403/BscC014g852/BscC009g260/BscC006g057/BscC002g602/BscC006g184/BscC007g549/BscC007g669/BscC010g023/BscC002g607/BscC023g422/BscC006g185/BscC021g233/BscC021g472/BscC012g577/BscC002g608/BscC002g609/BscC011g626/BscC020g556/BscC016g230/BscC009g018/BscC010g021/Bsc…	311
L5 vs Female adult	Up	Biological process	GO:0007165	signal transduction	224/1401	608/4634	0.000105	BscC017g141/BscC021g006/BscC021g248/BscC009g148/BscC005g800/BscC022g848/BscC007g653/BscC005g801/BscC007g093/BscC006g738/BscC012g209/BscC008g584/BscC019g310/BscC006g733/BscC021g115/BscC013g259/BscC017g391/BscC021g231/BscC022g839/BscC001g242/BscC001g122/BscC003g512/BscC003g635/BscC016g237/BscC002g040/BscC003g519/BscC002g042/BscC010g709/BscC023g310/BscC004g100/BscC021g347/BscC009g242/BscC007g752/Bsc…	224
L5 vs Female adult	Up	Biological process	GO:0007154	cell communication	227/1401	619/4634	0.000131	BscC017g141/BscC021g006/BscC021g248/BscC009g148/BscC005g800/BscC022g848/BscC007g653/BscC005g801/BscC007g093/BscC006g738/BscC012g209/BscC008g584/BscC019g310/BscC006g733/BscC021g115/BscC013g259/BscC017g391/BscC021g472/BscC021g231/BscC022g839/BscC001g242/BscC001g122/BscC003g512/BscC003g635/BscC016g237/BscC002g040/BscC003g519/BscC002g042/BscC010g709/BscC023g310/BscC004g100/BscC021g347/BscC009g242/Bsc…	227
L5 vs Female adult	Up	Biological process	GO:0055085	transmembrane transport	155/1401	406/4634	0.000208	BscC010g672/BscC002g315/BscC021g366/BscC004g042/BscC023g531/BscC010g710/BscC001g191/BscC016g183/BscC018g105/BscC007g259/BscC001g475/BscC021g082/BscC014g852/BscC019g033/BscC006g057/BscC024g050/BscC002g313/BscC007g702/BscC021g472/BscC002g608/BscC027g040/BscC011g626/BscC016g230/BscC009g018/BscC007g701/BscC022g158/BscC003g237/BscC014g846/BscC014g049/BscC005g072/BscC008g452/BscC012g216/BscC009g094/Bsc…	155
L5 vs Female adult	Up	Biological process	GO:0023052	signaling	224/1401	614/4634	0.000211	BscC017g141/BscC021g006/BscC021g248/BscC009g148/BscC005g800/BscC022g848/BscC007g653/BscC005g801/BscC007g093/BscC006g738/BscC012g209/BscC008g584/BscC019g310/BscC006g733/BscC021g115/BscC013g259/BscC017g391/BscC021g231/BscC022g839/BscC001g242/BscC001g122/BscC003g512/BscC003g635/BscC016g237/BscC002g040/BscC003g519/BscC002g042/BscC010g709/BscC023g310/BscC004g100/BscC021g347/BscC009g242/BscC007g752/Bsc…	224
L5 vs Female adult	Up	Biological process	GO:0050896	response to stimulus	256/1401	715/4634	0.000288	BscC017g141/BscC021g006/BscC021g248/BscC009g148/BscC004g681/BscC005g800/BscC022g848/BscC007g653/BscC005g801/BscC012g683/BscC012g560/BscC007g093/BscC014g856/BscC006g738/BscC012g209/BscC008g463/BscC008g584/BscC019g310/BscC006g733/BscC021g115/BscC013g259/BscC017g391/BscC021g231/BscC011g627/BscC022g839/BscC001g242/BscC001g122/BscC003g512/BscC003g635/BscC016g237/BscC002g040/BscC003g519/BscC002g042/Bsc…	256
L5 vs Female adult	Up	Biological process	GO:0065007	biological regulation	374/1401	1084/4634	0.000299	BscC023g530/BscC017g141/BscC021g006/BscC021g248/BscC009g148/BscC004g681/BscC005g800/BscC022g848/BscC007g653/BscC005g801/BscC007g093/BscC006g738/BscC012g209/BscC002g271/BscC008g584/BscC003g649/BscC019g310/BscC022g041/BscC013g126/BscC013g361/BscC006g733/BscC021g115/BscC013g259/BscC006g186/BscC020g551/BscC017g391/BscC021g231/BscC022g839/BscC005g119/BscC001g242/BscC001g122/BscC003g512/BscC003g635/Bsc…	374
L5 vs Female adult	Up	Biological process	GO:0050789	regulation of biological process	359/1401	1042/4634	0.000475	BscC023g530/BscC017g141/BscC021g006/BscC021g248/BscC009g148/BscC005g800/BscC022g848/BscC007g653/BscC005g801/BscC007g093/BscC006g738/BscC012g209/BscC002g271/BscC008g584/BscC003g649/BscC019g310/BscC022g041/BscC013g126/BscC013g361/BscC006g733/BscC021g115/BscC013g259/BscC006g186/BscC020g551/BscC017g391/BscC021g231/BscC022g839/BscC005g119/BscC001g242/BscC001g122/BscC003g512/BscC003g635/BscC016g237/Bsc…	359
L5 vs Female adult	Up	Biological process	GO:0050794	regulation of cellular process	352/1401	1020/4634	0.000478	BscC023g530/BscC017g141/BscC021g006/BscC021g248/BscC009g148/BscC005g800/BscC022g848/BscC007g653/BscC005g801/BscC007g093/BscC006g738/BscC012g209/BscC002g271/BscC008g584/BscC003g649/BscC019g310/BscC022g041/BscC013g126/BscC013g361/BscC006g733/BscC021g115/BscC013g259/BscC006g186/BscC020g551/BscC017g391/BscC021g231/BscC022g839/BscC005g119/BscC001g242/BscC001g122/BscC003g512/BscC003g635/BscC016g237/Bsc…	352
L5 vs Female adult	Up	Biological process	GO:0006022	aminoglycan metabolic process	23/1401	41/4634	0.000479	BscC012g097/BscC012g041/BscC012g096/BscC010g641/BscC012g095/BscC012g094/BscC017g491/BscC003g150/BscC020g652/BscC018g228/BscC012g067/BscC010g681/BscC014g223/BscC010g240/BscC005g698/BscC008g304/BscC003g406/BscC018g181/BscC022g024/BscC012g217/BscC002g111/BscC013g125/BscC021g307	23
L5 vs Female adult	Up	Biological process	GO:0006885	regulation of pH	6/1401	6/4634	0.000758	BscC010g587/BscC023g179/BscC001g212/BscC008g153/BscC002g231/BscC020g654	6
L5 vs Female adult	Up	Biological process	GO:0055067	monovalent inorganic cation homeostasis	6/1401	6/4634	0.000758	BscC010g587/BscC023g179/BscC001g212/BscC008g153/BscC002g231/BscC020g654	6
L5 vs Female adult	Up	Biological process	GO:1901071	glucosamine-containing compound metabolic process	21/1401	38/4634	0.00109	BscC004g300/BscC012g097/BscC012g041/BscC012g096/BscC010g641/BscC012g095/BscC012g094/BscC003g150/BscC020g652/BscC012g067/BscC010g681/BscC010g240/BscC005g445/BscC005g698/BscC003g406/BscC022g024/BscC012g217/BscC002g111/BscC013g125/BscC014g706/BscC021g307	21
L5 vs Female adult	Up	Biological process	GO:0006040	amino sugar metabolic process	21/1401	38/4634	0.00109	BscC004g300/BscC012g097/BscC012g041/BscC012g096/BscC010g641/BscC012g095/BscC012g094/BscC003g150/BscC020g652/BscC012g067/BscC010g681/BscC010g240/BscC005g445/BscC005g698/BscC003g406/BscC022g024/BscC012g217/BscC002g111/BscC013g125/BscC014g706/BscC021g307	21
L5 vs Female adult	Up	Biological process	GO:0030001	metal ion transport	63/1401	150/4634	0.00125	BscC007g736/BscC006g095/BscC007g737/BscC010g672/BscC023g412/BscC021g366/BscC006g692/BscC010g710/BscC023g179/BscC006g691/BscC020g761/BscC007g056/BscC020g124/BscC018g105/BscC016g382/BscC021g284/BscC002g231/BscC010g587/BscC004g111/BscC001g163/BscC023g422/BscC020g232/BscC021g472/BscC014g362/BscC011g626/BscC009g018/BscC007g701/BscC022g158/BscC001g847/BscC011g023/BscC014g846/BscC008g452/BscC009g094/Bsc…	63
L5 vs Female adult	Up	Biological process	GO:0006812	cation transport	82/1401	206/4634	0.00174	BscC007g736/BscC006g095/BscC007g737/BscC010g672/BscC023g412/BscC021g366/BscC006g692/BscC010g710/BscC023g179/BscC001g191/BscC006g691/BscC020g761/BscC007g056/BscC020g124/BscC018g105/BscC003g440/BscC016g382/BscC021g284/BscC019g118/BscC022g244/BscC002g231/BscC010g587/BscC004g111/BscC001g163/BscC023g422/BscC013g415/BscC020g232/BscC021g472/BscC014g362/BscC007g100/BscC011g626/BscC009g018/BscC007g701/Bsc…	82
L5 vs Female adult	Up	Biological process	GO:0006629	lipid metabolic process	59/1401	143/4634	0.0029	BscC005g209/BscC001g510/BscC021g286/BscC012g488/BscC021g042/BscC022g404/BscC009g307/BscC022g005/BscC006g616/BscC022g447/BscC002g352/BscC002g592/BscC019g396/BscC011g151/BscC011g032/BscC024g172/BscC019g312/BscC004g112/BscC006g182/BscC021g157/BscC021g111/BscC006g021/BscC020g154/BscC009g057/BscC020g672/BscC010g742/BscC007g463/BscC020g113/BscC001g686/BscC003g272/BscC021g075/BscC001g640/BscC007g185/Bsc…	59
L5 vs Female adult	Up	Biological process	GO:0006401	RNA catabolic process	11/1401	17/4634	0.00341	BscC005g594/BscC017g485/BscC021g049/BscC021g203/BscC013g249/BscC019g062/BscC017g226/BscC017g259/BscC005g845/BscC015g212/BscC003g366	11
L5 vs Female adult	Up	Biological process	GO:0046486	glycerolipid metabolic process	17/1401	31/4634	0.00361	BscC006g182/BscC021g454/BscC013g108/BscC020g154/BscC010g742/BscC021g075/BscC001g640/BscC020g669/BscC022g005/BscC022g447/BscC007g086/BscC022g651/BscC001g802/BscC002g352/BscC010g229/BscC011g151/BscC024g172	17
L5 vs Female adult	Up	Biological process	GO:1901361	organic cyclic compound catabolic process	15/1401	27/4634	0.00526	BscC017g485/BscC021g049/BscC021g203/BscC013g249/BscC019g062/BscC021g470/BscC005g845/BscC006g080/BscC003g366/BscC005g594/BscC008g523/BscC003g629/BscC017g226/BscC017g259/BscC015g212	15
L5 vs Female adult	Up	Biological process	GO:0019439	aromatic compound catabolic process	15/1401	27/4634	0.00526	BscC017g485/BscC021g049/BscC021g203/BscC013g249/BscC019g062/BscC021g470/BscC005g845/BscC006g080/BscC003g366/BscC005g594/BscC008g523/BscC003g629/BscC017g226/BscC017g259/BscC015g212	15
L5 vs Female adult	Up	Biological process	GO:0046488	phosphatidylinositol metabolic process	15/1401	27/4634	0.00526	BscC006g182/BscC021g454/BscC013g108/BscC020g154/BscC021g075/BscC001g640/BscC020g669/BscC022g005/BscC022g447/BscC022g651/BscC001g802/BscC002g352/BscC010g229/BscC011g151/BscC024g172	15
L5 vs Female adult	Up	Biological process	GO:0006650	glycerophospholipid metabolic process	16/1401	30/4634	0.00675	BscC006g182/BscC021g454/BscC013g108/BscC020g154/BscC010g742/BscC021g075/BscC001g640/BscC020g669/BscC022g005/BscC022g447/BscC022g651/BscC001g802/BscC002g352/BscC010g229/BscC011g151/BscC024g172	16
L5 vs Female adult	Up	Biological process	GO:0006030	chitin metabolic process	18/1401	35/4634	0.00682	BscC012g097/BscC012g041/BscC012g096/BscC010g641/BscC012g095/BscC012g094/BscC003g150/BscC020g652/BscC012g067/BscC010g681/BscC010g240/BscC005g698/BscC003g406/BscC022g024/BscC012g217/BscC002g111/BscC013g125/BscC021g307	18
L5 vs Female adult	Up	Biological process	GO:0010646	regulation of cell communication	23/1401	48/4634	0.00724	BscC023g299/BscC023g396/BscC017g491/BscC010g019/BscC018g219/BscC006g186/BscC004g041/BscC021g131/BscC001g168/BscC021g055/BscC001g165/BscC018g031/BscC022g138/BscC022g314/BscC024g198/BscC008g169/BscC022g253/BscC007g495/BscC022g256/BscC022g041/BscC019g168/BscC002g588/BscC006g579	23
L5 vs Female adult	Up	Biological process	GO:0023051	regulation of signaling	23/1401	48/4634	0.00724	BscC023g299/BscC023g396/BscC017g491/BscC010g019/BscC018g219/BscC006g186/BscC004g041/BscC021g131/BscC001g168/BscC021g055/BscC001g165/BscC018g031/BscC022g138/BscC022g314/BscC024g198/BscC008g169/BscC022g253/BscC007g495/BscC022g256/BscC022g041/BscC019g168/BscC002g588/BscC006g579	23
L5 vs Female adult	Up	Biological process	GO:0009966	regulation of signal transduction	23/1401	48/4634	0.00724	BscC023g299/BscC023g396/BscC017g491/BscC010g019/BscC018g219/BscC006g186/BscC004g041/BscC021g131/BscC001g168/BscC021g055/BscC001g165/BscC018g031/BscC022g138/BscC022g314/BscC024g198/BscC008g169/BscC022g253/BscC007g495/BscC022g256/BscC022g041/BscC019g168/BscC002g588/BscC006g579	23
L5 vs Female adult	Up	Biological process	GO:0034655	nucleobase-containing compound catabolic process	13/1401	23/4634	0.00764	BscC017g485/BscC021g049/BscC021g203/BscC013g249/BscC019g062/BscC005g845/BscC006g080/BscC003g366/BscC005g594/BscC003g629/BscC017g226/BscC017g259/BscC015g212	13
L5 vs Female adult	Up	Biological process	GO:0048583	regulation of response to stimulus	23/1401	49/4634	0.00982	BscC023g299/BscC023g396/BscC017g491/BscC010g019/BscC018g219/BscC006g186/BscC004g041/BscC021g131/BscC001g168/BscC021g055/BscC001g165/BscC018g031/BscC022g138/BscC022g314/BscC024g198/BscC008g169/BscC022g253/BscC007g495/BscC022g256/BscC022g041/BscC019g168/BscC002g588/BscC006g579	23
L5 vs Female adult	Up	Biological process	GO:0044270	cellular nitrogen compound catabolic process	14/1401	26/4634	0.00997	BscC017g485/BscC021g049/BscC021g203/BscC013g249/BscC019g062/BscC005g845/BscC006g080/BscC003g366/BscC005g594/BscC008g523/BscC003g629/BscC017g226/BscC017g259/BscC015g212	14
L5 vs Female adult	Up	Biological process	GO:0046700	heterocycle catabolic process	14/1401	26/4634	0.00997	BscC017g485/BscC021g049/BscC021g203/BscC013g249/BscC019g062/BscC005g845/BscC006g080/BscC003g366/BscC005g594/BscC008g523/BscC003g629/BscC017g226/BscC017g259/BscC015g212	14
L5 vs Female adult	Up	Biological process	GO:0000288	nuclear-transcribed mRNA catabolic process, deadenylation-dependent decay	5/1401	6/4634	0.0113	BscC021g203/BscC017g259/BscC005g845/BscC015g212/BscC003g366	5
L5 vs Female adult	Up	Biological process	GO:0030203	glycosaminoglycan metabolic process	5/1401	6/4634	0.0113	BscC008g304/BscC017g491/BscC018g181/BscC018g228/BscC014g223	5
L5 vs Female adult	Up	Biological process	GO:0031589	cell-substrate adhesion	6/1401	8/4634	0.0117	BscC004g273/BscC003g290/BscC006g478/BscC009g163/BscC003g046/BscC006g479	6
L5 vs Female adult	Up	Biological process	GO:0009084	glutamine family amino acid biosynthetic process	6/1401	8/4634	0.0117	BscC022g345/BscC022g346/BscC010g712/BscC008g233/BscC020g521/BscC020g126	6
L5 vs Female adult	Up	Biological process	GO:0007160	cell-matrix adhesion	6/1401	8/4634	0.0117	BscC004g273/BscC003g290/BscC006g478/BscC009g163/BscC003g046/BscC006g479	6
L5 vs Female adult	Up	Biological process	GO:0006644	phospholipid metabolic process	23/1401	50/4634	0.0131	BscC012g185/BscC006g182/BscC021g454/BscC013g108/BscC020g154/BscC010g742/BscC001g510/BscC001g686/BscC021g075/BscC009g307/BscC001g640/BscC020g669/BscC022g005/BscC006g616/BscC022g447/BscC007g185/BscC022g651/BscC001g802/BscC002g352/BscC010g229/BscC022g582/BscC011g151/BscC024g172	23
L5 vs Female adult	Up	Biological process	GO:0006281	DNA repair	24/1401	53/4634	0.0143	BscC077g002/BscC004g266/BscC021g404/BscC004g681/BscC017g052/BscC005g668/BscC014g132/BscC011g627/BscC003g100/BscC012g683/BscC003g683/BscC012g660/BscC016g375/BscC009g449/BscC014g012/BscC012g560/BscC003g685/BscC014g856/BscC001g826/BscC012g517/BscC008g463/BscC006g258/BscC004g822/BscC017g486	24
L5 vs Female adult	Up	Biological process	GO:0044255	cellular lipid metabolic process	37/1401	89/4634	0.0143	BscC012g185/BscC013g108/BscC001g510/BscC012g488/BscC021g042/BscC009g307/BscC020g669/BscC022g005/BscC005g021/BscC006g616/BscC022g447/BscC002g352/BscC019g396/BscC004g107/BscC022g582/BscC011g151/BscC021g309/BscC024g172/BscC006g182/BscC021g454/BscC021g111/BscC020g154/BscC010g742/BscC007g463/BscC001g686/BscC007g642/BscC021g075/BscC001g640/BscC018g011/BscC007g086/BscC007g185/BscC022g651/BscC001g802/Bsc…	37
L5 vs Female adult	Up	Biological process	GO:0035023	regulation of Rho protein signal transduction	14/1401	27/4634	0.015	BscC023g396/BscC017g491/BscC010g019/BscC006g186/BscC021g055/BscC001g165/BscC022g314/BscC024g198/BscC008g169/BscC022g253/BscC007g495/BscC022g256/BscC022g041/BscC002g588	14
L5 vs Female adult	Up	Biological process	GO:0015672	monovalent inorganic cation transport	52/1401	133/4634	0.0167	BscC007g736/BscC006g095/BscC007g737/BscC023g412/BscC006g692/BscC023g179/BscC006g691/BscC020g761/BscC007g056/BscC020g124/BscC003g440/BscC016g382/BscC021g284/BscC022g244/BscC002g231/BscC010g587/BscC023g422/BscC020g232/BscC009g018/BscC007g701/BscC001g167/BscC011g023/BscC002g083/BscC009g520/BscC001g212/BscC007g113/BscC008g204/BscC022g028/BscC007g150/BscC016g401/BscC007g592/BscC002g254/BscC002g493/Bsc…	52
L5 vs Female adult	Up	Biological process	GO:0010468	regulation of gene expression	133/1401	379/4634	0.0192	BscC023g530/BscC015g019/BscC009g309/BscC020g049/BscC021g081/BscC003g366/BscC014g458/BscC005g083/BscC022g443/BscC003g649/BscC013g126/BscC015g014/BscC006g733/BscC002g674/BscC023g021/BscC015g125/BscC002g205/BscC020g551/BscC007g024/BscC020g157/BscC021g231/BscC001g122/BscC022g312/BscC022g676/BscC022g556/BscC016g237/BscC016g117/BscC002g040/BscC016g359/BscC010g709/BscC015g124/BscC004g555/BscC013g132/Bsc…	133
L5 vs Female adult	Up	Biological process	GO:0006813	potassium ion transport	31/1401	74/4634	0.0211	BscC007g736/BscC009g520/BscC006g095/BscC007g737/BscC020g761/BscC007g056/BscC016g382/BscC007g113/BscC021g284/BscC008g204/BscC016g401/BscC007g592/BscC002g254/BscC002g493/BscC003g091/BscC019g086/BscC023g422/BscC020g232/BscC003g097/BscC003g692/BscC021g051/BscC009g018/BscC007g701/BscC022g736/BscC014g781/BscC018g213/BscC011g023/BscC013g431/BscC019g286/BscC006g167/BscC014g828	31
L5 vs Female adult	Up	Biological process	GO:0051252	regulation of RNA metabolic process	126/1401	361/4634	0.0265	BscC023g530/BscC015g019/BscC009g309/BscC020g049/BscC021g081/BscC014g458/BscC005g083/BscC022g443/BscC003g649/BscC013g126/BscC015g014/BscC006g733/BscC002g674/BscC023g021/BscC015g125/BscC002g205/BscC020g551/BscC007g024/BscC020g157/BscC021g231/BscC001g122/BscC022g312/BscC022g676/BscC022g556/BscC016g237/BscC016g117/BscC002g040/BscC016g359/BscC010g709/BscC015g124/BscC004g555/BscC013g132/BscC020g025/Bsc…	126
L5 vs Female adult	Up	Biological process	GO:0006355	regulation of transcription, DNA-templated	126/1401	361/4634	0.0265	BscC023g530/BscC015g019/BscC009g309/BscC020g049/BscC021g081/BscC014g458/BscC005g083/BscC022g443/BscC003g649/BscC013g126/BscC015g014/BscC006g733/BscC002g674/BscC023g021/BscC015g125/BscC002g205/BscC020g551/BscC007g024/BscC020g157/BscC021g231/BscC001g122/BscC022g312/BscC022g676/BscC022g556/BscC016g237/BscC016g117/BscC002g040/BscC016g359/BscC010g709/BscC015g124/BscC004g555/BscC013g132/BscC020g025/Bsc…	126
L5 vs Female adult	Up	Biological process	GO:2001141	regulation of RNA biosynthetic process	126/1401	361/4634	0.0265	BscC023g530/BscC015g019/BscC009g309/BscC020g049/BscC021g081/BscC014g458/BscC005g083/BscC022g443/BscC003g649/BscC013g126/BscC015g014/BscC006g733/BscC002g674/BscC023g021/BscC015g125/BscC002g205/BscC020g551/BscC007g024/BscC020g157/BscC021g231/BscC001g122/BscC022g312/BscC022g676/BscC022g556/BscC016g237/BscC016g117/BscC002g040/BscC016g359/BscC010g709/BscC015g124/BscC004g555/BscC013g132/BscC020g025/Bsc…	126
L5 vs Female adult	Up	Biological process	GO:0019219	regulation of nucleobase-containing compound metabolic process	126/1401	361/4634	0.0265	BscC023g530/BscC015g019/BscC009g309/BscC020g049/BscC021g081/BscC014g458/BscC005g083/BscC022g443/BscC003g649/BscC013g126/BscC015g014/BscC006g733/BscC002g674/BscC023g021/BscC015g125/BscC002g205/BscC020g551/BscC007g024/BscC020g157/BscC021g231/BscC001g122/BscC022g312/BscC022g676/BscC022g556/BscC016g237/BscC016g117/BscC002g040/BscC016g359/BscC010g709/BscC015g124/BscC004g555/BscC013g132/BscC020g025/Bsc…	126
L5 vs Female adult	Up	Biological process	GO:1903506	regulation of nucleic acid-templated transcription	126/1401	361/4634	0.0265	BscC023g530/BscC015g019/BscC009g309/BscC020g049/BscC021g081/BscC014g458/BscC005g083/BscC022g443/BscC003g649/BscC013g126/BscC015g014/BscC006g733/BscC002g674/BscC023g021/BscC015g125/BscC002g205/BscC020g551/BscC007g024/BscC020g157/BscC021g231/BscC001g122/BscC022g312/BscC022g676/BscC022g556/BscC016g237/BscC016g117/BscC002g040/BscC016g359/BscC010g709/BscC015g124/BscC004g555/BscC013g132/BscC020g025/Bsc…	126
L5 vs Female adult	Up	Biological process	GO:0006259	DNA metabolic process	32/1401	78/4634	0.0267	BscC077g002/BscC004g266/BscC021g404/BscC017g482/BscC004g681/BscC005g668/BscC014g132/BscC003g100/BscC012g683/BscC021g062/BscC003g683/BscC012g660/BscC009g449/BscC014g012/BscC012g560/BscC003g685/BscC014g856/BscC008g463/BscC006g258/BscC004g822/BscC004g106/BscC017g486/BscC004g012/BscC017g052/BscC011g306/BscC011g627/BscC012g653/BscC006g080/BscC016g375/BscC001g826/BscC012g517/BscC016g119	32
L5 vs Female adult	Up	Biological process	GO:0015012	heparan sulfate proteoglycan biosynthetic process	3/1401	3/4634	0.0276	BscC008g304/BscC018g181/BscC014g223	3
L5 vs Female adult	Up	Biological process	GO:0015696	ammonium transport	3/1401	3/4634	0.0276	BscC013g415/BscC009g086/BscC020g136	3
L5 vs Female adult	Up	Biological process	GO:0030166	proteoglycan biosynthetic process	3/1401	3/4634	0.0276	BscC008g304/BscC018g181/BscC014g223	3
L5 vs Female adult	Up	Biological process	GO:0030201	heparan sulfate proteoglycan metabolic process	3/1401	3/4634	0.0276	BscC008g304/BscC018g181/BscC014g223	3
L5 vs Female adult	Up	Biological process	GO:0006029	proteoglycan metabolic process	3/1401	3/4634	0.0276	BscC008g304/BscC018g181/BscC014g223	3
L5 vs Female adult	Up	Biological process	GO:0006044	N-acetylglucosamine metabolic process	3/1401	3/4634	0.0276	BscC004g300/BscC014g706/BscC005g445	3
L5 vs Female adult	Up	Biological process	GO:0019222	regulation of metabolic process	136/1401	393/4634	0.0287	BscC023g530/BscC015g019/BscC009g309/BscC020g049/BscC021g081/BscC003g366/BscC014g458/BscC005g083/BscC022g443/BscC003g649/BscC013g126/BscC015g014/BscC006g733/BscC002g674/BscC023g021/BscC015g125/BscC002g205/BscC020g551/BscC007g024/BscC020g157/BscC021g231/BscC001g122/BscC022g312/BscC022g676/BscC022g556/BscC016g237/BscC016g117/BscC002g040/BscC016g359/BscC010g709/BscC015g124/BscC004g555/BscC013g132/Bsc…	136
L5 vs Female adult	Up	Biological process	GO:0006974	cellular response to DNA damage stimulus	24/1401	56/4634	0.0298	BscC077g002/BscC004g266/BscC021g404/BscC004g681/BscC017g052/BscC005g668/BscC014g132/BscC011g627/BscC003g100/BscC012g683/BscC003g683/BscC012g660/BscC016g375/BscC009g449/BscC014g012/BscC012g560/BscC003g685/BscC014g856/BscC001g826/BscC012g517/BscC008g463/BscC006g258/BscC004g822/BscC017g486	24
L5 vs Female adult	Up	Biological process	GO:0009070	serine family amino acid biosynthetic process	4/1401	5/4634	0.0316	BscC021g228/BscC023g039/BscC002g251/BscC022g536	4
L5 vs Female adult	Up	Biological process	GO:0006023	aminoglycan biosynthetic process	4/1401	5/4634	0.0316	BscC008g304/BscC017g491/BscC018g181/BscC014g223	4
L5 vs Female adult	Up	Biological process	GO:0006024	glycosaminoglycan biosynthetic process	4/1401	5/4634	0.0316	BscC008g304/BscC017g491/BscC018g181/BscC014g223	4
L5 vs Female adult	Up	Biological process	GO:0030258	lipid modification	8/1401	14/4634	0.0327	BscC022g005/BscC022g651/BscC021g075/BscC011g151/BscC002g302/BscC024g172/BscC001g640/BscC020g669	8
L5 vs Female adult	Up	Biological process	GO:0010556	regulation of macromolecule biosynthetic process	127/1401	367/4634	0.0339	BscC023g530/BscC015g019/BscC009g309/BscC020g049/BscC021g081/BscC014g458/BscC005g083/BscC022g443/BscC003g649/BscC013g126/BscC015g014/BscC006g733/BscC002g674/BscC023g021/BscC015g125/BscC002g205/BscC020g551/BscC007g024/BscC020g157/BscC021g231/BscC001g122/BscC022g312/BscC022g676/BscC022g556/BscC016g237/BscC016g117/BscC002g040/BscC016g359/BscC010g709/BscC015g124/BscC004g555/BscC013g132/BscC020g025/Bsc…	127
L5 vs Female adult	Up	Biological process	GO:0031326	regulation of cellular biosynthetic process	127/1401	367/4634	0.0339	BscC023g530/BscC015g019/BscC009g309/BscC020g049/BscC021g081/BscC014g458/BscC005g083/BscC022g443/BscC003g649/BscC013g126/BscC015g014/BscC006g733/BscC002g674/BscC023g021/BscC015g125/BscC002g205/BscC020g551/BscC007g024/BscC020g157/BscC021g231/BscC001g122/BscC022g312/BscC022g676/BscC022g556/BscC016g237/BscC016g117/BscC002g040/BscC016g359/BscC010g709/BscC015g124/BscC004g555/BscC013g132/BscC020g025/Bsc…	127
L5 vs Female adult	Up	Biological process	GO:2000112	regulation of cellular macromolecule biosynthetic process	127/1401	367/4634	0.0339	BscC023g530/BscC015g019/BscC009g309/BscC020g049/BscC021g081/BscC014g458/BscC005g083/BscC022g443/BscC003g649/BscC013g126/BscC015g014/BscC006g733/BscC002g674/BscC023g021/BscC015g125/BscC002g205/BscC020g551/BscC007g024/BscC020g157/BscC021g231/BscC001g122/BscC022g312/BscC022g676/BscC022g556/BscC016g237/BscC016g117/BscC002g040/BscC016g359/BscC010g709/BscC015g124/BscC004g555/BscC013g132/BscC020g025/Bsc…	127
L5 vs Female adult	Up	Biological process	GO:0009889	regulation of biosynthetic process	127/1401	367/4634	0.0339	BscC023g530/BscC015g019/BscC009g309/BscC020g049/BscC021g081/BscC014g458/BscC005g083/BscC022g443/BscC003g649/BscC013g126/BscC015g014/BscC006g733/BscC002g674/BscC023g021/BscC015g125/BscC002g205/BscC020g551/BscC007g024/BscC020g157/BscC021g231/BscC001g122/BscC022g312/BscC022g676/BscC022g556/BscC016g237/BscC016g117/BscC002g040/BscC016g359/BscC010g709/BscC015g124/BscC004g555/BscC013g132/BscC020g025/Bsc…	127
L5 vs Female adult	Up	Biological process	GO:0008652	cellular amino acid biosynthetic process	10/1401	19/4634	0.034	BscC022g345/BscC022g346/BscC021g228/BscC010g712/BscC008g233/BscC023g039/BscC020g521/BscC002g251/BscC020g126/BscC022g536	10
L5 vs Female adult	Up	Biological process	GO:1901607	alpha-amino acid biosynthetic process	10/1401	19/4634	0.034	BscC022g345/BscC022g346/BscC021g228/BscC010g712/BscC008g233/BscC023g039/BscC020g521/BscC002g251/BscC020g126/BscC022g536	10
L5 vs Female adult	Up	Biological process	GO:0060255	regulation of macromolecule metabolic process	134/1401	389/4634	0.0344	BscC023g530/BscC015g019/BscC009g309/BscC020g049/BscC021g081/BscC003g366/BscC014g458/BscC005g083/BscC022g443/BscC003g649/BscC013g126/BscC015g014/BscC006g733/BscC002g674/BscC023g021/BscC015g125/BscC002g205/BscC020g551/BscC007g024/BscC020g157/BscC021g231/BscC001g122/BscC022g312/BscC022g676/BscC022g556/BscC016g237/BscC016g117/BscC002g040/BscC016g359/BscC010g709/BscC015g124/BscC004g555/BscC013g132/Bsc…	134
L5 vs Female adult	Up	Biological process	GO:0046578	regulation of Ras protein signal transduction	15/1401	32/4634	0.0345	BscC023g396/BscC017g491/BscC010g019/BscC006g186/BscC021g055/BscC001g165/BscC022g314/BscC024g198/BscC008g169/BscC022g253/BscC007g495/BscC022g256/BscC022g041/BscC002g588/BscC006g579	15
L5 vs Female adult	Up	Biological process	GO:0031323	regulation of cellular metabolic process	129/1401	374/4634	0.0361	BscC023g530/BscC015g019/BscC009g309/BscC020g049/BscC021g081/BscC014g458/BscC005g083/BscC022g443/BscC003g649/BscC013g126/BscC015g014/BscC006g733/BscC002g674/BscC023g021/BscC015g125/BscC002g205/BscC020g551/BscC007g024/BscC020g157/BscC021g231/BscC001g122/BscC022g312/BscC022g676/BscC022g556/BscC016g237/BscC016g117/BscC002g040/BscC016g359/BscC010g709/BscC015g124/BscC004g555/BscC013g132/BscC020g025/Bsc…	129
L5 vs Female adult	Up	Biological process	GO:0033554	cellular response to stress	24/1401	57/4634	0.0372	BscC077g002/BscC004g266/BscC021g404/BscC004g681/BscC017g052/BscC005g668/BscC014g132/BscC011g627/BscC003g100/BscC012g683/BscC003g683/BscC012g660/BscC016g375/BscC009g449/BscC014g012/BscC012g560/BscC003g685/BscC014g856/BscC001g826/BscC012g517/BscC008g463/BscC006g258/BscC004g822/BscC017g486	24
L5 vs Female adult	Up	Biological process	GO:0043401	steroid hormone mediated signaling pathway	26/1401	63/4634	0.0399	BscC002g535/BscC020g025/BscC020g049/BscC022g128/BscC010g757/BscC010g636/BscC024g070/BscC015g014/BscC002g674/BscC002g646/BscC023g021/BscC010g101/BscC002g128/BscC021g012/BscC004g292/BscC020g157/BscC018g017/BscC020g753/BscC020g754/BscC021g271/BscC001g122/BscC016g237/BscC022g458/BscC002g040/BscC007g186/BscC010g709	26
L5 vs Female adult	Up	Biological process	GO:0033993	response to lipid	26/1401	63/4634	0.0399	BscC002g535/BscC020g025/BscC020g049/BscC022g128/BscC010g757/BscC010g636/BscC024g070/BscC015g014/BscC002g674/BscC002g646/BscC023g021/BscC010g101/BscC002g128/BscC021g012/BscC004g292/BscC020g157/BscC018g017/BscC020g753/BscC020g754/BscC021g271/BscC001g122/BscC016g237/BscC022g458/BscC002g040/BscC007g186/BscC010g709	26
L5 vs Female adult	Up	Biological process	GO:0048545	response to steroid hormone	26/1401	63/4634	0.0399	BscC002g535/BscC020g025/BscC020g049/BscC022g128/BscC010g757/BscC010g636/BscC024g070/BscC015g014/BscC002g674/BscC002g646/BscC023g021/BscC010g101/BscC002g128/BscC021g012/BscC004g292/BscC020g157/BscC018g017/BscC020g753/BscC020g754/BscC021g271/BscC001g122/BscC016g237/BscC022g458/BscC002g040/BscC007g186/BscC010g709	26
L5 vs Female adult	Up	Biological process	GO:0009755	hormone-mediated signaling pathway	26/1401	63/4634	0.0399	BscC002g535/BscC020g025/BscC020g049/BscC022g128/BscC010g757/BscC010g636/BscC024g070/BscC015g014/BscC002g674/BscC002g646/BscC023g021/BscC010g101/BscC002g128/BscC021g012/BscC004g292/BscC020g157/BscC018g017/BscC020g753/BscC020g754/BscC021g271/BscC001g122/BscC016g237/BscC022g458/BscC002g040/BscC007g186/BscC010g709	26
L5 vs Female adult	Up	Biological process	GO:0071383	cellular response to steroid hormone stimulus	26/1401	63/4634	0.0399	BscC002g535/BscC020g025/BscC020g049/BscC022g128/BscC010g757/BscC010g636/BscC024g070/BscC015g014/BscC002g674/BscC002g646/BscC023g021/BscC010g101/BscC002g128/BscC021g012/BscC004g292/BscC020g157/BscC018g017/BscC020g753/BscC020g754/BscC021g271/BscC001g122/BscC016g237/BscC022g458/BscC002g040/BscC007g186/BscC010g709	26
L5 vs Female adult	Up	Biological process	GO:0071396	cellular response to lipid	26/1401	63/4634	0.0399	BscC002g535/BscC020g025/BscC020g049/BscC022g128/BscC010g757/BscC010g636/BscC024g070/BscC015g014/BscC002g674/BscC002g646/BscC023g021/BscC010g101/BscC002g128/BscC021g012/BscC004g292/BscC020g157/BscC018g017/BscC020g753/BscC020g754/BscC021g271/BscC001g122/BscC016g237/BscC022g458/BscC002g040/BscC007g186/BscC010g709	26
L5 vs Female adult	Up	Biological process	GO:0071407	cellular response to organic cyclic compound	26/1401	63/4634	0.0399	BscC002g535/BscC020g025/BscC020g049/BscC022g128/BscC010g757/BscC010g636/BscC024g070/BscC015g014/BscC002g674/BscC002g646/BscC023g021/BscC010g101/BscC002g128/BscC021g012/BscC004g292/BscC020g157/BscC018g017/BscC020g753/BscC020g754/BscC021g271/BscC001g122/BscC016g237/BscC022g458/BscC002g040/BscC007g186/BscC010g709	26
L5 vs Female adult	Up	Biological process	GO:0014070	response to organic cyclic compound	26/1401	63/4634	0.0399	BscC002g535/BscC020g025/BscC020g049/BscC022g128/BscC010g757/BscC010g636/BscC024g070/BscC015g014/BscC002g674/BscC002g646/BscC023g021/BscC010g101/BscC002g128/BscC021g012/BscC004g292/BscC020g157/BscC018g017/BscC020g753/BscC020g754/BscC021g271/BscC001g122/BscC016g237/BscC022g458/BscC002g040/BscC007g186/BscC010g709	26
L5 vs Female adult	Up	Biological process	GO:0098771	inorganic ion homeostasis	7/1401	12/4634	0.04	BscC010g587/BscC023g179/BscC001g212/BscC008g153/BscC002g231/BscC017g180/BscC020g654	7
L5 vs Female adult	Up	Biological process	GO:0000956	nuclear-transcribed mRNA catabolic process	7/1401	12/4634	0.04	BscC021g049/BscC021g203/BscC017g226/BscC017g259/BscC005g845/BscC015g212/BscC003g366	7
L5 vs Female adult	Up	Biological process	GO:0050801	ion homeostasis	7/1401	12/4634	0.04	BscC010g587/BscC023g179/BscC001g212/BscC008g153/BscC002g231/BscC017g180/BscC020g654	7
L5 vs Female adult	Up	Biological process	GO:0055080	cation homeostasis	7/1401	12/4634	0.04	BscC010g587/BscC023g179/BscC001g212/BscC008g153/BscC002g231/BscC017g180/BscC020g654	7
L5 vs Female adult	Up	Biological process	GO:0005975	carbohydrate metabolic process	65/1401	179/4634	0.044	BscC001g273/BscC010g232/BscC022g809/BscC022g807/BscC018g228/BscC020g247/BscC012g089/BscC016g068/BscC011g430/BscC024g097/BscC014g654/BscC004g808/BscC003g406/BscC014g539/BscC009g580/BscC010g664/BscC021g477/BscC019g260/BscC009g579/BscC029g003/BscC023g260/BscC007g106/BscC018g158/BscC001g804/BscC001g806/BscC008g532/BscC005g070/BscC023g308/BscC015g165/BscC008g613/BscC004g300/BscC009g321/BscC003g341/Bsc…	65
L5 vs Female adult	Up	Biological process	GO:0006814	sodium ion transport	15/1401	33/4634	0.046	BscC010g587/BscC023g412/BscC006g692/BscC023g179/BscC006g691/BscC013g316/BscC001g212/BscC008g153/BscC020g124/BscC020g654/BscC022g658/BscC008g678/BscC022g028/BscC007g150/BscC002g231	15
L5 vs Female adult	Up	Biological process	GO:0008610	lipid biosynthetic process	20/1401	47/4634	0.0486	BscC006g182/BscC013g108/BscC020g154/BscC010g742/BscC020g113/BscC001g686/BscC012g488/BscC009g307/BscC005g021/BscC018g011/BscC022g447/BscC007g086/BscC001g802/BscC002g352/BscC019g396/BscC004g107/BscC022g582/BscC013g197/BscC021g309/BscC011g032	20
L5 vs Female adult	Up	Cellular component	GO:0016021	integral component of membrane	391/848	964/2727	3.5e-15	BscC023g531/BscC025g026/BscC022g849/BscC005g801/BscC001g473/BscC022g724/BscC016g101/BscC001g475/BscC006g738/BscC014g857/BscC008g102/BscC014g852/BscC018g181/BscC008g584/BscC002g390/BscC009g260/BscC007g549/BscC007g669/BscC010g023/BscC023g422/BscC022g717/BscC022g839/BscC016g230/BscC001g242/BscC009g018/BscC010g021/BscC016g235/BscC011g068/BscC014g605/BscC002g285/BscC011g062/BscC017g157/BscC017g163/Bsc…	391
L5 vs Female adult	Up	Cellular component	GO:0031224	intrinsic component of membrane	391/848	964/2727	3.5e-15	BscC023g531/BscC025g026/BscC022g849/BscC005g801/BscC001g473/BscC022g724/BscC016g101/BscC001g475/BscC006g738/BscC014g857/BscC008g102/BscC014g852/BscC018g181/BscC008g584/BscC002g390/BscC009g260/BscC007g549/BscC007g669/BscC010g023/BscC023g422/BscC022g717/BscC022g839/BscC016g230/BscC001g242/BscC009g018/BscC010g021/BscC016g235/BscC011g068/BscC014g605/BscC002g285/BscC011g062/BscC017g157/BscC017g163/Bsc…	391
L5 vs Female adult	Up	Cellular component	GO:0016020	membrane	573/848	1551/2727	1.49e-14	BscC023g412/BscC023g531/BscC022g848/BscC025g026/BscC008g581/BscC022g849/BscC005g801/BscC001g352/BscC001g473/BscC022g724/BscC016g101/BscC001g475/BscC006g739/BscC006g738/BscC014g857/BscC008g102/BscC014g852/BscC002g030/BscC018g181/BscC008g584/BscC002g390/BscC002g270/BscC009g260/BscC007g549/BscC007g669/BscC010g023/BscC023g422/BscC022g717/BscC022g839/BscC024g107/BscC016g230/BscC001g242/BscC009g018/Bsc…	573
L5 vs Female adult	Up	Cellular component	GO:0110165	cellular anatomical entity	812/848	2563/2727	0.00485	BscC007g419/BscC023g412/BscC022g848/BscC025g026/BscC022g849/BscC014g851/BscC005g801/BscC001g352/BscC014g613/BscC014g857/BscC014g852/BscC008g463/BscC002g390/BscC009g260/BscC007g669/BscC023g422/BscC022g839/BscC016g230/BscC009g018/BscC001g122/BscC007g668/BscC016g235/BscC014g846/BscC016g236/BscC016g237/BscC014g605/BscC008g452/BscC009g242/BscC005g822/BscC005g821/BscC009g008/BscC016g244/BscC008g204/Bsc…	812
L5 vs Female adult	Up	Cellular component	GO:0000139	Golgi membrane	8/848	12/2727	0.0118	BscC006g184/BscC014g605/BscC022g540/BscC004g728/BscC006g185/BscC018g226/BscC023g502/BscC006g321	8
L5 vs Female adult	Up	Cellular component	GO:0070161	anchoring junction	14/848	29/2727	0.0386	BscC001g380/BscC002g237/BscC023g253/BscC009g376/BscC005g822/BscC001g168/BscC012g133/BscC001g287/BscC020g616/BscC007g591/BscC008g551/BscC007g483/BscC023g207/BscC023g206	14
L5 vs Female adult	Up	Cellular component	GO:0030054	cell junction	14/848	29/2727	0.0386	BscC001g380/BscC002g237/BscC023g253/BscC009g376/BscC005g822/BscC001g168/BscC012g133/BscC001g287/BscC020g616/BscC007g591/BscC008g551/BscC007g483/BscC023g207/BscC023g206	14
L5 vs Female adult	Up	Cellular component	GO:0008076	voltage-gated potassium channel complex	10/848	19/2727	0.0408	BscC007g736/BscC011g023/BscC008g204/BscC006g095/BscC007g737/BscC023g422/BscC020g761/BscC009g018/BscC014g828/BscC014g781	10
L5 vs Female adult	Up	Cellular component	GO:0034705	potassium channel complex	10/848	19/2727	0.0408	BscC007g736/BscC011g023/BscC008g204/BscC006g095/BscC007g737/BscC023g422/BscC020g761/BscC009g018/BscC014g828/BscC014g781	10
L5 vs Female adult	Up	Cellular component	GO:0005911	cell-cell junction	13/848	27/2727	0.0466	BscC001g380/BscC002g237/BscC023g253/BscC009g376/BscC005g822/BscC012g133/BscC001g287/BscC020g616/BscC007g591/BscC008g551/BscC007g483/BscC023g207/BscC023g206	13
L5 vs Female adult	Up	Molecular function	GO:0038023	signaling receptor activity	132/2169	298/7309	3.47e-08	BscC002g317/BscC021g006/BscC021g248/BscC021g367/BscC002g318/BscC005g801/BscC022g327/BscC020g721/BscC012g682/BscC016g101/BscC007g093/BscC011g595/BscC022g324/BscC006g738/BscC020g605/BscC022g326/BscC020g728/BscC003g645/BscC008g584/BscC017g429/BscC019g310/BscC015g014/BscC002g674/BscC023g021/BscC013g259/BscC016g191/BscC023g026/BscC020g157/BscC022g839/BscC001g242/BscC008g610/BscC003g635/BscC016g237/Bsc…	132
L5 vs Female adult	Up	Molecular function	GO:0060089	molecular transducer activity	132/2169	298/7309	3.47e-08	BscC002g317/BscC021g006/BscC021g248/BscC021g367/BscC002g318/BscC005g801/BscC022g327/BscC020g721/BscC012g682/BscC016g101/BscC007g093/BscC011g595/BscC022g324/BscC006g738/BscC020g605/BscC022g326/BscC020g728/BscC003g645/BscC008g584/BscC017g429/BscC019g310/BscC015g014/BscC002g674/BscC023g021/BscC013g259/BscC016g191/BscC023g026/BscC020g157/BscC022g839/BscC001g242/BscC008g610/BscC003g635/BscC016g237/Bsc…	132
L5 vs Female adult	Up	Molecular function	GO:0004930	G protein-coupled receptor activity	99/2169	210/7309	4.73e-08	BscC002g317/BscC021g006/BscC021g248/BscC021g367/BscC002g318/BscC005g801/BscC022g327/BscC020g721/BscC016g101/BscC011g595/BscC022g324/BscC006g738/BscC020g605/BscC022g326/BscC020g728/BscC003g645/BscC008g584/BscC017g429/BscC019g310/BscC013g259/BscC016g191/BscC022g839/BscC001g242/BscC008g610/BscC003g635/BscC007g141/BscC008g619/BscC004g158/BscC004g100/BscC021g347/BscC009g242/BscC023g399/BscC002g219/Bsc…	99
L5 vs Female adult	Up	Molecular function	GO:0004888	transmembrane signaling receptor activity	110/2169	241/7309	7.42e-08	BscC002g317/BscC021g006/BscC021g248/BscC021g367/BscC002g318/BscC005g801/BscC022g327/BscC020g721/BscC012g682/BscC016g101/BscC007g093/BscC011g595/BscC022g324/BscC006g738/BscC020g605/BscC022g326/BscC020g728/BscC003g645/BscC008g584/BscC017g429/BscC019g310/BscC013g259/BscC016g191/BscC023g026/BscC022g839/BscC001g242/BscC008g610/BscC003g635/BscC007g141/BscC011g346/BscC008g619/BscC004g158/BscC004g100/Bsc…	110
L5 vs Female adult	Up	Molecular function	GO:0005215	transporter activity	215/2169	555/7309	1.23e-06	BscC021g128/BscC023g412/BscC021g366/BscC010g710/BscC001g473/BscC012g682/BscC009g260/BscC006g057/BscC006g184/BscC007g549/BscC007g669/BscC010g023/BscC002g607/BscC023g422/BscC006g185/BscC021g233/BscC021g472/BscC012g577/BscC002g609/BscC011g626/BscC016g230/BscC009g018/BscC007g668/BscC022g158/BscC014g846/BscC011g068/BscC008g452/BscC013g252/BscC011g062/BscC017g157/BscC017g163/BscC017g164/BscC017g162/Bsc…	215
L5 vs Female adult	Up	Molecular function	GO:0022857	transmembrane transporter activity	189/2169	482/7309	2.27e-06	BscC021g128/BscC010g672/BscC002g315/BscC023g412/BscC021g366/BscC006g692/BscC010g710/BscC001g191/BscC006g691/BscC016g183/BscC018g226/BscC018g105/BscC001g473/BscC012g682/BscC005g084/BscC004g728/BscC009g260/BscC002g313/BscC006g184/BscC007g549/BscC007g669/BscC010g023/BscC023g422/BscC013g415/BscC023g026/BscC006g185/BscC021g233/BscC021g472/BscC012g577/BscC002g609/BscC011g626/BscC016g230/BscC007g149/Bsc…	189
L5 vs Female adult	Up	Molecular function	GO:0015075	ion transmembrane transporter activity	140/2169	368/7309	0.000253	BscC021g128/BscC010g672/BscC023g412/BscC021g366/BscC006g692/BscC010g710/BscC001g191/BscC006g691/BscC018g226/BscC018g105/BscC001g473/BscC012g682/BscC005g084/BscC004g728/BscC009g260/BscC006g184/BscC007g549/BscC007g669/BscC010g023/BscC023g422/BscC013g415/BscC023g026/BscC006g185/BscC021g472/BscC012g577/BscC002g609/BscC011g626/BscC007g149/BscC009g018/BscC007g701/BscC022g158/BscC014g846/BscC011g068/Bsc…	140
L5 vs Female adult	Up	Molecular function	GO:0046873	metal ion transmembrane transporter activity	66/2169	156/7309	0.000471	BscC007g736/BscC006g095/BscC007g737/BscC010g672/BscC023g412/BscC021g366/BscC006g692/BscC010g710/BscC023g179/BscC006g691/BscC020g761/BscC007g056/BscC017g180/BscC020g124/BscC018g105/BscC016g382/BscC021g284/BscC002g231/BscC004g766/BscC010g587/BscC004g111/BscC001g163/BscC023g422/BscC020g232/BscC021g472/BscC014g362/BscC011g626/BscC009g018/BscC007g701/BscC022g158/BscC001g847/BscC011g023/BscC014g846/Bsc…	66
L5 vs Female adult	Up	Molecular function	GO:0003700	DNA-binding transcription factor activity	70/2169	168/7309	0.000544	BscC019g191/BscC004g241/BscC020g049/BscC007g459/BscC023g172/BscC002g190/BscC014g458/BscC024g011/BscC022g128/BscC003g649/BscC023g218/BscC010g757/BscC002g357/BscC015g014/BscC006g733/BscC002g674/BscC002g646/BscC004g199/BscC023g021/BscC010g101/BscC017g472/BscC002g128/BscC021g432/BscC020g551/BscC006g020/BscC020g157/BscC021g231/BscC020g754/BscC022g514/BscC021g271/BscC001g122/BscC022g676/BscC016g237/Bsc…	70
L5 vs Female adult	Up	Molecular function	GO:0015318	inorganic molecular entity transmembrane transporter activity	129/2169	342/7309	0.000657	BscC021g128/BscC010g672/BscC023g412/BscC021g366/BscC006g692/BscC010g710/BscC006g691/BscC018g226/BscC018g105/BscC001g473/BscC012g682/BscC005g084/BscC004g728/BscC009g260/BscC006g184/BscC007g549/BscC007g669/BscC010g023/BscC023g422/BscC023g026/BscC006g185/BscC021g472/BscC012g577/BscC002g609/BscC011g626/BscC007g149/BscC009g018/BscC007g701/BscC022g158/BscC014g846/BscC011g068/BscC011g346/BscC024g189/Bsc…	129
L5 vs Female adult	Up	Molecular function	GO:0015385	sodium:proton antiporter activity	6/2169	6/7309	0.00068	BscC010g587/BscC023g179/BscC001g212/BscC008g153/BscC002g231/BscC020g654	6
L5 vs Female adult	Up	Molecular function	GO:0005451	monovalent cation:proton antiporter activity	6/2169	6/7309	0.00068	BscC010g587/BscC023g179/BscC001g212/BscC008g153/BscC002g231/BscC020g654	6
L5 vs Female adult	Up	Molecular function	GO:0051139	metal ion:proton antiporter activity	6/2169	6/7309	0.00068	BscC010g587/BscC023g179/BscC001g212/BscC008g153/BscC002g231/BscC020g654	6
L5 vs Female adult	Up	Molecular function	GO:0008324	cation transmembrane transporter activity	93/2169	240/7309	0.00138	BscC007g736/BscC006g095/BscC007g737/BscC010g672/BscC023g412/BscC021g366/BscC006g692/BscC010g710/BscC023g179/BscC001g191/BscC006g691/BscC020g761/BscC007g056/BscC017g180/BscC020g124/BscC018g226/BscC018g105/BscC003g440/BscC016g382/BscC021g284/BscC019g118/BscC004g728/BscC002g231/BscC004g766/BscC010g587/BscC006g184/BscC004g111/BscC001g163/BscC023g422/BscC013g415/BscC006g185/BscC020g232/BscC021g472/Bsc…	93
L5 vs Female adult	Up	Molecular function	GO:0015491	cation:cation antiporter activity	8/2169	10/7309	0.00146	BscC010g587/BscC023g179/BscC001g212/BscC008g153/BscC002g231/BscC021g472/BscC009g094/BscC020g654	8
L5 vs Female adult	Up	Molecular function	GO:0140110	transcription regulator activity	74/2169	188/7309	0.00254	BscC019g191/BscC004g241/BscC020g049/BscC007g459/BscC023g172/BscC002g190/BscC014g458/BscC024g011/BscC022g128/BscC003g649/BscC023g218/BscC010g757/BscC002g357/BscC015g014/BscC006g733/BscC002g674/BscC002g646/BscC004g199/BscC023g021/BscC010g101/BscC017g472/BscC002g128/BscC021g432/BscC020g551/BscC006g020/BscC020g157/BscC021g231/BscC020g754/BscC022g514/BscC021g271/BscC001g122/BscC018g030/BscC022g676/Bsc…	74
L5 vs Female adult	Up	Molecular function	GO:0043565	sequence-specific DNA binding	79/2169	203/7309	0.00267	BscC023g530/BscC004g681/BscC015g019/BscC010g236/BscC009g100/BscC020g049/BscC021g081/BscC007g459/BscC023g172/BscC002g190/BscC014g458/BscC024g011/BscC022g128/BscC003g649/BscC023g218/BscC023g458/BscC023g216/BscC010g757/BscC002g357/BscC015g014/BscC002g674/BscC002g646/BscC017g353/BscC020g194/BscC023g021/BscC015g125/BscC010g101/BscC017g472/BscC002g128/BscC002g205/BscC021g432/BscC020g551/BscC006g020/Bsc…	79
L5 vs Female adult	Up	Molecular function	GO:0005216	ion channel activity	86/2169	225/7309	0.00324	BscC007g736/BscC021g128/BscC006g095/BscC007g737/BscC023g412/BscC021g366/BscC006g692/BscC010g710/BscC006g691/BscC020g761/BscC007g056/BscC017g180/BscC020g124/BscC012g643/BscC020g245/BscC016g382/BscC021g284/BscC016g384/BscC001g473/BscC016g143/BscC012g682/BscC020g528/BscC009g260/BscC007g549/BscC007g669/BscC004g111/BscC001g163/BscC023g422/BscC023g026/BscC020g232/BscC012g577/BscC002g609/BscC007g149/Bsc…	86
L5 vs Female adult	Up	Molecular function	GO:0022803	passive transmembrane transporter activity	86/2169	225/7309	0.00324	BscC007g736/BscC021g128/BscC006g095/BscC007g737/BscC023g412/BscC021g366/BscC006g692/BscC010g710/BscC006g691/BscC020g761/BscC007g056/BscC017g180/BscC020g124/BscC012g643/BscC020g245/BscC016g382/BscC021g284/BscC016g384/BscC001g473/BscC016g143/BscC012g682/BscC020g528/BscC009g260/BscC007g549/BscC007g669/BscC004g111/BscC001g163/BscC023g422/BscC023g026/BscC020g232/BscC012g577/BscC002g609/BscC007g149/Bsc…	86
L5 vs Female adult	Up	Molecular function	GO:0015267	channel activity	86/2169	225/7309	0.00324	BscC007g736/BscC021g128/BscC006g095/BscC007g737/BscC023g412/BscC021g366/BscC006g692/BscC010g710/BscC006g691/BscC020g761/BscC007g056/BscC017g180/BscC020g124/BscC012g643/BscC020g245/BscC016g382/BscC021g284/BscC016g384/BscC001g473/BscC016g143/BscC012g682/BscC020g528/BscC009g260/BscC007g549/BscC007g669/BscC004g111/BscC001g163/BscC023g422/BscC023g026/BscC020g232/BscC012g577/BscC002g609/BscC007g149/Bsc…	86
L5 vs Female adult	Up	Molecular function	GO:0015297	antiporter activity	10/2169	15/7309	0.00331	BscC009g323/BscC010g587/BscC023g179/BscC001g212/BscC008g153/BscC002g231/BscC021g472/BscC009g094/BscC020g654/BscC009g318	10
L5 vs Female adult	Up	Molecular function	GO:0015298	solute:cation antiporter activity	10/2169	15/7309	0.00331	BscC009g323/BscC010g587/BscC023g179/BscC001g212/BscC008g153/BscC002g231/BscC021g472/BscC009g094/BscC020g654/BscC009g318	10
L5 vs Female adult	Up	Molecular function	GO:0008061	chitin binding	16/2169	29/7309	0.00358	BscC012g097/BscC012g041/BscC012g096/BscC010g641/BscC012g095/BscC012g094/BscC003g150/BscC020g652/BscC012g067/BscC010g681/BscC010g240/BscC022g024/BscC012g217/BscC002g111/BscC013g125/BscC021g307	16
L5 vs Female adult	Up	Molecular function	GO:0015299	solute:proton antiporter activity	8/2169	11/7309	0.00395	BscC009g323/BscC010g587/BscC023g179/BscC001g212/BscC008g153/BscC002g231/BscC020g654/BscC009g318	8
L5 vs Female adult	Up	Molecular function	GO:0005515	protein binding	635/2169	1983/7309	0.00414	BscC017g141/BscC023g531/BscC005g800/BscC001g593/BscC014g613/BscC022g841/BscC016g104/BscC014g858/BscC014g737/BscC008g465/BscC016g106/BscC009g381/BscC006g731/BscC009g382/BscC002g279/BscC007g307/BscC009g014/BscC022g837/BscC003g196/BscC022g838/BscC024g109/BscC007g668/BscC022g835/BscC007g425/BscC011g067/BscC014g846/BscC018g075/BscC006g747/BscC024g101/BscC008g331/BscC014g603/BscC002g281/BscC002g042/Bsc…	635
L5 vs Female adult	Up	Molecular function	GO:0022836	gated channel activity	56/2169	141/7309	0.00642	BscC007g736/BscC021g128/BscC006g095/BscC007g737/BscC021g366/BscC010g710/BscC020g761/BscC007g056/BscC012g643/BscC020g245/BscC016g384/BscC001g473/BscC016g143/BscC012g682/BscC020g528/BscC009g260/BscC007g549/BscC007g669/BscC023g422/BscC023g026/BscC012g577/BscC002g609/BscC007g149/BscC003g277/BscC009g018/BscC011g023/BscC011g068/BscC011g346/BscC008g011/BscC015g242/BscC009g520/BscC017g163/BscC017g164/Bsc…	56
L5 vs Female adult	Up	Molecular function	GO:0022890	inorganic cation transmembrane transporter activity	82/2169	219/7309	0.0074	BscC007g736/BscC006g095/BscC007g737/BscC010g672/BscC023g412/BscC021g366/BscC006g692/BscC010g710/BscC023g179/BscC006g691/BscC020g761/BscC007g056/BscC017g180/BscC020g124/BscC018g226/BscC018g105/BscC003g440/BscC016g382/BscC021g284/BscC004g728/BscC002g231/BscC004g766/BscC010g587/BscC006g184/BscC004g111/BscC001g163/BscC023g422/BscC006g185/BscC020g232/BscC021g472/BscC014g362/BscC011g626/BscC009g018/Bsc…	82
L5 vs Female adult	Up	Molecular function	GO:0005267	potassium channel activity	31/2169	71/7309	0.00832	BscC007g736/BscC009g520/BscC006g095/BscC007g737/BscC020g761/BscC007g056/BscC016g382/BscC007g113/BscC021g284/BscC008g204/BscC016g401/BscC007g592/BscC002g254/BscC002g493/BscC003g091/BscC019g086/BscC023g422/BscC020g232/BscC003g097/BscC003g692/BscC021g051/BscC009g018/BscC007g701/BscC022g736/BscC014g781/BscC018g213/BscC011g023/BscC013g431/BscC019g286/BscC006g167/BscC014g828	31
L5 vs Female adult	Up	Molecular function	GO:0017048	Rho GTPase binding	16/2169	31/7309	0.0084	BscC023g396/BscC017g491/BscC010g019/BscC006g186/BscC021g055/BscC001g165/BscC022g314/BscC011g113/BscC024g198/BscC008g169/BscC022g253/BscC007g495/BscC022g256/BscC022g140/BscC022g041/BscC002g588	16
L5 vs Female adult	Up	Molecular function	GO:0015077	monovalent inorganic cation transmembrane transporter activity	61/2169	158/7309	0.00936	BscC007g736/BscC006g095/BscC007g737/BscC023g412/BscC006g692/BscC023g179/BscC006g691/BscC020g761/BscC007g056/BscC020g124/BscC018g226/BscC003g440/BscC016g382/BscC021g284/BscC004g728/BscC002g231/BscC004g766/BscC010g587/BscC006g184/BscC023g422/BscC006g185/BscC020g232/BscC021g472/BscC009g018/BscC007g701/BscC001g167/BscC011g023/BscC024g024/BscC002g083/BscC009g094/BscC009g323/BscC009g520/BscC001g212/Bsc…	61
L5 vs Female adult	Up	Molecular function	GO:0005261	cation channel activity	51/2169	129/7309	0.00998	BscC007g736/BscC006g095/BscC007g737/BscC023g412/BscC021g366/BscC006g692/BscC010g710/BscC006g691/BscC020g761/BscC007g056/BscC017g180/BscC020g124/BscC016g382/BscC021g284/BscC004g111/BscC001g163/BscC023g422/BscC020g232/BscC009g018/BscC007g701/BscC011g023/BscC014g846/BscC008g011/BscC015g242/BscC009g520/BscC021g463/BscC007g113/BscC012g509/BscC008g204/BscC022g028/BscC007g150/BscC016g401/BscC007g592/Bsc…	51
L5 vs Female adult	Up	Molecular function	GO:0015079	potassium ion transmembrane transporter activity	31/2169	72/7309	0.0105	BscC007g736/BscC009g520/BscC006g095/BscC007g737/BscC020g761/BscC007g056/BscC016g382/BscC007g113/BscC021g284/BscC008g204/BscC016g401/BscC007g592/BscC002g254/BscC002g493/BscC003g091/BscC019g086/BscC023g422/BscC020g232/BscC003g097/BscC003g692/BscC021g051/BscC009g018/BscC007g701/BscC022g736/BscC014g781/BscC018g213/BscC011g023/BscC013g431/BscC019g286/BscC006g167/BscC014g828	31
L5 vs Female adult	Up	Molecular function	GO:0005088	Ras guanyl-nucleotide exchange factor activity	14/2169	27/7309	0.0128	BscC023g396/BscC017g491/BscC010g019/BscC006g186/BscC021g055/BscC001g165/BscC022g314/BscC024g198/BscC008g169/BscC022g253/BscC007g495/BscC022g256/BscC022g041/BscC002g588	14
L5 vs Female adult	Up	Molecular function	GO:0005089	Rho guanyl-nucleotide exchange factor activity	14/2169	27/7309	0.0128	BscC023g396/BscC017g491/BscC010g019/BscC006g186/BscC021g055/BscC001g165/BscC022g314/BscC024g198/BscC008g169/BscC022g253/BscC007g495/BscC022g256/BscC022g041/BscC002g588	14
L5 vs Female adult	Up	Molecular function	GO:0016798	hydrolase activity, acting on glycosyl bonds	38/2169	93/7309	0.0135	BscC001g273/BscC022g809/BscC009g321/BscC014g132/BscC003g341/BscC022g807/BscC018g228/BscC020g247/BscC012g343/BscC003g222/BscC012g660/BscC003g225/BscC008g645/BscC024g174/BscC003g226/BscC003g227/BscC018g120/BscC014g654/BscC003g406/BscC002g030/BscC012g503/BscC009g580/BscC019g210/BscC002g013/BscC009g553/BscC004g131/BscC017g052/BscC006g483/BscC007g642/BscC009g316/BscC009g579/BscC029g003/BscC005g698/Bsc…	38
L5 vs Female adult	Up	Molecular function	GO:0004181	metallocarboxypeptidase activity	9/2169	15/7309	0.0141	BscC023g032/BscC023g033/BscC010g045/BscC021g235/BscC007g692/BscC016g370/BscC021g509/BscC023g075/BscC020g019	9
L5 vs Female adult	Up	Molecular function	GO:0022853	active ion transmembrane transporter activity	20/2169	43/7309	0.0143	BscC009g323/BscC010g587/BscC006g184/BscC010g023/BscC023g179/BscC006g185/BscC001g212/BscC008g153/BscC021g472/BscC018g226/BscC020g654/BscC020g414/BscC009g318/BscC024g024/BscC024g189/BscC004g728/BscC002g083/BscC002g231/BscC009g094/BscC004g766	20
L5 vs Female adult	Up	Molecular function	GO:0022804	active transmembrane transporter activity	41/2169	102/7309	0.0144	BscC009g323/BscC023g179/BscC001g212/BscC008g560/BscC016g183/BscC018g226/BscC018g204/BscC020g548/BscC005g104/BscC014g755/BscC004g728/BscC002g231/BscC004g766/BscC010g587/BscC006g184/BscC013g516/BscC010g023/BscC023g347/BscC005g718/BscC006g185/BscC008g153/BscC021g472/BscC020g654/BscC016g230/BscC020g414/BscC018g277/BscC009g318/BscC014g801/BscC022g753/BscC024g264/BscC007g163/BscC024g024/BscC024g189/Bsc…	41
L5 vs Female adult	Up	Molecular function	GO:0022843	voltage-gated cation channel activity	15/2169	30/7309	0.0151	BscC007g736/BscC006g095/BscC007g737/BscC021g366/BscC010g710/BscC023g422/BscC020g761/BscC007g056/BscC003g692/BscC009g018/BscC022g736/BscC014g781/BscC011g023/BscC008g204/BscC014g828	15
L5 vs Female adult	Up	Molecular function	GO:0004553	hydrolase activity, hydrolyzing O-glycosyl compounds	35/2169	85/7309	0.0152	BscC001g273/BscC022g809/BscC009g321/BscC003g341/BscC022g807/BscC018g228/BscC020g247/BscC012g343/BscC003g222/BscC003g225/BscC008g645/BscC024g174/BscC003g226/BscC003g227/BscC018g120/BscC014g654/BscC003g406/BscC002g030/BscC012g503/BscC009g580/BscC019g210/BscC002g013/BscC009g553/BscC004g131/BscC006g483/BscC007g642/BscC009g316/BscC009g579/BscC029g003/BscC005g698/BscC005g573/BscC006g445/BscC010g704/Bsc…	35
L5 vs Female adult	Up	Molecular function	GO:0005249	voltage-gated potassium channel activity	13/2169	25/7309	0.0158	BscC007g736/BscC006g095/BscC007g737/BscC023g422/BscC020g761/BscC007g056/BscC003g692/BscC009g018/BscC022g736/BscC014g781/BscC011g023/BscC008g204/BscC014g828	13
L5 vs Female adult	Up	Molecular function	GO:0034061	DNA polymerase activity	8/2169	13/7309	0.0169	BscC014g757/BscC003g215/BscC014g758/BscC014g803/BscC001g047/BscC015g153/BscC001g830/BscC012g189	8
L5 vs Female adult	Up	Molecular function	GO:0003887	DNA-directed DNA polymerase activity	8/2169	13/7309	0.0169	BscC014g757/BscC003g215/BscC014g758/BscC014g803/BscC001g047/BscC015g153/BscC001g830/BscC012g189	8
L5 vs Female adult	Up	Molecular function	GO:0016747	transferase activity, transferring acyl groups other than amino-acyl groups	32/2169	78/7309	0.0208	BscC009g343/BscC007g353/BscC001g054/BscC010g252/BscC006g190/BscC024g012/BscC004g806/BscC008g001/BscC022g443/BscC002g056/BscC002g010/BscC004g008/BscC002g554/BscC008g108/BscC017g198/BscC004g651/BscC007g504/BscC006g760/BscC021g111/BscC016g192/BscC007g463/BscC008g293/BscC011g428/BscC018g210/BscC005g479/BscC007g602/BscC020g735/BscC007g086/BscC008g572/BscC002g540/BscC024g160/BscC013g275	32
L5 vs Female adult	Up	Molecular function	GO:0003677	DNA binding	159/2169	469/7309	0.0227	BscC023g530/BscC021g404/BscC004g681/BscC015g019/BscC009g309/BscC014g055/BscC011g239/BscC020g049/BscC012g683/BscC021g081/BscC012g560/BscC014g458/BscC008g463/BscC014g615/BscC003g649/BscC013g126/BscC015g014/BscC006g733/BscC002g398/BscC002g674/BscC023g021/BscC015g125/BscC004g671/BscC002g205/BscC010g545/BscC020g551/BscC020g157/BscC011g627/BscC020g434/BscC003g198/BscC016g196/BscC020g039/BscC001g122/Bsc…	159
L5 vs Female adult	Up	Molecular function	GO:0015291	secondary active transmembrane transporter activity	23/2169	53/7309	0.0231	BscC009g323/BscC010g587/BscC006g184/BscC010g023/BscC023g179/BscC005g718/BscC006g185/BscC001g212/BscC008g153/BscC021g472/BscC018g226/BscC020g654/BscC020g414/BscC009g318/BscC020g548/BscC024g024/BscC024g189/BscC004g728/BscC011g303/BscC002g231/BscC009g094/BscC004g766/BscC006g644	23
L5 vs Female adult	Up	Molecular function	GO:0031267	small GTPase binding	19/2169	42/7309	0.0232	BscC015g347/BscC023g396/BscC017g491/BscC010g019/BscC006g186/BscC021g055/BscC025g004/BscC001g165/BscC009g329/BscC022g314/BscC011g113/BscC024g198/BscC008g169/BscC022g253/BscC007g495/BscC022g256/BscC022g140/BscC022g041/BscC002g588	19
L5 vs Female adult	Up	Molecular function	GO:0017016	Ras GTPase binding	19/2169	42/7309	0.0232	BscC015g347/BscC023g396/BscC017g491/BscC010g019/BscC006g186/BscC021g055/BscC025g004/BscC001g165/BscC009g329/BscC022g314/BscC011g113/BscC024g198/BscC008g169/BscC022g253/BscC007g495/BscC022g256/BscC022g140/BscC022g041/BscC002g588	19
L5 vs Female adult	Up	Molecular function	GO:0004527	exonuclease activity	9/2169	16/7309	0.0238	BscC090g001/BscC021g203/BscC013g124/BscC001g047/BscC015g153/BscC017g226/BscC017g259/BscC001g830/BscC007g523	9
L5 vs Female adult	Up	Molecular function	GO:0004559	alpha-mannosidase activity	9/2169	16/7309	0.0238	BscC008g645/BscC024g174/BscC004g131/BscC002g030/BscC006g445/BscC010g704/BscC009g580/BscC012g343/BscC009g579	9
L5 vs Female adult	Up	Molecular function	GO:0019904	protein domain specific binding	6/2169	9/7309	0.0239	BscC006g271/BscC022g435/BscC003g657/BscC007g075/BscC010g118/BscC027g009	6
L5 vs Female adult	Up	Molecular function	GO:0016746	transferase activity, transferring acyl groups	46/2169	120/7309	0.025	BscC009g121/BscC013g108/BscC009g343/BscC007g353/BscC014g492/BscC001g054/BscC010g252/BscC006g190/BscC009g405/BscC011g430/BscC003g589/BscC020g429/BscC006g616/BscC024g012/BscC004g806/BscC008g001/BscC022g443/BscC002g056/BscC019g396/BscC002g010/BscC004g008/BscC002g554/BscC008g108/BscC017g198/BscC004g651/BscC007g504/BscC006g760/BscC009g132/BscC021g111/BscC016g192/BscC007g463/BscC008g293/BscC011g428/Bsc…	46
L5 vs Female adult	Up	Molecular function	GO:0008484	sulfuric ester hydrolase activity	3/2169	3/7309	0.0261	BscC006g182/BscC011g147/BscC015g100	3
L5 vs Female adult	Up	Molecular function	GO:0008519	ammonium transmembrane transporter activity	3/2169	3/7309	0.0261	BscC013g415/BscC009g086/BscC020g136	3
L5 vs Female adult	Up	Molecular function	GO:0005452	inorganic anion exchanger activity	3/2169	3/7309	0.0261	BscC010g023/BscC024g189/BscC020g414	3
L5 vs Female adult	Up	Molecular function	GO:0004890	GABA-A receptor activity	3/2169	3/7309	0.0261	BscC012g622/BscC012g643/BscC003g277	3
L5 vs Female adult	Up	Molecular function	GO:0016286	small conductance calcium-activated potassium channel activity	3/2169	3/7309	0.0261	BscC009g520/BscC002g254/BscC007g113	3
L5 vs Female adult	Up	Molecular function	GO:0008270	zinc ion binding	165/2169	490/7309	0.0263	BscC010g673/BscC015g019/BscC020g049/BscC020g600/BscC005g369/BscC001g871/BscC008g469/BscC015g014/BscC002g674/BscC010g664/BscC006g062/BscC006g183/BscC010g663/BscC001g360/BscC021g115/BscC023g021/BscC004g671/BscC017g392/BscC009g253/BscC003g071/BscC021g235/BscC028g009/BscC019g260/BscC009g255/BscC006g461/BscC009g254/BscC020g157/BscC012g214/BscC020g556/BscC001g122/BscC011g066/BscC016g237/BscC022g436/Bsc…	165
L5 vs Female adult	Up	Molecular function	GO:0005244	voltage-gated ion channel activity	18/2169	40/7309	0.0284	BscC007g736/BscC006g095/BscC007g737/BscC021g366/BscC010g710/BscC023g422/BscC020g761/BscC007g056/BscC020g245/BscC003g692/BscC016g384/BscC009g018/BscC022g736/BscC014g781/BscC011g023/BscC008g204/BscC013g148/BscC014g828	18
L5 vs Female adult	Up	Molecular function	GO:0022832	voltage-gated channel activity	18/2169	40/7309	0.0284	BscC007g736/BscC006g095/BscC007g737/BscC021g366/BscC010g710/BscC023g422/BscC020g761/BscC007g056/BscC020g245/BscC003g692/BscC016g384/BscC009g018/BscC022g736/BscC014g781/BscC011g023/BscC008g204/BscC013g148/BscC014g828	18
L5 vs Female adult	Up	Molecular function	GO:0008408	3'-5' exonuclease activity	8/2169	14/7309	0.0294	BscC090g001/BscC021g203/BscC013g124/BscC001g047/BscC015g153/BscC017g259/BscC001g830/BscC007g523	8
L5 vs Female adult	Up	Molecular function	GO:0004867	serine-type endopeptidase inhibitor activity	15/2169	32/7309	0.0295	BscC002g636/BscC007g418/BscC009g572/BscC009g582/BscC019g384/BscC016g083/BscC021g384/BscC016g084/BscC009g559/BscC007g700/BscC022g259/BscC003g689/BscC011g049/BscC019g136/BscC006g732	15
L5 vs Female adult	Up	Molecular function	GO:0008374	O-acyltransferase activity	4/2169	5/7309	0.0295	BscC007g086/BscC021g111/BscC007g463/BscC002g554	4
L5 vs Female adult	Up	Molecular function	GO:0016861	intramolecular oxidoreductase activity, interconverting aldoses and ketoses	4/2169	5/7309	0.0295	BscC004g300/BscC010g664/BscC001g706/BscC019g260	4
L5 vs Female adult	Up	Molecular function	GO:0016917	GABA receptor activity	4/2169	5/7309	0.0295	BscC020g094/BscC012g622/BscC012g643/BscC003g277	4
L5 vs Female adult	Up	Molecular function	GO:0015081	sodium ion transmembrane transporter activity	19/2169	43/7309	0.0303	BscC010g587/BscC023g412/BscC006g692/BscC023g179/BscC006g691/BscC013g316/BscC001g212/BscC008g153/BscC021g472/BscC020g124/BscC020g654/BscC022g658/BscC008g678/BscC022g028/BscC007g150/BscC024g024/BscC002g231/BscC009g094/BscC004g766	19
L5 vs Female adult	Up	Molecular function	GO:0005085	guanyl-nucleotide exchange factor activity	20/2169	46/7309	0.0321	BscC017g141/BscC023g396/BscC017g491/BscC010g019/BscC006g186/BscC021g055/BscC005g158/BscC001g165/BscC022g314/BscC024g198/BscC008g169/BscC022g253/BscC015g292/BscC007g495/BscC008g484/BscC022g256/BscC022g041/BscC002g588/BscC006g579/BscC006g447	20
L5 vs Female adult	Up	Molecular function	GO:0015923	mannosidase activity	9/2169	17/7309	0.0375	BscC008g645/BscC024g174/BscC004g131/BscC002g030/BscC006g445/BscC010g704/BscC009g580/BscC012g343/BscC009g579	9
L5 vs Female adult	Up	Molecular function	GO:0030246	carbohydrate binding	25/2169	61/7309	0.0386	BscC022g809/BscC003g341/BscC022g807/BscC012g343/BscC003g222/BscC022g505/BscC003g225/BscC008g645/BscC003g226/BscC003g227/BscC004g808/BscC014g776/BscC006g059/BscC019g110/BscC009g580/BscC004g700/BscC023g522/BscC004g131/BscC005g817/BscC006g483/BscC029g003/BscC016g473/BscC007g106/BscC014g823/BscC019g005	25
L5 vs Female adult	Up	Molecular function	GO:0051020	GTPase binding	25/2169	61/7309	0.0386	BscC017g141/BscC023g396/BscC010g019/BscC025g004/BscC009g329/BscC011g113/BscC024g198/BscC008g169/BscC015g292/BscC007g495/BscC008g484/BscC022g140/BscC022g041/BscC006g579/BscC015g347/BscC017g491/BscC006g186/BscC021g055/BscC005g158/BscC001g165/BscC022g314/BscC022g253/BscC022g256/BscC002g588/BscC006g447	25
L5 vs Female adult	Up	Molecular function	GO:0008237	metallopeptidase activity	45/2169	120/7309	0.0387	BscC002g635/BscC023g032/BscC009g127/BscC023g033/BscC004g087/BscC015g218/BscC004g062/BscC020g563/BscC016g381/BscC014g076/BscC021g083/BscC023g075/BscC003g147/BscC011g132/BscC016g400/BscC024g037/BscC005g360/BscC007g692/BscC013g421/BscC021g509/BscC002g252/BscC024g073/BscC017g102/BscC002g355/BscC019g379/BscC006g062/BscC020g073/BscC010g045/BscC021g014/BscC009g253/BscC010g008/BscC006g660/BscC021g235/Bsc…	45
L5 vs Female adult	Up	Molecular function	GO:0004518	nuclease activity	19/2169	44/7309	0.0389	BscC009g424/BscC017g482/BscC021g203/BscC019g062/BscC001g047/BscC011g627/BscC001g830/BscC007g523/BscC021g062/BscC012g560/BscC001g826/BscC090g001/BscC008g463/BscC016g119/BscC001g527/BscC013g124/BscC015g153/BscC017g226/BscC017g259	19
L5 vs Female adult	Up	Molecular function	GO:0061134	peptidase regulator activity	21/2169	50/7309	0.0423	BscC002g636/BscC023g266/BscC007g418/BscC009g572/BscC009g582/BscC019g384/BscC009g101/BscC016g083/BscC021g384/BscC016g084/BscC022g508/BscC009g559/BscC007g700/BscC022g259/BscC003g689/BscC011g049/BscC002g160/BscC009g381/BscC009g382/BscC019g136/BscC006g732	21
L5 vs Female adult	Up	Molecular function	GO:0030414	peptidase inhibitor activity	21/2169	50/7309	0.0423	BscC002g636/BscC023g266/BscC007g418/BscC009g572/BscC009g582/BscC019g384/BscC009g101/BscC016g083/BscC021g384/BscC016g084/BscC022g508/BscC009g559/BscC007g700/BscC022g259/BscC003g689/BscC011g049/BscC002g160/BscC009g381/BscC009g382/BscC019g136/BscC006g732	21
L5 vs Female adult	Up	Molecular function	GO:0004180	carboxypeptidase activity	10/2169	20/7309	0.0445	BscC023g032/BscC023g033/BscC010g045/BscC021g235/BscC007g692/BscC016g370/BscC016g361/BscC021g509/BscC023g075/BscC020g019	10
L5 vs Female adult	Up	Molecular function	GO:0004197	cysteine-type endopeptidase activity	6/2169	10/7309	0.0449	BscC007g769/BscC016g147/BscC011g066/BscC002g271/BscC006g471/BscC004g138	6
Adult vs Egg	Down	Biological process	GO:0043604	amide biosynthetic process	99/1376	211/4634	5.01e-08	BscC009g267/BscC001g073/BscC004g561/BscC001g870/BscC003g007/BscC018g340/BscC024g297/BscC006g577/BscC017g425/BscC015g011/BscC011g592/BscC021g513/BscC021g116/BscC013g017/BscC001g080/BscC008g174/BscC008g170/BscC012g055/BscC001g365/BscC027g043/BscC001g406/BscC014g608/BscC002g164/BscC015g363/BscC010g211/BscC021g223/BscC013g469/BscC010g612/BscC001g135/BscC010g572/BscC012g023/BscC011g376/BscC022g144/Bsc…	99
Adult vs Egg	Down	Biological process	GO:0043603	cellular amide metabolic process	107/1376	237/4634	1.74e-07	BscC009g267/BscC001g073/BscC004g561/BscC001g870/BscC003g007/BscC018g340/BscC024g297/BscC006g577/BscC017g425/BscC015g011/BscC013g089/BscC011g592/BscC021g513/BscC021g116/BscC013g017/BscC001g080/BscC008g174/BscC008g170/BscC012g055/BscC001g365/BscC027g043/BscC001g406/BscC014g608/BscC002g164/BscC015g363/BscC010g211/BscC021g223/BscC013g469/BscC006g550/BscC010g612/BscC001g135/BscC010g572/BscC012g023/Bsc…	107
Adult vs Egg	Down	Biological process	GO:0006412	translation	90/1376	194/4634	3.96e-07	BscC009g267/BscC001g073/BscC004g561/BscC017g181/BscC021g441/BscC003g162/BscC020g489/BscC012g123/BscC006g092/BscC001g870/BscC011g397/BscC003g007/BscC018g340/BscC024g297/BscC003g568/BscC001g799/BscC006g577/BscC022g481/BscC017g425/BscC015g011/BscC011g592/BscC010g741/BscC021g513/BscC021g116/BscC010g463/BscC010g349/BscC013g017/BscC001g080/BscC021g433/BscC006g384/BscC009g056/BscC004g193/BscC008g174/Bsc…	90
Adult vs Egg	Down	Biological process	GO:0043043	peptide biosynthetic process	91/1376	197/4634	4.33e-07	BscC009g267/BscC001g073/BscC004g561/BscC017g181/BscC021g441/BscC003g162/BscC020g489/BscC012g123/BscC006g092/BscC001g870/BscC011g397/BscC003g007/BscC018g340/BscC024g297/BscC003g568/BscC001g799/BscC006g577/BscC022g481/BscC017g425/BscC015g011/BscC011g592/BscC010g741/BscC021g513/BscC021g116/BscC010g463/BscC010g349/BscC013g017/BscC001g080/BscC021g433/BscC006g384/BscC009g056/BscC004g193/BscC008g174/Bsc…	91
Adult vs Egg	Down	Biological process	GO:0006518	peptide metabolic process	96/1376	214/4634	1.1e-06	BscC009g267/BscC001g073/BscC004g561/BscC017g181/BscC021g441/BscC003g162/BscC020g489/BscC012g123/BscC006g092/BscC001g870/BscC011g397/BscC003g007/BscC018g340/BscC024g297/BscC003g568/BscC001g799/BscC006g577/BscC019g079/BscC022g481/BscC017g425/BscC015g011/BscC011g592/BscC010g741/BscC021g513/BscC021g116/BscC010g463/BscC010g349/BscC013g017/BscC001g080/BscC021g433/BscC006g384/BscC009g056/BscC004g193/Bsc…	96
Adult vs Egg	Down	Biological process	GO:1901566	organonitrogen compound biosynthetic process	138/1376	358/4634	0.000116	BscC009g267/BscC001g073/BscC015g137/BscC004g561/BscC010g712/BscC021g483/BscC001g870/BscC003g007/BscC018g340/BscC024g297/BscC018g181/BscC006g577/BscC017g425/BscC015g011/BscC021g405/BscC011g592/BscC021g513/BscC006g182/BscC021g116/BscC006g221/BscC013g017/BscC010g667/BscC001g080/BscC008g174/BscC008g170/BscC012g055/BscC001g365/BscC027g043/BscC001g406/BscC001g802/BscC002g045/BscC014g608/BscC002g164/Bsc…	138
Adult vs Egg	Down	Biological process	GO:0005975	carbohydrate metabolic process	76/1376	179/4634	0.000145	BscC022g809/BscC020g246/BscC022g807/BscC018g228/BscC020g247/BscC055g001/BscC016g068/BscC013g280/BscC003g406/BscC008g585/BscC011g117/BscC013g322/BscC002g232/BscC015g333/BscC012g091/BscC019g260/BscC005g315/BscC014g681/BscC022g679/BscC009g579/BscC001g485/BscC023g260/BscC018g158/BscC001g806/BscC008g532/BscC003g513/BscC011g544/BscC010g190/BscC017g237/BscC005g070/BscC013g494/BscC013g295/BscC015g165/Bsc…	76
Adult vs Egg	Down	Biological process	GO:1902600	proton transmembrane transport	16/1376	28/4634	0.0022	BscC013g506/BscC017g295/BscC004g296/BscC006g152/BscC003g052/BscC003g440/BscC022g008/BscC016g133/BscC001g167/BscC022g246/BscC020g518/BscC003g439/BscC005g094/BscC022g244/BscC001g812/BscC022g371	16
Adult vs Egg	Down	Biological process	GO:0032012	regulation of ARF protein signal transduction	5/1376	5/4634	0.0023	BscC020g060/BscC022g664/BscC014g732/BscC001g263/BscC006g579	5
Adult vs Egg	Down	Biological process	GO:0046839	phospholipid dephosphorylation	6/1376	7/4634	0.00355	BscC022g005/BscC022g651/BscC012g567/BscC021g196/BscC011g151/BscC020g669	6
Adult vs Egg	Down	Biological process	GO:0046856	phosphatidylinositol dephosphorylation	6/1376	7/4634	0.00355	BscC022g005/BscC022g651/BscC012g567/BscC021g196/BscC011g151/BscC020g669	6
Adult vs Egg	Down	Biological process	GO:0043038	amino acid activation	18/1376	34/4634	0.0037	BscC010g741/BscC010g211/BscC021g027/BscC021g116/BscC004g770/BscC002g615/BscC017g181/BscC004g193/BscC006g092/BscC007g524/BscC022g235/BscC022g236/BscC003g007/BscC022g144/BscC007g481/BscC022g750/BscC015g011/BscC021g417	18
Adult vs Egg	Down	Biological process	GO:0043039	tRNA aminoacylation	18/1376	34/4634	0.0037	BscC010g741/BscC010g211/BscC021g027/BscC021g116/BscC004g770/BscC002g615/BscC017g181/BscC004g193/BscC006g092/BscC007g524/BscC022g235/BscC022g236/BscC003g007/BscC022g144/BscC007g481/BscC022g750/BscC015g011/BscC021g417	18
Adult vs Egg	Down	Biological process	GO:1901564	organonitrogen compound metabolic process	452/1376	1400/4634	0.00627	BscC009g267/BscC009g385/BscC023g533/BscC009g384/BscC022g728/BscC007g413/BscC016g343/BscC008g106/BscC008g225/BscC016g225/BscC016g347/BscC022g843/BscC002g271/BscC018g181/BscC002g152/BscC009g135/BscC009g017/BscC008g570/BscC001g248/BscC024g108/BscC001g485/BscC001g365/BscC006g629/BscC008g456/BscC014g847/BscC024g222/BscC002g045/BscC014g608/BscC002g164/BscC006g744/BscC017g160/BscC001g135/BscC022g705/Bsc…	452
Adult vs Egg	Down	Biological process	GO:0006418	tRNA aminoacylation for protein translation	17/1376	33/4634	0.00681	BscC010g741/BscC010g211/BscC021g027/BscC021g116/BscC004g770/BscC017g181/BscC004g193/BscC006g092/BscC007g524/BscC022g235/BscC022g236/BscC003g007/BscC022g144/BscC007g481/BscC022g750/BscC015g011/BscC021g417	17
Adult vs Egg	Down	Biological process	GO:0009084	glutamine family amino acid biosynthetic process	6/1376	8/4634	0.0106	BscC022g346/BscC010g712/BscC008g233/BscC020g521/BscC020g126/BscC004g656	6
Adult vs Egg	Down	Biological process	GO:0019752	carboxylic acid metabolic process	65/1376	171/4634	0.0107	BscC021g206/BscC023g054/BscC023g330/BscC010g712/BscC017g181/BscC021g442/BscC011g559/BscC020g521/BscC020g126/BscC006g092/BscC003g007/BscC016g225/BscC011g555/BscC015g011/BscC015g333/BscC010g741/BscC021g116/BscC021g314/BscC021g356/BscC004g193/BscC012g017/BscC008g250/BscC020g433/BscC022g679/BscC001g485/BscC006g629/BscC022g235/BscC022g236/BscC005g197/BscC022g750/BscC015g165/BscC021g318/BscC006g074/Bsc…	65
Adult vs Egg	Down	Biological process	GO:0043436	oxoacid metabolic process	65/1376	172/4634	0.0124	BscC021g206/BscC023g054/BscC023g330/BscC010g712/BscC017g181/BscC021g442/BscC011g559/BscC020g521/BscC020g126/BscC006g092/BscC003g007/BscC016g225/BscC011g555/BscC015g011/BscC015g333/BscC010g741/BscC021g116/BscC021g314/BscC021g356/BscC004g193/BscC012g017/BscC008g250/BscC020g433/BscC022g679/BscC001g485/BscC006g629/BscC022g235/BscC022g236/BscC005g197/BscC022g750/BscC015g165/BscC021g318/BscC006g074/Bsc…	65
Adult vs Egg	Down	Biological process	GO:0006820	anion transport	26/1376	59/4634	0.013	BscC012g185/BscC013g508/BscC020g441/BscC005g849/BscC001g256/BscC001g257/BscC020g245/BscC001g255/BscC005g269/BscC005g084/BscC022g581/BscC006g041/BscC007g727/BscC010g023/BscC010g206/BscC001g202/BscC022g239/BscC010g021/BscC020g638/BscC022g238/BscC024g189/BscC001g867/BscC011g304/BscC011g303/BscC013g156/BscC017g358	26
Adult vs Egg	Down	Biological process	GO:0006082	organic acid metabolic process	65/1376	173/4634	0.0142	BscC021g206/BscC023g054/BscC023g330/BscC010g712/BscC017g181/BscC021g442/BscC011g559/BscC020g521/BscC020g126/BscC006g092/BscC003g007/BscC016g225/BscC011g555/BscC015g011/BscC015g333/BscC010g741/BscC021g116/BscC021g314/BscC021g356/BscC004g193/BscC012g017/BscC008g250/BscC020g433/BscC022g679/BscC001g485/BscC006g629/BscC022g235/BscC022g236/BscC005g197/BscC022g750/BscC015g165/BscC021g318/BscC006g074/Bsc…	65
Adult vs Egg	Down	Biological process	GO:0006928	movement of cell or subcellular component	13/1376	25/4634	0.0158	BscC004g310/BscC010g635/BscC020g331/BscC005g843/BscC012g530/BscC005g762/BscC005g201/BscC018g322/BscC008g513/BscC022g654/BscC011g579/BscC006g334/BscC006g211	13
Adult vs Egg	Down	Biological process	GO:0007018	microtubule-based movement	13/1376	25/4634	0.0158	BscC004g310/BscC010g635/BscC020g331/BscC005g843/BscC012g530/BscC005g762/BscC005g201/BscC018g322/BscC008g513/BscC022g654/BscC011g579/BscC006g334/BscC006g211	13
Adult vs Egg	Down	Biological process	GO:0098656	anion transmembrane transport	8/1376	13/4634	0.017	BscC022g238/BscC020g441/BscC001g256/BscC013g156/BscC001g257/BscC022g239/BscC001g255/BscC005g269	8
Adult vs Egg	Down	Biological process	GO:1905039	carboxylic acid transmembrane transport	8/1376	13/4634	0.017	BscC022g238/BscC020g441/BscC001g256/BscC013g156/BscC001g257/BscC022g239/BscC001g255/BscC005g269	8
Adult vs Egg	Down	Biological process	GO:1903825	organic acid transmembrane transport	8/1376	13/4634	0.017	BscC022g238/BscC020g441/BscC001g256/BscC013g156/BscC001g257/BscC022g239/BscC001g255/BscC005g269	8
Adult vs Egg	Down	Biological process	GO:0006508	proteolysis	102/1376	288/4634	0.0177	BscC009g384/BscC020g563/BscC021g083/BscC008g180/BscC016g343/BscC014g338/BscC003g129/BscC002g271/BscC005g360/BscC009g411/BscC006g062/BscC021g514/BscC004g394/BscC021g235/BscC021g353/BscC008g570/BscC001g248/BscC024g108/BscC022g678/BscC012g613/BscC022g393/BscC004g677/BscC006g744/BscC004g676/BscC004g675/BscC004g180/BscC009g409/BscC016g361/BscC022g305/BscC005g027/BscC015g191/BscC021g509/BscC004g105/Bsc…	102
Adult vs Egg	Down	Biological process	GO:0051056	regulation of small GTPase mediated signal transduction	18/1376	39/4634	0.0214	BscC020g060/BscC007g726/BscC023g396/BscC023g114/BscC001g263/BscC022g625/BscC022g664/BscC022g138/BscC022g314/BscC013g481/BscC024g198/BscC008g169/BscC014g732/BscC024g235/BscC007g495/BscC023g527/BscC006g579/BscC015g024	18
Adult vs Egg	Down	Biological process	GO:0006520	cellular amino acid metabolic process	40/1376	102/4634	0.0237	BscC010g211/BscC021g027/BscC023g054/BscC015g158/BscC023g330/BscC010g712/BscC002g615/BscC017g181/BscC021g442/BscC011g559/BscC020g521/BscC020g126/BscC006g092/BscC005g223/BscC008g568/BscC022g346/BscC003g007/BscC016g225/BscC011g555/BscC022g144/BscC015g011/BscC010g741/BscC012g195/BscC001g063/BscC021g116/BscC004g770/BscC004g193/BscC020g433/BscC022g855/BscC010g242/BscC007g524/BscC006g629/BscC022g235/Bsc…	40
Adult vs Egg	Down	Biological process	GO:0044271	cellular nitrogen compound biosynthetic process	134/1376	392/4634	0.0251	BscC009g267/BscC001g073/BscC004g561/BscC021g483/BscC001g870/BscC003g007/BscC018g340/BscC024g297/BscC006g577/BscC017g425/BscC015g011/BscC021g405/BscC011g592/BscC021g513/BscC021g116/BscC006g221/BscC013g017/BscC001g080/BscC019g260/BscC008g174/BscC008g170/BscC012g055/BscC001g365/BscC027g043/BscC001g803/BscC005g231/BscC012g618/BscC001g406/BscC010g705/BscC014g608/BscC002g164/BscC015g363/BscC023g155/Bsc…	134
Adult vs Egg	Down	Biological process	GO:0019538	protein metabolic process	367/1376	1146/4634	0.0258	BscC009g267/BscC004g561/BscC009g385/BscC023g533/BscC009g384/BscC020g563/BscC022g728/BscC020g202/BscC021g481/BscC007g413/BscC016g343/BscC008g106/BscC008g225/BscC016g347/BscC022g843/BscC002g271/BscC018g181/BscC005g360/BscC002g152/BscC006g062/BscC009g135/BscC009g017/BscC006g182/BscC021g116/BscC013g017/BscC021g235/BscC021g353/BscC008g570/BscC001g248/BscC024g108/BscC001g365/BscC008g456/BscC014g847/Bsc…	367
Adult vs Egg	Down	Biological process	GO:0002376	immune system process	3/1376	3/4634	0.0261	BscC001g248/BscC007g487/BscC003g078	3
Adult vs Egg	Down	Biological process	GO:0006556	S-adenosylmethionine biosynthetic process	3/1376	3/4634	0.0261	BscC009g236/BscC011g587/BscC020g557	3
Adult vs Egg	Down	Biological process	GO:0006817	phosphate ion transport	3/1376	3/4634	0.0261	BscC011g304/BscC011g303/BscC022g581	3
Adult vs Egg	Down	Biological process	GO:0006955	immune response	3/1376	3/4634	0.0261	BscC001g248/BscC007g487/BscC003g078	3
Adult vs Egg	Down	Biological process	GO:0009266	response to temperature stimulus	3/1376	3/4634	0.0261	BscC001g171/BscC003g092/BscC001g363	3
Adult vs Egg	Down	Biological process	GO:0009408	response to heat	3/1376	3/4634	0.0261	BscC001g171/BscC003g092/BscC001g363	3
Adult vs Egg	Down	Biological process	GO:0034067	protein localization to Golgi apparatus	3/1376	3/4634	0.0261	BscC015g350/BscC012g501/BscC008g558	3
Adult vs Egg	Down	Biological process	GO:0009628	response to abiotic stimulus	3/1376	3/4634	0.0261	BscC001g171/BscC003g092/BscC001g363	3
Adult vs Egg	Down	Biological process	GO:0046500	S-adenosylmethionine metabolic process	3/1376	3/4634	0.0261	BscC009g236/BscC011g587/BscC020g557	3
Adult vs Egg	Down	Biological process	GO:1902531	regulation of intracellular signal transduction	18/1376	40/4634	0.0284	BscC020g060/BscC007g726/BscC023g396/BscC023g114/BscC001g263/BscC022g625/BscC022g664/BscC022g138/BscC022g314/BscC013g481/BscC024g198/BscC008g169/BscC014g732/BscC024g235/BscC007g495/BscC023g527/BscC006g579/BscC015g024	18
Adult vs Egg	Down	Biological process	GO:0048583	regulation of response to stimulus	21/1376	49/4634	0.0336	BscC020g060/BscC007g726/BscC023g396/BscC004g041/BscC023g114/BscC001g168/BscC001g263/BscC022g625/BscC022g664/BscC022g138/BscC022g314/BscC013g481/BscC024g198/BscC008g169/BscC014g732/BscC022g452/BscC024g235/BscC007g495/BscC023g527/BscC006g579/BscC015g024	21
Adult vs Egg	Down	Biological process	GO:0006022	aminoglycan metabolic process	18/1376	41/4634	0.0369	BscC012g097/BscC012g096/BscC012g095/BscC012g094/BscC004g066/BscC003g150/BscC020g652/BscC018g228/BscC014g223/BscC010g240/BscC010g196/BscC001g574/BscC003g406/BscC018g181/BscC022g024/BscC009g480/BscC013g125/BscC021g307	18
Adult vs Egg	Down	Biological process	GO:0016051	carbohydrate biosynthetic process	9/1376	17/4634	0.0375	BscC011g133/BscC011g544/BscC012g091/BscC003g010/BscC022g228/BscC001g485/BscC021g339/BscC016g068/BscC018g158	9
Adult vs Egg	Down	Biological process	GO:0034645	cellular macromolecule biosynthetic process	124/1376	366/4634	0.0397	BscC009g267/BscC001g073/BscC015g137/BscC004g561/BscC001g870/BscC014g856/BscC003g007/BscC018g340/BscC024g297/BscC018g181/BscC006g577/BscC017g425/BscC015g011/BscC011g592/BscC021g513/BscC006g182/BscC021g116/BscC013g017/BscC010g667/BscC001g080/BscC008g174/BscC008g170/BscC012g055/BscC001g365/BscC027g043/BscC001g803/BscC005g231/BscC018g352/BscC001g406/BscC001g802/BscC010g705/BscC002g045/BscC014g608/Bsc…	124
Adult vs Egg	Down	Biological process	GO:0015698	inorganic anion transport	12/1376	25/4634	0.0406	BscC006g041/BscC020g638/BscC013g508/BscC010g206/BscC005g084/BscC001g867/BscC011g304/BscC005g849/BscC011g303/BscC001g202/BscC020g245/BscC022g581	12
Adult vs Egg	Down	Biological process	GO:0009059	macromolecule biosynthetic process	124/1376	368/4634	0.0465	BscC009g267/BscC001g073/BscC015g137/BscC004g561/BscC001g870/BscC014g856/BscC003g007/BscC018g340/BscC024g297/BscC018g181/BscC006g577/BscC017g425/BscC015g011/BscC011g592/BscC021g513/BscC006g182/BscC021g116/BscC013g017/BscC010g667/BscC001g080/BscC008g174/BscC008g170/BscC012g055/BscC001g365/BscC027g043/BscC001g803/BscC005g231/BscC018g352/BscC001g406/BscC001g802/BscC010g705/BscC002g045/BscC014g608/Bsc…	124
Adult vs Egg	Down	Biological process	GO:0051603	proteolysis involved in cellular protein catabolic process	27/1376	68/4634	0.0484	BscC012g184/BscC023g112/BscC004g180/BscC022g129/BscC014g652/BscC014g255/BscC014g338/BscC002g372/BscC011g294/BscC010g564/BscC021g514/BscC007g728/BscC002g508/BscC012g630/BscC020g138/BscC001g585/BscC022g678/BscC011g522/BscC024g003/BscC012g613/BscC015g041/BscC013g112/BscC022g393/BscC022g691/BscC010g108/BscC015g286/BscC004g697	27
Adult vs Egg	Down	Biological process	GO:0044257	cellular protein catabolic process	27/1376	68/4634	0.0484	BscC012g184/BscC023g112/BscC004g180/BscC022g129/BscC014g652/BscC014g255/BscC014g338/BscC002g372/BscC011g294/BscC010g564/BscC021g514/BscC007g728/BscC002g508/BscC012g630/BscC020g138/BscC001g585/BscC022g678/BscC011g522/BscC024g003/BscC012g613/BscC015g041/BscC013g112/BscC022g393/BscC022g691/BscC010g108/BscC015g286/BscC004g697	27
Adult vs Egg	Down	Cellular component	GO:0005615	extracellular space	35/807	53/2727	3.29e-08	BscC021g225/BscC021g224/BscC021g024/BscC014g110/BscC014g851/BscC014g179/BscC014g113/BscC014g178/BscC014g112/BscC003g388/BscC014g177/BscC014g111/BscC014g115/BscC013g368/BscC013g367/BscC004g602/BscC002g654/BscC009g157/BscC002g248/BscC002g249/BscC020g031/BscC006g188/BscC009g154/BscC014g181/BscC009g156/BscC014g180/BscC009g155/BscC008g031/BscC008g030/BscC003g671/BscC020g258/BscC020g259/BscC014g068/Bsc…	35
Adult vs Egg	Down	Cellular component	GO:0005576	extracellular region	63/807	133/2727	7.04e-06	BscC009g582/BscC022g806/BscC014g851/BscC014g179/BscC010g196/BscC014g178/BscC014g177/BscC005g040/BscC013g368/BscC013g125/BscC013g367/BscC004g404/BscC004g602/BscC012g097/BscC012g096/BscC012g095/BscC002g248/BscC012g094/BscC002g249/BscC020g031/BscC006g188/BscC015g206/BscC003g150/BscC003g671/BscC005g039/BscC011g104/BscC016g439/BscC019g022/BscC002g202/BscC021g225/BscC004g066/BscC021g224/BscC021g024/Bsc…	63
Adult vs Egg	Down	Cellular component	GO:0005840	ribosome	59/807	130/2727	6.86e-05	BscC009g267/BscC001g073/BscC004g561/BscC021g441/BscC003g162/BscC020g489/BscC012g123/BscC001g870/BscC011g397/BscC018g340/BscC024g297/BscC003g568/BscC001g799/BscC006g577/BscC022g481/BscC017g425/BscC013g017/BscC001g080/BscC021g433/BscC006g384/BscC009g056/BscC008g174/BscC001g687/BscC004g190/BscC012g135/BscC021g031/BscC018g431/BscC008g170/BscC012g055/BscC001g166/BscC001g365/BscC027g043/BscC001g406/Bsc…	59
Adult vs Egg	Down	Cellular component	GO:0043228	non-membrane-bounded organelle	118/807	316/2727	0.000995	BscC009g267/BscC009g300/BscC001g073/BscC004g561/BscC005g762/BscC005g644/BscC001g870/BscC018g340/BscC024g297/BscC006g577/BscC017g425/BscC013g017/BscC001g080/BscC008g174/BscC003g075/BscC020g554/BscC020g555/BscC008g170/BscC012g055/BscC001g365/BscC027g043/BscC022g831/BscC011g343/BscC011g621/BscC001g406/BscC007g142/BscC014g608/BscC002g164/BscC013g469/BscC010g612/BscC001g135/BscC005g022/BscC011g376/Bsc…	118
Adult vs Egg	Down	Cellular component	GO:0043232	intracellular non-membrane-bounded organelle	118/807	316/2727	0.000995	BscC009g267/BscC009g300/BscC001g073/BscC004g561/BscC005g762/BscC005g644/BscC001g870/BscC018g340/BscC024g297/BscC006g577/BscC017g425/BscC013g017/BscC001g080/BscC008g174/BscC003g075/BscC020g554/BscC020g555/BscC008g170/BscC012g055/BscC001g365/BscC027g043/BscC022g831/BscC011g343/BscC011g621/BscC001g406/BscC007g142/BscC014g608/BscC002g164/BscC013g469/BscC010g612/BscC001g135/BscC005g022/BscC011g376/Bsc…	118
Adult vs Egg	Down	Cellular component	GO:0016459	myosin complex	17/807	29/2727	0.00101	BscC009g300/BscC023g005/BscC020g010/BscC022g525/BscC010g088/BscC014g144/BscC014g634/BscC022g831/BscC024g132/BscC001g557/BscC011g621/BscC018g290/BscC005g064/BscC013g211/BscC013g354/BscC010g637/BscC006g646	17
Adult vs Egg	Down	Cellular component	GO:0033176	proton-transporting V-type ATPase complex	9/807	13/2727	0.00356	BscC013g506/BscC017g295/BscC004g296/BscC003g439/BscC005g094/BscC022g371/BscC003g440/BscC016g133/BscC001g167	9
Adult vs Egg	Down	Cellular component	GO:0015629	actin cytoskeleton	24/807	50/2727	0.00429	BscC009g300/BscC023g005/BscC020g010/BscC006g440/BscC009g453/BscC021g285/BscC003g075/BscC005g834/BscC022g525/BscC010g088/BscC005g798/BscC022g869/BscC014g144/BscC014g634/BscC022g831/BscC024g132/BscC001g557/BscC011g621/BscC018g290/BscC005g064/BscC013g211/BscC013g354/BscC010g637/BscC006g646	24
Adult vs Egg	Down	Cellular component	GO:0044391	ribosomal subunit	10/807	16/2727	0.00627	BscC011g397/BscC015g227/BscC011g376/BscC002g023/BscC022g481/BscC002g331/BscC004g190/BscC017g425/BscC021g031/BscC005g334	10
Adult vs Egg	Down	Cellular component	GO:0090665	glycoprotein complex	4/807	4/2727	0.00763	BscC004g617/BscC024g007/BscC020g686/BscC006g157	4
Adult vs Egg	Down	Cellular component	GO:0016010	dystrophin-associated glycoprotein complex	4/807	4/2727	0.00763	BscC004g617/BscC024g007/BscC020g686/BscC006g157	4
Adult vs Egg	Down	Cellular component	GO:0033179	proton-transporting V-type ATPase, V0 domain	7/807	10/2727	0.00964	BscC013g506/BscC004g296/BscC003g439/BscC022g371/BscC003g440/BscC016g133/BscC001g167	7
Adult vs Egg	Down	Cellular component	GO:0005773	vacuole	5/807	6/2727	0.0102	BscC009g126/BscC004g296/BscC012g559/BscC022g371/BscC016g133	5
Adult vs Egg	Down	Cellular component	GO:0015934	large ribosomal subunit	6/807	8/2727	0.0104	BscC015g227/BscC011g376/BscC002g023/BscC022g481/BscC017g425/BscC021g031	6
Adult vs Egg	Down	Cellular component	GO:0005856	cytoskeleton	51/807	133/2727	0.0165	BscC009g300/BscC019g350/BscC021g285/BscC022g525/BscC022g646/BscC005g762/BscC005g644/BscC024g132/BscC001g557/BscC016g304/BscC010g637/BscC009g180/BscC009g453/BscC009g178/BscC001g168/BscC003g075/BscC005g834/BscC005g798/BscC003g038/BscC011g421/BscC022g831/BscC011g343/BscC011g621/BscC007g142/BscC013g211/BscC006g145/BscC022g869/BscC005g022/BscC005g187/BscC014g634/BscC005g064/BscC010g168/BscC023g005/Bsc…	51
Adult vs Egg	Down	Cellular component	GO:0016011	dystroglycan complex	3/807	3/2727	0.0258	BscC004g617/BscC024g007/BscC020g686	3
Adult vs Egg	Down	Cellular component	GO:0016012	sarcoglycan complex	3/807	3/2727	0.0258	BscC004g617/BscC024g007/BscC020g686	3
Adult vs Egg	Down	Cellular component	GO:0000220	vacuolar proton-transporting V-type ATPase, V0 domain	3/807	3/2727	0.0258	BscC004g296/BscC022g371/BscC016g133	3
Adult vs Egg	Down	Cellular component	GO:0016469	proton-transporting two-sector ATPase complex	12/807	24/2727	0.0277	BscC013g506/BscC017g295/BscC004g296/BscC003g439/BscC005g094/BscC006g152/BscC003g052/BscC022g371/BscC003g440/BscC022g008/BscC016g133/BscC001g167	12
Adult vs Egg	Down	Molecular function	GO:0008092	cytoskeletal protein binding	42/2169	80/7309	1.47e-05	BscC002g338/BscC002g336/BscC002g337/BscC010g635/BscC005g605/BscC020g542/BscC005g843/BscC012g566/BscC005g201/BscC018g322/BscC014g215/BscC014g731/BscC011g579/BscC006g334/BscC006g211/BscC011g372/BscC002g525/BscC012g174/BscC004g310/BscC006g061/BscC004g375/BscC023g049/BscC020g075/BscC006g440/BscC009g453/BscC020g331/BscC024g129/BscC016g174/BscC022g415/BscC014g224/BscC012g530/BscC024g208/BscC001g200/Bsc…	42
Adult vs Egg	Down	Molecular function	GO:0003774	motor activity	31/2169	54/7309	1.92e-05	BscC009g300/BscC010g635/BscC005g843/BscC022g525/BscC005g762/BscC005g201/BscC018g322/BscC014g634/BscC024g132/BscC001g557/BscC011g579/BscC005g064/BscC006g334/BscC010g637/BscC006g211/BscC004g310/BscC023g005/BscC020g010/BscC020g331/BscC010g088/BscC012g530/BscC014g144/BscC008g513/BscC022g654/BscC022g831/BscC011g343/BscC011g621/BscC018g290/BscC013g211/BscC013g354/BscC006g646	31
Adult vs Egg	Down	Molecular function	GO:0003735	structural constituent of ribosome	59/2169	128/7309	5.58e-05	BscC009g267/BscC001g073/BscC004g561/BscC021g441/BscC003g162/BscC020g489/BscC012g123/BscC001g870/BscC011g397/BscC018g340/BscC024g297/BscC003g568/BscC001g799/BscC006g577/BscC022g481/BscC017g425/BscC013g017/BscC001g080/BscC021g433/BscC006g384/BscC009g056/BscC008g174/BscC001g687/BscC004g190/BscC012g135/BscC021g031/BscC018g431/BscC008g170/BscC012g055/BscC001g166/BscC001g365/BscC027g043/BscC001g406/Bsc…	59
Adult vs Egg	Down	Molecular function	GO:0030695	GTPase regulator activity	15/2169	21/7309	9.22e-05	BscC002g306/BscC020g501/BscC020g733/BscC022g769/BscC020g559/BscC012g186/BscC005g165/BscC024g032/BscC022g138/BscC013g481/BscC003g678/BscC001g238/BscC023g527/BscC015g154/BscC015g024	15
Adult vs Egg	Down	Molecular function	GO:0016874	ligase activity	42/2169	86/7309	0.000132	BscC002g437/BscC021g206/BscC010g211/BscC021g027/BscC009g385/BscC002g615/BscC017g181/BscC011g559/BscC020g288/BscC010g572/BscC006g092/BscC011g133/BscC003g007/BscC018g121/BscC011g555/BscC022g144/BscC015g011/BscC021g309/BscC004g840/BscC010g741/BscC002g402/BscC021g116/BscC004g770/BscC002g406/BscC004g193/BscC012g017/BscC024g006/BscC007g524/BscC022g235/BscC022g236/BscC024g221/BscC022g810/BscC008g233/Bsc…	42
Adult vs Egg	Down	Molecular function	GO:0016818	hydrolase activity, acting on acid anhydrides, in phosphorus-containing anhydrides	103/2169	259/7309	0.000262	BscC009g300/BscC016g183/BscC003g486/BscC005g763/BscC005g762/BscC005g644/BscC001g078/BscC003g487/BscC014g856/BscC008g226/BscC003g522/BscC022g166/BscC006g334/BscC006g211/BscC009g410/BscC004g310/BscC021g514/BscC021g113/BscC010g700/BscC012g215/BscC008g295/BscC016g473/BscC022g831/BscC011g343/BscC001g403/BscC011g621/BscC013g530/BscC002g614/BscC001g092/BscC005g022/BscC003g305/BscC001g260/BscC013g516/Bsc…	103
Adult vs Egg	Down	Molecular function	GO:0016817	hydrolase activity, acting on acid anhydrides	105/2169	265/7309	0.00027	BscC009g300/BscC016g183/BscC003g486/BscC005g763/BscC005g762/BscC005g644/BscC001g078/BscC003g487/BscC014g856/BscC008g226/BscC003g522/BscC022g166/BscC006g334/BscC006g211/BscC009g410/BscC004g310/BscC021g514/BscC021g113/BscC010g700/BscC012g215/BscC008g295/BscC016g473/BscC001g088/BscC022g831/BscC011g343/BscC001g403/BscC011g621/BscC013g530/BscC002g614/BscC001g092/BscC005g022/BscC003g305/BscC001g260/Bsc…	105
Adult vs Egg	Down	Molecular function	GO:0030246	carbohydrate binding	31/2169	61/7309	0.000407	BscC022g809/BscC003g341/BscC022g807/BscC012g343/BscC003g222/BscC022g505/BscC003g225/BscC008g645/BscC003g226/BscC003g227/BscC014g776/BscC011g117/BscC019g110/BscC010g537/BscC002g159/BscC006g513/BscC013g385/BscC023g522/BscC004g131/BscC006g483/BscC001g248/BscC001g688/BscC003g078/BscC016g473/BscC019g109/BscC001g508/BscC016g357/BscC018g297/BscC013g410/BscC017g237/BscC006g486	31
Adult vs Egg	Down	Molecular function	GO:0005515	protein binding	647/2169	1983/7309	0.000442	BscC009g267/BscC007g658/BscC017g383/BscC001g471/BscC023g533/BscC017g380/BscC005g800/BscC001g113/BscC001g477/BscC001g593/BscC007g413/BscC014g736/BscC014g611/BscC014g858/BscC014g737/BscC022g721/BscC014g731/BscC014g732/BscC006g731/BscC002g279/BscC009g015/BscC009g014/BscC010g146/BscC009g135/BscC010g025/BscC009g017/BscC001g361/BscC009g010/BscC003g196/BscC022g838/BscC001g126/BscC001g363/BscC001g484/Bsc…	647
Adult vs Egg	Down	Molecular function	GO:0003779	actin binding	24/2169	44/7309	0.000478	BscC012g174/BscC002g338/BscC006g061/BscC004g375/BscC002g336/BscC002g337/BscC023g049/BscC020g075/BscC005g605/BscC006g440/BscC009g453/BscC020g542/BscC012g566/BscC024g129/BscC016g174/BscC022g415/BscC001g200/BscC014g215/BscC011g621/BscC014g731/BscC008g058/BscC008g057/BscC014g603/BscC013g495	24
Adult vs Egg	Down	Molecular function	GO:0016462	pyrophosphatase activity	101/2169	257/7309	0.000494	BscC009g300/BscC016g183/BscC003g486/BscC005g763/BscC005g762/BscC005g644/BscC001g078/BscC003g487/BscC014g856/BscC008g226/BscC003g522/BscC022g166/BscC006g334/BscC006g211/BscC009g410/BscC004g310/BscC021g514/BscC021g113/BscC010g700/BscC012g215/BscC008g295/BscC016g473/BscC022g831/BscC011g343/BscC001g403/BscC011g621/BscC013g530/BscC002g614/BscC001g092/BscC005g022/BscC003g305/BscC001g260/BscC013g516/Bsc…	101
Adult vs Egg	Down	Molecular function	GO:0017111	nucleoside-triphosphatase activity	99/2169	253/7309	0.000666	BscC009g300/BscC016g183/BscC003g486/BscC005g763/BscC005g762/BscC005g644/BscC001g078/BscC003g487/BscC014g856/BscC008g226/BscC003g522/BscC022g166/BscC006g334/BscC006g211/BscC009g410/BscC004g310/BscC021g514/BscC021g113/BscC010g700/BscC012g215/BscC008g295/BscC016g473/BscC022g831/BscC011g343/BscC001g403/BscC011g621/BscC013g530/BscC002g614/BscC001g092/BscC005g022/BscC003g305/BscC001g260/BscC013g516/Bsc…	99
Adult vs Egg	Down	Molecular function	GO:0043167	ion binding	714/2169	2213/7309	0.000812	BscC007g658/BscC017g383/BscC005g809/BscC009g148/BscC009g384/BscC009g142/BscC008g461/BscC001g477/BscC007g413/BscC008g106/BscC014g856/BscC008g226/BscC014g736/BscC008g225/BscC022g721/BscC022g843/BscC008g101/BscC008g585/BscC002g030/BscC014g854/BscC008g462/BscC002g152/BscC009g256/BscC001g360/BscC009g017/BscC009g253/BscC009g373/BscC017g393/BscC003g193/BscC009g255/BscC009g375/BscC003g073/BscC009g254/Bsc…	714
Adult vs Egg	Down	Molecular function	GO:0043168	anion binding	407/2169	1218/7309	0.00107	BscC007g658/BscC009g148/BscC009g142/BscC008g461/BscC007g413/BscC008g106/BscC014g856/BscC008g226/BscC008g225/BscC022g843/BscC002g152/BscC009g017/BscC003g193/BscC024g227/BscC001g126/BscC024g229/BscC001g363/BscC016g473/BscC006g629/BscC014g847/BscC022g831/BscC024g222/BscC007g660/BscC014g609/BscC017g160/BscC022g705/BscC024g235/BscC001g260/BscC001g382/BscC009g236/BscC003g092/BscC009g231/BscC009g474/Bsc…	407
Adult vs Egg	Down	Molecular function	GO:0015631	tubulin binding	18/2169	32/7309	0.00151	BscC002g525/BscC004g310/BscC010g635/BscC020g331/BscC005g843/BscC014g224/BscC012g530/BscC024g208/BscC005g201/BscC018g322/BscC008g513/BscC022g654/BscC001g107/BscC011g579/BscC006g334/BscC006g211/BscC011g372/BscC019g324	18
Adult vs Egg	Down	Molecular function	GO:0016875	ligase activity, forming carbon-oxygen bonds	19/2169	35/7309	0.00198	BscC010g741/BscC010g211/BscC021g027/BscC021g116/BscC004g770/BscC002g615/BscC017g181/BscC004g193/BscC006g092/BscC007g524/BscC022g235/BscC022g236/BscC003g007/BscC022g144/BscC007g481/BscC022g750/BscC015g011/BscC004g840/BscC021g417	19
Adult vs Egg	Down	Molecular function	GO:0004812	aminoacyl-tRNA ligase activity	19/2169	35/7309	0.00198	BscC010g741/BscC010g211/BscC021g027/BscC021g116/BscC004g770/BscC002g615/BscC017g181/BscC004g193/BscC006g092/BscC007g524/BscC022g235/BscC022g236/BscC003g007/BscC022g144/BscC007g481/BscC022g750/BscC015g011/BscC004g840/BscC021g417	19
Adult vs Egg	Down	Molecular function	GO:0070011	peptidase activity, acting on L-amino acid peptides	106/2169	282/7309	0.0022	BscC006g170/BscC009g384/BscC020g563/BscC021g083/BscC008g180/BscC016g343/BscC014g338/BscC003g129/BscC027g036/BscC002g271/BscC005g360/BscC009g411/BscC006g062/BscC009g256/BscC021g514/BscC009g253/BscC004g394/BscC021g235/BscC021g353/BscC009g255/BscC009g254/BscC008g570/BscC001g248/BscC024g108/BscC014g686/BscC022g678/BscC022g393/BscC004g677/BscC006g744/BscC004g676/BscC004g675/BscC006g394/BscC009g409/Bsc…	106
Adult vs Egg	Down	Molecular function	GO:0008017	microtubule binding	16/2169	28/7309	0.00221	BscC002g525/BscC004g310/BscC010g635/BscC020g331/BscC005g843/BscC012g530/BscC024g208/BscC005g201/BscC018g322/BscC008g513/BscC022g654/BscC011g579/BscC006g334/BscC006g211/BscC011g372/BscC019g324	16
Adult vs Egg	Down	Molecular function	GO:0005044	scavenger receptor activity	5/2169	5/7309	0.00229	BscC011g441/BscC005g156/BscC011g444/BscC001g248/BscC003g078	5
Adult vs Egg	Down	Molecular function	GO:0005086	ARF guanyl-nucleotide exchange factor activity	5/2169	5/7309	0.00229	BscC020g060/BscC022g664/BscC014g732/BscC001g263/BscC006g579	5
Adult vs Egg	Down	Molecular function	GO:0038024	cargo receptor activity	5/2169	5/7309	0.00229	BscC011g441/BscC005g156/BscC011g444/BscC001g248/BscC003g078	5
[truncated: 228 more rows]
