# Supplementary material for: Genome of the Giant Panda Roundworm Illuminates Its Host Shift and Parasitic Adaptation
Source: Genomics Proteomics Bioinformatics. 2021 Sep 3;20(2):366–81. doi: 10.1016/j.gpb.2021.08.002 (PMC9684166; doi:10.1016/j.gpb.2021.08.002)
Supplement: Supplementary Table S28 [file mmc29.xlsx]

## Sheet: Sheet1
Table S28 Drug target candidates in B. schroederi
Gene ID	Score	Egg-TPM	L2-TPM	L5-TPM	Female adult-TPM	Chembl ID	Chembl SI	Lethal ID	Lethal SI	Enzymes/Transporters	Annotation
BscC020g215	6.4	806.9	935.99	1031.24	453.59	-	0	R53.4	1.70395	-	Putative ATP synthase subunit f, mitochondrial
BscC001g585	6.32	52.43	370.47	246.86	135.71	-	0	T20F5.2	1.46078	Threonine Peptidase	Proteasome subunit beta type-2
BscC017g306	6.08	812.41	689.01	652.17	332.38	-	0	C18E9.4	1.64423	-	NADH-ubiquinone oxidoreductase B12 subunit family protein
BscC002g517	5.92	157.08	167.41	92.36	105.56	CHEMBL3879828_F1KRD8	1.9578	-	0	-	Fumarate reductase
BscC001g453	5.86	31.28	42.1	9.7	9.36	CHEMBL1293285_P0A6C1	1.0681	T05H10.2	1.36559	-	DNA-(apurinic or apyrimidinic site) lyase
BscC014g026	5.84	1192.9	435.39	826.94	436.45	-	0	C16A3.5	1.46667	-	NADH dehydrogenase
BscC002g477	5.78	114.64	251.75	215.94	111.67	CHEMBL2096_Q6MGC4	0.867188	F21C3.5	0.875	-	putative prefoldin subunit 6
BscC022g184	5.52	947.57	1558.13	799.44	499.98	-	0	F29C4.2	1.31373	-	Hypothetical protein CBG01648
BscC021g493	5.5	299.72	789.07	618.91	247.03	-	0	R05D11.3	1.35338	-	putative nuclear transport factor 2
BscC023g211	5.44	172.6	1392.39	1085.04	582.47	-	0	C34B2.8	1.22439	-	Receptor expression-enhancing protein 5
BscC020g139	5.38	529.19	491.12	496.5	276.72	-	0	C06H2.1	1.343	-	ATP synthase subunit
BscC013g490	5.28	1787.64	494.09	798.42	671.64	-	0	F44G4.2	1.18919	-	putative NADH dehydrogenase
BscC011g525	5.28	783.79	725.56	902.62	463.44	-	0	C53A5.1	1.14465	-	Expressed Protein
BscC009g291	5.24	190.11	158.1	237.04	135.49	-	0	F59C6.5	1.42088	-	NADH dehydrogenase
BscC022g805	5.22	170.27	212.96	251.87	182.41	-	0	B0491.5	1.40533	-	Expressed Protein
BscC013g458	5.22	315.09	256.44	199.29	101.2	-	0	ZK809.3	1.46479	-	Expressed Protein
BscC022g270	5.12	1012.28	1558	1517.11	938.27	-	0	K07A12.3	1.05797	-	putative ATP synthase subunit g 2, mitochondrial
BscC005g283	5.04	221.45	232.04	108.82	99.09	-	0	F21D5.8	1.52344	-	Mitochondrial Ribosomal Protein, Small
BscC005g270	4.98	316.95	385.35	217.06	133.52	-	0	M01B12.3	1.34211	-	Actin-related protein 2/3 complex subunit 5
BscC022g115	4.98	47.13	172.99	99.98	59.29	-	0	F15D3.7	0.988281	Transporter	Mitochondrial import inner membrane translocase subunit Tim23
BscC006g608	4.9	159.16	9.51	25.74	53.11	-	0	W03D2.4	1.59701	-	proliferating cell nuclear antigen
BscC001g312	4.88	148.91	20.67	12.79	24.32	CHEMBL2321640_Q16595	0.788079	F59G1.7	0.94702	-	Frataxin, mitochondrial
BscC020g387	4.84	13.79	39.17	15.47	12.13	-	0	C47G2.3	1.31963	Transporter	Mitochondrial import inner membrane translocase subunit tim-22
BscC005g189	4.82	0	1.69	0.48	1.13	CHEMBL1075246_P22985	0.967105	F55B11.1	1.38816	-	Xanthine dehydrogenase/oxidase
BscC019g030	4.8	455.88	178.25	111.69	151.58	-	0	Y67H2A.5	1.30208	-	Expressed Protein
BscC023g015	4.8	433.18	242.61	236.71	158.29	-	0	F26E4.9	1.20225	-	Cytochrome c oxidase subunit 5B, mitochondrial
BscC001g493	4.76	560.21	394.21	114.13	137.56	-	0	W09C5.8	1.32984	-	Cytochrome c oxidase subunit 4 isoform 1, mitochondrial
BscC015g065	4.74	153.81	252.12	106.69	66.52	-	0	T02H6.11	1.36765	-	Cytochrome b-c1 complex subunit 7
BscC001g331	4.74	192	341.67	146.01	61.77	-	0	F26E4.6	1.2716	-	cytochrome c oxidase subunit VIIc
BscC021g510	4.72	229.71	206.73	133.73	114.14	-	0	Y53G8AL.2	1.31235	-	NADH dehydrogenase
BscC022g583	4.7	105.95	196.63	221.92	110.6	-	0	ZC434.8	1.20449	-	arginine kinase
BscC022g135	4.7	14.76	64.64	15.67	22.04	-	0	T09B4.9	1.20172	Transporter	putative mitochondrial import inner membrane translocase subunit tim-44
BscC002g557	4.7	334.78	456.05	231.57	197.89	-	0	F02E8.1	1.14873	-	ATP synthase subunit b, mitochondrial
BscC005g823	4.7	484.42	1454.92	1480.52	501.48	-	0	K02B2.5	0.847059	-	40S ribosomal protein S25
BscC020g151	4.66	252.82	230.81	215.89	102.14	-	0	F42G8.10	1.17671	-	Expressed Protein
BscC012g534	4.64	1009.04	517.77	363.94	296.04	-	0	F23H11.5	1.02	-	Apoptosis-inducing factor 1
BscC016g408	4.62	157.93	118.63	66.28	57.33	-	0	T09A5.5	1.40828	-	Expressed Protein
BscC018g167	4.62	42.1	56.42	40.45	19.5	-	0	F29B9.10	1.50893	-	28S ribosomal protein S21, mitochondrial
BscC014g143	4.6	134.16	349.43	90.17	76.4	-	0	Y37D8A.14	1.29952	-	Cytochrome c oxidase subunit 5A, mitochondrial
BscC022g434	4.58	15.99	242.27	61.42	41.16	-	0	C32E8.3	1.39474	-	TPPP family protein C32E8.3
BscC006g034	4.58	212.67	42.39	51.51	60.69	-	0	F33D4.8	1.39429	-	28S ribosomal protein S24, mitochondrial
BscC007g536	4.56	161.28	110.18	87.85	89.5	-	0	W04D2.5	1.27962	-	28S ribosomal protein S11, mitochondrial
BscC003g312	4.56	2.5	64.82	37.55	23.88	-	0	ZK1058.2	1.4823	-	Integrin beta pat-3
BscC013g453	4.54	224.77	185.38	165.11	101.52	-	0	Y92H12BR.8	1.17105	-	39S ribosomal protein L15, mitochondrial
BscC004g712	4.5	68.45	71.36	30.01	28.36	-	0	T04A8.11	1.49787	-	39S ribosomal protein L16, mitochondrial
BscC012g193	4.48	55.69	35.24	18.55	13.77	-	0	B0464.9	1.0885	Serine Peptidase	putative protein phosphatase methylesterase 1
BscC001g495	4.46	55.35	29.04	22.44	15.1	-	0	F13G3.11	1.53266	-	ribosomal protein L13
BscC003g387	4.46	130.42	27.77	12.27	26.84	-	0	E02A10.1	1.53103	-	Putative 28S ribosomal protein S5, mitochondrial
BscC024g297	4.44	100.37	205.77	104.93	96.1	-	0	Y48C3A.10	1.22222	-	50S ribosomal protein L20
BscC016g352	4.44	176.76	190.15	92.52	85.43	-	0	D2013.7	1.22297	-	Eukaryotic translation initiation factor 3 subunit F
BscC001g465	4.4	125.76	422.5	145.56	58.69	-	0	C15H11.8	1.09735	-	DNA-directed RNA polymerase I subunit RPA12
BscC022g276	4.36	26.98	26.57	1.99	5.79	-	0	W08F4.6	1.78102	-	Expressed Protein
BscC024g122	4.34	71.37	48.71	66.61	49.55	-	0	C25A1.5	1.26625	-	Fatty acid 2-hydroxylase
BscC022g360	4.34	272.6	213.34	187.76	123.57	-	0	F58F12.1	1.01724	-	ATP synthase subunit delta, mitochondrial
BscC011g321	4.32	176.92	67.11	42.87	44.73	-	0	F33D4.5	1.31078	-	39S ribosomal protein L1, mitochondrial
BscC014g844	4.3	164.21	177.92	172.69	80.04	-	0	Y54F10AM.5	1.04622	-	CHCH domain protein
BscC019g017	4.28	122.39	109.35	93.64	64.96	-	0	M88.2	1.14286	-	Expressed Protein
BscC003g510	4.26	580.6	265.29	119.13	149.46	-	0	C26E6.11	1.03004	-	Cob(I)yrinic acid a,c-diamide adenosyltransferase, mitochondrial
BscC017g372	4.26	58.32	4.15	1.9	7.97	-	0	C38C6.6	1.68182	-	Expressed Protein
BscC001g243	4.26	115.27	719.98	103.23	91.7	-	0	C41D11.2	1.12963	-	Eukaryotic translation initiation factor 3 subunit H
BscC024g068	4.22	145.27	44.33	27.02	57.58	-	0	C25A1.13	1.21466	-	39S ribosomal protein L43, mitochondrial
BscC019g009	4.22	230.21	74.44	96.94	81.74	-	0	R186.8	1.11215	-	Expressed Protein
BscC002g093	4.22	868.4	157.36	299.61	198.41	-	0	K12H4.5	0.86036	-	Expressed Protein
BscC019g194	4.22	52.39	32.43	32.2	19.31	-	0	D1014.3	1.35714	-	NSF attachment protein domain containing protein
BscC007g539	4.2	6.55	47.72	9.15	6.01	-	0	C47E8.7	1.60055	-	Expressed Protein
BscC010g042	4.2	13.09	279.31	116.96	100.27	-	0	T01E8.6	1.05314	-	WD repeat-containing protein 44
BscC006g603	4.18	40.49	46.97	14.93	13.58	-	0	Y55F3AM.1	1.48538	-	putative 28S ribosomal protein S25, mitochondrial
BscC005g005	4.18	459.13	840.39	578.55	318.55	-	0	D2096.8	0.688482	-	Nucleosome assembly protein 1-like 1
BscC010g004	4.16	22.77	27.82	21.16	33.04	CHEMBL4105873_A8NS89	1.32922	-	0	-	Trehalose-phosphatase
BscC008g303	4.14	45.77	34.96	15.57	19.14	-	0	M04B2.4	1.42373	-	Expressed Protein
BscC015g136	4.12	96.76	47.91	36.95	27.53	-	0	T08B2.8	1.26415	-	putative 39S ribosomal protein L23, mitochondrial
BscC005g775	4.12	272.01	311.49	81.65	140.44	-	0	F32B6.3	1.00847	-	Pre-mRNA-splicing factor 18
BscC005g038	4.12	905.64	542.07	356.14	294.22	-	0	R04F11.2	0.759777	-	ATP synthase E chain
BscC001g225	4.1	290.06	386.21	71.4	93.63	-	0	B0205.11	1.04982	-	39S ribosomal protein L9, mitochondrial
BscC022g241	4.1	6.32	9.35	11.72	16.98	-	0	F32H2.5	1.4489	-	fatty acid synthase
BscC011g520	4.1	38.61	59.9	38.49	23.93	-	0	CD4.3	1.24865	-	39S ribosomal protein L48, mitochondrial
BscC022g331	4.08	58.31	196.96	61.97	58.85	-	0	B0432.3	1.14286	-	39S ribosomal protein L41, mitochondrial
BscC001g846	4.06	89.48	155.62	28.14	23.96	-	0	F59A3.3	1.33096	-	putative 39S ribosomal protein L24, mitochondrial
BscC005g282	4.04	10.2	14.29	3.59	12.13	-	0	F21D5.5	0.968523	HAD phosphatase	DNA 3'-phosphatase family protein
BscC001g767	4.04	113.58	116.49	78.22	39.34	-	0	F53A2.4	1.07453	-	Nuclear migration protein nudC
BscC010g171	4.02	122.82	8.26	24.5	34.81	-	0	T15B7.2	1.26364	-	Very-long-chain
BscC007g601	4.02	11.61	21.82	14.55	11.68	-	0	K07B1.5	1.41218	-	CBN-ACL-14 protein
BscC007g754	4.02	18.79	23.39	8.24	9.04	-	0	T21C9.12	1.00844	Transporter	NLI interacting factor-like phosphatase
BscC017g212	3.96	0.97	11.64	16.98	2.66	-	0	T26C5.5	1.38053	-	Expressed Protein
BscC006g744	3.96	19.31	54.87	13.13	14.47	-	0	ZK550.3	1.38353	-	Oligopeptidase A
BscC012g647	3.96	12.24	23.79	10.21	10.56	CHEMBL4185_P12955	0.980769	-	0	Metallo Peptidase	Xaa-Pro dipeptidase
BscC010g135	3.92	13.19	91.35	22.76	19.44	-	0	F30H5.1	1.25543	-	Protein unc-45 -like protein B
BscC005g161	3.92	588.97	207.05	153.89	106.53	-	0	F49C12.13	0.862275	-	V-type proton ATPase subunit e
BscC024g121	3.88	254.73	87.84	40.78	63.82	-	0	K07A12.7	1.03768	-	28S ribosomal protein S15, mitochondrial
BscC015g101	3.82	40.22	141.71	45.84	32.47	-	0	K04G7.11	1.06048	-	Pre-mRNA-splicing factor syf-2
BscC021g386	3.8	38.36	90.3	47.19	47.9	-	0	Y119C1B.4	1.05187	-	putative 39S ribosomal protein L19, mitochondrial
BscC014g121	3.8	56.73	39.21	23.65	18.82	-	0	Y39A1A.6	1.19643	-	39S ribosomal protein L22, mitochondrial
BscC003g163	3.78	104.04	226.81	55.5	60.82	-	0	R13A5.12	0.990859	-	Pescadillo -like protein
BscC003g325	3.78	84.07	159.01	38.93	52.91	-	0	T12A2.7	1.04202	-	Pre-mRNA-splicing factor SPF27
BscC001g391	3.76	39.69	123.1	42.8	28.32	-	0	Y105E8B.3	0.57807	Serine/threonine kinase	Serine/threonine-protein kinase RIO2
BscC003g301	3.76	38.51	98.12	31.99	33.86	-	0	C13B9.3	1.12651	-	putative coatomer subunit delta
BscC004g764	3.74	72.89	44.52	35.86	45.84	-	0	C30C11.2	1.02308	-	26S proteasome non-ATPase regulatory subunit 3
BscC011g412	3.74	574.21	297.15	258.08	118.78	-	0	Y38E10A.24	0.671212	-	Expressed Protein
BscC002g471	3.7	19.38	6.63	17.99	16.39	-	0	T13H5.5	1.2	-	28S ribosomal protein S18b, mitochondrial
BscC004g144	3.68	142.5	41.41	31.77	46.71	-	0	C16A3.6	0.993921	-	Mak16 protein
BscC024g006	3.66	21.36	44.61	17.79	16.97	CHEMBL2366430_A0A1I7V6Q8	1.17949	-	0	-	Glutathione synthetase
BscC002g661	3.66	287.18	160.22	58.11	66.39	-	0	Y39B6A.36	0.926174	-	General transcription factor IIF subunit 2
BscC015g198	3.64	52.96	35.47	15.46	22.6	-	0	ZK970.3	1.11538	-	surfeit locus protein 5 containing protein
BscC014g002	3.64	171.49	60.28	37.19	34.97	-	0	F54C4.1	1.01869	-	39S ribosomal protein L40, mitochondrial
BscC004g796	3.62	123.49	50.79	47.53	53.77	-	0	ZK1098.7	0.964286	-	putative 28S ribosomal protein S23, mitochondrial
BscC003g508	3.62	88.86	45.31	31.75	23.4	-	0	ZC262.8	1.05682	-	28S ribosomal protein S18a, mitochondrial
BscC001g753	3.62	49.11	208.77	52.29	39.05	-	0	H20J04.5	0.964286	-	Prefoldin subunit 2
BscC006g436	3.6	246.97	123.78	57.52	108.94	-	0	F09E5.8	0.798561	-	Proline synthase co-transcribed bacterial -like protein
BscC008g006	3.6	42.48	109.3	52.45	27.49	-	0	Y37D8A.10	0.949772	-	Expressed Protein
BscC020g612	3.6	76.62	28.09	15.91	20.1	-	0	T04G9.4	1.15269	-	L-aminoadipate-semialdehyde dehydrogenase-phosphopantetheinyl transferase
BscC001g667	3.58	203.21	161.23	118.99	113.92	-	0	F25H5.6	0.73991	-	39S ribosomal protein L54, mitochondrial
BscC022g152	3.58	18.63	64.87	28.04	37.26	-	0	Y48B6A.1	0.988115	-	Ribosome biogenesis protein BOP1 -like protein
BscC001g865	3.56	12.93	11.81	25.47	12.72	-	0	T22A3.8	1.0779	-	laminin alpha 1 chain
BscC022g462	3.54	119.64	149.23	40.21	49.1	-	0	Y34D9A.1	0.9217	-	39S ribosomal protein L38, mitochondrial
BscC001g768	3.54	79.46	95.39	38.85	48.36	-	0	Y54E5A.5	0.92	-	Protein PBDC1
BscC003g166	3.54	16.1	62.47	77.28	52.65	-	0	Y37D8A.16	0.818713	-	Expressed Protein
BscC022g277	3.52	458.44	71	63.18	83	-	0	Y54E10A.7	0.808036	-	39S ribosomal protein L17, mitochondrial
BscC019g380	3.48	26.68	33.44	8.45	6.49	-	0	C47E12.7	0.794416	Protein Ser/Thr phosphatase	Ribosomal RNA processing protein 1 -like protein
BscC002g466	3.48	55.13	12.96	14.39	16.07	-	0	B0272.2	1.14419	-	putative Golgi SNAP receptor complex member 2
BscC013g251	3.48	21.53	10.55	4.25	6.1	-	0	ZK1127.5	1.33947	-	putative RNA 3'-terminal phosphate cyclase-like protein
BscC003g100	3.46	33.93	19.04	5.07	12.77	-	0	T16H12.4	1.17571	-	General transcription factor IIH subunit 2
BscC023g531	3.46	99.08	40.63	18.34	36.07	-	0	F32A5.6	0.934375	-	putative peroxisomal membrane protein PEX13
BscC010g721	3.44	19.88	10.56	5	11.29	-	0	C27F2.10	1.16749	-	PCI domain-containing protein 2 -like protein
BscC018g182	3.44	23.31	47.41	37.65	15.06	-	0	M176.3	0.921348	-	Protein CHCH-3
BscC023g113	3.44	162.52	110.58	103.58	57.59	-	0	C34B2.10	0.723404	-	putative signal peptidase complex subunit 1
BscC004g001	3.4	98.21	69.47	25.57	38.66	-	0	C27D11.1	0.904973	-	Eukaryotic translation initiation factor 3 subunit A
BscC004g247	3.36	26.49	32.39	15.45	27.13	-	0	K08F11.3	0.979592	-	COP9/Signalosome and eIF3 complex-shared subunit 1
BscC009g048	3.36	282.71	161	53.88	59.66	-	0	Y39B6A.14	0.781013	-	Protein SDA1 -like protein
BscC014g743	3.3	26.89	53.19	43.22	30.83	-	0	Y37D8A.18	0.852941	-	putative 28S ribosomal protein S10, mitochondrial
BscC024g120	3.28	35.42	58.53	14.22	20.86	-	0	D1081.8	0.990111	-	Cell division cycle 5-like protein
BscC016g404	3.28	28.57	25.67	0.35	8.41	-	0	F10E7.9	1.18578	-	Solute carrier family 12 member 8
BscC021g274	3.28	32.02	13.59	27.48	14.09	CHEMBL4295655_O15067	0.937688	-	0	-	putative phosphoribosylformylglycinamidine synthase
BscC003g471	3.28	5.49	8.84	5.88	5.24	-	0	C34E10.1	1.24009	-	SAM50-like protein gop-3
BscC024g283	3.26	58.37	61.96	15.39	21.89	-	0	ZK1307.9	0.979381	-	Coiled-coil domain-containing protein -like protein
BscC011g397	3.24	11.23	33.31	13.48	13.73	-	0	T23B12.3	1.07	-	Hypothetical protein CBG01521
BscC019g147	3.24	27.08	26.97	18.44	19.9	-	0	Y105E8A.19	0.965084	-	Tyrosine--tRNA ligase, cytoplasmic
BscC021g424	3.22	186.46	127.16	83.05	56.32	-	0	ZK973.10	0.661442	-	NADH dehydrogenase
BscC017g481	3.22	5.3	7.95	2.05	7.65	-	0	C52A11.2	1.16279	-	Expressed Protein
BscC011g536	3.2	32.88	51.84	18.14	9.78	-	0	F55B12.4	0.95	-	CCA tRNA nucleotidyltransferase 1, mitochondrial
BscC001g847	3.18	17.47	19.89	5.5	8.89	-	0	F59A3.4	1.13881	-	Zinc transporter ZIP11
BscC017g480	3.16	12.45	63.07	7.73	9.48	-	0	C52A11.2	1.07634	-	Protein GLB-12
BscC005g329	3.12	23.75	24.88	7.7	9.33	-	0	F28D1.1	1.06164	-	Expressed Protein
BscC021g116	3.12	53.64	56.88	34.1	47.23	-	0	ZC434.5	0.710656	-	Bifunctional glutamate/proline--tRNA ligase
BscC023g359	3.12	40.16	25.54	6.94	13.45	-	0	F10B5.2	1.0134	-	Protein AAR2 -like protein
BscC004g009	3.12	5.03	34.71	10.51	17.83	CHEMBL4295673_O75153	0.90618	-	0	-	Clustered mitochondria -like protein
BscC023g044	3.1	44.19	92.33	29.44	23.18	-	0	K09H9.6	0.804167	-	Suppressor of SWI4 1 -like protein
BscC008g229	3.08	37.67	41.25	5.26	14.49	-	0	C35D10.5	0.938907	-	Ubiquinol-cytochrome c reductase complex chaperone CBP3 -like protein
BscC017g316	3.08	21.88	9.36	5.27	8.27	-	0	F54D5.11	1.08591	-	Expressed Protein
BscC014g220	3.08	104.29	31.02	29.04	26.56	CHEMBL4105706_O00264	0.791411	-	0	-	Membrane-associated progesterone receptor component 1
BscC015g010	3.04	14.58	23.35	7.45	10.47	-	0	T05H4.14	1.02134	-	Gastrulation defective protein 1
BscC012g050	3.02	5.81	11.7	1.37	3.52	-	0	F56C11.1	1.25941	-	Dual oxidase 1
BscC001g685	3.02	26.27	41.76	16.51	25.82	-	0	W07E6.4	0.813602	-	Expressed Protein
BscC023g483	3.02	16.49	16.23	7.88	9.22	-	0	C32D5.3	1.00545	-	Protein EFR3 -like protein
BscC020g143	3	54.02	28.23	25.49	29.29	-	0	Y54G9A.7	0.752768	-	Expressed Protein
BscC008g445	3	19.18	24.74	15.99	10.16	-	0	W09D10.3	0.902439	-	Ribosomal protein L7/L12 domain protein
BscC010g221	2.98	103.76	51.41	44.6	58.79	CHEMBL4105838_Q96GG9	0.585973	-	0	-	DCN1-like protein 1
BscC004g705	2.98	39.7	61.55	21.48	24.11	-	0	C32E8.5	0.794872	-	Smad nuclear interacting protein 1
BscC001g047	2.94	28.6	23.51	4.59	9.17	-	0	F33H2.5	0.97319	-	DNA polymerase epsilon catalytic subunit A
BscC007g686	2.92	17.74	11.95	5.66	5.68	-	0	F10C2.6	1.06311	-	Expressed Protein
BscC013g257	2.92	18.74	18.83	10.31	11.81	-	0	C26D10.1	0.906934	-	Regulator of chromosome condensation
BscC020g436	2.88	12.65	2.2	3.19	7.03	-	0	F09E5.5	1.04444	-	Exocyst complex component 3
BscC012g596	2.88	23.08	18.88	9.4	8.33	-	0	F09G8.3	0.94335	-	putative 40S ribosomal protein S9, mitochondrial
BscC019g053	2.82	60.4	34.52	13.33	25.7	-	0	R07H5.1	0.713235	-	Peroxisomal membrane protein PEX14
BscC012g077	2.82	16.1	6.07	4.64	4.9	-	0	F55F8.3	1.06366	-	Periodic tryptophan protein 2 -like protein
BscC017g373	2.82	38.17	1.91	0.44	10.12	-	0	C38C6.6	0.910714	-	Expressed Protein
BscC019g152	2.8	113.48	75.82	23.1	29.01	-	0	Y57E12AL.5	0.654545	-	Mediator of RNA polymerase II transcription subunit 6
BscC002g501	2.8	0	0	0	0	-	0	B0464.7	1.40441	-	barrier to autointegration factor
BscC015g178	2.78	16.36	14.1	9.45	5.19	-	0	C15H11.9	0.885294	-	Ribosome biogenesis regulatory -like protein
BscC023g142	2.78	26.23	12.37	10.83	10.22	-	0	C17E4.11	0.893004	-	Endothelin-converting enzyme 2
BscC017g222	2.76	7.43	10.86	8.16	6.86	-	0	C14A4.14	0.934118	-	28S ribosomal protein S22, mitochondrial
BscC024g012	2.74	34.71	12.27	5.78	21.07	-	0	T23G11.2	0.719457	-	Glucosamine 6-phosphate N-acetyltransferase
BscC003g611	2.74	81.66	142.82	30.62	40.61	-	0	K01G5.1	0.568696	-	RING finger protein -like protein
BscC018g318	2.72	11.23	14.72	2.95	3.82	-	0	C56C10.10	1.06017	-	AH receptor-interacting protein
BscC001g357	2.72	1.89	18.43	5.45	3.5	-	0	C01A2.3	1.0075	-	Mitochondrial inner membrane protein OXA1L
BscC018g330	2.66	24.03	35.89	16.89	13.59	-	0	C18A3.3	0.729885	-	putative rRNA-processing protein EBP2 -like protein
BscC001g826	2.66	59.32	30.65	5.85	21.62	-	0	F56A3.2	0.681499	-	Structure-specific endonuclease subunit SLX1 -like protein
BscC018g336	2.56	6.23	20.72	4.61	4.5	-	0	F21H12.1	0.928571	-	putative WD repeat-containing protein F21H12.1
BscC015g204	2.56	13.07	15.35	7.46	5.79	CHEMBL3804749_Q14249	0.828479	-	0	-	Endonuclease G, mitochondrial
BscC017g129	2.56	0	0	0.05	0	-	0	F11C3.3	1.27907	-	Myosin-4
BscC006g674	2.52	21.69	35.74	3.22	5.89	-	0	F36F2.6	0.86172	-	NLI interacting factor-like phosphatase family protein
BscC022g669	2.48	24	101.06	16.76	17.44	CHEMBL3797016_P56545	0.637097	-	0	-	Expressed Protein
BscC001g520	2.38	49.22	50.61	30.78	23.99	-	0	T20B12.7	0.439344	-	Anamorsin -like protein
BscC014g713	2.36	7.16	17.15	4.23	2.75	-	0	F20H11.2	0.875343	-	Protein strawberry notch -like protein 1
BscC011g545	2.28	7.2	5.85	3.33	5.56	-	0	C13F10.2	0.793651	-	KxDL motif-containing protein
BscC014g047	2.26	15.59	27.73	11.38	5.38	-	0	C26E6.6	0.575362	-	F-box/SPRY domain-containing protein 1
BscC012g084	2.22	0.16	0.71	0.89	0.11	-	0	W03G9.7	1.11019	-	Expressed Protein
BscC015g283	1.9	10.16	13.28	6.45	5.39	CHEMBL4105986_Q14188	0.554913	-	0	-	Transcription factor Dp-1
BscC006g682	1.84	0	0	2.38	1.65	-	0	C46G7.1	0.715888	-	Expressed Protein
BscC003g576	1.82	8.75	29.76	3.74	6.48	-	0	C34E10.3	0.513308	-	Expressed Protein
BscC022g047	1.74	5.22	1.11	0	0.94	-	0	T23G7.4	0.867769	-	Exocyst complex component 2
BscC025g048	1.64	0	0	0	0	-	0	Y45G12B.1	0.82	-	NADH-ubiquinone oxidoreductase 75 kDa subunit, mitochondrial
BscC005g496	1.64	0	0	0	0	CHEMBL3885640,CHEMBL4106148_P06686	0.815842	-	0	-	sodium/potassium-transporting ATPase subunit alpha-2 isoform X3
BscC010g230	1.52	5.52	14.2	1.69	2.58	CHEMBL1938222_Q9Y2I7	0.561497	-	0	-	1-phosphatidylinositol 3-phosphate 5-kinase
BscC022g693	1.3	5.51	15.55	0.55	0.59	-	0	W04G3.2	0.649644	-	Expressed Protein
