# Supplementary material for: Genome of the Giant Panda Roundworm Illuminates Its Host Shift and Parasitic Adaptation
Source: Genomics Proteomics Bioinformatics. 2021 Sep 3;20(2):366–81. doi: 10.1016/j.gpb.2021.08.002 (PMC9684166; doi:10.1016/j.gpb.2021.08.002)
Supplement: Supplementary Table S29 [file mmc30.xlsx]

## Sheet: Sheet1
Table S29 Excretory/secretory (E/S) proteins of B. schroederi
GeneID	TPM					Peptidases		Protein kinases		Protein phosphatases		Carbohydrate-active enzymes		Pfam domain	Nr			Type	Subclass	Number
	Egg	L2	L5	Female adult		Subclass 1	Subclass 2	Subclass 1	Subclass 2	Subclass 1	Subclass 2	Subclass 1	Subclass 2					Peptidases	Aspartic Peptidases	6
BscC002g636	4.02	1.24	0.56	4.6		-	-	-	-	-	-	-	-	PF14625(Lustrin, cysteine-rich repeated domain);PF00014(Kunitz/Bovine pancreatic trypsin inhibitor domain);	Proteinase inhibitor I2 domain containing protein				Cysteine Peptidases	12
BscC010g181	15.63	15.51	8.04	17.32		-	-	-	-	-	-	-	-	PF07474(G2F domain);PF13927(Immunoglobulin domain);PF00047(Immunoglobulin domain);PF07645(Calcium-binding EGF domain);PF07679(Immunoglobulin I-set domain);	High Incidence of Males (increased X chromosome loss)				Metallo Peptidases	11
BscC014g044	386.32	178.06	1.49	72.07		-	-	-	-	-	-	-	-	-	Expressed Protein				Serine Peptidases	10
BscC016g134	0.27	0.86	279.58	32.82		-	-	-	-	-	-	-	-	PF02520(Domain of unknown function DUF148);	Expressed Protein			Protein kinases	Receptor tyrosine kinases (RTK)	1
BscC023g264	4.64	0	5.99	0		-	-	-	-	-	-	-	-	-	Expressed Protein				Receptor serine/threonine kinases (RSTK)	1
BscC012g029	22.01	10.24	4.08	14.09		-	-	-	-	-	-	-	-	-	Expressed Protein				Serine/threonine kinases	3
BscC005g654	1.44	11.09	0.66	3.09		-	-	-	-	-	-	-	-	PF03351(DOMON domain);	Hypothetical protein CBG12669			Protein phosphatases	Protein Tyrosine phosphatases (PTPs)	1
BscC016g245	250.28	1.06	100.67	1059.74		-	-	-	-	-	-	CBM50	CBM	PF00188(Cysteine-rich secretory protein family);	Venom allergen 5.02				Protein Ser/ Thr phosphatases	1
BscC003g160	3.37	54.66	289.01	69.36		-	-	-	-	-	-	-	-	PF01413(C-terminal tandem repeated domain in type 4 procollagen);PF01391(Collagen triple helix repeat (20 copies));	collagen alpha-1(IV) chain			cell-adhesion molecules	Immunoglobulins	11
BscC016g303	0	1.97	3.64	0.72		-	-	-	-	-	-	-	-	-	Hypothetical protein SRAE_1000124500				Lectins	21
BscC022g510	0.55	20.88	0.6	2.16		-	-	-	-	-	-	-	-	PF00057(Low-density lipoprotein receptor domain class A);PF00058(Low-density lipoprotein receptor repeat class B);	Prolow-density lipoprotein receptor-related protein 1			others	Venom allergen homologues	7
BscC011g040	19.85	39.01	10.5	12.57		Cysteine Peptidases	Family C1: papain family	-	-	-	-	-	-	PF08246(Cathepsin propeptide inhibitor domain (I29));PF00112(Papain family cysteine protease);PF00031(Cystatin domain);	Cathepsin L				Cystatins	5
BscC022g321	7.19	167.48	32.33	63.33		-	-	-	-	-	-	-	-	-	Expressed Protein				Serpins	5
BscC008g427	5.34	0	37.56	0		-	-	-	-	-	-	-	-	-	Expressed Protein				Cathepsins	7
BscC018g198	0.15	11.9	5.77	0.97		-	-	-	-	-	-	CBM13	CBM	PF00059(Lectin C-type domain);	Brevican core protein				Globins	1
BscC019g274	0.75	7.42	3.38	0.72		-	-	-	-	-	-	-	-	PF01471(Putative peptidoglycan binding domain);PF00413(Matrixin);	Matrix metalloproteinase-24				Thioredoxins	10
BscC020g676	63.03	24.36	10.89	14.49		-	-	-	-	-	-	-	-	PF00130(Phorbol esters/diacylglycerol binding domain (C1 domain));PF00609(Diacylglycerol kinase accessory domain);PF00781(Diacylglycerol kinase catalytic domain);	Expressed Protein
BscC005g149	31.41	136.53	4.19	6.29		-	-	-	-	-	-	-	-	PF00188(Cysteine-rich secretory protein family);	Venom allergen 5.02
BscC019g384	10.7	2.48	0.9	3.65		-	-	-	-	-	-	-	-	PF14625(Lustrin, cysteine-rich repeated domain);PF00014(Kunitz/Bovine pancreatic trypsin inhibitor domain);	Papilin
BscC003g584	2.42	5.19	0.12	0.83		-	-	-	-	-	-	-	-	PF00092(von Willebrand factor type A domain);	Cartilage matrix protein
BscC012g295	52.62	1.32	5.05	1.18		-	-	-	-	-	-	-	-	-	Expressed Protein
BscC005g303	0.58	6.45	18.39	0.95		-	-	-	-	-	-	-	-	PF01549(ShK domain-like);	26 kDa secreted antigen
BscC010g431	0.58	0	0.98	0.09		-	-	-	-	-	-	-	-	PF01674(Lipase (class 2));	lipase
BscC023g375	3.02	0.68	6.88	4.12		-	-	-	-	-	-	-	-	PF00068(Phospholipase A2);	Phospholipase A(2)
BscC007g503	0	1.27	1.72	2.02		-	-	-	-	-	-	-	-	-	Expressed Protein
BscC008g027	22.54	8.09	9.85	83.93		-	-	-	-	-	-	-	-	-	Expressed Protein
BscC020g426	36.72	47.3	9.65	12.59		-	-	-	-	-	-	-	-	PF05667(Protein of unknown function (DUF812));	Coiled-coil domain-containing protein 22 -like protein
BscC005g730	30	98.78	83.56	54.33		-	-	-	-	-	-	-	-	PF03332(Eukaryotic phosphomannomutase);	putative phosphomannomutase
BscC015g067	0.97	0.27	0.06	0.07		-	-	-	-	-	-	-	-	-	CRAL-TRIO domain-containing protein F28H7.8
BscC005g669	553.46	8.34	0	93.51		-	-	-	-	-	-	-	-	-	Expressed Protein
BscC010g642	7.49	0.84	10.51	5.27		-	-	-	-	-	-	-	-	PF00090(Thrombospondin type 1 domain);	Hemicentin-1
BscC003g138	1.78	1.75	0	0.78		-	-	-	-	-	-	-	-	-	Expressed Protein
BscC023g485	0.36	1.38	0.07	0.1		-	-	-	-	-	-	-	-	PF01682(DB module);	Expressed Protein
BscC027g046	6	0	0	0		-	-	-	-	-	-	-	-	-	Expressed Protein
BscC005g052	0.41	204.48	0.24	0.1		-	-	-	-	-	-	-	-	PF00059(Lectin C-type domain);	Lymphocyte antigen 75
BscC004g357	5.56	36.09	6.8	11.02		-	-	-	-	-	-	-	-	PF00628(PHD-finger);PF15613(Williams-Beuren syndrome DDT (WSD), D-TOX E motif);PF01429(Methyl-CpG binding domain);PF02791(DDT domain);PF00439(Bromodomain);	Bromodomain adjacent to zinc finger domain protein 2B
BscC011g253	94.22	13.14	0.31	0		-	-	-	-	-	-	-	-	-	Expressed Protein
BscC021g002	23.34	7.04	0.58	0.36		Cysteine Peptidases	Family C1: papain family	-	-	-	-	-	-	PF00031(Cystatin domain);	Cathepsin L
BscC004g282	6.44	29.05	6.63	6.56		-	-	-	-	-	-	-	-	PF10597(U5-snRNA binding site 2 of PrP8);PF12134(PRP8 domain IV core);PF08084(PROCT (NUC072) domain);PF01398(JAB1/Mov34/MPN/PAD-1 ubiquitin protease);PF08083(PROCN (NUC071) domain);PF10598(RNA recognition motif of the spliceosomal PrP8);PF08082(PRO8NT (NUC069), PrP8 N-terminal domain);PF10596(U6-snRNA interacting domain of PrP8);	Pre-mRNA-splicing factor 8 -like protein
BscC012g067	210.57	5.83	1.19	26.66		-	-	-	-	-	-	-	-	PF04942(CC domain);	Expressed Protein
BscC025g026	17.54	0	0.34	5.21		-	-	-	-	-	-	-	-	PF01094(Receptor family ligand binding region);	Expressed Protein
BscC001g167	102.47	233.25	40.77	120.39		-	-	-	-	-	-	-	-	PF01992(ATP synthase (C/AC39) subunit);	V-type proton ATPase subunit d 1
BscC024g087	0.41	3.12	20.8	0.53		-	-	-	-	-	-	-	-	PF01549(ShK domain-like);PF00246(Zinc carboxypeptidase);PF02244(Carboxypeptidase activation peptide);	Carboxypeptidase B
BscC016g334	0	0	0	0		Cysteine Peptidases	Family C1: papain family	-	-	-	-	-	-	PF00112(Papain family cysteine protease);PF08246(Cathepsin propeptide inhibitor domain (I29));	Cathepsin W
BscC004g326	7.49	20.17	65.72	15.22		-	-	-	-	-	-	-	-	-	Expressed Protein
BscC014g761	2.89	1.42	0.41	3.84		-	-	-	-	-	-	-	-	PF08768(Domain of unknown function (DUF1794));	Expressed Protein
BscC002g671	20.56	26.81	15.33	11.17		-	-	-	-	-	-	-	-	PF01138(3' exoribonuclease family, domain 1);PF03726(Polyribonucleotide nucleotidyltransferase, RNA binding domain);PF03725(3' exoribonuclease family, domain 2);	3' exoribonuclease family, domain 2 containing protein
BscC022g271	13.75	23.8	26.52	31.65		-	-	-	-	-	-	-	-	PF00100(Zona pellucida-like domain);	Expressed Protein
BscC007g594	58.55	7.03	0.2	7.91		-	-	-	-	-	-	-	-	PF00046(Homeobox domain);	Homeobox protein vnd
BscC020g596	0	9.21	0	0		-	-	-	-	-	-	-	-	-	Expressed Protein
BscC019g255	0.78	0.21	1.16	0		-	-	-	-	-	-	-	-	-	Expressed Protein
BscC007g468	1.02	0	330.01	0		-	-	-	-	-	-	-	-	-	Expressed Protein
BscC017g187	67.77	16.15	9.74	14.74		-	-	-	-	-	-	-	-	-	Expressed Protein
BscC004g066	1.5	36.29	177.05	99.42		-	-	-	-	-	-	-	-	PF01607(Chitin binding Peritrophin-A domain);	Expressed Protein
BscC020g621	0.49	9.47	36.96	47.8		-	-	-	-	-	-	-	-	PF00041(Fibronectin type III domain);	Collagen alpha-1(XX) chain
BscC024g037	17.57	6.47	0.15	0.81		-	-	-	-	-	-	-	-	PF01400(Astacin (Peptidase family M12A));PF00431(CUB domain);	Zinc metalloproteinase nas-30
BscC004g196	1.34	0	36.93	0.07		-	-	-	-	-	-	-	-	PF00635(MSP (Major sperm protein) domain);	Ribosome-binding protein 1
BscC005g554	0.29	0	17.76	0		-	-	-	-	-	-	-	-	-	Expressed Protein
BscC011g332	0.7	2.91	0.71	0.21		-	-	-	-	-	-	-	-	PF00014(Kunitz/Bovine pancreatic trypsin inhibitor domain);	Expressed Protein
BscC027g035	10.58	11.12	8	42.47		-	-	-	-	-	-	-	-	PF02518(Histidine kinase-, DNA gyrase B-, and HSP90-like ATPase);PF00183(Hsp90 protein);	Endoplasmin
BscC001g329	13.16	1.63	0.13	2.87		-	-	-	-	-	-	-	-	PF00090(Thrombospondin type 1 domain);PF01400(Astacin (Peptidase family M12A));PF00431(CUB domain);	Zinc metalloproteinase nas-36
BscC021g140	8.6	1.91	0	10.85		-	-	-	-	-	-	-	-	-	Expressed Protein
BscC003g067	2.88	16.77	2.18	1.5		-	-	-	-	-	-	-	-	PF01683(EB module);	Prion-like-(Q/N-rich) domain-bearing protein 25
BscC013g085	1.59	1009.38	2591.03	20.84		-	-	-	-	-	-	-	-	-	Expressed Protein
BscC021g029	37.07	41.01	0.24	2.21		-	-	-	-	-	-	-	-	PF01382(Avidin family);	avidin-like
BscC019g024	51.61	3820.76	71.23	36		-	-	-	-	-	-	-	-	PF05281(Neuroendocrine protein 7B2 precursor (Secretogranin V));	Neuroendocrine protein 7B2
BscC022g629	1.51	78.29	80.69	12.55		-	-	-	-	-	-	-	-	PF08768(Domain of unknown function (DUF1794));	Expressed Protein
BscC007g039	8.64	0	170.28	0		-	-	-	-	-	-	-	-	-	Expressed Protein
BscC008g674	3.56	1329.47	272.36	75.38		-	-	-	-	-	-	-	-	PF01060(Transthyretin-like family);	Transthyretin-like protein 46
BscC008g073	0.68	0	1.09	0		-	-	-	-	-	-	-	-	PF02520(Domain of unknown function DUF148);	Expressed Protein
BscC003g638	60.67	0.31	1.59	8.68		-	-	-	-	-	-	-	-	PF00326(Prolyl oligopeptidase family);	Dipeptidyl peptidase family member 6
BscC014g696	7.56	5.04	5.76	3.98		-	-	-	-	-	-	-	-	PF03265(Deoxyribonuclease II);	Cell-death-related nuclease 7
BscC020g062	13.67	10.97	28.92	44.19		-	-	-	-	-	-	-	-	-	Hypothetical protein SRAE_X000255400
BscC003g355	0	0.07	38.71	100.21		-	-	-	-	-	-	-	-	PF01826(Trypsin Inhibitor like cysteine rich domain);	Chymotrypsin/elastase isoinhibitor 1
BscC001g635	0	6.06	5.16	0.3		-	-	-	-	-	-	-	-	-	Expressed Protein
BscC012g298	0.24	0	0	0		-	-	-	-	-	-	-	-	-	Expressed Protein
BscC015g319	19.48	1.54	10.13	4.96		-	-	-	-	-	-	-	-	PF01596(O-methyltransferase);	Caffeoyl-CoA O-methyltransferase 2
BscC016g420	11.24	4.82	2.69	6.57		-	-	-	-	-	-	-	-	-	Expressed Protein
BscC090g001	8.58	8.84	0.88	5.45		-	-	-	-	-	-	-	-	PF01138(3' exoribonuclease family, domain 1);PF03726(Polyribonucleotide nucleotidyltransferase, RNA binding domain);PF03725(3' exoribonuclease family, domain 2);	3' exoribonuclease family, domain 2 containing protein
BscC012g390	0	0	0	0		-	-	-	-	-	-	-	-	-	Expressed Protein
BscC010g726	0.09	0	4.2	0.07		-	-	-	-	-	-	-	-	-	Expressed Protein
BscC013g335	0	0.15	0	0.02		-	-	-	-	-	-	-	-	-	acid resistance repetitive basic protein Asr
BscC003g335	0.23	0	1.63	0.22		-	-	-	-	-	-	-	-	-	Expressed Protein
BscC023g162	114.17	122.03	242.27	392.53		Cysteine Peptidases	Family C1: papain family	-	-	-	-	CBM13	CBM	PF00112(Papain family cysteine protease);PF08246(Cathepsin propeptide inhibitor domain (I29));	Cathepsin L
BscC011g232	0	0	0	0		-	-	-	-	-	-	CBM14	CBM	PF00704(Glycosyl hydrolases family 18);	glycosyl hydrolase, family 18
BscC014g126	0.31	119.89	0	1.22		-	-	-	-	-	-	-	-	PF01060(Transthyretin-like family);	Transthyretin-like protein 5
BscC009g101	1869.63	136.93	8.9	370.67		-	-	-	-	-	-	-	-	PF00965(Tissue inhibitor of metalloproteinase);	Putative metalloproteinase inhibitor
BscC004g135	0.57	1.12	0.34	0.17		-	-	-	-	-	-	-	-	PF13927(Immunoglobulin domain);	Hemicentin-2
BscC022g818	86.33	0	2.91	83.06		-	-	-	-	-	-	-	-	-	Expressed Protein
BscC009g019	0	1.05	0	0		-	-	-	-	-	-	-	-	-	Expressed Protein
BscC006g066	22.74	12.1	0.25	0.13		-	-	-	-	-	-	-	-	-	Expressed Protein
BscC016g307	0	0	4.33	0		-	-	-	-	-	-	-	-	-	Expressed Protein
BscC010g134	0.26	0.25	0	0		-	-	-	-	-	-	-	-	-	Expressed Protein
BscC021g174	29.64	31.63	31.35	12.54		-	-	-	-	-	-	-	-	-	Hypothetical protein CBG06219
BscC001g619	0.41	87.7	7.09	1.29		-	-	-	-	-	-	-	-	-	Expressed Protein
BscC009g145	3.29	4.8	1.53	0.67		-	-	-	-	-	-	-	-	-	Expressed Protein
BscC015g307	32.09	14.55	21	11.18		-	-	-	-	-	-	-	-	PF08806(Sep15/SelM redox domain);	15 kDa selenoprotein
BscC022g374	0.56	225.7	0.97	0		-	-	-	-	-	-	-	-	-	neuropeptide-like protein precursor 23
BscC004g073	0	0	3.32	0		-	-	-	-	-	-	-	-	-	Expressed Protein
BscC013g403	19.93	21.13	10.69	13.32		-	-	-	-	-	-	-	-	-	Expressed Protein
BscC007g268	0	0	0.64	0.42		-	-	-	-	-	-	-	-	PF01347(Lipoprotein amino terminal region);	Vitellogenin-6
BscC012g524	1.52	1.35	2.51	0.48		-	-	-	-	-	-	GT27	GT	PF00535(Glycosyl transferase family 2);	Expressed Protein
BscC016g036	9.68	0.59	0.62	2.09		-	-	-	-	-	-	-	-	-	Vacuolar protein sorting-associated protein 13C
BscC018g168	4.59	0.98	17.63	0.47		-	-	-	-	-	-	-	-	-	Expressed Protein
BscC021g072	22.17	2.23	0.05	3.56		-	-	-	-	-	-	-	-	-	Expressed Protein
BscC007g522	1.32	0.85	0	0		-	-	-	-	-	-	-	-	-	Expressed Protein
BscC001g761	3.95	33.98	19.32	15.39		-	-	-	-	-	-	-	-	PF01391(Collagen triple helix repeat (20 copies));	Collagen alpha-1(XV) chain
BscC005g335	34.17	0.29	0	1.09		-	-	-	-	-	-	-	-	-	Expressed Protein
BscC021g155	0	3.56	0.37	6.75		-	-	-	-	-	-	-	-	-	Expressed Protein
BscC002g095	74.47	0.68	0	3.57		-	-	-	-	-	-	-	-	-	Hypothetical protein SRAE_1000129000
BscC019g116	2.59	24.22	455.2	172.66		-	-	-	-	-	-	-	-	PF04155(Ground-like domain);	grl-4
BscC012g046	49.78	112.67	14.91	13.98		-	-	-	-	-	-	-	-	PF01705(CX module);	CX module
BscC009g157	62.41	1006.4	1026.83	281.29		-	-	-	-	-	-	-	-	PF01060(Transthyretin-like family);	Transthyretin-like protein 46
BscC007g080	144.03	498.82	721.38	309.23		-	-	-	-	-	-	-	-	-	immunogenic protein 3
BscC011g483	0	9.7	2.93	0		-	-	-	-	-	-	-	-	-	Expressed Protein
BscC008g341	1.92	0	6.4	6.98		-	-	-	-	-	-	-	-	PF02520(Domain of unknown function DUF148);	Expressed Protein
BscC004g484	0.1	0	4.32	0		-	-	-	-	-	-	-	-	-	Expressed Protein
BscC011g561	0	61.82	4.59	0.11		-	-	-	-	-	-	-	-	-	Expressed Protein
BscC002g076	2.94	443.77	0	4.72		-	-	-	-	-	-	-	-	-	Expressed Protein
BscC014g756	0.26	33.21	0.44	0.57		-	-	-	-	-	-	-	-	-	CBN-INS-17 protein
BscC018g124	13.03	0	31.21	7.06		-	-	-	-	-	-	-	-	PF05938(Plant self-incompatibility protein S1);	Expressed Protein
BscC012g679	0	220.7	0	0		-	-	-	-	-	-	-	-	-	NLP-58
BscC020g027	7.21	2.16	117.01	62.48		-	-	-	-	-	-	-	-	-	Expressed Protein
BscC008g026	6.29	0	150.37	74.64		-	-	-	-	-	-	-	-	-	Expressed Protein
BscC021g101	0	0.76	0.04	0		-	-	-	-	-	-	-	-	-	Expressed Protein
BscC005g582	41.18	5.88	18.33	26.42		-	-	-	-	-	-	GH31	GH	PF00088(Trefoil (P-type) domain);PF01055(Glycosyl hydrolases family 31);PF16863(N-terminal barrel of NtMGAM and CtMGAM, maltase-glucoamylase);	Maltase-glucoamylase, intestinal
BscC017g434	10.79	1.93	2.7	4.44		-	-	-	-	-	-	-	-	-	Expressed Protein
BscC005g055	4.83	0.07	10.29	9.11		-	-	-	-	-	-	-	-	PF01549(ShK domain-like);PF00264(Common central domain of tyrosinase);	Putative tyrosinase-like protein tyr-1
BscC024g270	1.22	0.8	100.11	26.66		-	-	-	-	-	-	-	-	PF13202(EF hand);	Expressed Protein
BscC002g091	208.03	75.7	73.32	51.43		-	-	-	-	-	-	-	-	PF03091(CutA1 divalent ion tolerance protein);	Protein CutA -like protein
BscC024g235	2.05	65.47	24.32	25.78		-	-	-	-	-	-	-	-	PF00041(Fibronectin type III domain);PF00069(Protein kinase domain);PF00621(RhoGEF domain);PF07679(Immunoglobulin I-set domain);	Muscle M-line assembly protein unc-89
BscC003g134	102.68	26.85	11.46	14.47		-	-	-	-	-	-	-	-	PF02033(Ribosome-binding factor A);	Putative ribosome-binding factor A, mitochondrial
BscC022g508	5.24	3.03	0.5	1.35		-	-	-	-	-	-	-	-	PF00095(WAP-type (Whey Acidic Protein) 'four-disulfide core');PF00041(Fibronectin type III domain);	Anosmin-1
BscC019g269	2.52	0.09	8.17	1.32		-	-	-	-	-	-	-	-	-	Expressed Protein
BscC014g116	0	1.06	0.81	0.5		-	-	-	-	-	-	-	-	PF01060(Transthyretin-like family);	Transthyretin-like protein 5
BscC020g539	0	6.49	14.3	0.66		-	-	-	-	-	-	-	-	-	Phospholipase A2-like protein Y52B11A.8
BscC001g461	0.65	0.69	1.64	3.84		-	-	-	-	-	-	-	-	-	Expressed Protein
BscC004g815	116.9	4.21	10.43	28.92		Metallo Peptidases	Family M12: astacin/adamalysin family	-	-	-	-	-	-	PF01400(Astacin (Peptidase family M12A));PF00431(CUB domain);	Expressed Protein
BscC020g590	4.32	11.38	0.12	0.56		-	-	-	-	-	-	-	-	PF00053(Laminin EGF domain);PF01759(UNC-6/NTR/C345C module);PF00055(Laminin N-terminal (Domain VI));	Netrin unc-6
BscC020g068	1.62	21.28	6.07	3.56		-	-	-	-	-	-	-	-	PF00055(Laminin N-terminal (Domain VI));PF00053(Laminin EGF domain);	Laminin subunit beta-1
BscC017g400	5.12	47.87	36.11	23.21		-	-	-	-	-	-	-	-	PF01347(Lipoprotein amino terminal region);PF09172(Domain of unknown function (DUF1943));PF00094(von Willebrand factor type D domain);	Apolipophorin
BscC015g120	1.63	3.05	0.48	0.41		-	-	-	-	-	-	-	-	-	acp-5
BscC001g665	0	4.54	12.13	0.12		-	-	-	-	-	-	-	-	PF01549(ShK domain-like);	Expressed Protein
BscC005g311	0.22	1.41	82.45	2.52		-	-	-	-	-	-	-	-	-	Expressed Protein
BscC016g213	6.39	3.51	0.45	0.28		-	-	-	-	-	-	-	-	PF00059(Lectin C-type domain);	Collectin-12
BscC012g217	88.12	0.18	1.2	54.66		-	-	-	-	-	-	-	-	PF01607(Chitin binding Peritrophin-A domain);	immunosuppressive ovarian message protein
BscC007g530	5.8	1.2	4.91	1.88		-	-	-	-	-	-	-	-	PF10591(Secreted protein acidic and rich in cysteine Ca binding region);PF07648(Kazal-type serine protease inhibitor domain);PF00086(Thyroglobulin type-1 repeat);	Sparc-related modular calcium-binding protein 1
BscC013g346	16.84	35.46	30.94	12.06		-	-	-	-	-	-	-	-	PF03619(Organic solute transporter Ostalpha);	Organic solute transporter alpha-like protein 1
BscC003g178	0.37	5.08	0.08	0.06		-	-	-	-	-	-	-	-	PF01549(ShK domain-like);PF01400(Astacin (Peptidase family M12A));	Zinc metalloproteinase nas-13
BscC011g355	16.08	0.2	29.68	2.07		-	-	-	-	-	-	-	-	-	Expressed Protein
BscC008g545	19.38	1.27	0.09	5.22		-	-	-	-	-	-	-	-	-	Expressed Protein
BscC012g526	5.63	15.32	7.57	5.56		-	-	-	-	-	-	-	-	PF00027(Cyclic nucleotide-binding domain);PF01734(Patatin-like phospholipase);	putative NTE family protein
BscC002g362	0	0.17	3.29	1.79		-	-	-	-	-	-	-	-	PF01826(Trypsin Inhibitor like cysteine rich domain);PF00147(Fibrinogen beta and gamma chains, C-terminal globular domain);PF00094(von Willebrand factor type D domain);	Zonadhesin
BscC004g676	23.34	0.04	282.8	165.53		Aspartic Peptidases	Family A1: pepsin family	-	-	-	-	-	-	PF00026(Eukaryotic aspartyl protease);	Aspartic protease 6
BscC001g376	0	26.78	0.7	0		-	-	-	-	-	-	-	-	PF06394(Pepsin inhibitor-3-like repeated domain);	Pepsin inhibitor Dit33
BscC024g276	0.32	1.22	73.63	7.21		-	-	-	-	-	-	-	-	PF13202(EF hand);	Expressed Protein
BscC003g150	6704.86	0.76	1.77	8220.57		-	-	-	-	-	-	CBM14	CBM	PF01607(Chitin binding Peritrophin-A domain);	immunosuppressive ovarian message protein
BscC014g684	24.3	19.41	7.02	15.39		Serine Peptidases	Family S28	-	-	-	-	-	-	PF05577(Serine carboxypeptidase S28);	Prolyl carboxy peptidase like protein 5
BscC021g216	0.32	1.11	10.82	4.78		-	-	-	-	-	-	-	-	-	Expressed Protein
BscC014g057	3.08	1.05	32.23	0.48		-	-	-	-	-	-	-	-	PF06394(Pepsin inhibitor-3-like repeated domain);	Expressed Protein
BscC008g457	0.47	0.12	3.39	0		-	-	-	-	-	-	GH37	GH	PF01204(Trehalase);	Trehalase
BscC014g068	9.01	133.14	112.21	14.67		-	-	-	-	-	-	-	-	PF01060(Transthyretin-like family);	conserved protein
BscC023g523	129.11	62.38	25.77	40.26		-	-	-	-	-	-	-	-	PF02210(Laminin G domain);	Agrin
BscC010g322	0	0	0	0		-	-	-	-	-	-	-	-	PF00215(Orotidine 5'-phosphate decarboxylase / HUMPS family);	Uridine 5'-monophosphate synthase
BscC014g838	18.13	8.78	3.97	5.54		-	-	-	-	-	-	-	-	PF07978(NIPSNAP);	Putative NipSnap protein K02D10.1
BscC006g298	0.68	0	0	0.89		-	-	-	-	-	-	-	-	-	Expressed Protein
BscC005g086	4.85	0.35	0.37	0.68		-	-	-	-	-	-	-	-	PF01674(Lipase (class 2));	Lipase family protein
BscC011g117	6.61	21.34	19.68	9.36		-	-	-	-	-	-	GH31	GH	PF17137(Domain of unknown function (DUF5110));PF13802(Galactose mutarotase-like);PF01055(Glycosyl hydrolases family 31);	Neutral alpha-glucosidase AB
BscC004g614	3.46	1.82	1.09	0.02		-	-	-	-	-	-	-	-	PF13202(EF hand);	Calcium-dependent protein kinase 1
BscC022g478	64.01	251.57	42.2	47.07		-	-	-	-	Protein Tyrosine phosphatases (PTPs)	Class I PTPs (Dual specificity phosphatases)	-	-	PF10409(C2 domain of PTEN tumour-suppressor protein);PF00017(SH2 domain);PF08416(Phosphotyrosine-binding domain);	Tensin-3
BscC004g413	0.3	1.28	30.8	14.51		-	-	-	-	-	-	-	-	PF06394(Pepsin inhibitor-3-like repeated domain);	Expressed Protein
BscC019g196	0.25	0	0.08	0.21		-	-	-	-	-	-	-	-	-	Expressed Protein
BscC024g104	0.64	1.42	88.81	64.88		-	-	-	-	-	-	-	-	-	Expressed Protein
BscC005g227	0.13	1.92	0.44	0		-	-	-	-	-	-	-	-	-	Expressed Protein
BscC026g003	0.07	0	0	0		-	-	-	-	-	-	-	-	-	Expressed Protein
BscC013g139	1.16	0	0.14	0		-	-	-	-	-	-	-	-	PF01682(DB module);	Expressed Protein
BscC006g767	5.45	4.11	3.41	1.92		-	-	-	-	-	-	-	-	-	Expressed Protein
BscC001g296	0	13.37	3.49	0		-	-	-	-	-	-	-	-	-	Expressed Protein
BscC009g147	0.52	0	0	0		-	-	-	-	-	-	-	-	-	Expressed Protein
BscC017g382	0	3.39	21.32	25.67		-	-	-	-	-	-	-	-	-	Expressed Protein
BscC012g063	0.61	16.44	0.27	0		-	-	-	-	-	-	-	-	-	OV39 antigen
BscC006g226	43.61	256.71	79.6	104.69		-	-	-	-	-	-	-	-	PF10456(WASP-binding domain of Sorting nexin protein);PF14604(Variant SH3 domain);PF00787(PX domain);	Sorting nexin-33
BscC002g367	4.4	1.12	537.8	551.72		-	-	-	-	-	-	-	-	PF00147(Fibrinogen beta and gamma chains, C-terminal globular domain);PF01826(Trypsin Inhibitor like cysteine rich domain);PF00094(von Willebrand factor type D domain);	Zonadhesin
BscC022g052	11.74	0.47	15.34	18.96		-	-	-	-	-	-	-	-	PF01064(Activin types I and II receptor domain);	Expressed Protein
BscC010g674	1.19	80.69	0	0		-	-	-	-	-	-	-	-	-	Expressed Protein
BscC001g835	1.72	0	30.43	2.21		-	-	-	-	-	-	-	-	PF05535(Chromadorea ALT protein);	Expressed Protein
BscC013g475	0.11	0.28	6.92	0.12		-	-	-	-	-	-	-	-	-	Expressed Protein
BscC012g436	0.12	0	2.14	0		-	-	-	-	-	-	-	-	PF03761(Chymotrypsin family Peptidase-S1);	Plasma kallikrein
BscC019g161	48.7	12.69	0	4.1		-	-	-	-	-	-	-	-	-	Expressed Protein
BscC008g264	6.97	6.86	14.46	8.55		-	-	-	-	-	-	-	-	-	Expressed Protein
BscC012g132	6.47	0.05	1.66	0.55		-	-	-	-	-	-	-	-	PF00079(Serpin (serine protease inhibitor));	Plasminogen activator inhibitor 1
BscC020g406	1.31	120.95	11.35	31.71		-	-	-	-	-	-	-	-	PF00057(Low-density lipoprotein receptor domain class A);	Sortilin-related receptor
BscC011g278	0	0	0	0		-	-	-	-	-	-	-	-	-	Expressed Protein
BscC022g594	13.33	391.49	0	11.3		-	-	-	-	-	-	-	-	-	Hypothetical protein SRAE_X000189200
BscC007g218	0	0	0	0		-	-	-	-	-	-	-	-	-	Serine/arginine-rich splicing factor 4
BscC013g382	1.24	0.68	0	0		-	-	-	-	-	-	-	-	PF02520(Domain of unknown function DUF148);	Ag2
BscC018g080	48.68	17.12	50.62	23.59		-	-	-	-	-	-	-	-	-	Expressed Protein
BscC010g232	48.17	12.27	3.05	14.1		-	-	-	-	-	-	-	-	PF01683(EB module);	Expressed Protein
BscC018g154	113.39	4.9	1.23	33.23		-	-	-	-	-	-	-	-	PF01682(DB module);	Domain of unknown function DB domain-containing protein
BscC012g026	20.94	0.21	24.55	0.54		-	-	-	-	-	-	-	-	PF00635(MSP (Major sperm protein) domain);	Expressed Protein
BscC016g343	37.38	6.01	74.24	65.93		-	-	-	-	-	-	-	-	PF05649(Peptidase family M13);PF01431(Peptidase family M13);	Neprilysin-1
BscC004g410	0.63	0	1.17	0		-	-	-	-	-	-	-	-	-	Expressed Protein
BscC006g216	3.05	1.06	437.78	195.27		-	-	-	-	-	-	-	-	-	epicuticlin
BscC013g503	1.51	19.85	0	5.12		-	-	-	-	-	-	GT1	GT	-	Putative UDP-glucuronosyltransferase ugt-47
BscC007g293	3.19	0.03	10.37	0.02		-	-	-	-	-	-	-	-	-	Expressed Protein
BscC001g661	0	34.67	18.63	34.32		-	-	-	-	-	-	-	-	-	Expressed Protein
BscC019g121	2.92	29.02	0.3	1.53		-	-	-	-	-	-	-	-	-	Hypothetical protein CBG18960
BscC007g062	7.64	8.22	170.63	259.67		-	-	-	-	-	-	-	-	-	Expressed Protein
BscC020g644	0	0.21	0	0		-	-	-	-	-	-	-	-	PF01019(Gamma-glutamyltranspeptidase);	Gamma-glutamyltranspeptidase 1
BscC007g411	6.27	295.47	81.28	123.39		-	-	-	-	-	-	-	-	PF03227(Gamma interferon inducible lysosomal thiol reductase (GILT));	GILT-like protein F37H8.5
BscC020g005	44.7	27.29	23.85	24.85		-	-	-	-	-	-	GH63	GH	PF01145(SPFH domain / Band 7 family);	Erlin-1
BscC027g044	80.89	134.29	215.85	55.79		-	-	-	-	-	-	-	-	PF00262(Calreticulin family);	calreticulin
BscC020g561	45.26	122.16	1.38	0.9		-	-	-	-	-	-	-	-	-	Hypothetical protein CBG14256
BscC006g279	11.41	0	0	0.28		-	-	-	-	-	-	-	-	-	Expressed Protein
BscC020g597	1.51	7.22	0.09	0		-	-	-	-	-	-	-	-	PF00685(Sulfotransferase domain);	Heparan sulfate glucosamine 3-O-sulfotransferase 3B1
BscC004g690	189.78	97.47	43.32	44.1		-	-	-	-	-	-	-	-	PF05823(Nematode fatty acid retinoid binding protein (Gp-FAR-1));	Fatty-acid and retinol-binding protein 1
BscC003g122	15.87	15.38	8.75	2.81		-	-	-	-	-	-	-	-	PF13639(Ring finger domain);	zinc finger, C3HC4 type
BscC021g471	30.72	101.42	17.38	50.18		-	-	-	-	-	-	-	-	-	Hypothetical protein SRAE_2000033600
BscC005g694	1.09	7.45	224.4	10.95		-	-	-	-	-	-	-	-	PF01549(ShK domain-like);	26 kDa secreted antigen
BscC004g646	110.32	0.73	146.32	30.85		-	-	-	-	-	-	-	-	PF00059(Lectin C-type domain);	Low affinity immunoglobulin epsilon Fc receptor
BscC011g367	0.96	0.57	3.13	5.8		-	-	-	-	-	-	-	-	PF00155(Aminotransferase class I and II);	1-aminocyclopropane-1-carboxylate synthase-like protein 1
BscC011g075	113.54	45.55	0.88	32.26		-	-	-	-	-	-	-	-	-	Expressed Protein
BscC020g647	372.07	1.86	0.98	51.86		-	-	-	-	-	-	-	-	-	Expressed Protein
BscC007g643	17.06	0.92	0.12	2.75		-	-	-	-	-	-	-	-	PF00243(Nerve growth factor family);	Expressed Protein
BscC014g167	2.15	30.63	16.96	11.21		-	-	-	-	-	-	-	-	-	Expressed Protein
BscC027g018	0.28	7.13	0.03	0		-	-	-	-	-	-	-	-	PF00135(Carboxylesterase family);PF13606(Ankyrin repeat);	Transient receptor potential cation channel subfamily V member 6
BscC007g678	3.74	3.57	0	0		-	-	-	-	-	-	-	-	-	Expressed Protein
BscC008g141	6.09	29.33	2.71	1.26		-	-	-	-	-	-	-	-	PF05049(Interferon-inducible GTPase (IIGP));	interferon-inducible GTPase 5-like
BscC005g562	25.55	5.37	756.47	67.15		-	-	-	-	-	-	-	-	-	CECP2_ASCSU
BscC008g184	41.06	3.43	1.29	17.15		-	-	-	-	-	-	-	-	-	Expressed Protein
BscC005g508	0.33	0.06	0	0.04		-	-	-	-	-	-	-	-	PF00024(PAN domain);	PAN domain-containing protein
BscC006g757	5.34	3.8	0	6.47		-	-	-	-	-	-	-	-	-	Protein D2024.4, isoform a
BscC019g250	1.39	13.53	1.58	0.33		-	-	-	-	-	-	-	-	-	Expressed Protein
BscC016g335	0.68	475.45	1.02	0.09		-	-	-	-	-	-	-	-	PF00188(Cysteine-rich secretory protein family);	Venom allergen 5.02
BscC011g225	3	0	0	0		-	-	-	-	-	-	-	-	-	Expressed Protein
BscC007g179	0.75	77.82	0.54	0		-	-	-	-	-	-	-	-	PF04155(Ground-like domain);	ground-like domain protein
BscC014g675	0.53	2.69	0.57	0.35		-	-	-	-	-	-	-	-	-	Zonadhesin
BscC014g137	0.23	1.71	0.78	0.4		-	-	-	-	-	-	-	-	-	CBN-PQN-46 protein
BscC008g642	9.13	58.22	7.95	4.28		-	-	-	-	-	-	-	-	PF01060(Transthyretin-like family);	Expressed Protein
BscC023g535	8.69	4.02	8.07	1.01		-	-	-	-	-	-	-	-	-	Expressed Protein
BscC016g151	0.69	4.55	0	0		-	-	-	-	-	-	-	-	-	Expressed Protein
BscC010g007	0.62	0.22	1.09	0.03		-	-	-	-	-	-	-	-	PF04155(Ground-like domain);	Expressed Protein
BscC005g194	15.24	17.98	12.42	5.39		-	-	-	-	-	-	-	-	-	Warthog protein 5
BscC006g303	2.37	0	0.49	3.49		-	-	-	-	-	-	-	-	-	Expressed Protein
BscC022g146	0.55	33.12	45.83	40.37		-	-	-	-	-	-	-	-	PF15998(Domain of unknown function (DUF4773));	Expressed Protein
BscC020g193	0	798.96	1.07	0.39		-	-	-	-	-	-	-	-	PF01581(FMRFamide related peptide family);	FMRFamide-related peptide FLP-8 precursor
BscC018g227	0.27	300.74	0.09	0.15		-	-	-	-	-	-	-	-	-	Expressed Protein
BscC001g621	0.57	0	11.83	0.49		-	-	-	-	-	-	-	-	-	Expressed Protein
BscC009g154	1.32	3.21	3.21	4.71		-	-	-	-	-	-	-	-	PF01060(Transthyretin-like family);	Transthyretin-like protein 46
BscC007g263	0	0	0	0		-	-	-	-	-	-	-	-	PF01060(Transthyretin-like family);	Transthyretin-like protein 46
BscC021g093	3.34	197.96	64.5	98.84		-	-	-	-	-	-	-	-	-	Expressed Protein
BscC009g247	0.45	8.44	0.81	0.37		-	-	-	-	-	-	-	-	-	Expressed Protein
BscC011g071	6.26	122.17	114.96	88.17		-	-	-	-	-	-	-	-	PF16469(Nematode polyprotein allergen ABA-1);	ABA1_ASCSU
BscC021g328	6.72	0.31	43.71	130.26		-	-	-	-	-	-	GT22	GT	PF00022(Actin);	Actin-4
BscC003g613	2789.43	1.13	1503.93	6380.67		-	-	-	-	-	-	-	-	PF00059(Lectin C-type domain);	Macrophage mannose receptor 1
BscC001g824	0	44.43	0	0		-	-	-	-	-	-	-	-	-	Expressed Protein
BscC019g246	3.9	1.77	1.58	2.51		-	-	-	-	-	-	-	-	-	Expressed Protein
BscC022g053	0.61	95.66	7.51	10.42		-	-	-	-	-	-	-	-	PF01064(Activin types I and II receptor domain);	Expressed Protein
BscC002g439	0.55	0.08	0.05	0		-	-	-	-	-	-	-	-	-	Warthog protein 8
BscC014g793	76.9	0	4.94	2.79		-	-	-	-	-	-	-	-	PF04155(Ground-like domain);	Expressed Protein
BscC004g613	1.23	2.79	1.32	0.07		-	-	-	-	-	-	-	-	PF13499(EF-hand domain pair);PF13202(EF hand);	Calmodulin-like protein 5
BscC021g482	0.13	11.93	0	0.06		-	-	-	-	-	-	-	-	PF13855(Leucine rich repeat);	Leucine-rich repeats and immunoglobulin-like domains protein 3
BscC008g672	14.07	29.86	12.17	6.44		-	-	-	-	-	-	-	-	PF08241(Methyltransferase domain);PF01079(Hint module);	Warthog protein 4
BscC010g620	9.08	22.65	1.27	4.01		-	-	-	-	-	-	-	-	PF00084(Sushi repeat (SCR repeat));	Sushi, von Willebrand factor type A, EGF and pentraxin domain-containing protein 1
BscC006g725	64.16	14.94	8.46	18.02		-	-	-	-	-	-	-	-	PF00205(Thiamine pyrophosphate enzyme, central domain);PF02775(Thiamine pyrophosphate enzyme, C-terminal TPP binding domain);PF02776(Thiamine pyrophosphate enzyme, N-terminal TPP binding domain);	Acetolactate synthase-like protein
BscC009g548	0.11	0	0.09	0		-	-	-	-	-	-	-	-	-	Expressed Protein
BscC023g048	0.91	11.06	0.1	0.28		-	-	-	-	-	-	-	-	PF00110(wnt family);	Abnormal cell lineage protein 44
BscC002g096	16.62	24.84	18.1	14.55		-	-	-	-	-	-	-	-	PF03226(Yippee zinc-binding/DNA-binding /Mis18, centromere assembly);	Protein cereblon
BscC008g116	0	2.31	33.1	5.75		-	-	-	-	-	-	-	-	-	Expressed Protein
BscC002g332	15.67	1.42	1.71	2.97		-	-	-	-	-	-	-	-	PF00096(Zinc finger, C2H2 type);	Protein bowel
BscC004g105	1.15	1.35	0.16	1.34		Aspartic Peptidases	Family A1: pepsin family	-	-	-	-	-	-	PF00026(Eukaryotic aspartyl protease);	Aspartic protease 6
BscC023g133	6.1	0.44	2.33	4.7		-	-	-	-	-	-	-	-	PF00024(PAN domain);	Transient receptor potential cation channel trpm
BscC011g061	47.72	1.33	1.68	5.49		-	-	-	-	-	-	-	-	PF06083(Interleukin-17);	Interleukin-17C
BscC004g265	39.76	12.78	5.79	13.97		-	-	-	-	-	-	-	-	PF13621(Cupin-like domain);	JmjC domain-containing protein 8
BscC004g323	0.45	0	499.04	0		-	-	-	-	-	-	-	-	-	Expressed Protein
BscC010g379	10.29	0.19	4.28	1.88		-	-	-	-	-	-	-	-	PF09262(Peroxisome biogenesis factor 1, N-terminal);PF00224(Pyruvate kinase, barrel domain);PF07714(Protein tyrosine kinase);PF02887(Pyruvate kinase, alpha/beta domain);	Tyrosine-protein kinase FRK
BscC012g239	0	0	0	0		-	-	-	-	-	-	-	-	-	Expressed Protein
BscC022g020	0.97	2927.81	7.7	1.3		-	-	-	-	-	-	-	-	PF03712(Copper type II ascorbate-dependent monooxygenase, C-terminal domain);PF01082(Copper type II ascorbate-dependent monooxygenase, N-terminal domain);	putative peptidylglycine alpha-hydroxylating monooxygenase Y71G12B.4
BscC003g226	0.34	0.21	0.02	2.83		-	-	-	-	-	-	GH31	GH	PF16863(N-terminal barrel of NtMGAM and CtMGAM, maltase-glucoamylase);PF01055(Glycosyl hydrolases family 31);PF00088(Trefoil (P-type) domain);	Maltase-glucoamylase, intestinal
BscC008g306	46.33	0.45	58.34	28.88		-	-	-	-	-	-	-	-	PF01596(O-methyltransferase);	Catechol O-methyltransferase domain-containing protein 1
BscC012g445	0.33	0.02	0	0.01		-	-	-	-	-	-	-	-	-	cysteine rich repeat-containing domain protein
BscC004g181	17.76	10.64	4.76	11.27		-	-	-	-	-	-	GT25	GT	PF01755(Glycosyltransferase family 25 (LPS biosynthesis protein));	Glycosyltransferase 25 family member
BscC002g203	7.56	28.37	7.24	10.53		-	-	-	-	-	-	-	-	PF13855(Leucine rich repeat);	Trophoblast glycoprotein
BscC001g117	1.06	112.25	42.11	11.03		-	-	-	-	-	-	-	-	-	Expressed Protein
BscC015g218	0.31	2.52	13.94	28.47		-	-	-	-	-	-	-	-	PF01549(ShK domain-like);PF01400(Astacin (Peptidase family M12A));	Zinc metalloproteinase nas-9
BscC007g608	87.55	22.51	6.69	31.48		-	-	-	-	-	-	-	-	-	Tetratricopeptide repeat protein 17
BscC021g259	0	0	0	0		-	-	-	-	-	-	-	-	-	Expressed Protein
BscC023g518	1014.54	3946.24	1033.15	1010.56		-	-	-	-	-	-	-	-	PF00505(HMG (high mobility group) box);	FACT complex subunit SSRP1
BscC022g404	78.74	299.74	206.85	335.21		-	-	-	-	-	-	-	-	PF03489(Saposin-like type B, region 2);PF05184(Saposin-like type B, region 1);	Isocitrate dehydrogenase
BscC004g678	0.98	0.06	5.4	0.7		Aspartic Peptidases	Family A1: pepsin family	-	-	-	-	-	-	PF00026(Eukaryotic aspartyl protease);	Aspartic protease 6
BscC023g378	2.36	0.93	0.07	6.18		-	-	-	-	-	-	-	-	PF00753(Metallo-beta-lactamase superfamily);PF14625(Lustrin, cysteine-rich repeated domain);	Expressed Protein
BscC030g001	38.78	8.28	1.36	1.1		Cysteine Peptidases	Family C1: papain family	-	-	-	-	-	-	PF08246(Cathepsin propeptide inhibitor domain (I29));PF00031(Cystatin domain);	Cathepsin L
BscC013g432	23.62	2.42	18.03	22.68		-	-	-	-	-	-	-	-	-	Titin
BscC024g194	9.02	8.82	4.47	3.04		-	-	-	-	-	-	-	-	PF01112(Asparaginase);	N(4)-(Beta-N-acetylglucosaminyl)-L-asparaginase
BscC002g517	157.08	167.41	92.36	105.56		-	-	-	-	-	-	-	-	PF00890(FAD binding domain);	Fumarate reductase
BscC014g833	1.66	0.07	3.83	0		-	-	-	-	-	-	-	-	-	Expressed Protein
BscC009g223	0.84	0.09	4.06	0.34		-	-	-	-	-	-	-	-	PF02520(Domain of unknown function DUF148);	Expressed Protein
BscC008g087	0	776.24	27.92	133.08		-	-	-	-	-	-	-	-	-	Expressed Protein
BscC022g013	0.99	3.18	0.26	0		-	-	-	-	-	-	-	-	-	Teneurin-2
BscC008g506	2.05	0.47	0.84	20.81		-	-	-	-	-	-	-	-	PF02520(Domain of unknown function DUF148);	Expressed Protein
BscC009g434	28.35	0.09	0	9.61		-	-	-	-	-	-	-	-	PF04083(Partial alpha/beta-hydrolase lipase region);	Gastric triacylglycerol lipase
BscC018g355	10.43	3.25	0.52	4.92		-	-	-	-	-	-	-	-	PF00019(Transforming growth factor beta like domain);	Protein DVR-1
BscC011g560	0	1.65	0	0		-	-	-	-	-	-	-	-	-	Expressed Protein
BscC018g238	103.1	4.82	5.02	10.98		-	-	-	-	-	-	-	-	PF14625(Lustrin, cysteine-rich repeated domain);	Peptidase
BscC011g347	0.07	74.28	37.65	38.4		-	-	-	-	-	-	-	-	PF02886(LBP / BPI / CETP family, C-terminal domain);PF01273(LBP / BPI / CETP family, N-terminal domain);	Expressed Protein
BscC008g638	610.41	101.18	42.13	150.53		-	-	-	-	-	-	-	-	PF00076(RNA recognition motif. (a.k.a. RRM, RBD, or RNP domain));	Heterogeneous nuclear ribonucleoprotein A1
BscC019g022	32.16	4.52	94.05	113.16		-	-	-	-	-	-	-	-	PF03488(Nematode insulin-related peptide beta type);	Expressed Protein
BscC020g072	45.55	10.93	7.16	11.03		-	-	-	-	-	-	GT31	GT	PF02434(Fringe-like);	Fringe glycosyltransferase
BscC017g247	12.05	8.63	5.25	5.88		-	-	-	-	-	-	-	-	PF04670(Gtr1/RagA G protein conserved region);	Ras-related GTP-binding protein A
BscC004g733	20.91	40.18	14.49	11.37		-	-	-	-	-	-	-	-	PF15477(Small acidic protein family);	Expressed Protein
BscC007g386	0.25	0	0	0		-	-	-	-	-	-	-	-	PF13574(Metallo-peptidase family M12B Reprolysin-like);	Disintegrin and metalloproteinase domain-containing protein 10
BscC010g508	0.14	0	0.24	0		-	-	-	-	-	-	-	-	PF01674(Lipase (class 2));	Expressed Protein
BscC018g097	0.2	0.12	8	35.43		-	-	-	-	-	-	-	-	-	Expressed Protein
BscC008g221	0.11	0	9.79	5.7		-	-	-	-	-	-	-	-	-	Expressed Protein
BscC013g143	0.17	0.01	2.52	0.01		-	-	-	-	-	-	-	-	-	Phospholipase B1, membrane-associated
BscC014g778	1.74	0	0	0.26		-	-	-	-	-	-	-	-	PF04155(Ground-like domain);	Expressed Protein
BscC004g418	3.92	1561.51	4676	3209.08		-	-	-	-	-	-	-	-	PF05823(Nematode fatty acid retinoid binding protein (Gp-FAR-1));	Fatty-acid and retinol-binding protein 1
BscC001g186	790.5	32.14	1339.16	617.28		-	-	-	-	-	-	-	-	PF01826(Trypsin Inhibitor like cysteine rich domain);	Trypsin inhibitor
BscC011g556	0.01	1.73	0	0		-	-	Receptor tyrosine kinases (RTK)	ROS family	-	-	-	-	-	Protein roller-3
BscC014g180	111.78	340.04	747.17	463.08		-	-	-	-	-	-	-	-	PF01060(Transthyretin-like family);	Transthyretin-like protein 15
BscC012g663	11.24	13.21	6.81	7.74		-	-	-	-	-	-	-	-	PF02252(Proteasome activator pa28 beta subunit);PF02251(Proteasome activator pa28 alpha subunit);	proteasome activator pa28 beta subunit family protein
BscC004g677	14.51	0.07	264.86	52.48		Aspartic Peptidases	Family A1: pepsin family	-	-	-	-	-	-	PF00026(Eukaryotic aspartyl protease);	Aspartic protease 6
BscC001g339	1.65	2.15	8.01	1.49		-	-	-	-	-	-	-	-	PF00019(Transforming growth factor beta like domain);	Inhibin beta A chain
BscC008g035	8.97	40.96	0	7.29		-	-	-	-	-	-	-	-	-	Expressed Protein
BscC003g140	962.1	0.57	209.17	1990.34		-	-	-	-	-	-	-	-	PF00092(von Willebrand factor type A domain);PF00059(Lectin C-type domain);	C-type lectin protein
BscC011g475	0	0	49.94	0		-	-	-	-	-	-	-	-	-	Expressed Protein
BscC010g503	330.05	0	0.13	46.49		-	-	-	-	-	-	-	-	PF01674(Lipase (class 2));	Lipase family protein
BscC022g762	226.79	572.74	151.38	207.49		-	-	-	-	-	-	-	-	-	Expressed Protein
BscC022g276	26.98	26.57	1.99	5.79		-	-	-	-	-	-	-	-	-	Expressed Protein
BscC021g221	0	0.62	0	0		-	-	-	-	-	-	-	-	-	Expressed Protein
BscC001g469	0	0	0	0		-	-	-	-	-	-	-	-	-	Protein CBG06864
BscC002g697	0	0	0	0		-	-	-	-	-	-	-	-	-	Trafficking protein particle complex subunit 11
BscC020g661	0.1	20.67	0	0.02		-	-	-	-	-	-	-	-	-	Expressed Protein
BscC006g474	72.11	5.51	0.52	5.93		-	-	-	-	-	-	-	-	-	Expressed Protein
BscC012g446	0.45	0	0	0		-	-	-	-	-	-	-	-	-	cysteine rich repeat-containing domain protein
BscC010g244	0.69	58.32	0	0		-	-	-	-	-	-	-	-	-	Expressed Protein
BscC021g007	19.23	1.23	2.28	1.54		-	-	-	-	-	-	-	-	-	Expressed Protein
BscC008g158	29.79	0	3.21	1.66		-	-	-	-	-	-	-	-	-	Expressed Protein
BscC011g088	2.05	0.73	1.22	0.86		-	-	-	-	-	-	-	-	-	Expressed Protein
BscC008g028	23.81	0	4167.38	2023.6		-	-	-	-	-	-	-	-	PF16839(Nematode antimicrobial peptide);	ASABF-beta
BscC011g568	25.94	4.19	12.3	17.22		-	-	-	-	-	-	-	-	-	Expressed Protein
BscC012g256	14.8	0	0	2.26		-	-	-	-	-	-	-	-	PF07679(Immunoglobulin I-set domain);	Hemicentin-2
BscC004g754	0.13	151.1	0.27	0		-	-	-	-	-	-	-	-	-	LOW QUALITY PROTEIN: tenascin-X
BscC017g377	0	3.39	21.32	25.67		-	-	-	-	-	-	-	-	-	Expressed Protein
BscC002g515	50.71	1.79	1.12	8.33		-	-	-	-	-	-	-	-	-	Expressed Protein
BscC027g021	1.49	0.22	0.07	0.91		-	-	-	-	-	-	-	-	-	Nuclear pore membrane glycoprotein
BscC009g103	14.04	0	0.09	4.65		-	-	-	-	-	-	-	-	PF01549(ShK domain-like);	Expressed Protein
BscC069g002	23.41	185.58	0	8.24		-	-	-	-	-	-	-	-	-	Expressed Protein
BscC020g259	0.38	227.68	489.56	218.08		-	-	-	-	-	-	-	-	PF01060(Transthyretin-like family);	Transthyretin-like protein 46
BscC008g097	11.65	118.65	5.34	0		-	-	-	-	-	-	-	-	-	Expressed Protein
BscC003g693	1094.78	0.23	0.36	509.23		-	-	-	-	-	-	-	-	-	Chondroitin proteoglycan 3
BscC005g719	24.9	29.03	30.51	65.86		-	-	-	-	-	-	-	-	PF06394(Pepsin inhibitor-3-like repeated domain);	Pepsin inhibitor Dit33
BscC002g456	0.91	1455.25	1.5	12.22		-	-	-	-	-	-	-	-	-	neuropeptide-like protein precursor 2
BscC002g613	174.65	528.55	77.18	52.83		-	-	-	-	-	-	-	-	-	Expressed Protein
BscC011g597	0.27	0	0.28	0		-	-	-	-	-	-	-	-	-	microtubule-actin cross-linking factor 1 isoform X25
BscC011g252	5.08	0.43	1.67	0.31		-	-	-	-	-	-	-	-	PF04155(Ground-like domain);	Ground-like domain-containing protein
BscC014g597	0	0	0	0		-	-	-	-	-	-	-	-	PF01060(Transthyretin-like family);	Transthyretin-like protein 5
BscC013g406	0.44	396.92	4041.2	1772.46		-	-	-	-	-	-	-	-	PF02520(Domain of unknown function DUF148);	Ag2
BscC008g093	0.6	1.67	17.58	0.12		-	-	-	-	-	-	-	-	-	Expressed Protein
BscC013g117	0.14	9.2	1.07	0.37		-	-	-	-	-	-	-	-	-	Expressed Protein
BscC004g762	6955.77	0.05	1.28	10877.4		-	-	-	-	-	-	-	-	-	membrane protein
BscC016g158	295.13	55.35	25.96	13.41		-	-	-	-	-	-	-	-	-	Expressed Protein
BscC017g464	8.15	10.54	5.73	5.5		-	-	-	-	-	-	-	-	PF03357(Snf7);	Excitatory amino acid transporter
BscC004g277	12.02	5.58	1.56	4.95		-	-	-	-	-	-	-	-	-	Trans-1,2-dihydrobenzene-1,2-diol dehydrogenase
BscC011g331	0.48	1.69	0.98	1.82		-	-	-	-	-	-	-	-	PF04155(Ground-like domain);	ground-like domain protein
BscC009g293	5.42	24.32	3.41	0.31		-	-	-	-	-	-	-	-	PF02520(Domain of unknown function DUF148);	Expressed Protein
BscC024g196	47.71	28.11	36.93	30.22		-	-	-	-	-	-	-	-	PF04137(Endoplasmic Reticulum Oxidoreductin 1 (ERO1));	Endoplasmic oxidoreductin-1
BscC013g268	0.4	19.34	2.92	0.25		-	-	-	-	-	-	-	-	-	Expressed Protein
BscC011g010	0	12.47	0	0		-	-	-	-	-	-	-	-	-	Expressed Protein
BscC003g352	1639.25	422	2357.27	767.93		-	-	-	-	-	-	-	-	PF14497(Glutathione S-transferase, C-terminal domain);PF02798(Glutathione S-transferase, N-terminal domain);	sigma class glutathione S-transferase
BscC014g178	51.79	19.12	2908.7	293.34		-	-	-	-	-	-	-	-	PF01060(Transthyretin-like family);	Transthyretin-like protein 15
BscC009g471	4.87	4.98	1.53	2.48		-	-	-	-	-	-	-	-	-	Expressed Protein
BscC016g145	4.07	35.8	206.92	19.53		-	-	-	-	-	-	-	-	-	Paternally-expressed protein
BscC009g222	7.81	150.59	27.79	78.75		-	-	-	-	-	-	-	-	PF02520(Domain of unknown function DUF148);	Expressed Protein
BscC024g015	4.4	14.44	2.64	2.9		-	-	-	-	-	-	-	-	PF12661(Human growth factor-like EGF);PF12662(Complement Clr-like EGF-like);PF07645(Calcium-binding EGF domain);PF14670(Coagulation Factor Xa inhibitory site);PF00053(Laminin EGF domain);	Expressed Protein
BscC007g451	16.61	4.26	3.4	10.66		-	-	-	-	-	-	GT31	GT	PF02434(Fringe-like);	Beta-1,3-glucosyltransferase
BscC009g162	0.93	2.29	0.15	2.98		-	-	-	-	-	-	-	-	-	Expressed Protein
BscC017g112	3.43	0	1.24	0.02		-	-	-	-	-	-	-	-	-	Expressed Protein
BscC022g603	0.06	2.33	2.46	0.05		-	-	-	-	-	-	-	-	PF00092(von Willebrand factor type A domain);	Collagen alpha-1(XII) chain
BscC022g837	28.06	61.99	0.72	5.7		-	-	Receptor serine/threonine kinases (RSTK): TKL group	TGFBR2 family [OT]	-	-	-	-	PF00019(Transforming growth factor beta like domain);	Bone morphogenetic protein 3B
BscC005g057	4.15	7.66	3.91	0.21		-	-	-	-	-	-	-	-	PF00092(von Willebrand factor type A domain);	Transmembrane cell adhesion receptor mua-3
BscC008g338	0.07	0	1.18	0.56		-	-	-	-	-	-	-	-	PF02520(Domain of unknown function DUF148);	Expressed Protein
BscC012g096	11.81	0	0.55	285.82		-	-	-	-	-	-	-	-	PF01607(Chitin binding Peritrophin-A domain);	retention module-containing protein
BscC021g297	1.37	28.68	70.36	27.93		-	-	-	-	-	-	-	-	PF01682(DB module);	Expressed Protein
BscC003g539	809.97	2.09	1.31	208.1		-	-	-	-	-	-	-	-	-	Chondroitin proteoglycan 3
BscC020g758	0.22	2.05	0.46	0.09		-	-	-	-	-	-	-	-	-	Hypothetical protein CBG03660
BscC001g272	37.54	14.5	7.36	7.46		Serine Peptidases	Family S1: chymotrypsin family	-	-	-	-	-	-	PF00089(Trypsin);	Coagulation factor XI
BscC006g560	0.54	28.4	0.87	0		-	-	-	-	-	-	-	-	PF03488(Nematode insulin-related peptide beta type);	Expressed Protein
BscC020g031	10.07	3645.5	2064.96	1220.25		-	-	-	-	-	-	-	-	PF01060(Transthyretin-like family);	Transthyretin-like protein 15
BscC010g729	38.35	8.78	4.37	6.23		-	-	-	-	-	-	-	-	PF00110(wnt family);	Protein Wnt-11b-2
BscC020g222	0.27	31.16	2.23	2.08		-	-	-	-	-	-	-	-	-	Low-density lipoprotein receptor repeat class B
BscC010g378	4.34	0	1.04	2.41		-	-	-	-	-	-	GH43_35	GH	PF00135(Carboxylesterase family);	Neuroligin-4, Y-linked
BscC006g272	8.21	0.59	304.88	1.64		-	-	-	-	-	-	-	-	-	Expressed Protein
BscC017g280	2.32	10.2	27.94	7.52		Metallo Peptidases	Family M28: aminopeptidase Y family	-	-	-	-	-	-	PF04389(Peptidase family M28);	leucyl aminopeptidase
BscC002g004	5.63	2.76	7.9	10.68		-	-	-	-	-	-	-	-	-	Expressed Protein
BscC021g343	0.61	41.93	7.51	23.79		-	-	-	-	-	-	-	-	-	Leucine-rich repeat-containing protein C10orf11
BscC007g104	43.67	6.72	21.47	6.16		-	-	-	-	-	-	-	-	PF01549(ShK domain-like);PF08768(Domain of unknown function (DUF1794));	Protein male abnormal 7
BscC024g086	30.03	51.71	39.99	12.23		-	-	-	-	-	-	-	-	PF01549(ShK domain-like);PF00246(Zinc carboxypeptidase);PF02244(Carboxypeptidase activation peptide);	Carboxypeptidase A2
BscC005g153	23.12	1.03	0.35	5.14		-	-	-	-	-	-	-	-	PF00110(wnt family);	Protein mom-2
BscC009g415	0.51	1.06	0	0		-	-	-	-	-	-	-	-	-	Expressed Protein
BscC006g444	0.64	2.36	3.87	0		-	-	-	-	-	-	-	-	-	LOW QUALITY PROTEIN: SCO-spondin
BscC020g126	74.35	26.92	42.83	153.38		-	-	-	-	-	-	-	-	PF00171(Aldehyde dehydrogenase family);PF00696(Amino acid kinase family);	putative delta-1-pyrroline-5-carboxylate synthase
BscC002g396	2.97	0	0.59	0		-	-	-	-	-	-	-	-	-	Expressed Protein
BscC014g674	37.27	23.31	9.4	15.19		-	-	-	-	-	-	-	-	-	Expressed Protein
BscC020g248	35.29	0.41	32.32	8.26		-	-	-	-	-	-	-	-	-	Expressed Protein
BscC005g017	2.36	46.66	14.07	2.72		-	-	-	-	-	-	-	-	PF01060(Transthyretin-like family);	Transthyretin-like protein 46
BscC021g024	12.52	84.22	55.57	56.94		-	-	-	-	-	-	-	-	PF10569(Alpha-macro-globulin thiol-ester bond-forming region);PF00207(Alpha-2-macroglobulin family);PF07703(Alpha-2-macroglobulin family N-terminal region);PF07678(A-macroglobulin complement component);PF01835(MG2 domain);	A-macroglobulin complement component family protein
BscC003g212	0.03	1.97	0.06	0.16		-	-	-	-	-	-	-	-	PF08336(Prolyl 4-Hydroxylase alpha-subunit, N-terminal region);PF13640(2OG-Fe(II) oxygenase superfamily);	Prolyl 4-hydroxylase subunit alpha-1
BscC023g303	0.25	0	1.44	0.84		-	-	-	-	-	-	-	-	-	Expressed Protein
BscC006g514	87.5	0	0.12	69.75		-	-	-	-	-	-	-	-	-	Expressed Protein
BscC022g214	144.87	54.85	65.96	72.96		-	-	-	-	-	-	GH30_1	GH	PF17189(Glycosyl hydrolase family 30 beta sandwich domain);PF02055(Glycosyl hydrolase family 30 TIM-barrel domain);	Glucosylceramidase
BscC017g150	1.38	0.09	0.75	0.06		-	-	-	-	-	-	-	-	PF03146(Agrin NtA domain);PF00050(Kazal-type serine protease inhibitor domain);	Agrin
BscC004g210	5.46	10.8	0.22	2.3		-	-	-	-	-	-	-	-	PF00057(Low-density lipoprotein receptor domain class A);PF01579(Domain of unknown function (DUF19));	Expressed Protein
BscC012g041	65.05	7.91	1.17	28.55		-	-	-	-	-	-	-	-	PF01607(Chitin binding Peritrophin-A domain);	chondroitin proteoglycan 2
BscC008g569	5.55	170.5	96.76	65.55		-	-	-	-	-	-	-	-	-	Expressed Protein
BscC021g400	16.39	2.51	1.34	2.95		-	-	-	-	-	-	-	-	PF01423(LSM domain);	Expressed Protein
BscC020g640	0	37.38	0	0		-	-	-	-	-	-	-	-	-	Expressed Protein
BscC023g435	0	0.04	0	0.03		-	-	-	-	-	-	-	-	PF00450(Serine carboxypeptidase);	Peptidase S10 domain containing protein
BscC001g603	1.87	15.3	2.06	2.73		-	-	-	-	-	-	-	-	-	Maestro heat-like repeat-containing protein family member 1
BscC001g552	309.92	366.7	339.53	285.54		-	-	-	-	-	-	GT58	GT	PF06825(Heat shock factor binding protein 1);	Heat shock factor-binding protein 1
BscC003g502	0.82	0.07	29.3	35.11		-	-	-	-	-	-	-	-	PF02520(Domain of unknown function DUF148);	Expressed Protein
BscC005g085	53.78	2.49	0.91	2.27		-	-	-	-	-	-	-	-	PF01674(Lipase (class 2));	lipase
BscC002g032	177.32	0.36	0.18	27.02		-	-	-	-	-	-	-	-	-	Expressed Protein
BscC020g250	4.66	35.26	7.53	10.58		-	-	-	-	-	-	-	-	-	Sulfide:quinone oxidoreductase, mitochondrial
BscC015g010	14.58	23.35	7.45	10.47		-	-	-	-	-	-	-	-	PF00400(WD domain, G-beta repeat);	Gastrulation defective protein 1
BscC008g235	3.45	4.36	0.95	8.31		-	-	-	-	-	-	-	-	PF01764(Lipase (class 3));	Lipase -like protein
BscC022g036	0.06	7.35	2.36	0.15		-	-	-	-	-	-	-	-	PF03227(Gamma interferon inducible lysosomal thiol reductase (GILT));	GILT-like protein F37H8.5
BscC022g828	8.31	4.51	2.86	3.94		-	-	-	-	-	-	-	-	-	Expressed Protein
BscC007g719	88.85	619.91	2.74	28.3		Serine Peptidases	Family S8: subtilisin family	-	-	-	-	-	-	PF00082(Subtilase family);PF01483(Proprotein convertase P-domain);PF16470(Peptidase S8 pro-domain);	Neuroendocrine convertase 2
BscC016g342	1.69	56.29	1.14	0.5		-	-	-	-	-	-	-	-	PF00188(Cysteine-rich secretory protein family);PF01549(ShK domain-like);	Venom allergen 5.02
BscC005g580	3.8	1.06	134.38	106.07		-	-	-	-	-	-	-	-	-	Expressed Protein
BscC012g411	0	0	0	0		-	-	-	-	-	-	-	-	-	Neuroglian
BscC008g582	57.01	1.15	5.11	8.57		-	-	-	-	-	-	-	-	-	putative G-protein coupled receptor C02B8.5
BscC001g592	0	0	0	0		-	-	-	-	-	-	-	-	-	Expressed Protein
BscC018g103	3.84	55.93	23.61	19.33		-	-	-	-	-	-	-	-	-	Expressed Protein
BscC022g590	53.29	161.32	229.51	168.66		-	-	-	-	-	-	-	-	PF13202(EF hand);	Calumenin-A
BscC001g763	17.01	427.92	0.51	1.34		-	-	-	-	-	-	-	-	-	Expressed Protein
BscC002g431	0.25	10.01	1.03	0.21		-	-	-	-	-	-	-	-	-	Expressed Protein
BscC012g279	1.16	0	3.72	0.05		-	-	-	-	-	-	-	-	-	Expressed Protein
BscC018g228	5.54	5.88	607.59	1642.42		-	-	-	-	-	-	GH25	GH	PF01183(Glycosyl hydrolases family 25);	putative GH family 25 lysozyme 4
BscC017g475	0	0	0	0		-	-	-	-	-	-	-	-	-	Expressed Protein
BscC021g256	0	0	0	0		-	-	-	-	-	-	-	-	-	Expressed Protein
BscC005g287	2.89	0.06	98.46	116.93		-	-	-	-	-	-	-	-	PF01431(Peptidase family M13);PF05649(Peptidase family M13);	Neprilysin-2
BscC005g626	50.7	197.3	143.25	75.88		-	-	-	-	-	-	GH43_18	GH	PF00254(FKBP-type peptidyl-prolyl cis-trans isomerase);	fkb-1
BscC010g425	157.47	0.11	1.98	113.99		-	-	-	-	-	-	-	-	PF01674(Lipase (class 2));	lipase
BscC008g310	168.12	16.04	20.97	24.46		-	-	-	-	-	-	-	-	PF00085(Thioredoxin);	putative thioredoxin-2
BscC014g128	17.6	0.11	0.49	5.68		-	-	-	-	-	-	-	-	-	Expressed Protein
BscC024g290	2.66	0.3	0.23	0.35		-	-	-	-	-	-	-	-	-	Expressed Protein
BscC020g372	256.44	1.17	2112.96	372.36		-	-	-	-	-	-	-	-	-	Expressed Protein
BscC006g619	0.24	28.38	3.65	2.6		-	-	-	-	-	-	-	-	-	Expressed Protein
BscC005g642	6.63	1.51	2.5	3.29		-	-	-	-	-	-	-	-	PF00581(Rhodanese-like domain);	Putative thiosulfate sulfurtransferase
BscC006g132	0.95	0	0	0.17		-	-	-	-	-	-	GT23	GT	-	Expressed Protein
BscC001g375	1.21	132.75	0	0.32		-	-	-	-	-	-	-	-	PF06394(Pepsin inhibitor-3-like repeated domain);	Pepsin inhibitor Dit33
BscC012g480	0.34	0	0	0.02		-	-	-	-	-	-	-	-	-	cysteine rich repeat-containing domain protein
BscC015g191	27.33	40.51	26.34	29.1		Serine Peptidases	Family S9: prolyl oligopeptidase family	-	-	-	-	-	-	PF02897(Prolyl oligopeptidase, N-terminal beta-propeller domain);PF00326(Prolyl oligopeptidase family);	Prolyl endopeptidase
BscC014g118	0.12	0.21	29.77	0.35		-	-	-	-	-	-	-	-	-	Expressed Protein
BscC007g432	0.85	1.58	1.45	0.85		-	-	-	-	-	-	-	-	-	Sushi, von Willebrand factor type A, EGF and pentraxin domain-containing protein 1
BscC024g118	19.2	4.53	16.29	24.85		-	-	-	-	-	-	-	-	-	Expressed Protein
BscC003g072	0.48	0.96	0.67	0		-	-	-	-	-	-	-	-	PF00080(Copper/zinc superoxide dismutase (SODC));	Superoxide dismutase
BscC003g049	5	0	0	0.21		-	-	-	-	-	-	-	-	-	Expressed Protein
BscC007g466	6.41	6.19	1.93	0.9		-	-	-	-	-	-	-	-	PF09232(Caenorhabditis elegans Her-1);	Protein her-1
BscC001g472	0	24.36	0.31	0.13		-	-	-	-	-	-	-	-	PF06394(Pepsin inhibitor-3-like repeated domain);	Ligand-gated ion channel 50
BscC008g393	53.75	0.29	12.52	4.02		-	-	-	-	-	-	GH37	GH	PF01204(Trehalase);	Trehalase
BscC012g106	45.51	28.05	3.75	10.56		-	-	-	-	-	-	-	-	PF02014(Reeler domain);	Expressed Protein
BscC023g223	19.79	0	11.96	12.15		-	-	-	-	-	-	PL1_1	PL	PF00179(Ubiquitin-conjugating enzyme);	ubiquitin-conjugating enzyme E2 1
BscC020g325	0	0	0	0		-	-	-	-	-	-	-	-	-	Expressed Protein
BscC005g265	1.86	0.22	5.23	0.56		-	-	-	-	-	-	-	-	-	Expressed Protein
BscC007g508	2.41	8.76	57.74	14.32		-	-	-	-	-	-	-	-	-	lon-8
BscC020g522	0	112.33	15.27	8.74		-	-	-	-	-	-	-	-	-	FMRFa-like protein precursor 10
BscC005g212	40.84	3.55	18.68	5.27		-	-	-	-	-	-	-	-	-	Expressed Protein
BscC020g056	0	11.35	0	0		-	-	-	-	-	-	-	-	PF01581(FMRFamide related peptide family);	FMRFa-like peptide precursor 13
BscC006g594	6.48	1.52	6.01	5.76		-	-	-	-	-	-	-	-	-	Expressed Protein
BscC007g598	3.21	19.36	4590.89	5143.07		-	-	-	-	-	-	-	-	PF00059(Lectin C-type domain);	Neurocan core protein
BscC005g279	46.44	35.57	1421.67	441.23		-	-	-	-	-	-	-	-	-	Expressed Protein
BscC002g026	55.79	26	11.77	39.94		-	-	-	-	-	-	-	-	PF00400(WD domain, G-beta repeat);	Nucleoporin-17
BscC013g052	107.54	0.2	7.02	18.93		-	-	-	-	-	-	-	-	-	Cleavage and polyadenylation specificity factor subunit 6
BscC002g597	0.27	0.29	0.04	0.03		Metallo Peptidases	Family M43: cytophagalysin family	-	-	-	-	-	-	PF13385(Concanavalin A-like lectin/glucanases superfamily);PF00066(LNR domain);PF05572(Pregnancy-associated plasma protein-A);	Pappalysin-1
BscC004g075	178.81	38.65	0	13.13		-	-	-	-	-	-	-	-	-	Expressed Protein
BscC004g044	0.28	4.25	5.42	1.54		-	-	-	-	-	-	-	-	-	Expressed Protein
BscC013g218	413.91	2210.15	1629.11	874.42		-	-	-	-	-	-	CE16	CE	PF00160(Cyclophilin type peptidyl-prolyl cis-trans isomerase/CLD);	cyclophilin-type peptidyl-prolyl cis-trans isomerase-15
BscC022g672	4.87	2.04	51.64	7.62		-	-	-	-	-	-	-	-	-	Expressed Protein
BscC014g533	0.59	0	17.81	0		-	-	-	-	-	-	-	-	-	Expressed Protein
BscC010g496	25.26	0	14.09	0.61		-	-	-	-	-	-	-	-	-	Expressed Protein
BscC001g115	25.7	5.95	4.99	8.05		-	-	-	-	-	-	-	-	PF04916(Phospholipase B);	lysophospholipase
BscC108g001	1.47	5.47	2.58	3.31		-	-	-	-	-	-	GH0	GH	-	Chitinase domain-containing protein 1
BscC009g080	0.71	232.99	0	0		-	-	-	-	-	-	-	-	-	Expressed Protein
BscC012g284	0	0	11.53	0		-	-	-	-	-	-	-	-	-	Expressed Protein
BscC014g672	2.55	40.94	3.36	0		-	-	-	-	-	-	-	-	-	Expressed Protein
BscC014g187	1.3	0.32	0.97	0		-	-	-	-	-	-	-	-	-	Expressed Protein
BscC007g568	10.98	0	1.1	1.63		-	-	-	-	-	-	-	-	-	Expressed Protein
BscC004g331	0	5.24	0	0		-	-	-	-	-	-	-	-	-	Expressed Protein
BscC004g587	1.19	6.94	0.5	0		-	-	-	-	-	-	-	-	-	Expressed Protein
BscC014g263	1.54	6.44	0.68	0.89		-	-	-	-	-	-	-	-	-	Expressed Protein
BscC014g546	4.81	0.08	7	0.69		-	-	-	-	-	-	-	-	-	Expressed Protein
BscC008g498	2.58	0.63	12.49	0.06		-	-	-	-	-	-	-	-	-	Expressed Protein
BscC009g322	8.63	0.24	0.49	2.51		-	-	-	-	-	-	-	-	-	Hypothetical protein SRAE_2000338400
BscC022g072	14.37	42	16.54	12.35		-	-	-	-	-	-	-	-	PF14956(Domain of unknown function (DUF4505));	UPF0598 protein C8orf82
BscC013g325	0	0.09	0	0.03		-	-	-	-	-	-	-	-	-	Hypothetical protein SRAE_X000114500
BscC009g218	0.15	0.18	2.57	0		-	-	-	-	-	-	-	-	-	Homeobox domain-containing protein
BscC002g283	0	0	0.1	0		-	-	-	-	-	-	-	-	-	Expressed Protein
BscC023g401	0.3	3.76	3.85	1.03		-	-	-	-	-	-	-	-	-	kunitz/Bovine pancreatic trypsin inhibitor
BscC022g648	0.51	0.47	1.51	0.29		-	-	-	-	-	-	-	-	-	Expressed Protein
BscC009g404	0.68	11.59	11.73	13.89		-	-	-	-	-	-	-	-	PF02014(Reeler domain);	Putative defense protein
BscC009g126	0.29	16	3.64	12.74		Cysteine Peptidases	Family C89	-	-	-	-	-	-	PF02275(Linear amide C-N hydrolases, choloylglycine hydrolase family);PF15508(beta subunit of N-acylethanolamine-hydrolyzing acid amidase);	linear amide C-N hydrolase, choloylglycine hydrolase family protein
BscC008g423	1.57	0	9.63	0		-	-	-	-	-	-	-	-	-	Expressed Protein
BscC022g091	0	0	6.19	0		-	-	-	-	-	-	-	-	PF00059(Lectin C-type domain);	Snaclec stejaggregin-A subunit beta-2
BscC007g396	0	0	0	0		-	-	-	-	-	-	-	-	-	Expressed Protein
BscC023g266	1321.66	0.25	6.38	456.88		-	-	-	-	-	-	-	-	PF00965(Tissue inhibitor of metalloproteinase);	Putative metalloproteinase inhibitor
BscC038g003	11.65	41.14	29.64	34.77		-	-	-	-	-	-	-	-	PF00183(Hsp90 protein);PF02518(Histidine kinase-, DNA gyrase B-, and HSP90-like ATPase);	Endoplasmin
BscC008g080	0	0	0.27	0		-	-	-	-	-	-	-	-	PF02520(Domain of unknown function DUF148);	Expressed Protein
BscC012g467	2.8	0	4.05	0.04		-	-	-	-	-	-	-	-	-	Expressed Protein
BscC002g258	14.02	3.11	315.49	79.63		-	-	-	-	-	-	-	-	-	FABH_ASCSU
BscC008g602	16.83	3.5	0.27	3.64		Serine Peptidases	Family S1: chymotrypsin family	-	-	-	-	-	-	PF00089(Trypsin);	trypsin-like serine protease
BscC002g529	71.35	14.08	5.83	18.16		-	-	-	-	-	-	-	-	PF00085(Thioredoxin);PF04777(Erv1 / Alr family);	Sulfhydryl oxidase 2
BscC008g071	2.7	0	0	0.28		-	-	-	-	-	-	-	-	-	Expressed Protein
BscC003g218	0	50.45	1.61	5.19		-	-	-	-	-	-	-	-	-	Expressed Protein
BscC020g637	0	0	7.35	0		-	-	-	-	-	-	-	-	-	Expressed Protein
BscC004g129	1.01	1.31	7.83	6.06		-	-	-	-	-	-	GT49	GT	PF13896(Glycosyl-transferase for dystroglycan);	N-acetyllactosaminide beta-1,3-N-acetylglucosaminyltransferase
BscC007g586	0.38	2.12	7.56	260.09		-	-	-	-	-	-	-	-	PF05535(Chromadorea ALT protein);	Expressed Protein
BscC004g661	0.89	7.08	11.8	7.96		-	-	-	-	-	-	-	-	PF01477(PLAT/LH2 domain);	Hypothetical protein CBG23386
BscC009g107	0.68	21.99	5.77	4.96		-	-	-	-	-	-	-	-	PF04083(Partial alpha/beta-hydrolase lipase region);	Gastric triacylglycerol lipase
BscC010g059	56.04	57.86	23.04	26.32		-	-	-	-	-	-	GH38	GH	PF09261(Alpha mannosidase middle domain);PF01074(Glycosyl hydrolases family 38 N-terminal domain);PF07748(Glycosyl hydrolases family 38 C-terminal domain);	Lysosomal alpha-mannosidase
BscC019g135	0.35	0.97	0.1	0.22		-	-	-	-	-	-	-	-	PF00014(Kunitz/Bovine pancreatic trypsin inhibitor domain);PF00086(Thyroglobulin type-1 repeat);	Papilin
BscC020g693	41.84	10.21	8.36	20.75		-	-	-	-	-	-	-	-	PF02225(PA domain);	PRADC1-like protein
BscC016g405	8.48	5.48	2194.28	702.32		-	-	-	-	-	-	-	-	PF00042(Globin);	GLB_ASCSU
BscC006g672	11.63	61.72	76.42	44.37		-	-	-	-	-	-	-	-	PF13927(Immunoglobulin domain);PF07679(Immunoglobulin I-set domain);PF03098(Animal haem peroxidase);	animal heme peroxidase
BscC018g171	2.51	0.85	0.05	0.03		Metallo Peptidases	Family M12: astacin/adamalysin family	-	-	-	-	-	-	PF00431(CUB domain);PF01400(Astacin (Peptidase family M12A));	Zinc metalloproteinase nas-34
BscC009g130	224.84	18.21	60.95	41.63		-	-	-	-	-	-	-	-	PF02089(Palmitoyl protein thioesterase);	Palmitoyl-protein thioesterase 1
BscC024g300	8.85	4.58	0.57	0.94		-	-	-	-	-	-	-	-	-	Expressed Protein
BscC024g229	12.93	120.08	64.77	54.08		-	-	-	-	-	-	GH36	GH	PF00071(Ras family);	Ras-related protein Rab-5B
BscC003g517	15.08	21.35	8.57	33.8		-	-	-	-	-	-	-	-	PF00795(Carbon-nitrogen hydrolase);PF01826(Trypsin Inhibitor like cysteine rich domain);	Bifunctional nitrilase/nitrile hydratase NIT4B
BscC011g406	6.82	33.75	7.45	5.57		-	-	-	-	-	-	CBM13	CBM	PF00652(Ricin-type beta-trefoil lectin domain);PF00535(Glycosyl transferase family 2);PF02709(N-terminal domain of galactosyltransferase);	Polypeptide N-acetylgalactosaminyltransferase 4
BscC010g653	2.46	0.64	0.13	0.73		-	-	-	-	-	-	-	-	-	MAM (Meprin, A5-protein, PTPmu) domain protein
BscC010g031	33.42	1.32	0.08	9.93		-	-	-	-	-	-	-	-	PF02886(LBP / BPI / CETP family, C-terminal domain);	LBP / BPI / CETP family, C-terminal domain containing protein
BscC020g564	13.94	24.61	7.63	10.03		-	-	Serine/threonine kinases: STE group	STE20 family	-	-	-	-	PF00069(Protein kinase domain);PF12474(Polo kinase kinase);	Serine/threonine-protein kinase 10
BscC015g015	38.54	61.83	23.57	17.3		-	-	-	-	-	-	-	-	PF12146(Serine aminopeptidase, S33);	Putative esterase C44C1.5
BscC013g379	46.51	41.76	46.4	51.98		-	-	-	-	-	-	-	-	-	Expressed Protein
BscC023g319	0	0	0	0		-	-	-	-	-	-	-	-	-	Expressed Protein
BscC020g727	297.51	9.54	10.12	61.68		-	-	-	-	-	-	-	-	-	Expressed Protein
BscC021g235	5	3.86	8.57	15.55		-	-	-	-	-	-	-	-	PF00246(Zinc carboxypeptidase);PF02244(Carboxypeptidase activation peptide);	Carboxypeptidase A1
BscC003g129	393.38	39.59	10.55	721.72		-	-	-	-	-	-	-	-	PF00089(Trypsin);	Trypsin family protein
BscC001g541	1.34	1.06	13.1	4.52		Serine Peptidases	Family S8: subtilisin family	-	-	-	-	-	-	PF00082(Subtilase family);PF16470(Peptidase S8 pro-domain);PF01483(Proprotein convertase P-domain);	Expressed Protein
BscC013g491	59.46	10.44	7.76	14.56		-	-	-	-	-	-	-	-	-	Expressed Protein
BscC013g144	2.69	2.27	34.74	46.57		-	-	-	-	-	-	-	-	PF00328(Histidine phosphatase superfamily (branch 2));	Prostatic acid phosphatase
BscC023g434	11.62	12.56	4.23	7.99		-	-	-	-	-	-	-	-	PF03099(Biotin/lipoate A/B protein ligase family);PF02237(Biotin protein ligase C terminal domain);	Biotin--protein ligase
BscC008g370	0.32	0	13.54	0		-	-	-	-	-	-	-	-	-	Expressed Protein
BscC011g385	0.86	1.55	4.02	2.04		-	-	-	-	-	-	-	-	-	Expressed Protein
BscC009g282	114.47	94.3	14.57	27.19		-	-	-	-	-	-	-	-	PF01581(FMRFamide related peptide family);	FMRFamide-like peptide 8
BscC011g471	0.05	3.97	1.25	0.65		-	-	-	-	-	-	-	-	PF00008(EGF-like domain);PF07645(Calcium-binding EGF domain);PF00431(CUB domain);	putative cubilin
BscC006g612	7.02	899.05	0.47	0.39		-	-	-	-	-	-	-	-	PF01581(FMRFamide related peptide family);	FMRFa-like protein precursor 11
BscC007g614	0.23	67.18	13.63	2.21		-	-	-	-	-	-	-	-	-	Multiple coagulation factor deficiency protein 2 -like protein
BscC006g188	16.45	418.17	579.59	157.55		-	-	-	-	-	-	-	-	PF09289(Follistatin/Osteonectin-like EGF domain);PF10591(Secreted protein acidic and rich in cysteine Ca binding region);PF07648(Kazal-type serine protease inhibitor domain);	Follistatin
BscC007g265	0	0	0.41	0		-	-	-	-	-	-	-	-	PF01060(Transthyretin-like family);	Transthyretin-like protein 46
BscC020g525	0	0.11	0.07	0.09		-	-	-	-	-	-	-	-	-	Expressed Protein
BscC004g786	1.64	3.55	2.44	0.53		-	-	-	-	-	-	-	-	-	Expressed Protein
BscC009g042	85.82	5.45	3.78	14.77		-	-	-	-	-	-	-	-	PF01681(C6 domain);	Expressed Protein
BscC012g559	0.26	20.85	3.25	2.85		Cysteine Peptidases	Family C89	-	-	-	-	-	-	PF15508(beta subunit of N-acylethanolamine-hydrolyzing acid amidase);PF02275(Linear amide C-N hydrolases, choloylglycine hydrolase family);	N-acylethanolamine-hydrolyzing acid amidase
BscC012g582	2.6	2.54	0.89	2.16		-	-	-	-	-	-	-	-	-	Hypothetical protein CBG09762
BscC005g137	7.33	5.3	11.09	12.96		-	-	-	-	-	-	-	-	PF13848(Thioredoxin-like domain);PF00085(Thioredoxin);	Thioredoxin domain-containing protein C06A6.5
BscC012g659	40.23	9.19	6.65	8.18		-	-	-	-	-	-	-	-	PF02146(Sir2 family);	NAD-dependent protein deacetylase sirtuin-6
BscC008g245	0.17	0.46	6.29	0		-	-	-	-	-	-	-	-	-	Expressed Protein
BscC016g075	49.75	49.97	19.11	29.09		-	-	-	-	-	-	-	-	PF01683(EB module);	EB module family protein
BscC007g418	3.03	32.12	7.52	22.53		-	-	-	-	-	-	-	-	PF00014(Kunitz/Bovine pancreatic trypsin inhibitor domain);	Tissue factor pathway inhibitor
BscC007g069	1.72	0.73	0.15	0		-	-	-	-	-	-	-	-	PF00068(Phospholipase A2);	Hypothetical protein CBG02732
BscC006g094	1.54	23.1	0.53	0.5		-	-	-	-	-	-	-	-	PF01392(Fz domain);	Secreted frizzled-related protein 5
BscC008g133	0.94	34.42	10.51	0		-	-	-	-	-	-	-	-	-	Expressed Protein
BscC005g374	0.58	6.69	18.39	0.95		-	-	-	-	-	-	-	-	PF01549(ShK domain-like);	26 kDa secreted antigen
BscC022g180	9.13	2.39	0.42	3.2		-	-	-	-	-	-	-	-	-	Protein R12E2.8
BscC009g381	2139.05	0	4.12	336.94		-	-	-	-	-	-	-	-	PF00965(Tissue inhibitor of metalloproteinase);	Putative metalloproteinase inhibitor
BscC008g214	0	4.01	3.4	16.78		-	-	-	-	-	-	-	-	-	fibropellin-3-like
BscC022g396	78.41	30.99	34.82	67.53		-	-	-	-	-	-	-	-	-	39S ribosomal protein L10, mitochondrial
BscC013g248	21.82	9.21	2.69	4.88		-	-	-	-	-	-	-	-	PF06309(Torsin);	Torsin-1B
BscC008g036	16.05	0	0	1.25		-	-	-	-	-	-	-	-	-	Expressed Protein
BscC017g043	0.1	0	0.07	0		-	-	-	-	-	-	-	-	-	Expressed Protein
BscC003g267	11.87	42.94	30.07	11.81		-	-	-	-	-	-	-	-	PF11938(TLR4 regulator and MIR-interacting MSAP);	Protein canopy -like protein 2
BscC009g367	0.24	11.22	0.2	0.23		-	-	-	-	-	-	-	-	-	Expressed Protein
BscC012g367	0.09	0	0	0		-	-	-	-	-	-	-	-	PF00024(PAN domain);	PAN domain-containing protein
BscC013g474	0.39	139.75	182.63	150.25		-	-	-	-	-	-	-	-	-	Expressed Protein
BscC023g316	104.97	66.2	292.1	111.35		-	-	-	-	-	-	-	-	PF02221(ML domain);	ML domain containing protein
BscC009g058	2.94	0.86	7.37	0.13		-	-	-	-	-	-	-	-	PF00651(BTB/POZ domain);	BTB/POZ domain protein
BscC017g237	0.34	0.02	27.75	19.81		-	-	-	-	-	-	-	-	PF00088(Trefoil (P-type) domain);	Expressed Protein
BscC011g039	439.04	471.52	293.81	165.42		-	-	-	-	-	-	-	-	PF00031(Cystatin domain);	Onchocystatin
BscC005g734	185.79	32.54	51.12	42.23		-	-	-	-	-	-	-	-	PF01060(Transthyretin-like family);	Transthyretin-like protein 15
BscC010g036	0.66	31.26	0	0		-	-	-	-	-	-	-	-	-	Expressed Protein
BscC001g383	5.35	8.86	0.08	0.5		-	-	-	-	-	-	-	-	PF05577(Serine carboxypeptidase S28);	Putative serine protease K12H4.7
BscC004g758	0.04	7.75	74.43	56.03		-	-	-	-	-	-	-	-	PF04155(Ground-like domain);	Expressed Protein
BscC015g057	14.72	7.71	6.33	8.55		-	-	-	-	-	-	-	-	-	Expressed Protein
BscC001g573	1436.06	1.53	11.18	1965.32		-	-	-	-	-	-	-	-	-	Chondroitin proteoglycan 3
BscC008g624	97.29	3.78	9.85	18.74		-	-	-	-	-	-	-	-	PF01682(DB module);	Expressed Protein
BscC019g163	0.61	18.97	45.85	36.06		-	-	-	-	-	-	-	-	PF04155(Ground-like domain);	GRound-Like (grd related)
BscC004g761	129569	0.27	8.26	181408		-	-	-	-	-	-	-	-	-	DUF320 domain-containing protein
BscC019g114	0.39	8.97	23.01	1		-	-	-	-	-	-	-	-	PF04155(Ground-like domain);	ground-like domain protein
BscC022g484	15.06	1.45	0.07	0.18		-	-	-	-	-	-	-	-	PF04155(Ground-like domain);	Expressed Protein
BscC001g411	68.19	0	0	28.95		-	-	-	-	-	-	-	-	-	Expressed Protein
BscC020g319	0	0	0.13	0		-	-	-	-	-	-	-	-	-	Expressed Protein
BscC013g386	56.58	44.13	40.68	13.66		-	-	-	-	-	-	GT0	GT	-	Procollagen-lysine,2-oxoglutarate 5-dioxygenase
BscC020g176	4.25	81.56	19.64	12.63		-	-	-	-	-	-	-	-	PF13927(Immunoglobulin domain);PF07679(Immunoglobulin I-set domain);	MAM domain-containing glycosylphosphatidylinositol anchor protein 1
BscC007g485	0.82	0	0.34	0		-	-	-	-	-	-	-	-	-	Expressed Protein
BscC014g649	1.54	0.65	1.24	0.13		-	-	-	-	-	-	-	-	PF00089(Trypsin);	Ovochymase-2
BscC017g304	5.7	9.28	1.1	1.24		-	-	-	-	-	-	-	-	-	Expressed Protein
BscC022g694	0.27	0.7	0.03	0.07		-	-	-	-	-	-	-	-	-	Expressed Protein
BscC004g175	40.83	0	7.66	2.12		-	-	-	-	-	-	-	-	-	Expressed Protein
BscC005g356	3.01	0	3.27	0		-	-	-	-	-	-	-	-	PF01642(Methylmalonyl-CoA mutase);	putative methylmalonyl-CoA mutase, mitochondrial
BscC006g155	0.64	290.82	0	0		-	-	-	-	-	-	-	-	-	translation initiation factor 1A
BscC006g404	0.67	0.18	43.04	18.55		-	-	-	-	-	-	-	-	-	Expressed Protein
BscC003g047	44.51	0.07	0	8.35		-	-	-	-	-	-	-	-	-	Expressed Protein
BscC019g225	7.14	9.59	2.17	0.56		-	-	-	-	-	-	-	-	PF01683(EB module);	Expressed Protein
BscC011g638	0	0	711.72	125.71		-	-	-	-	-	-	-	-	-	Expressed Protein
BscC003g314	0.85	2.76	5.37	4.47		-	-	-	-	-	-	-	-	PF00326(Prolyl oligopeptidase family);	Dipeptidyl peptidase family member 6
BscC008g263	0.15	0.15	257.65	133.81		-	-	-	-	-	-	-	-	-	Expressed Protein
BscC012g399	0	0	0	0		-	-	-	-	-	-	-	-	-	Expressed Protein
BscC014g114	25.87	6.75	3.31	21.72		-	-	-	-	-	-	-	-	PF01060(Transthyretin-like family);	Transthyretin-like protein 5
BscC013g348	0.17	0.01	1.5	0		-	-	-	-	-	-	-	-	-	Phospholipase B1, membrane-associated
BscC022g079	0.44	48.54	74.86	72.69		Cysteine Peptidases	Family C1: papain family	-	-	-	-	-	-	PF00112(Papain family cysteine protease);	AF143817_1
BscC009g340	0.95	1.26	1.22	0		-	-	-	-	-	-	-	-	PF00031(Cystatin domain);	CPI
BscC011g564	0.08	25.32	2.09	0.13		-	-	-	-	-	-	GT92	GT	PF01697(Glycosyltransferase family 92);	UPF0392 protein F13G3.3
BscC020g341	6.43	0.29	30.8	24.44		-	-	-	-	-	-	-	-	-	Expressed Protein
BscC007g190	0.86	0.21	419.21	108.01		-	-	-	-	-	-	-	-	-	MD-2-related lipid-recognition domain-containing protein
BscC002g160	21.52	9.27	2.59	7.19		-	-	-	-	-	-	-	-	PF01835(MG2 domain);PF07703(Alpha-2-macroglobulin family N-terminal region);PF00207(Alpha-2-macroglobulin family);	Murinoglobulin-1
BscC002g418	68.65	29.31	11.82	25.47		-	-	-	-	-	-	-	-	PF01008(Initiation factor 2 subunit family);	Translation initiation factor eIF-2B subunit delta
BscC020g739	0.59	146.51	5.17	0		-	-	-	-	-	-	-	-	-	Expressed Protein
BscC004g441	1.58	0	0	1.67		-	-	-	-	-	-	-	-	-	Expressed Protein
BscC021g512	4.07	53.6	1.45	6.82		-	-	-	-	-	-	-	-	-	Expressed Protein
BscC007g359	4.14	0	0.6	0		-	-	-	-	-	-	-	-	-	Expressed Protein
BscC008g299	4.39	14.45	0.13	0.32		-	-	-	-	-	-	-	-	PF01682(DB module);	Expressed Protein
BscC013g109	32.97	8.65	5.06	9.94		-	-	-	-	-	-	GT31	GT	PF01762(Galactosyltransferase);	Beta-1,3-galactosyltransferase sqv-2
BscC005g682	72.86	53.61	1572.92	118.15		-	-	-	-	-	-	-	-	PF06394(Pepsin inhibitor-3-like repeated domain);	Expressed Protein
BscC021g511	15.97	22.7	15.71	11.35		-	-	-	-	-	-	-	-	-	Expressed Protein
BscC019g164	5.67	1.79	83.33	313.7		-	-	-	-	-	-	-	-	PF04155(Ground-like domain);	Expressed Protein
BscC007g191	0.16	0	4.07	0.12		-	-	-	-	-	-	-	-	-	MD-2-related lipid-recognition domain-containing protein
BscC003g332	1.38	1.96	6.85	10.32		-	-	Serine/threonine kinases: CMGC group	CDK family	-	-	-	-	PF00341(PDGF/VEGF domain);	Expressed Protein
BscC019g047	18.36	1.14	0.25	36.34		-	-	-	-	-	-	-	-	-	Expressed Protein
BscC009g297	2.36	0.59	2.07	1.17		-	-	-	-	-	-	-	-	-	Expressed Protein
BscC009g067	0	125.35	2.7	19.88		-	-	-	-	-	-	-	-	-	Expressed Protein
BscC022g811	6.36	0	169.8	35.58		-	-	-	-	-	-	-	-	-	Expressed Protein
BscC015g219	0.75	9.33	48.74	15.88		-	-	-	-	-	-	-	-	-	Expressed Protein
BscC025g074	0	0	0	0		-	-	-	-	-	-	-	-	-	Expressed Protein
BscC045g003	0	0	0	0		-	-	-	-	-	-	-	-	-	Expressed Protein
BscC018g354	78.31	57.03	0	12.51		-	-	-	-	-	-	-	-	-	Expressed Protein
BscC002g500	0.74	0.85	0.31	0.06		-	-	-	-	-	-	-	-	-	translation initiation factor IF-2
BscC013g141	0	43.61	0	0		-	-	-	-	-	-	-	-	-	Expressed Protein
BscC011g097	41.54	0.38	0.87	11.49		-	-	-	-	-	-	-	-	-	Expressed Protein
BscC016g439	0	220.69	106.39	191.77		-	-	-	-	-	-	-	-	PF01060(Transthyretin-like family);	Transthyretin-like protein 46
BscC015g196	0.78	18.26	3.73	0.55		Metallo Peptidases	Family M10	-	-	-	-	-	-	PF00413(Matrixin);	Interstitial collagenase
BscC003g089	0.11	10.61	194.12	112.52		-	-	-	-	-	-	-	-	PF00092(von Willebrand factor type A domain);PF00059(Lectin C-type domain);	Vitrin
BscC006g711	40.25	4.61	1.83	22.68		-	-	-	-	-	-	-	-	-	Expressed Protein
BscC005g629	8.28	20.73	4.48	7.29		-	-	-	-	-	-	-	-	PF03166(MH2 domain);	Mothers against decapentaplegic -like protein 2
BscC008g595	81.9	25.85	0.72	15.88		-	-	-	-	-	-	-	-	-	Expressed Protein
BscC022g233	22.44	8.06	6.9	9.7		-	-	-	-	-	-	-	-	PF00093(von Willebrand factor type C domain);PF07645(Calcium-binding EGF domain);PF12947(EGF domain);PF02210(Laminin G domain);	Protein kinase C-binding protein NELL1
BscC001g124	3.48	8.2	4.68	7.09		-	-	-	-	-	-	-	-	PF12150(Cytosolic motility protein);	Expressed Protein
BscC001g797	0	3.44	6.55	2.15		-	-	-	-	-	-	-	-	PF01549(ShK domain-like);PF00264(Common central domain of tyrosinase);	Putative tyrosinase-like protein tyr-3
BscC012g475	29.81	20.43	15.46	22.01		-	-	-	-	-	-	-	-	PF00096(Zinc finger, C2H2 type);	Sex-determining transformer protein 1
BscC007g423	138.07	10.3	6.06	21.19		-	-	-	-	-	-	-	-	PF03477(ATP cone domain);PF00317(Ribonucleotide reductase, all-alpha domain);PF02867(Ribonucleotide reductase, barrel domain);	ribonucleoside-diphosphate reductase
BscC005g182	7.56	0.75	2.15	1.22		-	-	-	-	-	-	-	-	-	Gamma-aminobutyric acid A receptor/Glycine receptor alpha family and Neurotransmitter-gated ion-channel transmembrane domain and Neurotransmitter-gated ion-channel family and Neurotransmitter-gated ion-channel ligand-binding domain-containing protein
BscC003g128	0.71	0.35	91.04	4.25		-	-	-	-	-	-	-	-	PF00092(von Willebrand factor type A domain);PF00059(Lectin C-type domain);	C-type lectin protein
BscC001g818	5.1	612.15	10.59	11.31		-	-	-	-	-	-	-	-	PF01436(NHL repeat);	putative peptidyl-alpha-hydroxyglycine alpha-amidating lyase F21F3.1
BscC007g497	0.76	0.49	12.43	0.66		-	-	-	-	-	-	-	-	-	Expressed Protein
BscC001g435	7.86	10.63	0.84	1.6		-	-	-	-	-	-	-	-	PF07676(WD40-like Beta Propeller Repeat);	Protein TolB
BscC016g344	0	0.99	0	0.12		Cysteine Peptidases	Family C1: papain family	-	-	-	-	-	-	PF08246(Cathepsin propeptide inhibitor domain (I29));PF00112(Papain family cysteine protease);	Cathepsin W
BscC007g640	3839.75	1.76	2.46	1341.96		-	-	-	-	-	-	-	-	PF15481(Chondroitin proteoglycan 4);	Chondroitin proteoglycan 4
BscC003g139	45.95	24.36	8.52	90.11		-	-	-	-	-	-	-	-	PF00089(Trypsin);	Trypsin family protein
BscC005g721	11.71	5.81	1.86	2.31		-	-	-	-	-	-	-	-	PF02886(LBP / BPI / CETP family, C-terminal domain);PF01273(LBP / BPI / CETP family, N-terminal domain);	Lipopolysaccharide-binding protein
BscC016g085	416.41	61.86	59.41	161.35		-	-	-	-	-	-	-	-	PF00307(Calponin homology (CH) domain);	Expressed Protein
BscC022g506	11.06	33.48	8.54	6.42		-	-	-	-	-	-	-	-	PF00134(Cyclin, N-terminal domain);	CDK5 and ABL1 enzyme substrate 1
BscC022g211	9.01	22.99	10.76	19.45		-	-	-	-	-	-	-	-	PF03847(Transcription initiation factor TFIID subunit A);	Transcription initiation factor TFIID subunit 12
BscC020g203	778.98	0.74	3.36	184.03		-	-	-	-	-	-	-	-	-	Expressed Protein
BscC001g129	844.06	292.87	556.13	355.33		-	-	-	-	-	-	-	-	PF00334(Nucleoside diphosphate kinase);	Nucleoside diphosphate kinase
BscC001g313	38.9	93.51	19.45	18.56		-	-	-	-	-	-	-	-	PF08240(Alcohol dehydrogenase GroES-like domain);PF13602(Zinc-binding dehydrogenase);	Reticulon-4-interacting protein 1, mitochondrial
BscC002g577	17.29	37.66	59.23	70.76		-	-	-	-	-	-	-	-	PF02174(PTB domain (IRS-1 type));	Insulin receptor substrate 1-B
BscC005g738	72.75	35.69	18.73	26.68		-	-	-	-	-	-	-	-	-	Cleavage and polyadenylation specificity factor subunit 6
BscC012g575	58.9	108.72	41.09	24.32		-	-	-	-	-	-	-	-	-	Expressed Protein
BscC002g188	0	0	10.44	0		-	-	-	-	-	-	-	-	-	Expressed Protein
BscC007g082	15.06	0	36.29	0		-	-	-	-	-	-	-	-	-	Expressed Protein
BscC005g816	0	13.24	1.74	0		-	-	-	-	-	-	-	-	-	Expressed Protein
BscC002g257	0	3.89	0.2	0		-	-	-	-	-	-	-	-	-	Fatty acid-binding -like protein
BscC005g693	0.23	32.12	6.36	0		-	-	-	-	-	-	-	-	PF01549(ShK domain-like);	26 kDa secreted antigen
BscC014g791	26.31	7.7	10.69	13.29		-	-	-	-	-	-	-	-	PF07978(NIPSNAP);	Putative NipSnap protein K02D10.1
BscC010g584	14.36	39.24	17.3	11.43		-	-	-	-	-	-	-	-	PF13519(von Willebrand factor type A domain);	Integrator complex subunit 6-A
BscC009g346	0.1	0	58.08	3.84		-	-	-	-	-	-	-	-	PF14497(Glutathione S-transferase, C-terminal domain);PF02798(Glutathione S-transferase, N-terminal domain);	Glutathione S-transferase 1
BscC011g418	0.42	0	0	0		-	-	-	-	-	-	-	-	-	Expressed Protein
BscC004g094	121.65	35.28	18.96	31.7		-	-	-	-	-	-	-	-	-	Zinc finger protein GLIS2 -like protein
BscC005g737	0.12	0.12	88.77	100.99		-	-	-	-	-	-	-	-	-	Expressed Protein
BscC012g142	14.77	28.88	248.76	59.26		-	-	-	-	-	-	-	-	PF00085(Thioredoxin);PF13848(Thioredoxin-like domain);	Protein disulfide-isomerase 2
BscC005g043	0	0	149.87	40.78		-	-	-	-	-	-	-	-	-	Cecropin-P2
BscC020g665	4.79	2.65	0.18	0.87		-	-	-	-	-	-	-	-	PF13855(Leucine rich repeat);	Leucine-rich repeat-containing protein 15
BscC021g225	0.22	107.34	38.77	52		-	-	-	-	-	-	-	-	PF01060(Transthyretin-like family);	Transthyretin-like protein 46
BscC001g622	83.55	0	3757.67	924.2		-	-	-	-	-	-	-	-	PF16839(Nematode antimicrobial peptide);	ASABF-delta
BscC002g460	1.19	0	0	0.49		-	-	-	-	-	-	-	-	-	Insulin-like domain-containing protein
BscC014g581	10.72	0	3.31	0.42		-	-	-	-	-	-	GT4	GT	PF00071(Ras family);	Ras family protein
BscC016g277	8.79	7.69	9	4.31		-	-	-	-	-	-	-	-	PF00293(NUDIX domain);	Putative nudix hydrolase 6
BscC001g633	116.22	0	2.31	201.31		-	-	-	-	-	-	-	-	-	Chondroitin proteoglycan 3
BscC006g262	18.65	0	4.1	0.41		-	-	-	-	-	-	-	-	PF04155(Ground-like domain);	Expressed Protein
BscC012g122	66.85	132.02	131.55	8.8		-	-	-	-	-	-	-	-	PF00262(Calreticulin family);	calreticulin
BscC002g252	5	1.44	0.08	1.18		-	-	-	-	-	-	-	-	PF00090(Thrombospondin type 1 domain);PF00431(CUB domain);PF01400(Astacin (Peptidase family M12A));	thrombospondin type 1 domain protein
BscC011g020	9.94	3.52	6.6	9.88		-	-	-	-	-	-	-	-	PF13855(Leucine rich repeat);PF07679(Immunoglobulin I-set domain);PF03098(Animal haem peroxidase);	Peroxidasin -like protein
BscC007g067	40.16	0.11	3.9	9.78		-	-	-	-	-	-	-	-	PF00194(Eukaryotic-type carbonic anhydrase);	Putative carbonic anhydrase 5
BscC019g223	4.2	5.08	1.18	0.89		-	-	-	-	-	-	-	-	PF00059(Lectin C-type domain);	Neurocan core protein
BscC008g339	0.07	0	1.12	0		-	-	-	-	-	-	-	-	PF02520(Domain of unknown function DUF148);	Expressed Protein
BscC008g564	12.13	5.94	1.31	2.37		-	-	-	-	-	-	-	-	PF02520(Domain of unknown function DUF148);	Expressed Protein
BscC001g277	61.26	747.36	308.86	289.09		-	-	-	-	-	-	-	-	PF00085(Thioredoxin);PF13848(Thioredoxin-like domain);	Protein disulfide-isomerase A3
BscC016g165	3.73	0.74	14.76	14.06		-	-	-	-	-	-	-	-	PF02886(LBP / BPI / CETP family, C-terminal domain);	Bactericidal permeability-increasing protein
BscC022g763	0	0	0	0		-	-	-	-	-	-	-	-	-	Expressed Protein
BscC010g424	211.25	0.07	0.04	39.95		-	-	-	-	-	-	-	-	PF01674(Lipase (class 2));	Lipase family protein
BscC011g314	0.44	16.26	44.8	32.32		Cysteine Peptidases	Family C13: legumain family	-	-	-	-	-	-	PF01650(Peptidase C13 family);	Legumain
BscC017g395	635.65	524.03	333.67	252.65		-	-	-	-	-	-	-	-	PF06394(Pepsin inhibitor-3-like repeated domain);	Major pepsin inhibitor 3
BscC008g382	0.04	0	0	0		-	-	-	-	-	-	-	-	PF00135(Carboxylesterase family);	Cocaine esterase
BscC022g181	12.78	44.75	7.03	10.71		-	-	-	-	-	-	-	-	PF01403(Sema domain);	Semaphorin-2A
BscC007g040	10.77	69.46	72.93	106.42		-	-	-	-	-	-	-	-	PF00149(Calcineurin-like phosphoesterase);PF16656(Purple acid Phosphatase, N-terminal domain);PF14008(Iron/zinc purple acid phosphatase-like protein C);	Iron/zinc purple acid phosphatase-like protein
BscC002g248	360.9	293.97	1028.06	634.54		-	-	-	-	-	-	-	-	PF01060(Transthyretin-like family);	Transthyretin-like protein 46
BscC021g431	3.1	64.93	7.18	5.73		-	-	-	-	-	-	-	-	PF13833(EF-hand domain pair);PF13499(EF-hand domain pair);PF13202(EF hand);	Reticulocalbin-2
BscC005g743	16.12	186.11	34.65	24		-	-	-	-	-	-	-	-	PF00412(LIM domain);PF06297(PET Domain);	PET Domain
BscC013g405	0.7	64.35	2879.09	1181.47		-	-	-	-	-	-	-	-	PF02520(Domain of unknown function DUF148);	OV-17 antigen
BscC001g749	31.09	41.77	27.19	33.81		-	-	-	-	-	-	-	-	PF00400(WD domain, G-beta repeat);	Protein SEC13 -like protein
BscC022g803	0.55	212.99	3.65	4.47		-	-	-	-	-	-	-	-	PF04592(Selenoprotein P, N terminal region);	Reticulocyte-binding protein 2 -like protein a
BscC019g200	24.88	25.39	8.36	10.57		-	-	-	-	-	-	-	-	-	Expressed Protein
BscC012g672	10.3	14.94	11.51	9		-	-	-	-	-	-	-	-	PF01391(Collagen triple helix repeat (20 copies));	Collagen alpha-5(VI) chain
BscC019g236	0.81	1.47	0.66	0.16		-	-	-	-	-	-	GH19	GH	PF00182(Chitinase class I);	AF395836_1
BscC003g625	134.69	12.9	72.54	32.8		-	-	-	-	-	-	-	-	PF00059(Lectin C-type domain);	Brevican core protein
BscC006g067	4.21	4.12	1.64	0.3		-	-	-	-	-	-	-	-	PF04155(Ground-like domain);	Ground-like domain-containing protein
BscC014g117	0	0	20.74	0		-	-	-	-	-	-	-	-	-	Expressed Protein
BscC012g331	0.61	0	0	0.78		-	-	-	-	-	-	-	-	-	Expressed Protein
BscC019g316	0.5	5.94	3317.62	117.96		-	-	-	-	-	-	GT4	GT	PF00173(Cytochrome b5-like Heme/Steroid binding domain);	Cytochrome b5
BscC005g404	5.88	0	1.44	0.9		-	-	-	-	-	-	-	-	PF16366(Cytoplasmic polyadenylation element-binding protein ZZ domain);	Cytoplasmic polyadenylation element-binding protein 3
BscC019g166	0	3.87	0.26	0.2		-	-	-	-	-	-	-	-	PF04155(Ground-like domain);	GRound-Like (grd related)
BscC018g339	0.75	164.82	1.51	0		-	-	-	-	-	-	-	-	-	Neuropeptide-like peptide 11
BscC018g348	85.46	508.09	1652.28	2178.66		-	-	-	-	-	-	-	-	PF13899(Thioredoxin-like);	Thioredoxin domain-containing protein 12
BscC011g159	3.24	0.03	9.59	1.03		-	-	-	-	-	-	GH37	GH	PF01204(Trehalase);	trehalase
BscC014g351	4.06	7.27	0.66	1.26		-	-	-	-	-	-	-	-	-	Expressed Protein
BscC007g583	6.93	9.34	5.38	6.85		-	-	-	-	-	-	-	-	-	Expressed Protein
BscC009g030	0	0	0	0		-	-	-	-	-	-	-	-	-	Expressed Protein
BscC008g270	4.85	1.16	0	0.35		-	-	-	-	-	-	-	-	-	Protein CBG22791
BscC024g307	13.3	20.56	7.85	8.49		-	-	-	-	-	-	-	-	-	Expressed Protein
BscC008g335	0.48	0	4.37	0.24		-	-	-	-	-	-	-	-	PF02520(Domain of unknown function DUF148);	Expressed Protein
BscC012g108	0.81	0.34	1.74	0.15		-	-	-	-	-	-	-	-	PF02520(Domain of unknown function DUF148);	Expressed Protein
BscC013g420	0	7.1	16.56	0.57		-	-	-	-	-	-	-	-	-	Expressed Protein
BscC014g599	0.23	0	31.28	0		-	-	-	-	-	-	-	-	PF01060(Transthyretin-like family);	Transthyretin-like protein 2
BscC022g334	3.09	0.02	0	0.73		-	-	-	-	-	-	-	-	-	Expressed Protein
BscC007g001	69.15	0	1.29	50.6		-	-	-	-	-	-	-	-	PF07859(alpha/beta hydrolase fold);	Arylacetamide deacetylase-like 3
BscC013g410	5.78	13.08	26.29	16.65		-	-	-	-	-	-	GT0	GT	-	Procollagen-lysine,2-oxoglutarate 5-dioxygenase
BscC006g194	3.05	492.96	1.28	0		-	-	-	-	-	-	-	-	-	FMRFamide-like neuropeptide 6
BscC017g236	1.52	15.57	3.82	0.26		-	-	-	-	-	-	-	-	-	Expressed Protein
BscC025g073	0.06	0.09	0.19	0.08		-	-	Serine/threonine kinases: CK1 group	TTBK family	-	-	-	-	-	putative serine/threonine-protein kinase
BscC004g563	1.53	1.36	7.77	3.22		-	-	-	-	-	-	-	-	PF00676(Dehydrogenase E1 component);	2-oxoisovalerate dehydrogenase subunit alpha, mitochondrial
BscC001g702	0	0.24	1.27	0		-	-	-	-	-	-	-	-	PF01549(ShK domain-like);	repeat antigen 1
BscC019g184	0.45	1.26	176.98	21.16		-	-	-	-	-	-	-	-	-	Hypothetical protein SRAE_1000115300
BscC006g213	0.78	788.11	0.35	0		-	-	-	-	-	-	-	-	-	Expressed Protein
BscC014g612	403.23	75.58	24.66	69.06		-	-	-	-	-	-	-	-	-	Expressed Protein
BscC004g802	0.93	18.95	3.45	3.84		-	-	-	-	-	-	-	-	-	Expressed Protein
BscC003g671	5.73	12.43	8.34	17.41		-	-	-	-	-	-	-	-	PF01060(Transthyretin-like family);	Transthyretin-like protein 46
BscC020g324	0	0	0	0		-	-	-	-	-	-	-	-	-	Expressed Protein
BscC006g430	2.64	4.13	32.46	9.45		-	-	-	-	-	-	-	-	PF01549(ShK domain-like);PF08768(Domain of unknown function (DUF1794));	Expressed Protein
BscC024g334	6.56	11.91	21.51	14.81		-	-	-	-	-	-	-	-	-	Zinc finger and BTB domain-containing protein 24
BscC006g475	5.55	7.69	0.47	0.34		-	-	-	-	-	-	-	-	-	Hypothetical protein CBG03158
BscC023g267	3.92	0	0	6.45		-	-	-	-	-	-	-	-	-	Putative metalloproteinase inhibitor
BscC016g248	0.72	5.37	1.3	0.61		-	-	-	-	-	-	-	-	-	Expressed Protein
BscC001g460	211.89	308.77	144.53	405.6		-	-	-	-	-	-	-	-	PF06394(Pepsin inhibitor-3-like repeated domain);	G15-6A protein
BscC012g346	0	0	0	0		-	-	-	-	-	-	-	-	PF01697(Glycosyltransferase family 92);	Expressed Protein
BscC001g752	0	0	0	0		-	-	-	-	-	-	-	-	PF01549(ShK domain-like);	repeat antigen 1
BscC014g602	1.96	1.72	1.08	0.83		-	-	-	-	-	-	-	-	PF03227(Gamma interferon inducible lysosomal thiol reductase (GILT));	gamma interferon inducible lysosomal thiol reductase
BscC006g024	2.26	2.33	0.89	0		-	-	-	-	-	-	-	-	-	PAN domain containing protein
BscC007g410	0.11	0.2	0	0		-	-	-	-	-	-	-	-	-	Hypothetical protein CBG19295
BscC012g671	2.16	464.55	36.28	49.36		-	-	-	-	-	-	-	-	-	Collagen alpha-5(VI) chain
BscC011g639	0	942.08	26.24	1.61		-	-	-	-	-	-	-	-	-	Expressed Protein
BscC003g347	0	0	1.29	0		-	-	-	-	-	-	-	-	-	Expressed Protein
BscC002g033	25.54	6.7	12.87	10.41		-	-	-	-	-	-	-	-	-	Expressed Protein
BscC006g455	3.26	0	224.08	0.48		-	-	-	-	-	-	-	-	-	Expressed Protein
BscC011g383	8.57	2.33	0	0.09		-	-	-	-	-	-	-	-	-	Expressed Protein
BscC008g038	0	25.77	0	0		-	-	-	-	-	-	-	-	-	Expressed Protein
BscC007g461	1.22	2.58	14.84	3.22		-	-	-	-	-	-	-	-	-	Expressed Protein
BscC008g328	21.04	90.62	26.89	0		-	-	-	-	-	-	-	-	PF06394(Pepsin inhibitor-3-like repeated domain);	Vacuolar protein sorting-associated protein 52 -like protein
BscC014g136	13.89	15.04	3.07	5.71		-	-	-	-	-	-	-	-	-	Expressed Protein
BscC005g813	4.74	34.6	8.14	2.82		-	-	-	-	-	-	-	-	-	Expressed Protein
BscC014g476	0.67	0	0	0		-	-	-	-	-	-	-	-	-	Expressed Protein
BscC007g587	0	92.09	3.1	1.52		-	-	-	-	-	-	-	-	-	Expressed Protein
BscC020g697	0.99	6.94	0.05	0.06		-	-	-	-	-	-	-	-	PF07679(Immunoglobulin I-set domain);	Neural/ectodermal development factor IMP-L2
BscC002g423	14.5	0.72	11.86	5.15		-	-	-	-	-	-	-	-	-	Expressed Protein
BscC001g865	12.93	11.81	25.47	12.72		-	-	-	-	-	-	-	-	PF00053(Laminin EGF domain);PF02210(Laminin G domain);PF00052(Laminin B (Domain IV));PF06009(Laminin Domain II);PF00055(Laminin N-terminal (Domain VI));PF00054(Laminin G domain);	laminin alpha 1 chain
BscC021g484	0.34	58.02	3.12	0.78		-	-	-	-	-	-	-	-	PF02520(Domain of unknown function DUF148);	Expressed Protein
BscC006g599	4.21	0.03	0.09	0.04		-	-	-	-	-	-	-	-	PF00024(PAN domain);PF00059(Lectin C-type domain);PF00092(von Willebrand factor type A domain);	C-type lectin domain and von Willebrand factor, type A domain and PAN-1 domain and Apple-like domain and C-type lectin-like domain and C-type lectin fold domain-containing protein
BscC009g553	68.3	36.42	32.11	63.56		-	-	-	-	-	-	GH27	GH	PF16499(Alpha galactosidase A);	Alpha-N-acetylgalactosaminidase
BscC018g263	9.52	8.49	89.48	12.13		-	-	-	-	-	-	-	-	PF15035(Ciliary rootlet component, centrosome cohesion);	Spindle- and centromere-associated protein
BscC009g190	0.03	1.06	0	0		-	-	-	-	-	-	CBM14	CBM	PF00704(Glycosyl hydrolases family 18);PF01607(Chitin binding Peritrophin-A domain);	chitin binding Peritrophin-A domain protein
BscC010g033	3.84	16.44	0.01	1.4		-	-	-	-	-	-	-	-	PF00090(Thrombospondin type 1 domain);	Hemicentin-1
BscC023g471	0	0.88	7.44	1.56		-	-	-	-	-	-	-	-	-	Expressed Protein
BscC009g312	0.74	726.39	0.43	0.38		-	-	-	-	-	-	-	-	-	Expressed Protein
BscC007g046	0.09	1.32	0.1	0.04		-	-	-	-	-	-	GH9	GH	PF00503(G-protein alpha subunit);	Guanine nucleotide-binding proteinalpha-3 subunit
BscC011g452	4.81	6.84	1.53	2.3		-	-	-	-	-	-	-	-	PF00929(Exonuclease);	Putative RNA exonuclease NEF-sp
BscC010g240	0.27	0.42	3.15	317.52		-	-	-	-	-	-	-	-	PF01607(Chitin binding Peritrophin-A domain);	Chondroitin proteoglycan 2
BscC022g430	0.05	0.08	0	0		-	-	-	-	-	-	-	-	PF00246(Zinc carboxypeptidase);PF02244(Carboxypeptidase activation peptide);	Peptidase M14, carboxypeptidase A domain and Proteinase inhibitor, carboxypeptidase propeptide domain and Proteinase inhibitor, propeptide domain-containing protein
BscC013g427	604.88	12.35	12.17	66.63		-	-	-	-	-	-	-	-	PF08768(Domain of unknown function (DUF1794));	Metridin ShK toxin and Domain of unknown function DUF1794 domain containing protein
BscC013g383	3.58	2033.67	3222.48	4866.2		-	-	-	-	-	-	-	-	PF02520(Domain of unknown function DUF148);	Ag1
BscC009g409	0	0.65	1.91	0.6		Cysteine Peptidases	Family C1: papain family	-	-	-	-	-	-	PF00112(Papain family cysteine protease);	Cathepsin Z
BscC018g162	0	2.47	0	0		-	-	-	-	-	-	-	-	-	Expressed Protein
BscC003g528	5.29	0	2.45	10.02		-	-	-	-	-	-	-	-	-	Expressed Protein
BscC003g163	104.04	226.81	55.5	60.82		-	-	-	-	-	-	-	-	PF06732(Pescadillo N-terminus);PF16589(BRCT domain, a BRCA1 C-terminus domain);	Pescadillo -like protein
BscC002g012	33.67	6.79	4.7	16.13		-	-	-	-	-	-	-	-	-	Expressed Protein
BscC008g563	0.34	0	1.18	0.52		-	-	-	-	-	-	-	-	PF01549(ShK domain-like);	26 kDa secreted antigen
BscC024g074	263.89	127.61	5640.92	1022.05		-	-	-	-	-	-	-	-	-	NF-X1-type zinc finger protein NFXL1
BscC017g428	54.38	12.55	10.73	14.31		-	-	-	-	-	-	-	-	-	Expressed Protein
BscC022g117	2.96	25.03	11.54	19.01		-	-	-	-	-	-	-	-	PF00135(Carboxylesterase family);	carboxylesterase
BscC016g402	8	0.57	0.02	14.96		-	-	-	-	-	-	-	-	PF00059(Lectin C-type domain);	Aggrecan core protein
BscC014g629	35.78	1.74	0.87	7.66		-	-	-	-	-	-	-	-	PF00089(Trypsin);	Apolipoprotein(a)
BscC024g125	32.72	183.85	29.66	51.8		-	-	-	-	-	-	-	-	PF09380(FERM C-terminal PH-like domain);PF00373(FERM central domain);PF09379(FERM N-terminal domain);	FERM domain-containing protein 5
BscC013g224	0.51	0.34	0.05	0.02		-	-	-	-	-	-	-	-	-	Expressed Protein
BscC010g045	8.22	13.9	4.32	39.98		Metallo Peptidases	Family M14: carboxypeptidase A family	-	-	-	-	GH25	GH	PF00246(Zinc carboxypeptidase);	Carboxypeptidase D
BscC011g026	16.41	5.51	11.11	9.73		-	-	-	-	-	-	-	-	PF13855(Leucine rich repeat);PF07679(Immunoglobulin I-set domain);PF03098(Animal haem peroxidase);	Peroxidasin -like protein
BscC023g201	3.16	10.67	35.06	26.03		-	-	-	-	-	-	-	-	-	Expressed Protein
BscC014g862	11.63	37.83	4.7	7.25		-	-	-	-	-	-	-	-	-	Expressed Protein
BscC001g386	2.71	0	0	0		-	-	-	-	-	-	-	-	-	Expressed Protein
BscC020g144	36.98	159.54	105.68	115.93		-	-	-	-	-	-	-	-	-	Expressed Protein
BscC022g738	0.92	0.73	75.04	3.48		-	-	-	-	-	-	-	-	PF03351(DOMON domain);	DOMON domain-containing protein
BscC002g213	46.95	43.66	46.43	58.12		-	-	-	-	-	-	-	-	PF13174(Tetratricopeptide repeat);PF14559(Tetratricopeptide repeat);PF00226(DnaJ domain);PF13181(Tetratricopeptide repeat);	DnaJ -like protein subfamily C member 3
BscC008g079	0	0.88	6.5	0.13		-	-	-	-	-	-	-	-	PF02520(Domain of unknown function DUF148);	Expressed Protein
BscC014g082	0.31	2.89	0.76	0.34		-	-	-	-	-	-	-	-	-	Expressed Protein
BscC003g078	5.92	33.13	86.16	13.11		-	-	-	-	-	-	-	-	PF01033(Somatomedin B domain);	Somatomedin-B and thrombospondin type-1 domain-containing protein
BscC016g434	5.44	49.84	55.36	0.32		-	-	-	-	-	-	-	-	PF00188(Cysteine-rich secretory protein family);	Venom allergen 5.02
BscC014g851	769.71	3.47	2.04	1839.19		-	-	-	-	-	-	-	-	PF01060(Transthyretin-like family);	Expressed Protein
BscC007g225	0.18	0	1.92	0		-	-	-	-	-	-	-	-	-	Expressed Protein
BscC008g479	0.98	235.91	848.44	182.95		-	-	-	-	-	-	-	-	PF03489(Saposin-like type B, region 2);	Expressed Protein
BscC021g073	0	25.56	0.94	1.02		-	-	-	-	-	-	-	-	PF00149(Calcineurin-like phosphoesterase);	Expressed Protein
BscC010g407	1.08	0	0	0		-	-	-	-	-	-	-	-	-	Protein DVR-1
BscC024g116	0.02	0.55	0.08	0.08		-	-	-	-	-	-	-	-	-	Zonadhesin
BscC021g276	5.06	10.81	6.43	4.67		-	-	-	-	-	-	-	-	PF00069(Protein kinase domain);	dual specificity mitogen-activated protein kinase kinase 6 family protein
BscC001g852	1.89	2.66	0	0		-	-	-	-	-	-	-	-	-	Expressed Protein
BscC014g747	0.43	2.16	0.88	0		-	-	-	-	-	-	-	-	-	Expressed Protein
BscC012g120	0.06	0	0	0.35		-	-	-	-	-	-	-	-	PF00079(Serpin (serine protease inhibitor));	Plasminogen activator inhibitor 1
BscC020g133	18.63	7.03	7.3	11.84		-	-	-	-	-	-	-	-	PF02319(E2F/DP family winged-helix DNA-binding domain);	Proton myo-inositol cotransporter
BscC003g019	23.61	30.4	12.08	13.49		-	-	-	-	-	-	-	-	PF07915(Glucosidase II beta subunit-like protein);	Protein OS-9
BscC009g228	1.46	0.28	1.2	0		-	-	-	-	-	-	-	-	PF02520(Domain of unknown function DUF148);	Expressed Protein
BscC007g545	9.41	0.79	0	1.71		-	-	-	-	-	-	-	-	PF00068(Phospholipase A2);	Phospholipase A(2)
BscC009g284	31.37	39.11	36.24	14.88		-	-	-	-	-	-	-	-	-	Expressed Protein
BscC023g403	19.68	28.18	7.01	8.54		-	-	-	-	-	-	-	-	PF17175(Modulator of levamisole receptor-1);PF01853(MOZ/SAS family);	MOZ/SAS family protein
BscC003g407	5.28	0.46	0.18	1.01		-	-	-	-	-	-	-	-	PF01674(Lipase (class 2));	Lipase family protein
BscC002g207	672.12	1.74	455.34	509.66		-	-	-	-	-	-	-	-	-	Expressed Protein
BscC002g654	8.82	7.9	19.24	16.82		-	-	-	-	-	-	-	-	PF01060(Transthyretin-like family);	Expressed Protein
BscC022g085	0.68	4.02	9.07	2.67		-	-	-	-	-	-	GT0	GT	PF05686(Glycosyl transferase family 90);	KDEL motif-containing protein 1
BscC022g136	0.64	0.54	0.19	0.09		-	-	-	-	-	-	-	-	-	Expressed Protein
BscC009g317	8.63	0.24	0.49	2.51		-	-	-	-	-	-	-	-	-	Hypothetical protein SRAE_2000338400
BscC014g807	1.11	1.46	0.26	0		-	-	-	-	-	-	-	-	PF08768(Domain of unknown function (DUF1794));	Expressed Protein
BscC020g019	61.04	1048.47	23.63	72.63		Metallo Peptidases	Family M14: carboxypeptidase A family	-	-	-	-	GH25	GH	PF13620(Carboxypeptidase regulatory-like domain);PF00246(Zinc carboxypeptidase);	Carboxypeptidase E
BscC007g467	1.49	0	330.01	0		-	-	-	-	-	-	-	-	-	Expressed Protein
BscC002g288	4.36	4.61	4.94	3.46		-	-	-	-	-	-	-	-	-	Expressed Protein
BscC023g034	0.03	8.48	0	0.04		-	-	-	-	-	-	-	-	PF02520(Domain of unknown function DUF148);	Expressed Protein
BscC002g355	3.07	0.76	0.35	0.82		-	-	-	-	-	-	-	-	PF00090(Thrombospondin type 1 domain);PF01421(Reprolysin (M12B) family zinc metalloprotease);	A disintegrin and metalloproteinase with thrombospondin motifs 16
BscC006g658	27.99	6.09	151.44	27.37		-	-	-	-	-	-	-	-	-	Expressed Protein
BscC007g420	1.35	61.49	10.7	8		-	-	-	-	-	-	-	-	-	Expressed Protein
BscC005g118	0.77	0.79	0.09	1.49		-	-	-	-	-	-	-	-	PF03407(Nucleotide-diphospho-sugar transferase);	Expressed Protein
BscC017g456	489.96	138.77	11.14	54.7		-	-	-	-	-	-	-	-	-	Expressed Protein
BscC016g361	8.32	50.7	54.95	84.75		-	-	-	-	-	-	-	-	PF00450(Serine carboxypeptidase);	putative serine carboxypeptidase F41C3.5
BscC006g570	121.15	1.77	617.8	423.84		-	-	-	-	-	-	-	-	-	Expressed Protein
BscC012g481	0.07	0	0	0		-	-	-	-	-	-	-	-	-	Expressed Protein
BscC006g322	2.96	0	4.96	0.37		-	-	-	-	-	-	-	-	-	Transient receptor potential-gamma protein
BscC021g122	2.36	19.91	10.67	9.07		-	-	-	-	-	-	GT1	GT	-	Expressed Protein
BscC024g250	0.29	36.59	0.49	1		-	-	-	-	-	-	-	-	-	Expressed Protein
BscC014g027	12.52	15.12	3.64	5		-	-	-	-	-	-	-	-	-	Expressed Protein
BscC014g422	2.82	0	45.99	0.14		-	-	-	-	-	-	-	-	PF01060(Transthyretin-like family);	Expressed Protein
BscC018g157	0.52	0	0.16	0		-	-	-	-	-	-	-	-	PF01682(DB module);	Expressed Protein
BscC017g420	34.5	28.94	31.98	17.46		-	-	-	-	-	-	-	-	-	Expressed Protein
BscC006g102	32.15	2.75	3.6	6.99		Serine Peptidases	Family S1: chymotrypsin family	-	-	-	-	CBM47	CBM	PF00089(Trypsin);	Transmembrane protease serine 11F
BscC003g048	25.27	7.99	0.06	3.52		-	-	-	-	-	-	-	-	-	Expressed Protein
BscC003g466	0.74	1.21	0	0		-	-	-	-	-	-	-	-	PF06579(Caenorhabditis elegans ly-6-related protein);	Expressed Protein
BscC018g156	2.94	0.36	1.4	0.39		-	-	-	-	-	-	-	-	PF01682(DB module);	Domain of unknown function DB domain-containing protein
BscC018g335	0.18	0.49	0	0		-	-	-	-	-	-	-	-	-	zona pellucida-like domain protein
BscC019g117	0.36	0	0.47	0		-	-	-	-	-	-	-	-	PF04155(Ground-like domain);	ground-like domain protein
BscC021g474	1.54	2.53	0	0		-	-	-	-	-	-	-	-	-	Expressed Protein
BscC019g347	71.24	6.66	2.09	146.27		-	-	-	-	-	-	-	-	-	Expressed Protein
BscC023g132	38.43	0.24	0.25	14.31		-	-	-	-	-	-	-	-	-	Expressed Protein
BscC014g304	0.97	0	0	0		-	-	-	-	-	-	-	-	PF01060(Transthyretin-like family);	Transthyretin-like protein 5
BscC002g158	0.17	0.77	11.62	0.31		-	-	-	-	-	-	-	-	-	Expressed Protein
BscC003g167	289.79	7982.06	15.86	10.88		-	-	-	-	-	-	-	-	PF01581(FMRFamide related peptide family);	AF2 peptide
BscC022g215	0.24	26.3	22.62	22.8		-	-	-	-	-	-	GH30_1	GH	PF02055(Glycosyl hydrolase family 30 TIM-barrel domain);	Glucosylceramidase
BscC011g610	36.29	25.02	2898.4	1826.25		-	-	-	-	-	-	-	-	-	Expressed Protein
BscC024g289	4.85	37.69	5.27	6.16		-	-	-	-	-	-	-	-	PF10168(Nuclear pore component);	Expressed Protein
BscC009g560	39.3	324.36	2.72	16.18		-	-	-	-	-	-	-	-	-	AF17
BscC001g442	0.08	0.69	6.78	2.18		-	-	-	-	-	-	GT1	GT	PF00201(UDP-glucoronosyl and UDP-glucosyl transferase);	UDP-glucuronosyltransferase 2C1
BscC007g706	76.93	8.36	14.33	13.64		-	-	-	-	-	-	-	-	PF13688(Metallo-peptidase family M12);	ADAM family mig-17
BscC022g795	3.03	0	1.89	1183.28		-	-	-	-	-	-	-	-	-	similar to An16g03360
BscC001g160	3.34	0	265.26	0.27		-	-	-	-	-	-	-	-	-	stress protein ddr48
BscC008g072	0.5	0	0.82	0		-	-	-	-	-	-	-	-	PF02520(Domain of unknown function DUF148);	Expressed Protein
BscC012g628	3.1	23	6.32	16.79		-	-	-	-	-	-	-	-	-	Protein Y54F10BM.12
BscC103g001	1.18	0	0	0.74		-	-	-	-	-	-	-	-	-	Expressed Protein
BscC022g713	4.99	13.57	2.4	5.8		-	-	-	-	-	-	GH28	GH	PF05761(5' nucleotidase family);	Cytosolic purine 5'-nucleotidase
BscC001g494	33.58	3.58	11.26	114.89		-	-	-	-	-	-	-	-	-	Expressed Protein
BscC010g063	290.17	1.11	2.38	3.72		-	-	-	-	-	-	-	-	-	Expressed Protein
BscC005g338	2.38	2.58	59.59	7.9		-	-	-	-	-	-	-	-	-	Expressed Protein
BscC003g084	153.8	1.08	0.97	13.39		-	-	-	-	-	-	-	-	-	Expressed Protein
BscC012g394	0.39	0	1.65	0		-	-	-	-	-	-	-	-	-	Expressed Protein
BscC016g083	150.37	36.62	61.29	181.84		-	-	-	-	-	-	-	-	PF00090(Thrombospondin type 1 domain);PF02014(Reeler domain);PF00014(Kunitz/Bovine pancreatic trypsin inhibitor domain);PF06468(Spondin_N);	Spondin-1
BscC013g094	82.3	27.86	33.54	28.62		-	-	-	-	-	-	-	-	-	Expressed Protein
BscC019g293	18.18	33.63	21.68	11.76		-	-	-	-	-	-	-	-	PF00293(NUDIX domain);	Bis(5'-nucleosyl)-tetraphosphatase
BscC002g050	2.44	0.5	0.22	0.64		-	-	-	-	-	-	-	-	-	Warthog protein 1
BscC023g300	36.82	13.06	6.71	12.83		Serine Peptidases	Family S28	-	-	-	-	-	-	PF05577(Serine carboxypeptidase S28);	Prolyl carboxy peptidase like protein 5
BscC004g547	1.3	1.19	0.41	0.43		-	-	-	-	-	-	-	-	-	Expressed Protein
BscC011g356	1	216.79	61.61	1.04		-	-	-	-	-	-	-	-	PF01549(ShK domain-like);	Expressed Protein
BscC022g657	2.27	12.78	4.23	2.69		-	-	-	-	-	-	-	-	PF00054(Laminin G domain);PF13855(Leucine rich repeat);PF00008(EGF-like domain);PF12661(Human growth factor-like EGF);PF01463(Leucine rich repeat C-terminal domain);PF01462(Leucine rich repeat N-terminal domain);	Protein slit
BscC004g315	0.25	1.48	0	0.11		-	-	-	-	-	-	-	-	-	24 kDa protein of As22
BscC004g152	7.94	9.6	4.7	9.56		-	-	-	-	-	-	-	-	PF01697(Glycosyltransferase family 92);	Expressed Protein
BscC012g134	15.33	144.92	131.62	83.44		-	-	-	-	-	-	-	-	PF00262(Calreticulin family);	calreticulin
BscC021g307	7.33	12.77	2.23	31.13		-	-	-	-	-	-	-	-	PF01607(Chitin binding Peritrophin-A domain);	Chondroitin proteoglycan 2
BscC020g476	24.42	0.47	0.21	5.75		-	-	-	-	-	-	-	-	-	Expressed Protein
BscC014g788	82.07	2488.4	6625.32	378.86		-	-	-	-	-	-	-	-	-	Expressed Protein
BscC014g181	0.63	761.11	519.48	269.15		-	-	-	-	-	-	-	-	PF01060(Transthyretin-like family);	Transthyretin-like protein 15
BscC001g158	62.04	27.42	12.37	15.71		Serine Peptidases	Family S33	-	-	-	-	-	-	PF06441(Epoxide hydrolase N terminus);	Epoxide hydrolase 1
BscC013g407	0	98.76	0	0		-	-	-	-	-	-	-	-	PF02520(Domain of unknown function DUF148);	Ag1
BscC002g358	0	0	0	0		-	-	-	-	-	-	GH56	GH	PF01630(Hyaluronidase);	Hyaluronidase-1
BscC022g589	0	21.44	0	0.43		-	-	-	-	-	-	-	-	-	FMRF amide-like protein 7
BscC003g220	0	0	0	0		-	-	-	-	-	-	GH31	GH	-	Maltase-glucoamylase, intestinal
BscC023g392	87.79	40.25	20.96	31.54		-	-	-	-	-	-	-	-	PF00225(Kinesin motor domain);	Kinesin-like protein KIF2A
BscC013g381	2.22	77.64	3749.23	1086.38		-	-	-	-	-	-	-	-	PF02520(Domain of unknown function DUF148);	OV-17 antigen
BscC001g487	611.89	1420.25	668.74	500.66		-	-	-	-	-	-	-	-	PF01198(Ribosomal protein L31e);	60S ribosomal protein L31
BscC007g183	0.65	0.18	31.79	1.65		-	-	-	-	-	-	-	-	PF00068(Phospholipase A2);	Phospholipase A2
BscC015g220	1.99	0.77	0.09	0		-	-	-	-	-	-	-	-	-	Expressed Protein
BscC020g246	0.02	0.04	18.97	21.34		-	-	-	-	-	-	GH37	GH	PF01204(Trehalase);	Trehalase
BscC007g035	0.06	12.65	0	0		-	-	-	-	-	-	-	-	-	Expressed Protein
BscC004g779	2.76	8.7	5.74	2.5		-	-	-	-	-	-	-	-	PF01400(Astacin (Peptidase family M12A));PF00431(CUB domain);PF00090(Thrombospondin type 1 domain);	NAS35_TELCI
BscC020g177	0.31	9.9	5.48	5.7		-	-	-	-	-	-	-	-	-	Expressed Protein
BscC015g342	66.97	131.96	164.96	71.6		-	-	-	-	-	-	-	-	-	Expressed Protein
BscC002g386	42.72	39.29	16.87	23.86		-	-	-	-	-	-	-	-	PF00168(C2 domain);PF07002(Copine);	C2 domain protein
BscC008g197	0.62	0.87	7.54	2.35		-	-	-	-	-	-	-	-	PF16544(Homodimerisation region of STAR domain protein);PF00013(KH domain);	Female germline-specific tumor suppressor gld-1
BscC022g533	202.59	202.12	0.1	79.98		-	-	-	-	-	-	-	-	PF00084(Sushi repeat (SCR repeat));	Sushi, von Willebrand factor type A, EGF and pentraxin domain-containing protein 1
BscC005g256	4.95	0	101.13	1.08		-	-	-	-	-	-	-	-	PF01549(ShK domain-like);	Expressed Protein
BscC017g373	38.17	1.91	0.44	10.12		-	-	-	-	-	-	-	-	-	Expressed Protein
BscC021g071	0	27.59	0	0		-	-	-	-	-	-	-	-	-	Expressed Protein
BscC009g156	3.7	4949.87	2244.76	778.24		-	-	-	-	-	-	-	-	PF01060(Transthyretin-like family);	Transthyretin-like protein 46
BscC001g315	1.92	9.47	0	15.53		-	-	-	-	-	-	-	-	-	Expressed Protein
BscC004g675	0.57	0.15	240.39	26.6		Aspartic Peptidases	Family A1: pepsin family	-	-	-	-	-	-	PF00026(Eukaryotic aspartyl protease);	Aspartic protease 6
BscC023g365	104.97	66.2	292.1	111.35		-	-	-	-	-	-	-	-	PF02221(ML domain);	ML domain containing protein
BscC005g031	70.01	14.77	18.47	9.04		-	-	-	-	-	-	-	-	PF01423(LSM domain);	Expressed Protein
BscC008g224	0	0	1.42	0		-	-	-	-	-	-	-	-	-	Expressed Protein
BscC006g099	5.75	1.55	0.69	0.94		Metallo Peptidases	Family M12: astacin/adamalysin family	-	-	-	-	CBM5	CBM	PF01549(ShK domain-like);PF01400(Astacin (Peptidase family M12A));	Zinc metalloproteinase nas-6
BscC008g549	1.13	33.32	9.03	54.74		-	-	-	-	-	-	-	-	-	Expressed Protein
BscC016g528	0.49	0.59	0.21	0.04		-	-	-	-	-	-	-	-	PF01273(LBP / BPI / CETP family, N-terminal domain);	Expressed Protein
BscC013g220	0.82	0	9.22	0		-	-	-	-	-	-	-	-	-	Expressed Protein
BscC006g753	33.56	20.09	13.24	15.46		-	-	-	-	-	-	-	-	-	Expressed Protein
BscC017g005	6.09	0.24	0.78	1.39		-	-	-	-	-	-	-	-	PF12333(Rix1 complex component involved in 60S ribosome maturation);	Testis-expressed sequence 10 -like protein
BscC019g243	0.76	2.13	1.37	0.24		-	-	-	-	-	-	-	-	-	Leucine-rich repeat and WD repeat-containing protein
BscC014g630	65.59	0.5	5.43	7.55		-	-	-	-	-	-	-	-	PF00089(Trypsin);	Apolipoprotein(a)
BscC009g140	0.08	14.93	0.05	0.15		-	-	-	-	-	-	-	-	PF00014(Kunitz/Bovine pancreatic trypsin inhibitor domain);	Collagen alpha-3(VI) chain
BscC012g109	0	0	1.52	5.08		-	-	-	-	-	-	-	-	-	Expressed Protein
BscC022g259	30.4	19.83	5.11	11.26		-	-	-	-	-	-	-	-	PF00014(Kunitz/Bovine pancreatic trypsin inhibitor domain);	Expressed Protein
BscC017g378	93.41	28.09	38.08	29.35		-	-	-	-	-	-	-	-	PF00057(Low-density lipoprotein receptor domain class A);	Very low-density lipoprotein receptor
BscC017g344	1.3	11.64	0.14	0.36		-	-	-	-	-	-	-	-	-	Sre G protein-coupled chemoreceptor
BscC001g510	135.43	5.43	16.29	37.43		-	-	-	-	-	-	-	-	-	Phospholipase A2-like protein Y52B11A.8
BscC022g279	10.95	62.74	46.47	21.07		-	-	-	-	-	-	-	-	PF07679(Immunoglobulin I-set domain);	Muscle M-line assembly protein unc-89
BscC017g138	0.09	0	1.04	0		-	-	-	-	-	-	-	-	-	Expressed Protein
BscC004g275	0	7.84	0.58	0		-	-	-	-	-	-	-	-	PF00087(Snake toxin);	Expressed Protein
BscC002g229	9.16	12.37	0.24	1.58		-	-	-	-	-	-	-	-	PF07773(Protein of unknown function (DUF1619));	Tectonic-1
BscC001g735	0.45	938.36	0.4	0.22		-	-	-	-	-	-	-	-	PF06394(Pepsin inhibitor-3-like repeated domain);	Expressed Protein
BscC022g342	70.83	13.09	17.59	22.69		-	-	-	-	-	-	-	-	PF17065(Putative cytokine, C6ORF120);	Expressed Protein
BscC006g735	17.51	0	30.03	2.42		-	-	-	-	-	-	-	-	-	Expressed Protein
BscC022g209	4.92	0.81	2.06	2.08		-	-	-	-	-	-	-	-	PF00188(Cysteine-rich secretory protein family);	Golgi-associated plant pathogenesis-related protein 1
BscC024g106	18.68	7.08	0.87	2.24		-	-	-	-	-	-	-	-	PF02014(Reeler domain);	Protein eyes shut
BscC005g478	0.6	0	10.16	0		-	-	-	-	-	-	-	-	-	Neuroserpin
BscC006g406	1.42	4.1	0.25	0.29		-	-	-	-	-	-	-	-	-	NADH pyrophosphatase
BscC020g571	13.55	68.61	13.8	44.82		-	-	-	-	-	-	-	-	PF00255(Glutathione peroxidase);	Glutathione peroxidase 3
BscC001g760	7.46	8.99	3.3	2.31		-	-	-	-	-	-	-	-	PF00041(Fibronectin type III domain);PF00629(MAM domain, meprin/A5/mu);	MAM domain-containing glycosylphosphatidylinositol anchor protein 1
BscC020g123	4.79	14.18	1.27	0.93		-	-	-	-	-	-	-	-	-	Filamentous hemagglutinin
BscC001g571	9.92	12.74	1.76	2.32		-	-	-	-	-	-	-	-	PF05185(PRMT5 arginine-N-methyltransferase);	Arginine N-methyltransferase
BscC014g840	16.92	0.3	1.82	5.28		-	-	-	-	-	-	-	-	PF04155(Ground-like domain);	Expressed Protein
BscC022g599	0.16	4	0.21	0.03		-	-	-	-	-	-	-	-	PF01683(EB module);	Expressed Protein
BscC007g615	147.18	92.43	13.22	27.44		-	-	-	-	-	-	CBM32	CBM	PF03372(Endonuclease/Exonuclease/phosphatase family);	Expressed Protein
BscC012g225	190.77	1.34	90.95	91.44		-	-	-	-	-	-	-	-	PF00079(Serpin (serine protease inhibitor));	Neuroserpin
BscC003g211	65.21	50	60.66	40.85		-	-	-	-	-	-	-	-	PF13640(2OG-Fe(II) oxygenase superfamily);PF08336(Prolyl 4-Hydroxylase alpha-subunit, N-terminal region);	Prolyl 4-hydroxylase subunit alpha-1
BscC007g723	131.41	146.85	95.18	62.06		-	-	-	-	-	-	-	-	PF00007(Cystine-knot domain);	Expressed Protein
BscC001g502	1.65	0	0	0		-	-	-	-	-	-	-	-	-	Expressed Protein
BscC009g134	0	0	12.13	0		-	-	-	-	-	-	-	-	-	Expressed Protein
BscC008g089	0	0	68.07	381.69		-	-	-	-	-	-	-	-	-	Expressed Protein
BscC013g487	5.45	7.04	3.85	9.89		-	-	-	-	-	-	-	-	-	Expressed Protein
BscC021g224	0.57	47.61	61.53	97.72		-	-	-	-	-	-	-	-	PF01060(Transthyretin-like family);	Transthyretin-like protein 46
BscC018g341	0.56	14.36	4.39	1.5		-	-	-	-	-	-	-	-	PF02469(Fasciclin domain);	Periostin
BscC006g105	0.34	9.85	0.17	0.19		-	-	-	-	-	-	-	-	-	Expressed Protein
BscC015g257	1.97	8.21	1.52	0.3		-	-	-	-	-	-	-	-	PF01370(NAD dependent epimerase/dehydratase family);	Bifunctional dihydroflavonol 4-reductase/flavanone 4-reductase
BscC011g313	2.41	10.85	10.89	18.7		Cysteine Peptidases	Family C13: legumain family	-	-	-	-	-	-	PF01650(Peptidase C13 family);	Legumain
BscC001g598	0.14	1004.2	2.68	0.79		-	-	-	-	-	-	-	-	PF06394(Pepsin inhibitor-3-like repeated domain);	Expressed Protein
BscC009g068	1.21	0.81	22.82	1.94		-	-	-	-	-	-	-	-	-	Expressed Protein
BscC017g284	0	0	5.55	0		-	-	-	-	-	-	-	-	-	Expressed Protein
BscC014g391	0	0	0	0		-	-	-	-	-	-	-	-	PF00009(Elongation factor Tu GTP binding domain);	Eukaryotic translation initiation factor 2 subunit 3
BscC024g147	0.35	6.64	0.8	0.08		-	-	-	-	-	-	-	-	PF00246(Zinc carboxypeptidase);PF02244(Carboxypeptidase activation peptide);	Carboxypeptidase B
BscC011g613	5.69	17.99	5.26	6.36		-	-	-	-	-	-	-	-	PF04155(Ground-like domain);	ground-like domain protein
BscC002g502	1.08	0.37	0.48	0.34		-	-	-	-	-	-	-	-	-	putative E2 ubiquitin-conjugating enzyme
BscC007g443	24.34	0.38	0.93	5.11		-	-	-	-	-	-	-	-	-	Expressed Protein
BscC008g376	2.09	0.36	216.1	0.77		-	-	-	-	-	-	-	-	-	Expressed Protein
BscC005g602	4.41	36.45	41.46	3.12		-	-	-	-	-	-	GH22	GH	PF05497(Destabilase);	Lysozyme
BscC003g248	0	0.42	0	0.16		-	-	-	-	-	-	-	-	-	Expressed Protein
BscC005g138	0.05	0.17	2.48	0		-	-	-	-	-	-	-	-	-	Expressed Protein
BscC020g480	836.2	6.94	1.32	62.55		-	-	-	-	-	-	-	-	-	Expressed Protein
BscC013g307	0	0	0	0		-	-	-	-	-	-	-	-	-	Expressed Protein
BscC018g132	22.3	3.34	3.36	9.53		-	-	-	-	-	-	-	-	-	Expressed Protein
BscC001g161	0.08	0	1.35	0		-	-	-	-	-	-	-	-	-	Expressed Protein
BscC008g438	7.2	17.71	13.95	25.87		-	-	-	-	-	-	-	-	-	Expressed Protein
BscC002g296	0	0	0	6.4		-	-	-	-	-	-	-	-	-	Expressed Protein
BscC074g001	1.26	0	0	0		-	-	-	-	-	-	-	-	-	Expressed Protein
BscC002g194	0	0	10.44	0		-	-	-	-	-	-	-	-	-	Expressed Protein
BscC002g157	70.43	134.18	39.4	250.44		-	-	-	-	-	-	GT22	GT	PF09412(Endoribonuclease XendoU);	Expressed Protein
BscC012g693	10.86	5.4	9.81	13.5		-	-	-	-	-	-	-	-	PF04916(Phospholipase B);	Putative phospholipase B-like 3
BscC009g155	3.13	24.36	24.13	30.05		-	-	-	-	-	-	-	-	PF01060(Transthyretin-like family);	Transthyretin-like protein 46
BscC014g177	33.56	0	0.76	74.53		-	-	-	-	-	-	-	-	PF01060(Transthyretin-like family);	Expressed Protein
BscC021g188	0	4.29	0	0		-	-	-	-	-	-	-	-	-	Expressed Protein
BscC022g775	0.67	0.2	1.61	0.64		-	-	-	-	-	-	-	-	-	Expressed Protein
BscC006g341	0	0	0	0		-	-	-	-	-	-	-	-	-	WD40-like Beta Propeller Repeat family protein
BscC001g759	1.85	0.48	65.58	1.75		-	-	-	-	-	-	-	-	PF00291(Pyridoxal-phosphate dependent enzyme);	Putative pyridoxal-phosphate dependent protein F13B12.4
BscC011g441	0.52	6.52	2.97	1.85		-	-	-	-	-	-	-	-	PF00530(Scavenger receptor cysteine-rich domain);	SRCR domain and Parallel beta-helix repeat and Pectin lyase fold/virulence factor domain and Pectin lyase fold domain and C-type lectin-like domain and C-type lectin fold domain and SRCR-like domain-containing protein
BscC001g415	114.66	56.3	305.63	193.6		-	-	-	-	-	-	-	-	PF00226(DnaJ domain);	DnaJ -like protein subfamily B member 9
BscC005g002	18.92	16.59	2.87	7.99		-	-	-	-	-	-	-	-	PF00024(PAN domain);	Expressed Protein
BscC011g049	28.34	3.93	2.86	9.65		-	-	-	-	-	-	-	-	PF07645(Calcium-binding EGF domain);PF00014(Kunitz/Bovine pancreatic trypsin inhibitor domain);	Papilin
BscC022g877	49.82	21.73	13.93	19.25		-	-	-	-	-	-	-	-	PF00085(Thioredoxin);	Protein disulfide-isomerase A5
BscC008g016	0.55	0	2.02	0		-	-	-	-	-	-	-	-	-	Expressed Protein
BscC002g653	18.84	5.16	6.47	3.87		-	-	-	-	-	-	-	-	PF00328(Histidine phosphatase superfamily (branch 2));	Lysosomal acid phosphatase
BscC015g345	41.4	37.93	29.32	20.72		-	-	-	-	-	-	-	-	-	Expressed Protein
BscC002g224	2.13	10.44	4.46	1.68		-	-	-	-	-	-	-	-	-	Mesocentin
BscC013g440	85.77	23.4	22.91	28.63		-	-	-	-	-	-	-	-	PF13015(Glucosidase II beta subunit-like protein);PF12999(Glucosidase II beta subunit-like);	Glucosidase 2 subunit beta
BscC024g146	0.56	1.86	9.87	3.62		-	-	-	-	-	-	-	-	PF02244(Carboxypeptidase activation peptide);PF00246(Zinc carboxypeptidase);PF01549(ShK domain-like);	Carboxypeptidase A2
BscC008g068	11.51	4.97	37.27	40.17		-	-	-	-	-	-	-	-	PF00135(Carboxylesterase family);	Gut esterase 1
BscC008g644	12.5	60.25	3.9	4.01		Aspartic Peptidases	Family A1: pepsin family	-	-	-	-	-	-	PF00026(Eukaryotic aspartyl protease);	Aspartic protease 3
BscC003g170	0.81	362.48	3.92	0.27		-	-	-	-	-	-	-	-	-	neuropeptide-like protein precursor 21
BscC020g140	4.73	3.43	0.89	0.23		-	-	-	-	-	-	-	-	PF01079(Hint module);	Warthog protein 8
BscC017g268	92.74	295.78	344.8	341.6		-	-	-	-	-	-	-	-	PF06394(Pepsin inhibitor-3-like repeated domain);	Pepsin inhibitor Dit33
BscC008g603	145.28	8.36	12.11	53.99		-	-	-	-	-	-	-	-	-	Hypothetical protein SRAE_1000019900
BscC014g168	0	104.63	132.21	35.08		-	-	-	-	-	-	-	-	-	24 kDa protein
BscC004g070	0	2.55	2.83	3.94		-	-	-	-	-	-	-	-	PF14670(Coagulation Factor Xa inhibitory site);	Mesocentin
BscC018g197	6.91	11.78	1.93	2.59		-	-	-	-	-	-	-	-	PF00147(Fibrinogen beta and gamma chains, C-terminal globular domain);PF00057(Low-density lipoprotein receptor domain class A);	Tenascin-N
BscC020g258	3.61	3306.98	1695.75	486.22		-	-	-	-	-	-	-	-	PF01060(Transthyretin-like family);	Transthyretin-like protein 46
BscC003g243	0.25	0.13	291.43	789.1		-	-	-	-	-	-	-	-	PF00059(Lectin C-type domain);PF00092(von Willebrand factor type A domain);	C-type lectin protein
BscC014g619	20.64	0	9.73	2.35		-	-	-	-	-	-	-	-	PF00412(LIM domain);	Four and a half LIM domains protein 2
BscC001g838	6.33	3.89	296.81	98.44		-	-	-	-	-	-	-	-	PF05535(Chromadorea ALT protein);	Expressed Protein
BscC006g087	114.9	265.11	373.57	212.95		-	-	-	-	-	-	-	-	PF10208(Degradation arginine-rich protein for mis-folding);	MANF/CDNF-like protein
BscC010g088	9.51	4.11	27.31	22.32		-	-	-	-	Protein Ser/ Thr phosphatases	Phosphoprotein phosphatases (PPPs)	GT2	GT	PF00063(Myosin head (motor domain));PF14604(Variant SH3 domain);PF06017(Unconventional myosin tail, actin- and lipid-binding);	Unconventional myosin-Ie
BscC007g569	0	544.64	4.55	0		-	-	-	-	-	-	-	-	-	Expressed Protein
BscC006g062	14.84	15.4	6.3	17.4		Metallo Peptidases	Family M12: astacin/adamalysin family	-	-	-	-	-	-	PF00431(CUB domain);PF01400(Astacin (Peptidase family M12A));PF14670(Coagulation Factor Xa inhibitory site);	Expressed Protein
BscC010g448	0	0	0.34	0		-	-	-	-	-	-	-	-	-	Expressed Protein
BscC006g483	0.28	33.25	78.56	247.45		-	-	-	-	-	-	GH31	GH	PF01055(Glycosyl hydrolases family 31);PF00088(Trefoil (P-type) domain);PF16863(N-terminal barrel of NtMGAM and CtMGAM, maltase-glucoamylase);	Sucrase-isomaltase, intestinal
BscC020g329	919.43	0.22	2.86	225.48		-	-	-	-	-	-	-	-	PF15481(Chondroitin proteoglycan 4);	Expressed Protein
BscC014g145	5.55	3.27	4.55	1.09		-	-	-	-	-	-	-	-	PF00024(PAN domain);	PAN domain protein
BscC023g260	0.32	1.26	33.05	70.03		-	-	-	-	-	-	GH25	GH	-	putative GH family 25 lysozyme 4
BscC004g025	0.32	0	1.85	0.87		-	-	-	-	-	-	-	-	-	Expressed Protein
BscC006g058	13.8	1.08	0.88	8.41		-	-	-	-	-	-	-	-	PF08336(Prolyl 4-Hydroxylase alpha-subunit, N-terminal region);	tetratricopeptide repeat protein
BscC005g076	0.53	32.57	0.81	0.87		-	-	-	-	-	-	-	-	-	Expressed Protein
BscC005g139	1.23	24.79	1.06	0		-	-	-	-	-	-	-	-	-	Expressed Protein
BscC025g028	0.47	0.21	0	0		-	-	-	-	-	-	-	-	-	Expressed Protein
BscC005g042	0	0	0	0.13		-	-	-	-	-	-	-	-	PF04155(Ground-like domain);	ground-like domain protein
BscC001g517	1.21	17.94	9.2	458.52		-	-	-	-	-	-	-	-	-	Expressed Protein
BscC002g174	9.66	41.71	3.93	0		-	-	-	-	-	-	-	-	-	Expressed Protein
BscC003g255	0.84	0.27	5.44	0.14		-	-	-	-	-	-	-	-	-	Expressed Protein
BscC014g786	1.66	1.22	9.56	0		-	-	-	-	-	-	-	-	-	Expressed Protein
BscC014g067	39118	0	0.52	21567.2		-	-	-	-	-	-	-	-	-	Expressed Protein
BscC017g213	7.74	0.81	0.57	3.88		-	-	-	-	-	-	-	-	PF00024(PAN domain);	PAN domain containing protein
BscC023g466	0.36	6.83	0.79	0.65		-	-	-	-	-	-	-	-	PF00839(Cysteine rich repeat);	Golgi apparatus protein 1 -like protein
BscC022g258	6.45	77.84	21.21	18.2		-	-	-	-	-	-	-	-	-	Expressed Protein
BscC010g750	2.9	4.34	3.56	2.1		-	-	-	-	-	-	CE6	CE	PF00135(Carboxylesterase family);	Acetylcholinesterase 1
BscC010g049	0	0	0	0		-	-	-	-	-	-	-	-	-	Expressed Protein
BscC011g585	7.52	385.72	207.19	92.32		-	-	-	-	-	-	-	-	-	major allergen
BscC008g090	0	0	68.37	401.59		-	-	-	-	-	-	-	-	-	Expressed Protein
BscC003g245	0.87	0.08	316.53	383.56		-	-	-	-	-	-	-	-	PF00059(Lectin C-type domain);PF00092(von Willebrand factor type A domain);	Cell surface glycoprotein 1
BscC022g471	38.98	33.53	7.39	15.05		-	-	-	-	-	-	-	-	PF02891(MIZ/SP-RING zinc finger);PF14324(PINIT domain);	E3 SUMO-protein ligase gei-17
BscC014g656	0.94	0.09	9.66	9.45		-	-	-	-	-	-	-	-	PF00201(UDP-glucoronosyl and UDP-glucosyl transferase);	UDP-glucuronosyltransferase 2C1
BscC001g169	0.14	0.88	6.33	3.12		-	-	-	-	-	-	-	-	PF01549(ShK domain-like);PF00264(Common central domain of tyrosinase);	Putative tyrosinase-like protein tyr-3
BscC004g689	0.23	0	62.14	5.13		-	-	-	-	-	-	-	-	PF05823(Nematode fatty acid retinoid binding protein (Gp-FAR-1));	Fatty-acid and retinol-binding protein 1
BscC003g354	1.31	417.26	6480.25	1723.88		-	-	-	-	-	-	-	-	PF01826(Trypsin Inhibitor like cysteine rich domain);	Trypsin inhibitor
BscC021g194	0.36	12.86	40.79	1.08		-	-	-	-	-	-	-	-	-	Hypothetical protein SRAE_2000209900
BscC020g093	0	0	0.09	0		-	-	-	-	-	-	-	-	-	Expressed Protein
BscC014g458	4.73	0.05	2.15	7.27		-	-	-	-	-	-	-	-	PF00170(bZIP transcription factor);	Cyclic AMP-responsive element-binding protein 3-like protein 1
BscC028g019	19.36	0.5	0.77	3.03		-	-	-	-	-	-	-	-	PF00264(Common central domain of tyrosinase);PF01549(ShK domain-like);	Putative tyrosinase-like protein tyr-1
BscC008g069	5.48	1.3	10.1	12.31		-	-	-	-	-	-	-	-	PF00135(Carboxylesterase family);	Gut esterase 1
BscC024g097	27.26	13.84	9.75	16.34		-	-	-	-	-	-	GT7	GT	PF13733(N-terminal region of glycosyl transferase group 7);PF02709(N-terminal domain of galactosyltransferase);	Beta-1,4-N-acetylgalactosaminyltransferase bre-4
BscC016g252	7.75	0	0.13	0		-	-	-	-	-	-	-	-	PF00059(Lectin C-type domain);	peptidase
BscC018g223	0.44	0.26	19.5	0.2		-	-	-	-	-	-	-	-	-	Expressed Protein
BscC012g163	13.9	2.56	0.76	0.96		-	-	-	-	-	-	-	-	-	Expressed Protein
BscC017g212	0.97	11.64	16.98	2.66		-	-	-	-	-	-	-	-	-	Expressed Protein
BscC007g564	0	0	0	0		-	-	-	-	-	-	-	-	-	Expressed Protein
BscC017g099	0.08	0.01	0	0.02		-	-	-	-	-	-	-	-	-	Warthog protein 1
BscC023g108	3.22	0.82	0	0		-	-	-	-	-	-	-	-	-	Expressed Protein
BscC016g239	3.61	0.06	14.06	8.01		-	-	-	-	-	-	-	-	-	Expressed Protein
BscC006g690	2.21	35.38	0	0		-	-	-	-	-	-	-	-	-	Expressed Protein
BscC001g462	0	0	0	0		-	-	-	-	-	-	-	-	PF07676(WD40-like Beta Propeller Repeat);	WD40-like Beta Propeller Repeat family protein
BscC009g447	11.08	15.56	21.67	8.21		-	-	-	-	-	-	-	-	PF00445(Ribonuclease T2 family);	Ribonuclease Oy
BscC019g335	0.84	0.03	0.84	0.03		-	-	-	-	-	-	-	-	PF04155(Ground-like domain);	Sialin
BscC005g039	57.32	3.08	694.56	651.23		-	-	-	-	-	-	-	-	-	CECP2_ASCSU
BscC001g528	68.75	26.72	18.52	18.26		-	-	-	-	-	-	-	-	PF07992(Pyridine nucleotide-disulphide oxidoreductase);	NADPH:adrenodoxin oxidoreductase, mitochondrial
BscC003g694	66.5	0.18	0.26	74.67		-	-	-	-	-	-	-	-	-	Chondroitin proteoglycan 3
BscC005g383	0.63	0	4.8	0		-	-	-	-	-	-	-	-	PF05867(Protein of unknown function (DUF851));	Expressed Protein
BscC013g353	418.66	0.07	3.4	75.88		-	-	-	-	-	-	-	-	PF00328(Histidine phosphatase superfamily (branch 2));	Lysosomal acid phosphatase
BscC012g548	13.6	11.03	59.85	5.01		-	-	-	-	-	-	-	-	PF00635(MSP (Major sperm protein) domain);	MSP-domain protein 5
BscC018g199	0.58	0.2	0	0		-	-	-	-	-	-	-	-	-	Expressed Protein
BscC002g234	0.47	38.69	10.81	1.88		-	-	-	-	-	-	-	-	-	Cysteine-rich repeat-containing protein
BscC010g644	29.83	22.73	2.29	4.12		-	-	-	-	-	-	-	-	PF01082(Copper type II ascorbate-dependent monooxygenase, N-terminal domain);PF03351(DOMON domain);PF03712(Copper type II ascorbate-dependent monooxygenase, C-terminal domain);	Tyramine beta-hydroxylase
BscC011g491	0	0.38	1.06	1.01		-	-	-	-	-	-	-	-	-	Expressed Protein
BscC005g319	1.01	133.35	40.33	22.51		-	-	-	-	-	-	-	-	-	Expressed Protein
BscC003g175	0.86	0	0.47	0.05		-	-	-	-	-	-	-	-	-	Expressed Protein
BscC008g111	0.42	0	0	0		-	-	-	-	-	-	-	-	-	Expressed Protein
BscC016g164	3.49	3.81	31.66	12.74		-	-	-	-	-	-	-	-	PF01682(DB module);	Hypothetical protein CBG04322
BscC008g031	2.5	89.29	189.91	74.52		-	-	-	-	-	-	-	-	PF01060(Transthyretin-like family);	Expressed Protein
BscC005g264	36.78	3.63	0	1.36		-	-	-	-	-	-	-	-	-	Expressed Protein
BscC018g312	0	0	2087.19	269.94		-	-	-	-	-	-	-	-	-	Expressed Protein
BscC001g248	0.87	20.92	49.66	22.82		-	-	-	-	-	-	GT1	GT	PF00112(Papain family cysteine protease);	putative peptidase C1-like protein F26E4.3
BscC016g254	3.04	4.05	1.9	0.97		-	-	-	-	-	-	-	-	PF00293(NUDIX domain);	Putative nudix hydrolase 6
BscC019g165	0.66	0.34	36.31	256.85		-	-	-	-	-	-	-	-	PF04155(Ground-like domain);	Expressed Protein
BscC015g137	4.39	18.07	8.58	6.48		-	-	-	-	-	-	GT24	GT	PF06427(UDP-glucose:Glycoprotein Glucosyltransferase);	UDP-glucose:glycoprotein glucosyltransferase 1
BscC009g165	39.26	21.26	60.21	25.93		-	-	-	-	-	-	-	-	PF01150(GDA1/CD39 (nucleoside phosphatase) family);	Nucleoside-diphosphatase uda-1
BscC005g140	1.46	1.1	0	2.6		-	-	-	-	-	-	-	-	-	Expressed Protein
BscC013g048	37.71	2.03	0	2.05		-	-	-	-	-	-	-	-	-	Expressed Protein
BscC002g260	32.02	306.68	125.6	25.35		-	-	-	-	-	-	-	-	-	Fatty acid-binding -like protein 3
BscC008g092	0.52	0.19	3.84	0.16		-	-	-	-	-	-	-	-	-	Expressed Protein
BscC012g064	672.77	48.83	142.3	172.33		-	-	-	-	-	-	-	-	PF00079(Serpin (serine protease inhibitor));	Neuroserpin
BscC009g227	1.46	0	18.15	1.02		-	-	-	-	-	-	-	-	PF02520(Domain of unknown function DUF148);	Expressed Protein
BscC014g251	1.77	0	0	0.66		-	-	-	-	-	-	-	-	-	Expressed Protein
BscC001g187	28.06	13.17	5.43	20.42		-	-	-	-	-	-	-	-	PF00853(Runt domain);	Segmentation protein Runt
BscC007g174	14.85	98.97	1.54	1.11		-	-	-	-	-	-	-	-	-	Expressed Protein
BscC004g165	2.78	0	0	56.66		-	-	-	-	-	-	-	-	-	Expressed Protein
BscC005g615	0	1.15	0	0		-	-	-	-	-	-	-	-	PF01549(ShK domain-like);	Expressed Protein
BscC011g176	0.14	0	0	0		-	-	-	-	-	-	-	-	PF04155(Ground-like domain);	Conserved Protein
BscC003g402	0.87	2.16	3.65	1.24		-	-	-	-	-	-	-	-	-	Expressed Protein
BscC006g591	112.52	90.86	470.8	109.54		Serine Peptidases	Family S12: D-Ala-D-Ala carboxypeptidase B family	-	-	-	-	-	-	PF00144(Beta-lactamase);	Serine beta-lactamase-like protein LACTB, mitochondrial
BscC024g076	295.74	14.99	200.6	220.75		-	-	-	-	-	-	-	-	-	Expressed Protein
BscC019g323	1.69	9.36	4.55	8.08		-	-	-	-	-	-	-	-	-	Hypothetical protein SRAE_1000124500
BscC006g113	47.54	27.05	2.8	10.3		-	-	-	-	-	-	-	-	PF00110(wnt family);	Protein Wnt-2
BscC018g145	4.08	17.38	7.61	1.69		-	-	-	-	-	-	-	-	PF01682(DB module);	Expressed Protein
BscC022g410	8.1	1.2	350.41	162.52		-	-	-	-	-	-	-	-	-	Circumsporozoite protein
BscC009g551	18.88	0.69	0.07	0.98		-	-	-	-	-	-	-	-	-	Expressed Protein
BscC009g099	25.66	1.65	0.46	7.75		-	-	-	-	-	-	-	-	PF04155(Ground-like domain);	Expressed Protein
BscC022g566	0	5.49	1.41	0.92		-	-	-	-	-	-	-	-	PF00055(Laminin N-terminal (Domain VI));	Laminin-like protein epi-1
BscC012g473	0	0	0	0		-	-	-	-	-	-	-	-	-	Expressed Protein
BscC009g021	0	0.42	1.14	0		-	-	-	-	-	-	-	-	-	Expressed Protein
BscC014g354	2.25	0	1.17	0.22		-	-	-	-	-	-	GT92	GT	PF01697(Glycosyltransferase family 92);	UPF0392 protein F13G3.3
BscC024g062	73.67	36.01	3.34	8.94		-	-	-	-	-	-	-	-	PF00094(von Willebrand factor type D domain);PF00093(von Willebrand factor type C domain);	BMP-binding endothelial regulator protein
BscC009g348	13.42	78.05	12.32	18.26		-	-	-	-	-	-	-	-	PF02798(Glutathione S-transferase, N-terminal domain);PF14497(Glutathione S-transferase, C-terminal domain);	Glutathione S-transferase 1
BscC022g547	14.11	29.96	13.12	18.07		-	-	-	-	-	-	-	-	PF00085(Thioredoxin);PF00226(DnaJ domain);	DnaJ -like protein subfamily C member 10
BscC020g346	23.55	0	1.69	5.99		-	-	-	-	-	-	-	-	PF15481(Chondroitin proteoglycan 4);	Expressed Protein
BscC024g009	0.4	59.12	213.81	39.1		-	-	-	-	-	-	-	-	PF08768(Domain of unknown function (DUF1794));	Expressed Protein
BscC002g118	2.17	4.71	15.94	1.49		-	-	-	-	-	-	-	-	PF00147(Fibrinogen beta and gamma chains, C-terminal globular domain);	Protein scabrous
BscC002g111	246.99	0.67	0	120.06		-	-	-	-	-	-	-	-	PF01607(Chitin binding Peritrophin-A domain);	Chondroitin proteoglycan 2
BscC013g179	0.32	14.72	0.03	0.15		-	-	-	-	-	-	-	-	PF00194(Eukaryotic-type carbonic anhydrase);	Putative carbonic anhydrase-like protein 2
BscC016g229	5.88	0.65	11.94	2.31		-	-	-	-	-	-	-	-	PF00014(Kunitz/Bovine pancreatic trypsin inhibitor domain);PF14625(Lustrin, cysteine-rich repeated domain);	Major allergen Ani s 1
BscC007g445	1.15	0.45	18.1	0.46		-	-	-	-	-	-	-	-	-	Expressed Protein
BscC015g279	38.14	261.85	0	12.1		-	-	-	-	-	-	-	-	-	Expressed Protein
BscC007g749	25.68	229.34	4.43	7.69		-	-	-	-	-	-	-	-	-	Expressed Protein
BscC014g718	37.33	0.44	6.76	16.71		-	-	-	-	-	-	-	-	-	Expressed Protein
BscC007g019	1.11	10.82	0.83	0.22		-	-	-	-	-	-	-	-	PF00095(WAP-type (Whey Acidic Protein) 'four-disulfide core');PF00014(Kunitz/Bovine pancreatic trypsin inhibitor domain);	Protease inhibitor bitisilin-1
BscC022g411	10.89	10.72	1.2	3.28		-	-	-	-	-	-	-	-	PF01530(Zinc finger, C2HC type);	Myelin transcription factor 1-like protein
BscC019g110	0.11	2.1	15.9	36.16		-	-	-	-	-	-	-	-	PF00337(Galactoside-binding lectin);	galactoside-binding lectin
BscC009g445	38.01	9.73	151.25	4.36		-	-	-	-	-	-	-	-	PF02520(Domain of unknown function DUF148);	Expressed Protein
BscC001g861	0.12	5.97	2.4	0.05		-	-	-	-	-	-	-	-	-	putative G-protein coupled receptor C02B8.5
BscC016g519	0.09	0	0	0		-	-	-	-	-	-	-	-	-	Telomerase-binding protein EST1A
BscC024g181	8.58	47.69	2.53	3.96		-	-	-	-	-	-	-	-	PF00255(Glutathione peroxidase);	putative phospholipid hydroperoxide glutathione peroxidase
BscC019g238	7.03	19.29	3.59	13.69		-	-	-	-	-	-	-	-	PF02463(RecF/RecN/SMC N terminal domain);	Expressed Protein
BscC016g360	3.5	145.6	346.18	93.43		-	-	-	-	-	-	-	-	PF13899(Thioredoxin-like);	Thioredoxin-like protein p19 precursor
BscC017g206	1.49	10.49	0.98	1.88		-	-	-	-	-	-	-	-	PF00053(Laminin EGF domain);PF02210(Laminin G domain);PF00054(Laminin G domain);PF07648(Kazal-type serine protease inhibitor domain);	Agrin
BscC018g334	6.25	2.57	6.14	13.17		-	-	-	-	-	-	GT43	GT	PF03360(Glycosyltransferase family 43);	Galactosylgalactosylxylosylprotein 3-beta-glucuronosyltransferase 2
BscC016g339	69.92	240.16	3.97	29.42		-	-	-	-	-	-	-	-	PF01549(ShK domain-like);PF00188(Cysteine-rich secretory protein family);	Venom allergen 5.02
BscC001g792	0.42	52.1	4.87	3.17		-	-	-	-	-	-	-	-	-	Expressed Protein
BscC021g467	0.82	636.51	153.96	96.18		-	-	-	-	-	-	-	-	-	Expressed Protein
BscC014g146	0.22	5.07	2.24	0.93		-	-	-	-	-	-	GH35	GH	PF01301(Glycosyl hydrolases family 35);	glycosyl hydrolase family 35
BscC014g399	10.69	0.09	5.11	8.15		-	-	-	-	-	-	-	-	PF00567(Tudor domain);	Expressed Protein
BscC021g019	77.22	83.38	32.29	36.91		-	-	-	-	-	-	CBM32	CBM	PF00085(Thioredoxin);PF04721(PNGase C-terminal domain, mannose-binding module PAW);PF01841(Transglutaminase-like superfamily);	Peptide-N(4)-(N-acetyl-beta-glucosaminyl)asparagine amidase
BscC004g602	4.1	38.18	113.91	42.3		-	-	-	-	-	-	-	-	PF01060(Transthyretin-like family);	Expressed Protein
BscC017g136	0.09	0	0.12	0		-	-	-	-	-	-	-	-	-	Expressed Protein
BscC021g334	3.12	1.65	0.1	0.11		-	-	-	-	-	-	-	-	PF00092(von Willebrand factor type A domain);	Transmembrane protein 41 -like protein
BscC019g267	0.76	78.73	107.14	7.49		-	-	-	-	-	-	-	-	-	Expressed Protein
BscC022g692	5.29	5.12	1.92	0.78		-	-	-	-	-	-	-	-	-	Calycin-like domain and Calycin domain-containing protein
BscC001g719	2.91	0.83	30.21	0.16		-	-	-	-	-	-	-	-	-	Ribosome-binding protein 1
BscC006g109	17.82	1.85	0.13	4.77		-	-	-	-	-	-	-	-	PF00024(PAN domain);	Expressed Protein
BscC007g054	6.47	0.69	0.31	5.95		-	-	-	-	-	-	-	-	-	cysteine rich repeat-containing domain protein
BscC009g253	4.52	0.09	29.11	77.4		-	-	-	-	-	-	-	-	PF11838(ERAP1-like C-terminal domain);PF01433(Peptidase family M1);	Thyrotropin-releasing hormone-degrading ectoenzyme
BscC007g597	2.85	1.28	391.64	2813.53		-	-	-	-	-	-	-	-	PF00059(Lectin C-type domain);	putative transporter
BscC005g596	0	49.35	0	0		-	-	-	-	-	-	-	-	PF05823(Nematode fatty acid retinoid binding protein (Gp-FAR-1));	Fatty-acid and retinol-binding protein 1
BscC007g185	68.05	91.44	3.21	12.68		-	-	-	-	-	-	-	-	PF00068(Phospholipase A2);	Hypothetical protein CBG02732
BscC011g230	0	0	0	0		-	-	-	-	-	-	CBM14	CBM	PF00704(Glycosyl hydrolases family 18);	putative endochitinase
BscC006g641	9.46	157.47	0.19	0.63		-	-	-	-	-	-	-	-	-	Expressed Protein
BscC018g102	55.59	1.67	76.27	37.27		-	-	-	-	-	-	-	-	PF05938(Plant self-incompatibility protein S1);	Expressed Protein
BscC010g032	471.08	9.63	1.27	29.27		-	-	-	-	-	-	-	-	PF00090(Thrombospondin type 1 domain);	Brain-specific angiogenesis inhibitor 2
BscC020g252	1.65	1.37	3.95	0.33		-	-	-	-	-	-	-	-	-	Expressed Protein
BscC020g558	795.67	1694.34	1247.2	1204.11		-	-	-	-	-	-	-	-	PF00085(Thioredoxin);PF13848(Thioredoxin-like domain);	putative disulphide isomerase
BscC011g104	27.23	44.55	692.55	175.81		-	-	-	-	-	-	-	-	PF00086(Thyroglobulin type-1 repeat);PF10591(Secreted protein acidic and rich in cysteine Ca binding region);	Testican-3
BscC017g183	41.49	18.31	20.47	9.66		-	-	-	-	-	-	-	-	PF03098(Animal haem peroxidase);PF01549(ShK domain-like);	Peroxidase mlt-7
BscC006g448	2.84	1.06	1.02	0.82		Metallo Peptidases	Family M12: astacin/adamalysin family	-	-	-	-	-	-	PF01400(Astacin (Peptidase family M12A));PF01549(ShK domain-like);	Astacin-like metalloendopeptidase
BscC009g255	2.38	0.73	16	36.15		-	-	-	-	-	-	-	-	PF01433(Peptidase family M1);PF11838(ERAP1-like C-terminal domain);	Thyrotropin-releasing hormone-degrading ectoenzyme
BscC003g388	13.03	324.97	560.27	335.73		-	-	-	-	-	-	-	-	PF01060(Transthyretin-like family);	Transthyretin-like protein 5
BscC012g054	5.09	10.98	8.59	7.39		-	-	-	-	-	-	-	-	PF00085(Thioredoxin);PF13848(Thioredoxin-like domain);	putative protein disulfide-isomerase A4
BscC003g357	193.95	61.42	6251.11	1528.43		-	-	-	-	-	-	-	-	PF01826(Trypsin Inhibitor like cysteine rich domain);	Chymotrypsin/elastase isoinhibitor 1
BscC009g294	10.61	78.21	53.1	11.42		-	-	-	-	-	-	-	-	PF02520(Domain of unknown function DUF148);	Expressed Protein
BscC020g006	0	3.95	3.47	0.31		-	-	-	-	-	-	-	-	-	Structural maintenance of chromosomes protein 1A
BscC007g613	22.85	35.89	25.25	17.85		-	-	-	-	-	-	-	-	PF13499(EF-hand domain pair);	Multiple coagulation factor deficiency protein 2 -like protein
BscC006g569	66.96	0.37	261.87	364.92		-	-	-	-	-	-	-	-	-	Expressed Protein
BscC009g382	680.87	1.34	3.2	346.67		-	-	-	-	-	-	-	-	PF00965(Tissue inhibitor of metalloproteinase);	Putative metalloproteinase inhibitor
BscC016g433	5.44	49.84	55.36	0.32		-	-	-	-	-	-	-	-	PF00188(Cysteine-rich secretory protein family);	Venom allergen 5.02
BscC007g684	27.35	1.68	21.46	486.69		-	-	-	-	-	-	-	-	PF01347(Lipoprotein amino terminal region);PF09172(Domain of unknown function (DUF1943));PF00094(von Willebrand factor type D domain);	Vitellogenin-6
BscC005g509	70.33	63.9	10.53	19.78		-	-	-	-	-	-	-	-	-	Expressed Protein
BscC005g710	6.57	0.71	0.39	2.12		-	-	-	-	-	-	-	-	-	Expressed Protein
BscC010g130	109.16	8.6	4.05	11.51		-	-	-	-	-	-	-	-	PF00255(Glutathione peroxidase);	Glutathione peroxidase 1
BscC020g624	0.27	11.82	0.12	0.22		Metallo Peptidases	Family M12: astacin/adamalysin family	-	-	-	-	CBM13	CBM	PF01400(Astacin (Peptidase family M12A));PF01549(ShK domain-like);	NAS8_STECR
BscC008g406	8.75	0.57	1.41	4.28		-	-	-	-	-	-	-	-	PF12999(Glucosidase II beta subunit-like);	Glucosidase 2 subunit beta
BscC009g192	0.06	0.27	0	0		-	-	-	-	-	-	CBM14	CBM	PF00704(Glycosyl hydrolases family 18);	chitin binding Peritrophin-A domain protein
BscC003g339	1.11	1.61	12.89	0.53		-	-	-	-	-	-	-	-	PF00059(Lectin C-type domain);	C-type lectin domain family 4 member A
BscC006g143	94.18	7.15	4.7	17.22		-	-	-	-	-	-	-	-	PF01633(Choline/ethanolamine kinase);	Choline/ethanolamine kinase
BscC024g271	2.83	30.35	93.47	87.04		-	-	-	-	-	-	-	-	-	Expressed Protein
BscC013g232	0.2	0.21	7.88	9.95		-	-	-	-	-	-	-	-	PF00328(Histidine phosphatase superfamily (branch 2));	Putative acid phosphatase F26C11.1
BscC019g069	53.16	474.58	164.97	556.48		-	-	-	-	-	-	-	-	PF06394(Pepsin inhibitor-3-like repeated domain);	filarial antigen Av33
BscC003g194	0.48	167.33	118.38	1.32		-	-	-	-	-	-	-	-	-	Expressed Protein
BscC003g278	1704.44	1.98	3376.87	9203.17		-	-	-	-	-	-	-	-	PF00059(Lectin C-type domain);	Macrophage mannose receptor 1
BscC002g449	0.21	0.08	0.05	0.25		-	-	-	-	-	-	-	-	-	Warthog protein 8
BscC015g211	265.31	335.51	941.33	446.24		-	-	-	-	-	-	-	-	PF00012(Hsp70 protein);	Heat shock 70 kDa protein C
BscC004g579	8.2	26.08	0.06	1.31		-	-	-	-	-	-	-	-	PF07686(Immunoglobulin V-set domain);PF13927(Immunoglobulin domain);	Immunoglobulin domain containing protein
BscC006g236	2.25	1.12	0.32	0.18		-	-	-	-	-	-	-	-	PF03098(Animal haem peroxidase);	Peroxidasin -like protein
BscC009g055	17.49	82.22	23.88	14.11		-	-	-	-	-	-	-	-	PF00635(MSP (Major sperm protein) domain);	Sperm-specific class P protein 19
BscC005g047	18.28	0	17.69	0.58		-	-	-	-	-	-	-	-	-	Expressed Protein
BscC018g068	24.31	99.59	10.48	58.21		-	-	-	-	-	-	-	-	-	Expressed Protein
BscC014g111	3.32	9.51	422.9	262.12		-	-	-	-	-	-	-	-	PF01060(Transthyretin-like family);	Transthyretin-like protein 5
BscC006g661	1.75	716.33	0.38	1.18		-	-	-	-	-	-	-	-	-	Expressed Protein
BscC008g337	2.42	0	8.8	9.32		-	-	-	-	-	-	-	-	PF02520(Domain of unknown function DUF148);	Expressed Protein
BscC020g540	185.84	98.95	88.95	149.06		-	-	-	-	-	-	-	-	-	Nucleobindin-2
BscC002g259	1044.39	701.81	483.85	184.99		-	-	-	-	-	-	-	-	-	FABH_ASCSU
BscC009g538	2.25	0.66	0.27	0.55		-	-	-	-	-	-	-	-	-	Expressed Protein
BscC007g554	47.48	19.91	11.46	7.24		-	-	-	-	-	-	-	-	PF14608(RNA-binding, Nab2-type zinc finger);	Zinc finger CCCH domain-containing protein 14
BscC013g129	237.94	77.61	76.89	93.38		-	-	-	-	-	-	AA1	AA	PF00004(ATPase family associated with various cellular activities (AAA));	Probable 26S protease regulatory subunit 7
BscC023g372	1.78	0	0	0		-	-	-	-	-	-	-	-	-	Expressed Protein
BscC006g130	5.72	1.28	2.31	0.35		-	-	-	-	-	-	-	-	-	Expressed Protein
BscC006g575	0.73	15.04	19.69	6.7		-	-	-	-	-	-	-	-	-	Cartilage-associated protein
BscC014g186	0.13	503.81	3.86	0		-	-	-	-	-	-	-	-	-	Expressed Protein
BscC020g100	214.62	206.11	732.44	210.66		-	-	-	-	-	-	-	-	PF13899(Thioredoxin-like);	Folliculin
BscC009g254	0.49	0.95	20.36	39.4		-	-	-	-	-	-	-	-	PF01433(Peptidase family M1);PF11838(ERAP1-like C-terminal domain);	Thyrotropin-releasing hormone-degrading ectoenzyme
BscC019g048	238.5	1.61	0.11	32.36		-	-	-	-	-	-	-	-	-	Expressed Protein
BscC020g237	0.08	22.29	1.08	0.29		-	-	-	-	-	-	-	-	PF04155(Ground-like domain);	ground-like domain protein
BscC019g263	1.67	3.57	0.18	0.13		-	-	-	-	-	-	-	-	-	Expressed Protein
BscC012g503	10.49	20.61	4.05	12.24		-	-	-	-	-	-	GH2	GH	PF00703(Glycosyl hydrolases family 2);	putative beta-mannosidase
BscC019g372	79.65	266.26	0.44	6.57		-	-	-	-	-	-	-	-	-	Zinc metalloprotease ZmpB
BscC014g350	0.32	0	0.07	0.57		-	-	-	-	-	-	-	-	PF13297(Telomere stability C-terminal);PF11931(Domain of unknown function (DUF3449));	Splicing factor 3A subunit 3
BscC022g148	0	28.53	3.46	1.11		-	-	-	-	-	-	-	-	PF00059(Lectin C-type domain);	Aggrecan core protein
BscC015g114	51.49	7.07	4.81	14.65		-	-	-	-	-	-	GT65	GT	PF10250(GDP-fucose protein O-fucosyltransferase);	GDP-fucose protein O-fucosyltransferase 1
BscC020g497	8.74	0	8.54	4.25		-	-	-	-	-	-	GT22	GT	PF00462(Glutaredoxin);	putative monothiol glutaredoxin F10D7.3
BscC005g786	176.31	176.15	67.43	71.28		-	-	-	-	-	-	-	-	-	Expressed Protein
BscC008g505	1.51	0.18	1.19	22.84		-	-	-	-	-	-	-	-	PF02520(Domain of unknown function DUF148);	Domain of unknown function DUF148 domain-containing protein
BscC010g364	0	0	0.24	0		-	-	-	-	-	-	-	-	-	Expressed Protein
BscC011g048	1.16	0.56	1.74	0		-	-	-	-	-	-	-	-	-	Expressed Protein
BscC011g295	0.63	655.74	0	0.96		-	-	-	-	-	-	-	-	-	Expressed Protein
BscC009g286	1.16	0	0.14	0		-	-	-	-	-	-	-	-	-	Expressed Protein
BscC006g314	1.65	0	0	0.74		-	-	-	-	-	-	-	-	PF04155(Ground-like domain);	Expressed Protein
BscC010g081	0.14	1.52	3.9	0.12		-	-	-	-	-	-	-	-	-	Immunoglobulin-like domain and Immunoglobulin-like fold domain-containing protein
BscC014g035	5.58	32.46	3.82	3.68		-	-	-	-	-	-	-	-	-	Vacuolar protein sorting-associated protein 33A
BscC010g400	0.75	0	0	0		-	-	-	-	-	-	-	-	PF00134(Cyclin, N-terminal domain);	Cyclin-B1-2
BscC007g750	0	0	2.1	0		-	-	-	-	-	-	-	-	-	Expressed Protein
BscC005g541	3.33	0	15.76	0		-	-	-	-	-	-	-	-	-	Expressed Protein
BscC017g091	0.09	0	1.04	0		-	-	-	-	-	-	-	-	-	Expressed Protein
BscC009g499	0.3	0	0	0		-	-	-	-	-	-	-	-	-	Pleckstrin homology domain-containing family G member 6
BscC005g082	1.63	45.87	127.11	6.88		-	-	-	-	-	-	-	-	-	Protein Y41D4A.1
BscC023g368	0	0	0	0		-	-	-	-	-	-	-	-	-	Expressed Protein
BscC022g661	2.32	4.2	0	1.16		-	-	-	-	-	-	-	-	-	Zonadhesin
BscC004g330	0.29	0.54	31.94	15.2		-	-	-	-	-	-	-	-	-	Expressed Protein
BscC007g057	83.67	13.85	2.16	15.84		-	-	-	-	-	-	-	-	-	Expressed Protein
