# Supplementary material for: Genome of the Giant Panda Roundworm Illuminates Its Host Shift and Parasitic Adaptation
Source: Genomics Proteomics Bioinformatics. 2021 Sep 3;20(2):366–81. doi: 10.1016/j.gpb.2021.08.002 (PMC9684166; doi:10.1016/j.gpb.2021.08.002)
Supplement: Supplementary Table S30 [file mmc31.xlsx]

## Sheet: Sheet1
Table S30 Vaccine candidates in B. schroederi
Gene ID	Egg-TPM	L2-TPM	L5-TPM	Female adult-TPM	Peptidase	Annotation
BscC003g278	1704.44	1.98	3376.87	9203.17	peptidase inhibitors	Macrophage mannose receptor 1
BscC003g613	2789.43	1.13	1503.93	6380.67	peptidase inhibitors	Macrophage mannose receptor 1
BscC007g598	3.21	19.36	4590.89	5143.07	peptidase inhibitors	Neurocan core protein
BscC007g597	2.85	1.28	391.64	2813.53	peptidase inhibitors	putative transporter
BscC003g140	962.1	0.57	209.17	1990.34	peptidase inhibitors	C-type lectin protein
BscC003g354	1.31	417.26	6480.25	1723.88	peptidase inhibitors	Trypsin inhibitor
BscC003g357	193.95	61.42	6251.11	1528.43	peptidase inhibitors	Chymotrypsin/elastase isoinhibitor 1
BscC001g186	790.5	32.14	1339.16	617.28	peptidase inhibitors	Trypsin inhibitor
BscC002g367	4.4	1.12	537.8	551.72	peptidase inhibitors	Zonadhesin
BscC023g266	1321.66	0.25	6.38	456.88	peptidase inhibitors	Putative metalloproteinase inhibitor
BscC009g101	1869.63	136.93	8.9	370.67	peptidase inhibitors	Putative metalloproteinase inhibitor
BscC009g382	680.87	1.34	3.2	346.67	peptidase inhibitors	Putative metalloproteinase inhibitor
BscC017g268	92.74	295.78	344.8	341.6	peptidase inhibitors	Pepsin inhibitor Dit33
BscC009g381	2139.05	0	4.12	336.94	peptidase inhibitors	Putative metalloproteinase inhibitor
BscC017g395	635.65	524.03	333.67	252.65	peptidase inhibitors	Major pepsin inhibitor 3
BscC016g083	150.37	36.62	61.29	181.84	peptidase inhibitors	Spondin-1
BscC011g104	27.23	44.55	692.55	175.81	peptidase inhibitors	Testican-3
BscC012g064	672.77	48.83	142.3	172.33	peptidase inhibitors	Neuroserpin
BscC004g676	23.34	0.04	282.8	165.53	Aspartic Peptidases	Aspartic protease 6
BscC011g039	439.04	471.52	293.81	165.42	peptidase inhibitors	Onchocystatin
BscC006g188	16.45	418.17	579.59	157.55	peptidase inhibitors	Follistatin
BscC006g591	112.52	90.86	470.8	109.54	Serine Peptidases	Serine beta-lactamase-like protein LACTB, mitochondrial
BscC003g355	0	0.07	38.71	100.21	peptidase inhibitors	Chymotrypsin/elastase isoinhibitor 1
BscC012g225	190.77	1.34	90.95	91.44	peptidase inhibitors	Neuroserpin
BscC020g019	61.04	1048.47	23.63	72.63	Metallo Peptidases	Carboxypeptidase E
BscC005g719	24.9	29.03	30.51	65.86	peptidase inhibitors	Pepsin inhibitor Dit33
BscC021g024	12.52	84.22	55.57	56.94	peptidase inhibitors	A-macroglobulin complement component family protein
BscC004g677	14.51	0.07	264.86	52.48	Aspartic Peptidases	Aspartic protease 6
BscC006g672	11.63	61.72	76.42	44.37	peptidase inhibitors	animal heme peroxidase
BscC019g024	51.61	3820.76	71.23	36	peptidase inhibitors	Neuroendocrine protein 7B2
BscC003g517	15.08	21.35	8.57	33.8	peptidase inhibitors	Bifunctional nitrilase/nitrile hydratase NIT4B
BscC003g625	134.69	12.9	72.54	32.8	peptidase inhibitors	Brevican core protein
BscC011g314	0.44	16.26	44.8	32.32	Cysteine Peptidases	Legumain
BscC004g646	110.32	0.73	146.32	30.85	peptidase inhibitors	Low affinity immunoglobulin epsilon Fc receptor
BscC017g378	93.41	28.09	38.08	29.35	peptidase inhibitors	Very low-density lipoprotein receptor
BscC015g191	27.33	40.51	26.34	29.1	Serine Peptidases	Prolyl endopeptidase
BscC016g075	49.75	49.97	19.11	29.09	peptidase inhibitors	EB module family protein
BscC004g815	116.9	4.21	10.43	28.92	Metallo Peptidases	Expressed Protein
BscC004g675	0.57	0.15	240.39	26.6	Aspartic Peptidases	Aspartic protease 6
BscC024g235	2.05	65.47	24.32	25.78	peptidase inhibitors	Muscle M-line assembly protein unc-89
BscC007g418	3.03	32.12	7.52	22.53	peptidase inhibitors	Tissue factor pathway inhibitor
BscC022g279	10.95	62.74	46.47	21.07	peptidase inhibitors	Muscle M-line assembly protein unc-89
BscC011g313	2.41	10.85	10.89	18.7	Cysteine Peptidases	Legumain
BscC006g062	14.84	15.4	6.3	17.4	Metallo Peptidases	Expressed Protein
BscC010g181	15.63	15.51	8.04	17.32	peptidase inhibitors	High Incidence of Males (increased X chromosome loss)
BscC001g158	62.04	27.42	12.37	15.71	Serine Peptidases	Epoxide hydrolase 1
BscC014g684	24.3	19.41	7.02	15.39	Serine Peptidases	Prolyl carboxy peptidase like protein 5
BscC023g300	36.82	13.06	6.71	12.83	Serine Peptidases	Prolyl carboxy peptidase like protein 5
BscC009g126	0.29	16	3.64	12.74	Cysteine Peptidases	linear amide C-N hydrolase, choloylglycine hydrolase family protein
BscC001g865	12.93	11.81	25.47	12.72	peptidase inhibitors	laminin alpha 1 chain
BscC020g176	4.25	81.56	19.64	12.63	peptidase inhibitors	MAM domain-containing glycosylphosphatidylinositol anchor protein 1
BscC019g293	18.18	33.63	21.68	11.76	peptidase inhibitors	Bis(5'-nucleosyl)-tetraphosphatase
BscC022g259	30.4	19.83	5.11	11.26	peptidase inhibitors	Expressed Protein
BscC011g020	9.94	3.52	6.6	9.88	peptidase inhibitors	Peroxidasin -like protein
BscC011g026	16.41	5.51	11.11	9.73	peptidase inhibitors	Peroxidasin -like protein
BscC011g049	28.34	3.93	2.86	9.65	peptidase inhibitors	Papilin
BscC017g280	2.32	10.2	27.94	7.52	Metallo Peptidases	leucyl aminopeptidase
BscC001g272	37.54	14.5	7.36	7.46	Serine Peptidases	Coagulation factor XI
BscC006g102	32.15	2.75	3.6	6.99	Serine Peptidases	Transmembrane protease serine 11F
BscC023g267	3.92	0	0	6.45	peptidase inhibitors	Putative metalloproteinase inhibitor
BscC002g636	4.02	1.24	0.56	4.6	peptidase inhibitors	Proteinase inhibitor I2 domain containing protein
BscC003g128	0.71	0.35	91.04	4.25	peptidase inhibitors	C-type lectin protein
BscC008g644	12.5	60.25	3.9	4.01	Aspartic Peptidases	Aspartic protease 3
BscC010g620	9.08	22.65	1.27	4.01	peptidase inhibitors	Sushi, von Willebrand factor type A, EGF and pentraxin domain-containing protein 1
BscC004g070	0	2.55	2.83	3.94	peptidase inhibitors	Mesocentin
BscC019g384	10.7	2.48	0.9	3.65	peptidase inhibitors	Papilin
BscC008g602	16.83	3.5	0.27	3.64	Serine Peptidases	trypsin-like serine protease
BscC020g068	1.62	21.28	6.07	3.56	peptidase inhibitors	Laminin subunit beta-1
BscC024g015	4.4	14.44	2.64	2.9	peptidase inhibitors	Expressed Protein
BscC012g559	0.26	20.85	3.25	2.85	Cysteine Peptidases	N-acylethanolamine-hydrolyzing acid amidase
BscC016g229	5.88	0.65	11.94	2.31	peptidase inhibitors	Major allergen Ani s 1
BscC012g582	2.6	2.54	0.89	2.16	peptidase inhibitors	Hypothetical protein CBG09762
BscC007g530	5.8	1.2	4.91	1.88	peptidase inhibitors	Sparc-related modular calcium-binding protein 1
BscC017g206	1.49	10.49	0.98	1.88	peptidase inhibitors	Agrin
BscC002g362	0	0.17	3.29	1.79	peptidase inhibitors	Zonadhesin
BscC022g508	5.24	3.03	0.5	1.35	peptidase inhibitors	Anosmin-1
BscC004g105	1.15	1.35	0.16	1.34	Aspartic Peptidases	Aspartic protease 6
BscC022g148	0	28.53	3.46	1.11	peptidase inhibitors	Aggrecan core protein
BscC030g001	38.78	8.28	1.36	1.1	peptidase inhibitors	Cathepsin L
BscC018g198	0.15	11.9	5.77	0.97	peptidase inhibitors	Brevican core protein
BscC019g223	4.2	5.08	1.18	0.89	peptidase inhibitors	Neurocan core protein
BscC006g448	2.84	1.06	1.02	0.82	Metallo Peptidases	Astacin-like metalloendopeptidase
BscC004g678	0.98	0.06	5.4	0.7	Aspartic Peptidases	Aspartic protease 6
BscC012g132	6.47	0.05	1.66	0.55	peptidase inhibitors	Plasminogen activator inhibitor 1
BscC015g196	0.78	18.26	3.73	0.55	Metallo Peptidases	Interstitial collagenase
